# Supplementary material for: A Trem2R47H mouse model without cryptic splicing drives age- and disease-dependent tissue damage and synaptic loss in response to plaques
Source: Mol Neurodegener. 2023 Feb 17;18:12. doi: 10.1186/s13024-023-00598-4 (PMC9938579; doi:10.1186/s13024-023-00598-4)
Supplement: Supplementary file 1 — Additional file 1. . [file 13024_2023_598_MOESM1_ESM.zip]

Archive with 4 entries (4 files):
- 12 mo 5xFAD Trem2 DEGs.xlsx
- 4 mo 5xFAD Trem2 DEGs.xlsx
- Trem2 CPZ vs control DEGs.xlsx
- Trem2 Steady state- control diet DEGs.xlsx
