# Supplementary material for: A Trem2R47H mouse model without cryptic splicing drives age- and disease-dependent tissue damage and synaptic loss in response to plaques
Source: Mol Neurodegener. 2023 Feb 17;18:12. doi: 10.1186/s13024-023-00598-4 (PMC9938579; doi:10.1186/s13024-023-00598-4)
Supplement: Supplementary file 1 — Additional file 1. . [file 13024_2023_598_MOESM1_ESM.zip › 12 mo 5xFAD Trem2 DEGs.xlsx]

## Sheet: 12 mo 5xFAD vs WT
logFC	logCPM	PValue	FDR	gene_name
8.31857	5.78474	6.17784e-270	9.88516e-266	Cst7
6.15682	3.27338	1.2206e-184	9.76544e-181	Clec7a
2.92935	6.24183	1.44298e-179	7.69638e-176	Tyrobp
3.14515	6.30083	8.63887e-167	3.45576e-163	Trem2
2.34693	5.08661	3.02341e-129	9.67553e-126	Ly86
2.98992	5.27522	3.01257e-121	8.03402e-118	Cd68
2.3532	7.17838	5.06898e-117	1.1587e-113	C1qa
6.45569	2.93333	2.67525e-111	5.35083e-108	Itgax
5.23116	2.3439	4.72583e-101	8.40201e-98	Ccl3
2.25063	7.12523	7.30293e-99	1.16854e-95	C1qb
2.82459	3.22278	1.58592e-95	2.30694e-92	Slc11a1
2.28057	7.06238	5.8802e-92	7.84076e-89	C1qc
2.17992	5.07511	7.50649e-91	9.23933e-88	Fcer1g
1.76781	4.97356	1.6464e-90	1.88172e-87	Cd53
2.02173	6.46886	8.27455e-87	8.82674e-84	Laptm5
3.19147	3.19798	6.43664e-84	6.43704e-81	Cd52
2.82886	3.84836	2.17456e-83	2.04678e-80	Fcgr2b
2.22124	7.84049	4.79443e-83	4.26198e-80	Ctss
1.81086	7.95461	4.93327e-82	4.15459e-79	Hexb
1.98723	9.72477	7.80449e-78	6.24398e-75	Ctsd
4.2307	1.79065	2.14265e-71	1.6326e-68	Ccl4
2.73711	3.21514	3.90356e-70	2.83913e-67	C3ar1
1.50636	8.41042	1.54677e-68	1.07608e-65	Thy1
3.29924	6.31097	4.28651e-68	2.85785e-65	Lyz2
2.25179	4.88164	5.39062e-68	3.45021e-65	Plek
2.09376	4.11138	1.11314e-67	6.85049e-65	Irf8
3.30112	3.73848	1.64094e-67	9.72469e-65	Ccl6
2.00829	6.58065	3.33141e-67	1.90378e-64	Ctsz
3.52779	5.00577	1.26684e-65	6.9899e-63	Gpnmb
7.45856	1.15432	7.65475e-62	4.08279e-59	Atp6v0d2
1.74185	8.61347	1.02993e-61	5.31611e-59	B2m
2.5327	3.27157	1.35802e-60	6.79053e-58	Cd14
2.01442	5.33468	1.85493e-60	8.99414e-58	Fcgr3
2.72113	4.18189	2.34879e-58	1.10538e-55	Mpeg1
4.5781	1.32776	1.16535e-57	5.32764e-55	Ly9
1.34154	6.27793	2.62272e-57	1.16573e-54	Hexa
5.77977	0.491816	2.01659e-56	8.72094e-54	Cd200r4
1.34576	6.59222	1.43942e-55	6.06108e-53	Grn
2.18729	4.63583	2.85e-55	1.1693e-52	Lag3
1.91806	5.76185	6.86192e-55	2.74494e-52	Fcrls
2.75394	7.22967	2.86939e-54	1.11983e-51	C4b
1.5912	3.72721	1.11124e-53	4.23355e-51	Psmb8
2.18434	3.2894	6.08244e-53	2.26337e-50	Capg
2.34622	3.1893	5.05902e-52	1.83976e-49	Cd84
1.50504	4.49524	1.19599e-50	4.25268e-48	Ctsh
1.809	4.39934	1.43538e-48	4.99294e-46	Cyba
2.97797	2.6333	2.91466e-48	9.92288e-46	Bcl2a1b
2.85745	2.57663	8.57307e-48	2.85787e-45	Mamdc2
1.61737	4.05279	1.03679e-47	3.38564e-45	Lair1
2.31362	2.44379	3.57976e-47	1.1456e-44	AU020206
0.992849	5.45399	3.66524e-47	1.14995e-44	Selplg
1.48052	4.67674	4.02294e-47	1.2379e-44	Gusb
2.66464	10.3124	4.24519e-47	1.28165e-44	Gfap
2.13944	3.53189	4.11323e-46	1.20281e-43	Ptpn6
2.21762	3.14793	4.13439e-46	1.20281e-43	Hvcn1
2.19673	3.66046	7.59737e-46	2.17081e-43	Itgb2
1.28403	4.61227	2.30389e-44	6.46747e-42	Unc93b1
2.83039	2.10267	2.93466e-44	8.09613e-42	Cd48
1.47488	3.43457	4.85787e-44	1.31747e-41	Nckap1l
2.76694	1.39945	2.85203e-43	7.6059e-41	Ch25h
2.63021	1.54201	4.67157e-42	1.22541e-39	Wfdc17
1.47409	5.18345	9.15364e-41	2.36238e-38	Olfml3
7.50777	-0.0435946	2.08885e-40	5.30534e-38	Ctse
1.60986	4.82269	2.12961e-40	5.32436e-38	Vsir
4.9403	0.918899	2.62473e-40	6.46128e-38	Hcar2
2.15034	2.53337	4.84945e-40	1.1757e-37	Samsn1
1.46988	4.27704	5.77484e-40	1.37915e-37	Anxa3
4.9873	0.159069	7.95431e-40	1.87172e-37	Tnfsf8
4.01868	0.610931	1.0657e-39	2.47133e-37	Milr1
1.87775	3.13893	3.03356e-39	6.93428e-37	Cd37
2.20541	3.24945	6.07074e-39	1.36814e-36	Ptprc
1.94032	3.88719	9.52958e-38	2.11782e-35	Osmr
1.85715	7.08283	3.60642e-37	7.90499e-35	H2-D1
1.43865	4.78962	9.65727e-37	2.08819e-34	Tgfbr2
1.99558	2.40874	1.73568e-36	3.70301e-34	Fcgr1
1.85404	2.23374	2.31869e-36	4.84552e-34	Tlr13
1.92237	2.75197	2.33176e-36	4.84552e-34	Csf3r
1.3966	5.25051	2.5105e-36	5.15007e-34	Arpc1b
2.57335	2.31111	2.97726e-35	6.03026e-33	Lat2
4.72382	0.810597	3.53735e-35	7.07514e-33	Pdcd1
1.92459	3.15191	5.43261e-35	1.07318e-32	Lsp1
1.36076	2.88765	1.40651e-34	2.74459e-32	Blnk
3.87867	0.302971	5.20451e-34	1.00334e-31	Gpr65
1.31528	6.63902	9.58201e-34	1.82526e-31	Cx3cr1
1.07473	4.99873	2.07259e-33	3.90159e-31	Siglech
0.922871	5.91794	2.86498e-33	5.33053e-31	Plxdc2
2.08263	2.63978	4.30265e-33	7.91342e-31	Cd300c2
2.32972	2.48847	9.31832e-33	1.69435e-30	Myo1f
1.20128	4.73888	1.52015e-32	2.73303e-30	Rnase4
1.59241	2.82848	3.48399e-32	6.19414e-30	Fyb
1.23179	6.61805	3.7646e-32	6.61949e-30	Csf1r
1.57762	2.4167	6.51017e-32	1.13227e-29	Apbb1ip
3.23674	1.75068	8.10773e-32	1.39497e-29	St14
1.88112	2.84088	1.88244e-31	3.20435e-29	Tbxas1
3.97554	0.316216	2.14411e-31	3.61136e-29	Trpm1
1.41092	3.92534	2.5129e-31	4.18843e-29	Aif1
1.9582	2.56266	3.57884e-31	5.90361e-29	Cd86
1.62198	7.04561	5.97421e-31	9.75443e-29	Cd9
2.24273	2.47566	6.38366e-31	1.03177e-28	Cd180
1.67877	5.81714	7.37912e-31	1.18073e-28	Serpina3n
3.32619	2.58592	1.47218e-30	2.33231e-28	Cxcl5
1.50783	4.78142	1.66735e-30	2.61561e-28	Gpr34
1.46661	2.7941	2.50371e-30	3.88951e-28	Irf5
2.20878	1.84518	7.76101e-30	1.19408e-27	Slamf9
0.989643	4.97227	8.5348e-30	1.30062e-27	Tgfbr1
1.26473	3.94361	1.18038e-29	1.78182e-27	Pld4
1.57587	2.27109	1.37452e-29	2.05549e-27	Rac2
3.67253	1.74325	1.5922e-29	2.35897e-27	Hpse
1.94171	2.3471	1.61961e-29	2.37755e-27	Gpr183
1.06922	7.31256	2.11072e-29	3.07033e-27	Ctsl
1.74319	1.90994	1.05429e-28	1.5198e-26	Gm8995
1.30325	3.5769	1.63266e-28	2.33252e-26	Abi3
2.4442	2.26981	2.64433e-28	3.74442e-26	Aspg
1.50229	3.28393	4.80609e-28	6.74581e-26	Ncf1
2.06402	2.46551	6.87213e-28	9.56183e-26	Klhl6
1.33962	3.28363	3.19614e-27	4.40875e-25	Spi1
1.69079	2.68191	4.34854e-27	5.94709e-25	Ncf2
2.998	0.631827	6.46223e-27	8.71721e-25	Cd22
2.86814	2.03374	6.48302e-27	8.71721e-25	Rab7b
1.40987	4.34832	1.33648e-26	1.78208e-24	S100a6
1.24859	3.79606	1.58963e-26	2.10212e-24	Lcp1
1.17488	3.99541	1.89003e-26	2.47888e-24	Igf1
3.30626	-0.0940207	3.00328e-26	3.90695e-24	Gm1966
3.39478	-0.293237	4.72708e-26	6.09983e-24	Hcst
1.40037	5.8946	4.86643e-26	6.22942e-24	H2-K1
2.5839	2.54723	5.07079e-26	6.4395e-24	Tlr2
1.2954	4.21616	5.6963e-26	7.17689e-24	H2-T23
3.55932	5.83315	6.39547e-26	7.99484e-24	Cd74
1.77043	2.31633	7.29396e-26	9.04734e-24	Rasal3
1.07544	4.48578	8.10641e-26	9.97775e-24	Tmem176a
2.43175	1.4809	9.53775e-26	1.16499e-23	Cybb
3.18586	0.47641	9.82229e-26	1.18932e-23	Asb10
1.98383	2.18163	9.88558e-26	1.18932e-23	Cxcl16
1.21856	4.13067	1.45672e-25	1.73947e-23	Inpp5d
1.77925	2.18141	1.59647e-25	1.89223e-23	Trim30a
1.81804	2.75229	3.51514e-25	4.13572e-23	Havcr2
1.08416	4.08823	3.99534e-25	4.66638e-23	Rasgrp3
0.784334	9.45245	7.4501e-25	8.63834e-23	Ctsb
5.53525	0.470238	8.43622e-25	9.71136e-23	Tgm1
3.13124	3.76783	9.67723e-25	1.10604e-22	H2-Aa
3.56096	-0.24275	1.00571e-24	1.1413e-22	Fgr
0.84382	5.54352	3.15039e-24	3.54995e-22	Creg1
1.93993	2.07022	8.64521e-24	9.67357e-22	Tlr7
1.82596	3.02149	1.0699e-23	1.18795e-21	Ggta1
2.53157	0.937501	1.07651e-23	1.18795e-21	H2-Oa
1.93272	2.87872	3.11556e-23	3.41452e-21	Tent5c
0.903669	7.06217	3.83957e-23	4.17938e-21	Ctsa
1.57628	5.56286	4.42872e-23	4.7881e-21	Lgals3bp
0.802402	8.53427	1.0642e-22	1.14283e-20	Prdx6
1.1658	4.74833	1.71642e-22	1.83096e-20	Mafb
0.747694	4.69073	2.72237e-22	2.88481e-20	Stat1
0.835026	3.9004	3.9297e-22	4.13679e-20	Entpd1
2.18376	1.81714	4.43906e-22	4.64245e-20	Gpr84
1.19289	5.27964	5.03591e-22	5.23244e-20	Slc14a1
3.45395	-0.175047	6.88991e-22	7.11261e-20	Treml2
3.65643	6.2955	9.38521e-22	9.62646e-20	Spp1
0.725571	5.63881	9.9696e-22	1.01607e-19	Mfap3l
0.975592	6.0055	1.13134e-21	1.14574e-19	Man2b1
1.45817	2.25472	1.39156e-21	1.4004e-19	Tnfaip8l2
0.918154	3.667	1.42785e-21	1.42794e-19	Arhgdib
1.32723	2.93992	1.74274e-21	1.73203e-19	Fermt3
1.0272	5.20609	2.42886e-21	2.39902e-19	Msn
0.969971	3.43881	3.76445e-21	3.69539e-19	Lgals9
1.20951	4.75506	6.07657e-21	5.92874e-19	Itgb5
2.51461	1.31129	6.34475e-21	6.15287e-19	Plaur
1.13145	4.26184	6.98778e-21	6.73563e-19	Csf1
3.09191	2.96329	7.67387e-21	7.35267e-19	Klk6
0.982336	6.47258	7.85891e-21	7.48514e-19	Npc2
2.59248	0.829058	1.18582e-20	1.12274e-18	Arl11
1.67525	1.5044	1.55485e-20	1.46348e-18	C5ar1
0.725641	5.25308	1.95647e-20	1.83073e-18	Bmp2k
1.76409	2.13399	2.26713e-20	2.10909e-18	Cybrd1
1.34615	2.6295	2.43586e-20	2.25296e-18	Arhgap45
1.23961	4.51625	2.66329e-20	2.44915e-18	Itgam
1.43338	2.41745	2.92936e-20	2.67844e-18	P2ry6
0.962831	4.5224	4.28088e-20	3.89195e-18	Irgm1
4.10819	1.51781	5.70758e-20	5.15972e-18	Lilrb4a
1.29135	3.58274	1.13741e-19	1.02245e-17	Srgn
2.64683	1.01033	1.20727e-19	1.0792e-17	Serpinf2
1.96563	1.3579	1.49476e-19	1.32876e-17	Ugt1a7c
1.08433	3.55707	1.70979e-19	1.51151e-17	Crlf2
1.4927	2.54144	2.51388e-19	2.21015e-17	Pik3cg
0.680138	4.85684	2.58685e-19	2.26187e-17	Sgpl1
2.15934	0.991727	4.02094e-19	3.49669e-17	Slc15a3
1.10719	3.59439	7.28994e-19	6.30521e-17	Hpgds
1.05386	3.21332	9.78444e-19	8.41725e-17	Irf9
2.23491	0.0755493	9.87998e-19	8.45398e-17	Tlr1
1.05427	3.97889	1.46275e-18	1.24497e-16	Clic1
0.731707	5.64194	1.61865e-18	1.37037e-16	Stat3
1.63368	1.34542	1.84997e-18	1.55797e-16	Runx1
1.56573	1.79801	1.91253e-18	1.60222e-16	Lpxn
1.81044	0.842877	2.19218e-18	1.82693e-16	Slfn8
1.24652	4.16756	4.00102e-18	3.31712e-16	Chil1
2.84938	0.948844	4.46465e-18	3.68241e-16	Ifi204
1.29174	2.19088	6.69538e-18	5.49399e-16	Ikzf1
1.93677	2.14794	7.91386e-18	6.4607e-16	Lgals3
3.00206	3.82601	8.95739e-18	7.27549e-16	H2-Ab1
1.32213	4.72678	9.51861e-18	7.69229e-16	Cyth4
1.24358	2.23077	9.99693e-18	8.03823e-16	Psmb9
1.4155	2.63261	1.03796e-17	8.30418e-16	Pik3ap1
2.04788	1.49949	1.27868e-17	1.01792e-15	Plau
0.728758	9.05674	1.3732e-17	1.08775e-15	Ftl1
0.814583	7.31065	1.5069e-17	1.18778e-15	Lgmn
0.810276	5.60887	1.6904e-17	1.32589e-15	Axl
1.57627	2.20478	2.17694e-17	1.69918e-15	Vav1
1.5156	3.05019	3.30415e-17	2.56649e-15	Oasl2
1.22956	2.34711	3.69422e-17	2.85562e-15	Aldh1l2
0.561393	5.53487	3.78189e-17	2.90933e-15	Sema4d
1.41573	2.01082	4.2547e-17	3.25739e-15	Gngt2
1.4496	1.64286	4.48142e-17	3.41463e-15	Baiap2l2
1.08415	3.61382	4.55137e-17	3.45149e-15	Lyn
1.25252	2.90796	9.52772e-17	7.19118e-15	Adgre1
0.760705	11.5574	1.02234e-16	7.68001e-15	Apoe
1.626	2.1744	2.00488e-16	1.49907e-14	H2-DMb1
2.2962	1.36993	2.08912e-16	1.55479e-14	H2-Ob
1.39728	4.19872	2.33181e-16	1.72737e-14	S1pr3
2.36999	0.385926	2.40023e-16	1.76986e-14	Gm4951
1.05759	4.45434	5.03639e-16	3.69666e-14	Slco2b1
1.09089	3.70399	5.85285e-16	4.27632e-14	Tnfrsf1a
2.52383	0.135026	8.02299e-16	5.83527e-14	Ifi207
1.90495	1.061	8.43404e-16	6.10647e-14	Siglecf
0.545389	4.47985	8.48223e-16	6.1137e-14	Scamp2
1.52965	2.48638	9.01451e-16	6.46822e-14	Hcls1
0.785493	4.5952	9.1541e-16	6.53905e-14	Nfe2l2
0.585612	6.45182	1.37444e-15	9.77441e-14	Gns
0.926633	3.75263	1.60573e-15	1.13687e-13	Tcirg1
0.923575	7.58939	1.73281e-15	1.22144e-13	Aqp4
1.63693	1.42982	1.97184e-15	1.38384e-13	Lrmp
1.01888	1.98807	2.24218e-15	1.56669e-13	Spint1
1.62878	1.16071	2.66357e-15	1.85303e-13	Rhoh
2.04939	1.31844	2.91305e-15	2.01782e-13	Ip6k3
2.39491	-0.128982	3.73729e-15	2.5776e-13	Naip6
1.38503	1.58393	4.02703e-15	2.76551e-13	Sp110
0.533761	6.59579	4.36182e-15	2.98263e-13	S100b
1.01833	3.16335	6.80438e-15	4.63306e-13	Anxa4
2.54966	0.596595	7.73655e-15	5.24545e-13	Bcl3
1.14865	2.82622	8.57335e-15	5.78828e-13	Ptafr
0.89153	5.52983	9.74467e-15	6.55144e-13	Tmem176b
0.623564	6.07255	1.0425e-14	6.97954e-13	Dhrs1
1.1711	2.40664	1.1616e-14	7.74446e-13	Il10ra
0.448284	6.30627	1.29736e-14	8.61369e-13	Slc39a1
2.2111	1.50582	1.30845e-14	8.65144e-13	C3
1.76108	1.8159	1.53797e-14	1.01272e-12	Ang
1.42402	1.28718	1.86856e-14	1.22536e-12	Xlr
1.40448	2.20016	2.51234e-14	1.64081e-12	Tifab
2.01625	1.42906	3.03746e-14	1.97571e-12	Flnc
1.41434	1.60039	4.78437e-14	3.09938e-12	Sh3bp2
0.828941	2.70894	4.92812e-14	3.17963e-12	Tap1
1.10167	1.56221	5.76743e-14	3.70621e-12	Snx20
1.54127	5.63942	5.81246e-14	3.72021e-12	Vim
1.13542	3.42567	7.3148e-14	4.66311e-12	Bst2
0.979683	2.7677	7.89756e-14	5.01463e-12	Apobec3
1.41809	2.16283	8.86978e-14	5.6097e-12	Dock2
0.97507	3.59789	1.24227e-13	7.82581e-12	Naglu
1.15391	2.13987	1.32689e-13	8.3261e-12	Hhex
1.13158	1.95278	2.33747e-13	1.46101e-11	Lcp2
1.03231	2.95035	2.41726e-13	1.505e-11	9930111J21Rik2
1.02501	3.44154	2.65289e-13	1.6453e-11	Cd33
1.24541	1.87433	3.11357e-13	1.92356e-11	Gna15
0.988196	4.0745	3.41657e-13	2.10263e-11	Ctsc
0.952041	3.01561	3.70866e-13	2.27365e-11	Hmox1
0.730964	6.04356	4.46336e-13	2.72589e-11	Rida
0.654841	5.68219	4.62369e-13	2.81307e-11	Tapbp
1.36325	2.24467	5.18293e-13	3.14136e-11	Gbp6
1.8819	0.828398	5.98462e-13	3.61358e-11	Btk
0.985358	2.1469	7.72655e-13	4.64784e-11	Rasa4
0.491149	6.26044	7.95101e-13	4.76495e-11	S100a1
0.569249	3.57564	9.65752e-13	5.76605e-11	Sall1
1.09233	1.68846	1.31079e-12	7.79701e-11	Sash3
0.484326	5.11531	1.36679e-12	8.09998e-11	Mob1a
1.47357	1.60167	1.38124e-12	8.15546e-11	AC102342.2
0.630255	5.66807	1.39364e-12	8.19842e-11	P2ry12
1.13994	1.97637	1.44385e-12	8.46268e-11	H2-M3
1.03138	4.33938	2.13188e-12	1.24497e-10	Pros1
1.98647	0.959142	2.19788e-12	1.27885e-10	Naip2
0.514681	5.80773	2.58245e-12	1.49717e-10	Epb41l2
0.766906	5.28663	2.61893e-12	1.51284e-10	Lpl
1.77725	1.45022	2.62968e-12	1.51358e-10	Tmem106a
0.461238	6.20886	2.72608e-12	1.56344e-10	Gpx1
1.80219	0.754556	2.79315e-12	1.59618e-10	Nlrc5
0.999221	2.1127	2.96464e-12	1.68816e-10	Arhgap30
1.27261	1.79376	2.98895e-12	1.69597e-10	S100a4
1.1596	2.51043	3.10685e-12	1.75663e-10	Plcg2
2.32849	3.39736	3.27607e-12	1.84579e-10	H2-Eb1
1.46926	2.07664	4.05214e-12	2.27503e-10	Cela1
0.662703	5.83518	4.39891e-12	2.46108e-10	Anxa5
0.636959	4.82019	4.77674e-12	2.66316e-10	Rgs10
1.66155	1.43199	4.9489e-12	2.74956e-10	Csf2rb
1.16751	2.024	5.38487e-12	2.98143e-10	Cd274
1.10956	2.71521	5.44797e-12	3.00596e-10	Renbp
0.441866	4.73931	6.60958e-12	3.63436e-10	Cttnbp2nl
1.06647	2.23375	6.85668e-12	3.75732e-10	Ifi35
0.97707	6.95099	7.42653e-12	4.0557e-10	Cd63
0.598285	5.16881	7.66313e-12	4.17067e-10	Rrbp1
0.636435	5.47966	8.25922e-12	4.47985e-10	Gpam
0.906855	2.49738	8.38273e-12	4.53149e-10	Nfatc1
0.919464	2.70024	9.26423e-12	4.99114e-10	Hpgd
0.778389	3.1902	9.80645e-12	5.26554e-10	Fli1
0.728446	5.1195	1.06435e-11	5.69586e-10	Abca1
0.56974	6.35171	1.17113e-11	6.24644e-10	Fdps
1.14115	2.59063	1.43995e-11	7.65471e-10	Gbp2
0.997987	4.3335	1.56451e-11	8.2893e-10	P2ry13
1.64236	1.3919	1.61843e-11	8.54669e-10	Atf3
0.5542	5.21332	1.71333e-11	9.01807e-10	Tmem119
0.677334	5.7174	1.72708e-11	9.06064e-10	Gltp
0.979847	4.40616	1.75178e-11	9.16023e-10	Myo1e
0.669869	4.18634	1.95022e-11	1.01647e-09	Scpep1
1.35976	0.876905	1.96323e-11	1.01993e-09	Wdfy4
1.73104	1.89275	2.02167e-11	1.04689e-09	Usp18
1.21545	4.20517	2.32359e-11	1.19935e-09	Ifit3
0.742233	3.26295	3.02876e-11	1.5583e-09	Cmtm3
0.631749	7.7009	3.21869e-11	1.65071e-09	Dbi
0.580976	10.6648	3.34264e-11	1.7041e-09	Cst3
0.706518	3.4242	3.3441e-11	1.7041e-09	Plce1
1.40809	1.51267	3.79219e-11	1.92631e-09	Apobec1
1.29246	1.64497	3.81876e-11	1.93367e-09	Ptpn18
1.88444	-0.193622	5.05069e-11	2.5494e-09	Haao
1.44002	0.650114	5.35255e-11	2.69328e-09	Tlr12
1.68072	3.41438	5.68752e-11	2.85286e-09	Cd44
0.901396	3.55053	6.26917e-11	3.13478e-09	Bin2
0.732151	6.89179	6.66192e-11	3.32079e-09	Cnn3
0.430854	8.31873	9.28121e-11	4.61207e-09	Lamp1
1.04546	3.64355	9.37126e-11	4.6424e-09	Pycard
1.42014	0.709807	1.08726e-10	5.36953e-09	Elf4
0.656475	4.34429	1.13179e-10	5.57223e-09	Edem1
1.02747	3.3219	1.23263e-10	6.05012e-09	Adamtsl4
0.984074	2.32185	1.31769e-10	6.44782e-09	Dock8
0.866547	6.66575	1.42495e-10	6.95143e-09	Igfbp5
1.16582	0.950133	1.563e-10	7.60171e-09	Gpsm3
0.904851	2.19506	1.68004e-10	8.14614e-09	Parp9
0.895277	2.06774	1.73046e-10	8.3653e-09	Gal3st4
0.664157	5.52726	2.04146e-10	9.839e-09	Rnaset2b
0.873269	2.18061	2.10737e-10	1.01262e-08	Tmem173
0.752653	3.04542	2.2212e-10	1.06411e-08	Il13ra1
0.88978	2.15267	2.36768e-10	1.1309e-08	Gcnt1
2.20185	1.20496	2.5482e-10	1.21351e-08	Slc43a3
0.645638	4.16536	2.8075e-10	1.33302e-08	Ptgs1
1.30595	2.15565	3.64786e-10	1.7269e-08	Slc16a3
0.928446	2.68728	3.68648e-10	1.74004e-08	Col16a1
1.37511	1.0679	4.2814e-10	2.0149e-08	Themis2
0.811087	3.03699	4.73431e-10	2.22151e-08	Abca9
0.617977	4.50191	5.28916e-10	2.47461e-08	Cd83
0.851552	3.76372	5.42977e-10	2.53299e-08	Syngr2
0.753169	3.3751	7.03277e-10	3.27126e-08	Cryzl2
0.50522	4.41457	7.48873e-10	3.47325e-08	Skap2
1.02399	2.97155	8.35444e-10	3.86357e-08	Gbp3
0.437778	5.41878	8.76059e-10	4.03972e-08	Tln1
1.03118	2.48807	9.69447e-10	4.45751e-08	Plscr2
1.2454	2.10282	1.07805e-09	4.94264e-08	Fes
0.894102	3.62881	1.14799e-09	5.2483e-08	Anxa2
1.14022	1.51304	1.1882e-09	5.41663e-08	Abcc3
0.796234	2.58949	1.20565e-09	5.48057e-08	Akna
1.23931	1.2543	1.24591e-09	5.64753e-08	Cd300a
0.551294	4.72304	1.33445e-09	6.0318e-08	Scrg1
0.443611	4.87355	1.45132e-09	6.54157e-08	Slc44a2
0.675967	3.16208	1.56336e-09	7.02677e-08	Naprt
1.03015	4.4362	1.67986e-09	7.52925e-08	Ifitm3
1.04532	0.916976	1.82114e-09	8.13969e-08	Tnfrsf13b
1.46723	0.930853	1.89294e-09	8.43701e-08	Arhgap9
1.16911	1.65648	1.94369e-09	8.63916e-08	Itgb3
0.742433	4.66938	1.96567e-09	8.71267e-08	Rnaset2a
1.43444	0.706392	1.9795e-09	8.7497e-08	Ticam2
1.20633	1.22511	2.02198e-09	8.91288e-08	Gldn
1.18399	2.48058	2.07832e-09	9.13606e-08	Icam1
1.3953	1.66613	2.23644e-09	9.80421e-08	Socs3
1.89116	0.845929	2.48005e-09	1.08424e-07	Dkk2
0.400577	6.71188	2.64448e-09	1.15298e-07	Hif1a
0.790854	4.34606	3.57197e-09	1.55313e-07	Pdlim2
1.70362	0.176948	3.66986e-09	1.59137e-07	Phf11b
0.949611	2.23949	3.86423e-09	1.67112e-07	Parp3
0.531764	4.32758	4.7117e-09	2.03213e-07	Ifngr1
1.01739	3.33714	5.05125e-09	2.17272e-07	Ifit3b
0.470874	4.58008	5.1343e-09	2.20252e-07	Wasf2
1.48108	0.739349	6.84074e-09	2.92352e-07	Naip5
1.30408	1.70256	6.85156e-09	2.92352e-07	P4ha3
0.81245	6.20873	7.12552e-09	3.03233e-07	Gsn
0.697499	3.39384	8.53582e-09	3.62285e-07	Phyhd1
0.567007	4.21287	8.86568e-09	3.7529e-07	Sdf2l1
0.557322	3.9242	9.06334e-09	3.82645e-07	Pde3b
0.650229	4.61973	9.22203e-09	3.8832e-07	Adssl1
1.25929	1.73243	9.97474e-09	4.18913e-07	Tgif1
1.05903	0.891661	1.00747e-08	4.22003e-07	Adora3
0.855783	4.7728	1.04287e-08	4.3569e-07	Pdpn
1.05541	2.18078	1.05225e-08	4.38466e-07	Tnfrsf1b
1.1064	1.57725	1.06391e-08	4.4217e-07	Mlxipl
1.39661	1.67501	1.07204e-08	4.44398e-07	Tec
0.664858	3.86972	1.08842e-08	4.5002e-07	Sbno2
1.35925	0.0650904	1.09995e-08	4.53617e-07	Lpar5
0.544764	3.86375	1.13796e-08	4.68084e-07	Itga6
0.831715	5.35453	1.18172e-08	4.84837e-07	Pmp22
1.09862	2.13417	1.18835e-08	4.8631e-07	Slc1a5
0.544624	6.7311	1.20322e-08	4.91141e-07	Fdft1
1.13927	2.75995	1.25812e-08	5.12244e-07	Rtp4
0.524584	6.0166	1.28662e-08	5.22519e-07	Sat1
0.452402	4.64807	1.31891e-08	5.34275e-07	Rcbtb2
1.68396	1.26403	1.37344e-08	5.54958e-07	Oas1a
1.09316	1.4332	1.47305e-08	5.93711e-07	Gsdmd
1.33491	0.424661	1.55292e-08	6.2433e-07	Ncf4
1.32458	1.32612	2.01309e-08	8.07305e-07	Trim30d
0.468527	6.52151	2.02292e-08	8.09219e-07	S100a16
0.610573	4.13568	2.0716e-08	8.26624e-07	Rab3il1
0.751555	2.93432	2.12808e-08	8.47052e-07	Fmnl3
0.985854	1.88494	2.22482e-08	8.8336e-07	Uba7
1.39311	0.376927	2.32174e-08	9.1956e-07	Phf11d
0.323686	6.78314	2.37736e-08	9.39264e-07	Sirt2
0.722679	1.76294	2.62094e-08	1.03295e-06	Abcb1b
1.43651	0.908849	2.81559e-08	1.10694e-06	Adamtsl3
0.419204	7.89655	2.95263e-08	1.15797e-06	Hmgcs1
1.32174	0.584963	3.01245e-08	1.17854e-06	Gmfg
1.46239	0.827582	3.07233e-08	1.19903e-06	Ccl12
0.532372	4.87419	3.1115e-08	1.21136e-06	Lgi4
0.854826	2.77449	3.51238e-08	1.36412e-06	St8sia6
0.578388	4.05896	3.5637e-08	1.38069e-06	Pag1
1.37606	0.988194	3.58617e-08	1.38604e-06	Was
1.36724	1.98769	3.92647e-08	1.51391e-06	Clec5a
0.933414	8.98936	4.05933e-08	1.56138e-06	Trf
2.0007	-0.0067581	4.20553e-08	1.61373e-06	Tmem154
0.600241	4.65663	4.37066e-08	1.67309e-06	Ldlr
0.681533	2.95	4.42801e-08	1.69099e-06	Dnase2a
0.361015	5.57917	4.78838e-08	1.82426e-06	Glmp
0.975237	3.06962	5.02936e-08	1.91152e-06	Tfcp2l1
0.832167	2.14149	5.41771e-08	2.05424e-06	Gmip
0.377311	7.71078	5.54031e-08	2.09576e-06	Sirpa
0.511442	4.29122	5.61107e-08	2.11752e-06	Micall1
1.25739	1.08502	5.71589e-08	2.152e-06	Tnfsf13b
0.965327	2.29071	6.65868e-08	2.50107e-06	Irgm2
1.28384	0.827711	6.96227e-08	2.60898e-06	Fam111a
0.896465	2.14711	7.21101e-08	2.6925e-06	AI506816
1.15186	0.922271	7.21881e-08	2.6925e-06	Galnt15
0.820407	2.74486	8.35814e-08	3.1102e-06	Rnf213
0.468927	4.2243	9.42029e-08	3.49731e-06	Vwa5a
0.770059	2.7133	9.46647e-08	3.50632e-06	Igtp
1.0911	1.78941	1.05212e-07	3.88798e-06	Frrs1
0.688095	3.71716	1.08187e-07	3.98565e-06	Pald1
1.33388	1.68487	1.08353e-07	3.98565e-06	H2-Q6
0.988548	1.69242	1.21407e-07	4.45558e-06	AW112010
0.471123	6.52896	1.25076e-07	4.57972e-06	Tsc22d4
1.13832	1.60224	1.28077e-07	4.67218e-06	Lyl1
0.773703	2.97115	1.28185e-07	4.67218e-06	Nrros
0.601831	3.91531	1.36726e-07	4.97217e-06	Csf2ra
0.428325	6.74249	1.4113e-07	5.12069e-06	Ddah1
0.731742	2.74558	1.51948e-07	5.50073e-06	Ppp1r18
0.462581	4.53459	1.54093e-07	5.56579e-06	Pla2g15
0.475185	3.95394	1.69683e-07	6.11508e-06	Stat2
0.486979	9.85525	1.71566e-07	6.16903e-06	Clu
0.322345	7.15343	1.85421e-07	6.65229e-06	Fasn
0.482473	4.06694	1.8712e-07	6.69821e-06	Slc29a3
0.499894	4.95083	1.92386e-07	6.87134e-06	Necap2
1.38924	1.06072	2.00915e-07	7.16001e-06	Cnmd
0.494806	7.28142	2.04784e-07	7.28165e-06	Dbndd2
0.497172	3.84271	2.14898e-07	7.62437e-06	Lmo2
1.07175	0.452024	2.16601e-07	7.66777e-06	Lrmda
0.642146	5.1402	2.23513e-07	7.895e-06	Litaf
0.981556	2.14633	2.27407e-07	8.01484e-06	Nfam1
0.883344	2.07813	2.30048e-07	8.09009e-06	Hacd4
1.05648	0.981919	2.31967e-07	8.1283e-06	Csf2rb2
1.34893	1.98175	2.3215e-07	8.1283e-06	H2-Q7
1.03368	0.80319	2.33136e-07	8.14499e-06	Kcnk6
0.888553	1.56888	2.3555e-07	8.21142e-06	Rinl
0.694718	3.73307	2.42124e-07	8.42224e-06	Tagln2
1.12646	1.12962	2.43564e-07	8.45393e-06	Il21r
0.361532	6.12112	2.61347e-07	9.05155e-06	Tpp1
0.384323	5.994	2.70152e-07	9.31926e-06	Abhd4
-0.8679	1.94387	2.70242e-07	9.31926e-06	Kirrel2
0.41526	7.23214	2.71524e-07	9.34335e-06	Add3
0.475613	3.67083	2.74393e-07	9.42181e-06	P2rx4
0.388941	7.89761	2.87767e-07	9.85988e-06	Rplp0
1.19811	0.29751	2.9698e-07	1.01434e-05	Liph
0.376382	5.69353	2.9731e-07	1.01434e-05	Asah1
0.612199	3.98144	3.02343e-07	1.02932e-05	Lpcat2
1.18027	0.0747997	3.18796e-07	1.082e-05	Card9
0.441833	4.23146	3.19169e-07	1.082e-05	Plod3
1.04767	1.00877	3.24247e-07	1.09689e-05	Gpr157
0.380548	5.86267	3.25016e-07	1.09717e-05	Shisa5
0.547322	3.58262	3.31482e-07	1.11664e-05	Il10rb
0.619423	3.9794	3.67575e-07	1.23562e-05	Tspan4
1.48283	0.534163	3.7223e-07	1.24865e-05	Igsf6
1.40543	1.28299	3.74922e-07	1.25505e-05	Hk3
-0.926458	1.12907	3.801e-07	1.26972e-05	Insm1
0.991611	0.949499	4.11327e-07	1.37118e-05	9630013A20Rik
0.304331	6.41896	4.13161e-07	1.37443e-05	Adipor1
1.17582	0.573822	4.18895e-07	1.39061e-05	Il1a
0.51622	4.29346	4.22848e-07	1.40083e-05	H2-DMa
0.531027	6.092	4.29519e-07	1.41998e-05	Acat2
0.657163	4.31711	4.66383e-07	1.53868e-05	Stard4
0.523399	4.01632	4.98576e-07	1.6415e-05	Ehd4
0.675891	2.1423	5.38619e-07	1.7697e-05	Sp100
1.27099	0.490204	5.56107e-07	1.82341e-05	Piezo2
0.482135	7.49727	5.80912e-07	1.90085e-05	Mlc1
0.727969	2.07507	6.3954e-07	2.08843e-05	BC028528
0.997853	1.31112	6.628e-07	2.15997e-05	Fam167a
0.656221	2.70144	7.01537e-07	2.28156e-05	Adap2
1.06761	1.4835	7.25035e-07	2.3532e-05	Parp14
0.40694	3.99988	8.06089e-07	2.61098e-05	Nagpa
0.413263	8.64752	8.37921e-07	2.7086e-05	Qk
0.582736	4.65454	9.40302e-07	3.03342e-05	Frmd8
0.336617	4.75547	9.84471e-07	3.16952e-05	Gba
0.386772	6.18556	9.90504e-07	3.18254e-05	Gng12
0.483325	4.95036	1.00756e-06	3.23085e-05	Man2b2
0.580551	6.05851	1.01439e-06	3.24623e-05	Mt2
-1.00712	1.20643	1.0572e-06	3.37649e-05	Gm34466
0.754895	3.64286	1.10359e-06	3.51661e-05	Cebpa
0.365419	3.93865	1.10547e-06	3.51661e-05	Rela
0.285496	5.35064	1.14198e-06	3.62556e-05	Hacd2
0.361673	8.91784	1.17297e-06	3.71658e-05	Cd81
0.834414	6.00266	1.21309e-06	3.83609e-05	Fxyd1
0.358565	7.51169	1.23598e-06	3.89784e-05	Rps9
0.728458	2.45166	1.24217e-06	3.89784e-05	Stk10
1.57621	-0.140495	1.24229e-06	3.89784e-05	Iqgap3
1.09	1.02713	1.24236e-06	3.89784e-05	Ddx60
0.371213	5.70102	1.31511e-06	4.11803e-05	Lap3
1.34091	0.284548	1.34707e-06	4.20987e-05	Il3ra
0.681755	2.4262	1.35723e-06	4.23336e-05	Rcsd1
0.988059	2.62977	1.36379e-06	4.24552e-05	Arhgap25
-1.31719	-0.0363078	1.45698e-06	4.52683e-05	Gpr149
0.502205	3.15544	1.5547e-06	4.82108e-05	Cyp4v3
0.93454	1.87239	1.59475e-06	4.93571e-05	Adcy7
-0.458769	4.26859	1.60628e-06	4.96178e-05	AI464131
0.42507	4.44259	1.61694e-06	4.9851e-05	S100a13
0.381691	4.58275	1.6666e-06	5.12832e-05	Edem2
0.560353	3.73651	1.7969e-06	5.51864e-05	Tap2
0.464035	3.32631	1.81569e-06	5.56567e-05	Hsd3b7
0.670048	3.7252	1.85368e-06	5.67128e-05	Tspo
0.467081	4.61077	1.93879e-06	5.92033e-05	Dpp7
0.761972	2.54841	1.96789e-06	5.99775e-05	Hk2
1.30044	0.389667	2.04084e-06	6.20828e-05	Epsti1
-1.0738	1.37576	2.28258e-06	6.93046e-05	Alkal2
1.06141	1.54616	2.29444e-06	6.95327e-05	Iigp1
0.531545	8.23441	2.37906e-06	7.1961e-05	Mt1
0.839253	1.7098	2.41695e-06	7.29689e-05	Cmtm7
1.37269	0.0400246	2.54396e-06	7.6659e-05	Ptx3
0.791486	7.94068	2.5507e-06	7.67175e-05	Cldn11
0.568104	3.39618	2.73208e-06	8.20187e-05	Mvp
0.617656	2.39521	3.01961e-06	9.04809e-05	Alox5ap
0.42883	3.58835	3.05078e-06	9.1244e-05	Sipa1
-0.398089	3.64249	3.15331e-06	9.41346e-05	Pcdhb14
0.668307	2.10785	3.24478e-06	9.66848e-05	Ldlrap1
0.783683	1.75894	3.26046e-06	9.69713e-05	Fam129a
0.402055	4.16127	3.78421e-06	0.00011234	St6gal1
0.733005	2.3924	3.89595e-06	0.000115443	Pou2f2
0.362687	4.1363	3.93956e-06	0.000116519	Mvk
0.795057	4.92949	3.97276e-06	0.000117284	Cfh
1.23138	0.974277	4.03795e-06	0.000118989	Fblim1
0.662806	4.13126	4.12016e-06	0.000121189	F11r
0.339991	4.7426	4.31269e-06	0.000126619	4931406P16Rik
0.470494	4.23351	4.70848e-06	0.000137986	Ifnar2
-0.575384	4.21381	4.8176e-06	0.000140926	Etnppl
1.00441	1.04235	4.95464e-06	0.00014467	Col27a1
0.478744	5.3179	5.04896e-06	0.000147155	Rin2
0.322824	5.8851	5.16583e-06	0.000150288	Pttg1ip
0.344977	4.90396	5.18389e-06	0.00015054	Acaca
0.290809	4.97797	5.31904e-06	0.000154185	Sft2d1
1.0906	0.218055	5.44674e-06	0.000157601	Gm20559
0.469533	8.05264	5.62752e-06	0.000162538	Serpine2
0.760977	2.29456	5.67361e-06	0.000163574	Ifi30
0.563374	2.63114	5.95362e-06	0.000171338	Ddx58
-0.5997	3.29168	6.00519e-06	0.000172512	Alpl
0.996304	0.615627	6.8263e-06	0.000195748	Dhx58
0.374254	4.47146	6.94177e-06	0.000198704	Usp53
0.87149	2.22754	7.20858e-06	0.00020577	Glipr2
0.371448	3.64869	7.21435e-06	0.00020577	Hps4
0.290851	7.68232	7.24345e-06	0.000206232	Prdx1
0.512239	3.42999	7.26028e-06	0.000206344	Arap1
1.19865	0.254079	7.37371e-06	0.000209196	Sp140
0.88943	1.21118	7.53258e-06	0.000213325	Slc7a7
-0.487785	2.39035	7.55369e-06	0.000213545	Olfr287
0.648778	2.45579	7.5974e-06	0.000214402	Rnf122
0.656163	2.82019	7.69412e-06	0.000216749	Xaf1
0.682827	3.09215	8.35228e-06	0.000234877	Gsap
0.961822	1.39362	8.74697e-06	0.000245544	Itga5
0.761767	1.46209	9.16804e-06	0.000256914	Cchcr1
0.561016	4.23363	9.35254e-06	0.000261626	Ppp1r14a
0.40765	7.61666	9.42562e-06	0.00026321	Sdc4
0.320994	5.74609	9.58749e-06	0.000266816	Soat1
0.467953	6.07513	9.5881e-06	0.000266816	Sqle
0.471181	3.17578	9.60911e-06	0.000266936	Dap
0.490256	4.91135	9.88429e-06	0.000274105	Cmtm6
1.16849	0.176429	1.06039e-05	0.000293552	Psd4
1.12912	0.545505	1.06648e-05	0.000293923	Pyroxd2
0.783829	2.7888	1.06652e-05	0.000293923	Rassf4
0.353475	4.7134	1.06724e-05	0.000293923	Snx18
0.624924	2.55287	1.10084e-05	0.000302656	Eif2ak2
0.841561	0.960878	1.14521e-05	0.000314315	Dok1
0.947348	4.67265	1.15926e-05	0.000317625	Ighm
0.355243	6.59859	1.2932e-05	0.000353718	Gm2a
0.740084	2.44518	1.34336e-05	0.000366811	Kcne1l
0.499516	4.41588	1.37324e-05	0.00037433	S100a10
1.13737	2.39	1.46098e-05	0.000397571	Cd72
0.613295	5.59163	1.48325e-05	0.000402945	Erbin
0.350542	5.21539	1.53073e-05	0.00041514	Vamp3
0.253844	6.96664	1.58051e-05	0.000427915	Rpl35
1.84057	1.49683	1.58688e-05	0.000428914	Cxcl10
0.319504	12.0067	1.59429e-05	0.000430189	Fth1
-0.705557	1.8366	1.60052e-05	0.000431143	1810010H24Rik
-0.644581	4.56813	1.60558e-05	0.000431781	Pygm
1.15242	0.376959	1.6416e-05	0.000440725	Cntf
0.749235	1.47526	1.64871e-05	0.000441893	Trim12c
0.375174	6.98069	1.66195e-05	0.000444697	Msmo1
0.460668	4.01596	1.73296e-05	0.000462924	Vkorc1
1.77066	1.38228	1.7497e-05	0.000466615	Ifi27l2a
0.844837	2.8828	1.7926e-05	0.00047726	Bfsp2
0.744991	1.60729	1.81804e-05	0.000483229	Asap3
0.527687	3.3088	1.88221e-05	0.000499456	Wipf1
0.301545	6.18633	1.89592e-05	0.000502263	Serp1
0.835323	1.66182	1.95923e-05	0.000518175	Hck
0.733263	1.78908	2.03287e-05	0.000536284	Susd3
0.36468	7.15655	2.0344e-05	0.000536284	Wnk1
0.330449	5.13951	2.07871e-05	0.000547063	Tst
-0.315251	4.31261	2.35793e-05	0.000619528	Gabrg3
0.522212	4.68011	2.41153e-05	0.000632572	Rhog
1.24877	0.0491289	2.43111e-05	0.000636663	A730009L09Rik
0.304415	5.80421	2.44794e-05	0.000640023	Ppfia4
0.438229	4.00993	2.47059e-05	0.000644891	Pnpla7
-0.965166	0.988964	2.75808e-05	0.000718763	Rad51ap2
0.85637	2.01155	2.78271e-05	0.000724002	Tnni1
1.26763	0.339361	2.79364e-05	0.000725666	Alox5
0.377042	4.44013	2.80258e-05	0.000726808	Hsd17b7
0.298663	7.61916	2.80811e-05	0.000727064	Gm15500
0.647575	2.00318	2.82939e-05	0.00073139	Npl
0.267433	5.96986	2.85234e-05	0.000736135	Coro1b
1.20844	0.186275	2.89643e-05	0.000746308	Baz1a
0.935102	1.07525	3.13175e-05	0.000805646	Naalad2
0.247153	5.98039	3.27159e-05	0.000839911	Agap1
0.386335	3.62857	3.27545e-05	0.000839911	Cln3
0.694742	1.83422	3.37745e-05	0.00086468	Gas2l3
0.67295	2.88911	3.54013e-05	0.000904367	Plin2
0.249402	7.46399	3.54377e-05	0.000904367	Rps19
0.421894	5.47364	3.58489e-05	0.000913405	Pacs2
1.25135	0.0845925	3.6115e-05	0.000918722	Tlr9
0.779696	1.47921	3.65543e-05	0.000928421	9930111J21Rik1
1.23155	0.245245	3.70146e-05	0.000938623	Cmklr1
0.530322	4.47648	3.75796e-05	0.000951442	Pfkfb3
0.482224	6.67212	4.1208e-05	0.00104166	Lamp2
0.502611	3.11736	4.19642e-05	0.0010591	P2rx7
0.382938	3.85188	4.32927e-05	0.00109091	Rhoc
0.351448	5.47613	4.38354e-05	0.00110285	Dnm2
-0.711243	2.13887	4.53159e-05	0.0011383	Shisa2
0.243765	4.92776	4.59948e-05	0.00115355	Cstb
0.761631	1.74906	4.63249e-05	0.00116001	Rab32
0.305718	7.41626	4.67256e-05	0.00116821	Rps27
1.08498	0.649995	4.71847e-05	0.00117785	Neurl3
0.559662	2.70264	4.76188e-05	0.00118683	Elf1
0.430323	4.58444	4.77592e-05	0.00118848	Mvd
0.554616	2.72869	5.08577e-05	0.00126271	Elk3
0.6609	1.63884	5.09e-05	0.00126271	Trim34a
1.10142	1.98587	5.16871e-05	0.00128026	Mrc2
0.70102	1.61768	5.19841e-05	0.00128562	Tnfrsf11a
-0.574479	4.01697	5.28041e-05	0.00130389	Apln
-0.313049	7.98821	5.30894e-05	0.00130891	Gad1
0.378617	3.73935	5.3662e-05	0.00132099	H2-T22
1.28455	0.23151	5.41831e-05	0.00133177	Nlrp3
0.466288	3.5817	5.78146e-05	0.00141885	Pdlim4
0.86603	6.27374	6.15992e-05	0.00150942	Neat1
1.51396	0.471724	6.17325e-05	0.00151037	Lox
0.383911	5.39763	6.19946e-05	0.00151447	Tmbim1
0.295047	4.66399	6.23235e-05	0.00152018	Lims1
0.648932	2.4745	6.25055e-05	0.0015223	Trim47
0.461341	3.22122	6.30943e-05	0.00153293	Sh3pxd2b
0.292706	6.21632	6.31336e-05	0.00153293	Snx5
0.302801	6.74455	6.44102e-05	0.00156156	Sorbs1
0.574835	3.25064	6.54909e-05	0.00158536	Lrrc3
0.374019	3.43193	6.70521e-05	0.0016207	Adam17
0.482663	2.6745	6.72251e-05	0.00162243	Arhgap24
1.15155	0.592047	6.81072e-05	0.00164124	Ifi44
0.690648	2.54686	7.00234e-05	0.00168488	Il4ra
0.300685	4.85645	7.28944e-05	0.00175133	Psme2
0.402579	5.62346	7.38155e-05	0.0017708	Nek6
-0.504447	3.68611	7.39385e-05	0.00177109	Glt8d2
0.399283	5.92658	7.41774e-05	0.00177237	Srebf1
0.295515	5.20804	7.42797e-05	0.00177237	Ssh2
0.357972	3.25282	7.43243e-05	0.00177237	Tifa
1.07894	0.657024	7.56981e-05	0.00180245	Dennd1c
0.427113	5.87058	7.91703e-05	0.00188086	Id3
0.490706	5.8846	7.92261e-05	0.00188086	Ddr1
0.715528	0.98711	8.36603e-05	0.00198318	Gbp5
0.336049	5.635	8.53592e-05	0.00202046	Sh3glb1
0.434164	3.93682	8.62709e-05	0.00203867	Mgst1
0.907054	0.930442	8.63831e-05	0.00203867	Aim2
0.780453	0.70577	8.87647e-05	0.00209179	I830077J02Rik
0.608487	2.99967	8.92312e-05	0.00209969	Ltbr
0.327799	3.77443	9.27828e-05	0.00218006	Elovl1
0.60154	2.82499	9.39642e-05	0.00220398	Fgd2
-0.365397	5.03859	9.42138e-05	0.00220398	Hdac9
-0.546879	3.25044	9.42142e-05	0.00220398	Ppp1r3f
0.390776	7.34775	9.47792e-05	0.00221396	Bhlhe41
0.954162	0.581428	9.71332e-05	0.00226564	Hlx
0.32122	5.12032	9.78504e-05	0.00227905	Tmed3
0.387978	4.36433	9.81093e-05	0.00228175	Uap1l1
0.355625	4.44427	0.00010126	0.00235161	Ptbp1
0.535678	2.66887	0.000101799	0.00236069	Rab29
-0.253882	6.68848	0.000102971	0.00238442	Cntnap2
0.485785	3.24661	0.000106785	0.00246916	Parp12
0.56178	2.20938	0.000107486	0.0024818	Plpp2
0.780869	0.824383	0.000109337	0.00251841	Gpr160
0.430386	4.55291	0.000109387	0.00251841	Daam2
0.583985	3.59869	0.000116355	0.00267499	B4galt1
0.492098	2.5719	0.000118278	0.0027153	Myd88
0.222236	5.12695	0.000121028	0.00277446	Slc25a1
1.09355	0.0694575	0.000122193	0.0027933	5430427O19Rik
0.731054	1.41939	0.000122229	0.0027933	Irak4
0.719751	1.4112	0.000122374	0.0027933	Tlr4
0.546706	4.82584	0.000124697	0.00284227	Padi2
0.548399	6.39425	0.000124964	0.00284432	Il33
1.12924	0.0446422	0.000131265	0.00298349	Lrrc25
0.991225	0.802823	0.000132559	0.00300862	Ms4a6d
0.355168	4.85661	0.000134111	0.00303941	Lss
0.269851	6.63428	0.000134295	0.00303941	Oat
1.0002	2.40661	0.000135808	0.00306931	Ifit1
1.17835	1.12292	0.000137168	0.0030942	Endou
0.254136	5.18185	0.000137296	0.0030942	Dhcr7
0.263221	4.65809	0.000138125	0.00310849	Pgd
0.594533	2.47371	0.000138399	0.00311029	Ugt1a6a
0.369333	4.74152	0.000140315	0.00314892	Samd4
0.585409	2.64392	0.000140715	0.00315347	Ifih1
0.483263	2.41134	0.000143172	0.00320006	0610040J01Rik
0.233179	6.51789	0.000143194	0.00320006	Hnrnpf
0.97939	0.360512	0.000147276	0.0032867	Prdm1
0.366199	7.85144	0.000147526	0.00328768	Qdpr
-0.77627	1.3514	0.000149221	0.00332084	Egfl6
0.385233	3.24085	0.000150255	0.00333921	Il6ra
0.338618	7.47088	0.000152432	0.00338288	Selenop
-0.403489	2.64379	0.000156011	0.00345752	Klhdc9
0.482299	4.40804	0.000157649	0.00348719	Fam129b
0.648435	1.67829	0.000157785	0.00348719	Mcm3
0.588941	2.14569	0.00016223	0.00358046	Mfng
0.248852	7.33158	0.000164225	0.00361951	Serinc3
0.330781	6.90572	0.000165358	0.00363948	Trp53inp2
-0.464988	3.11952	0.000168666	0.00370718	Kcns3
0.297065	6.61616	0.000169439	0.00371905	Hmgcr
-0.487402	2.5105	0.000171694	0.00376339	C030037D09Rik
0.415517	2.91084	0.000173209	0.00379141	Ankrd44
0.213382	7.13011	0.000176114	0.00384973	Scp2
1.03649	0.609079	0.000179372	0.00391382	Gm5086
0.764747	1.64761	0.000179535	0.00391382	Syk
-0.461993	2.14998	0.000180314	0.00392544	2810455O05Rik
0.610694	5.00571	0.00018531	0.00402872	Fabp7
0.579302	1.92832	0.000187053	0.0040611	Zfp36
0.200408	7.7445	0.00019057	0.00413185	Arhgdia
0.800223	1.44245	0.000194819	0.00421826	Parp10
0.827506	5.82142	0.000197669	0.00427419	Ucp2
0.37394	4.84664	0.000201002	0.00433572	Tgfa
0.2194	8.02878	0.000201057	0.00433572	Rps6
0.277956	5.40079	0.00020188	0.00434762	Sulf2
0.450173	5.03611	0.00021478	0.00461922	Tspan15
0.347244	4.48331	0.000222958	0.00478867	Ostf1
0.419985	3.77226	0.000226997	0.0048656	Rps6ka1
-0.567071	2.16286	0.000227149	0.0048656	AI849053
0.340427	3.66424	0.000228653	0.00488741	Gpr137b
0.476758	4.25095	0.000228778	0.00488741	Zc3hav1
-0.18439	7.23389	0.000231048	0.00492934	Gstm5
-0.450474	5.16136	0.000238816	0.00508827	Crhbp
0.219662	5.52956	0.000247627	0.00526898	Erg28
-0.561834	2.00546	0.000249394	0.00529954	Heph
-0.637427	1.2246	0.000253437	0.00537832	Slc26a8
0.618279	2.83904	0.000254535	0.00539446	Sla
0.740447	1.68987	0.000257475	0.0054383	Lrrk1
0.430152	2.97717	0.000257588	0.0054383	Gbp7
0.880288	0.738024	0.000257624	0.0054383	Gm20743
-0.347238	4.12424	0.000262218	0.005528	Fam13a
0.585789	6.97703	0.000270152	0.00568776	Mag
0.271705	6.85213	0.000272311	0.00572569	Acly
0.725822	1.49596	0.000276082	0.00579737	Tubb6
-0.704404	1.93305	0.000279276	0.00585675	Fam198b
0.854344	0.731486	0.000289904	0.00607166	Tagap
0.566346	3.32222	0.000296701	0.00620591	Amz1
0.828573	3.8063	0.000299182	0.00624962	Serping1
0.846936	1.07339	0.000302546	0.00631165	Pik3r5
0.41926	5.12199	0.00031004	0.00645956	Gng5
0.36888	3.74315	0.000310609	0.00646301	Plcb3
0.66804	4.73491	0.000319368	0.00663663	Cebpd
0.260758	7.90517	0.000326066	0.00676704	Gpr37l1
0.26272	4.42992	0.000337231	0.00698967	Ephx2
0.510275	1.99647	0.00033847	0.00700628	Slc25a45
0.470698	2.59394	0.000340015	0.00702918	Myc
0.428251	3.38145	0.00034104	0.00704126	Mob3a
-0.384842	4.00509	0.000347277	0.00716079	Btbd17
0.568223	2.66992	0.000349364	0.00719457	Cdk6
0.237686	5.12693	0.000350811	0.00721508	Washc4
0.561705	2.03135	0.000358196	0.00735751	Gm47428
0.478566	6.43103	0.000361484	0.00740795	Pllp
-0.555738	2.29984	0.000361578	0.00740795	Wnt9a
-0.584906	3.18231	0.000364746	0.0074633	Cort
-0.362597	4.99814	0.000371521	0.00758402	Cadps2
0.230612	5.25073	0.000371594	0.00758402	Ssr4
0.221197	8.82351	0.000373518	0.00761358	Ntrk2
0.236842	5.92893	0.000379516	0.007726	Rasa3
0.187366	6.43091	0.000382605	0.00777899	Sec11c
0.38335	3.74576	0.000387309	0.00786464	Krcc1
-0.307388	4.57683	0.000388138	0.00787149	Hapln1
0.63112	1.16459	0.000393099	0.007962	Ppl
0.278877	6.42966	0.000394896	0.00798403	Insig1
0.375624	4.65205	0.000395185	0.00798403	Lhfpl2
0.352474	4.91388	0.000398329	0.0080374	Vwa1
0.367219	7.70889	0.00040005	0.00806197	Fau
-0.171122	6.69558	0.000403258	0.0081164	Gnb5
-0.685759	1.87427	0.00040605	0.00816227	Mme
-0.841663	0.790974	0.000406558	0.00816227	Ido2
0.950775	-0.123685	0.000407254	0.00816601	Procr
0.673786	1.7639	0.000413471	0.00827706	Mboat1
0.935606	0.93016	0.000413827	0.00827706	Ahnak2
0.240328	7.33278	0.000415919	0.00830852	Rps25
-0.354377	6.21114	0.000418414	0.00834793	Npy
1.09582	0.235556	0.000422826	0.00842545	Apobr
-0.242106	6.3311	0.000427176	0.00850155	Amer2
-0.286795	5.51438	0.00043847	0.00871547	Slitrk4
0.66829	2.06928	0.000446931	0.00887264	Trim25
0.601836	1.52274	0.000453948	0.00900077	Plcb2
0.522428	2.15166	0.0004659	0.00922631	Samd9l
0.376464	5.47067	0.000477367	0.00944172	Dhrs3
0.335276	7.30312	0.000484152	0.00956409	Rpl32
-0.440286	3.97388	0.000486304	0.00959475	Zfp804a
0.399472	2.8997	0.000488207	0.00962045	Ube2l6
1.06478	-0.164097	0.000491311	0.0096697	Nlrc3
0.276244	4.40171	0.000502552	0.00987879	Rbpj
0.313035	4.89418	0.000512851	0.0100689	Mcl1
-0.642632	4.40752	0.000527144	0.0103368	Spink8
-0.505373	2.16298	0.000532798	0.0104349	Fam69c
0.346959	3.07822	0.000534514	0.0104557	Dtx3l
0.416837	5.81117	0.00053866	0.0105239	Pbxip1
-0.652971	4.37642	0.000545195	0.0106386	Nrarp
0.192466	7.04588	0.000552975	0.0107773	Serf2
0.301606	4.08251	0.000562357	0.0109468	1810058I24Rik
-0.522605	1.7264	0.000576474	0.011208	2900060N12Rik
0.739401	0.646322	0.000581657	0.011295	C5ar2
0.701369	2.66678	0.000591451	0.0114713	S100a11
0.760861	1.16035	0.00059486	0.0115234	Rin3
0.718972	2.96903	0.000602882	0.0116647	Angpt1
-0.976883	2.4437	0.000608782	0.0117646	Npas4
0.310716	6.34271	0.000612447	0.0118212	Rab31
0.324078	6.55033	0.000632274	0.0121892	Atp1b3
0.539072	2.22009	0.000639401	0.0123117	Jak3
-0.911129	0.762675	0.000644691	0.0123987	2600014E21Rik
0.438896	2.59805	0.000660767	0.012685	Jpt2
0.294015	3.70254	0.000661163	0.012685	Lmf2
0.407064	5.4143	0.000663418	0.012713	Phldb1
0.243295	6.40112	0.000674801	0.0129157	Cyb5r3
0.463443	2.6151	0.000678319	0.0129675	Slc22a4
0.308474	4.58221	0.000679622	0.0129769	Lipa
-0.481787	1.66809	0.000687681	0.0131151	9330171B17Rik
0.459889	3.54435	0.000710347	0.0135313	Tor3a
0.770968	0.128657	0.000715857	0.01362	Col20a1
0.338907	4.45723	0.000736933	0.0140044	Tprn
1.23487	0.489858	0.000739178	0.0140304	Isg15
0.919341	1.67478	0.000748972	0.0141994	Tgtp2
0.274596	5.31145	0.000759261	0.0143774	Itgb1
0.550822	1.81044	0.000818013	0.0154717	Trim12a
0.320593	4.58528	0.000825503	0.0155949	Fbrsl1
0.273168	5.94202	0.000829432	0.0156506	Elovl5
0.370176	5.43343	0.000831297	0.0156673	Thrsp
-0.38763	6.28366	0.000835324	0.0157247	Igfbp4
0.248983	6.68749	0.000836413	0.0157267	Rps18
0.310619	4.24913	0.000849362	0.0159515	Gab2
-0.438933	2.98051	0.000858148	0.0160976	Gm14419
0.306899	8.12177	0.000862091	0.0161526	Rpl23
0.517285	1.99992	0.000873102	0.0163398	Plscr1
0.232819	4.48668	0.000899066	0.016806	Rps27l
0.300186	4.12133	0.000930688	0.0173768	Dpy19l4
0.192605	6.67772	0.000934806	0.0174175	Golga7
0.394835	4.40037	0.000936025	0.0174175	Gna12
-0.182313	5.78127	0.000936132	0.0174175	Rnf145
0.680212	0.699549	0.000937666	0.0174258	Il2rg
0.472148	5.33237	0.000947074	0.0175802	Evi2a
0.326993	5.84835	0.000957244	0.0177484	Cers2
-0.496581	2.34324	0.000963058	0.0178355	Htr1b
-0.448763	2.21922	0.00100891	0.018654	Xrcc2
0.240325	8.6006	0.00100959	0.018654	Atp1b2
0.343866	6.91615	0.00101339	0.0186833	Sox9
0.667546	1.93153	0.0010135	0.0186833	Tep1
0.198649	5.72425	0.00102984	0.0189625	Aup1
-0.218954	5.29533	0.00103512	0.0190379	Tubg2
0.969368	0.253497	0.00103677	0.0190463	Gm21680
0.60561	2.08827	0.00105392	0.0193391	Rhoj
0.382081	3.57811	0.00106886	0.0195909	Rffl
0.850976	0.00806668	0.0010738	0.0196589	Tlr6
-0.497771	1.96274	0.00107985	0.0197471	Zfp934
0.287141	5.68014	0.00108999	0.0198889	Fuca1
0.993408	3.13218	0.00109009	0.0198889	Slc37a2
0.633912	1.67332	0.00109693	0.0199908	Mlph
0.333288	4.48683	0.00110904	0.0201886	Vat1
0.290715	5.37306	0.00113967	0.0207225	Rassf2
-0.434031	2.12585	0.0011486	0.0208612	Clec11a
-0.340457	3.40995	0.00115503	0.0209328	Nudt17
0.665252	0.873958	0.00115605	0.0209328	Tes
0.729842	0.995052	0.00115646	0.0209328	AI467606
-0.409798	2.11238	0.00115947	0.0209634	Lrrc6
0.221721	6.13221	0.00116541	0.0210472	Plekha1
0.499254	2.02284	0.00117985	0.0212839	Casp8
0.407515	6.05322	0.00119235	0.0214852	Ifi27
-0.338211	6.80354	0.00119451	0.0214997	Etv1
0.242513	7.86186	0.00120359	0.0216249	Rps14
0.435488	3.1276	0.00120495	0.0216249	Fxyd5
-0.362398	3.64211	0.00120551	0.0216249	Rara
0.747523	0.632669	0.001213	0.0217348	Col5a3
-0.42544	5.57047	0.00122424	0.0219116	Plpp6
0.249749	6.56528	0.00123242	0.0220335	Fabp5
0.47704	1.8449	0.00125662	0.0224411	Sall3
0.172943	5.59652	0.0012615	0.0225031	Use1
-0.256595	5.50454	0.00126668	0.0225703	Fam169a
0.396733	2.84087	0.00128836	0.0229311	Slc46a3
0.409474	2.76229	0.00129243	0.022978	Trex1
0.342444	3.94492	0.0013368	0.0237404	Map4k4
0.228405	5.16196	0.00134154	0.0237982	Igdcc4
0.26029	4.59035	0.00134498	0.0238328	Jam3
0.255184	4.86234	0.0013508	0.0239094	Tpm4
0.657324	2.18817	0.00135274	0.0239173	Ccdc190
0.33453	3.96224	0.00135644	0.0239562	Mtmr10
1.31528	0.138787	0.00135833	0.0239632	Ms4a6c
0.411228	2.39761	0.00142358	0.0250866	Rhbdf1
0.403111	3.30126	0.00142573	0.0250969	Stat6
0.249915	5.3825	0.00144419	0.0253939	Npc1
0.3315	3.93172	0.0014553	0.0255611	Itpr2
-0.419629	2.10002	0.00145713	0.0255653	Apold1
0.373395	3.62189	0.00146361	0.0256509	Man1c1
0.321508	4.02362	0.00146777	0.0256956	Plcd4
0.384674	3.86498	0.00149885	0.0262111	Plxnb3
0.253893	5.97626	0.00150589	0.0263053	Tns3
-0.569162	2.20471	0.00152101	0.0265405	Pde5a
0.289542	4.71082	0.0015317	0.0266979	Ralb
0.344581	3.94412	0.00153728	0.026766	Phkg1
0.57078	2.89397	0.00153917	0.0267698	Herc6
0.300874	6.50874	0.00155039	0.0269235	Hist1h2bc
0.498442	5.75538	0.00155137	0.0269235	Prr18
-0.709328	0.697557	0.00155447	0.0269385	Myom3
0.33846	4.70729	0.0015556	0.0269385	Zfp36l1
0.204166	7.15507	0.00157535	0.0272511	Tulp4
-0.200906	7.14825	0.00158453	0.0273802	Pnkd
0.241493	4.78722	0.00159245	0.0274678	Rsu1
0.190425	5.66342	0.00159303	0.0274678	Kdelr2
0.541254	1.72468	0.00162985	0.0280723	Plekhd1
0.387711	3.73382	0.0016513	0.0284113	Tax1bp3
-0.344641	2.96117	0.00166677	0.0286466	Ankrd35
0.371593	4.35633	0.00168086	0.028856	Lgals1
-0.318331	3.19531	0.00168256	0.028856	Kbtbd3
0.542277	2.75021	0.00171348	0.0293547	Gadd45a
-0.443619	2.74676	0.00172169	0.0294639	Reck
0.208947	5.22138	0.00174357	0.0298064	Frs2
-0.344122	3.16071	0.00176177	0.0300855	Nat8f4
0.180844	5.28125	0.00176621	0.0301291	Tmed5
0.330605	7.95905	0.00177573	0.0302593	Sparc
0.174971	4.94605	0.0017879	0.0304342	Lamtor4
-0.25839	5.35786	0.00179504	0.0305232	Slc2a13
0.611433	0.935691	0.00179849	0.0305496	Stat5a
0.35707	4.66068	0.00180614	0.0306469	Nsdhl
-0.452678	3.01972	0.00181769	0.0308102	Rhbdl3
-0.702035	1.1099	0.0018388	0.0311351	Ucp3
0.27378	6.30345	0.00184448	0.0311982	Rims1
-0.222148	4.95668	0.00186075	0.0314402	Hnmt
-0.42324	1.79068	0.00186965	0.0315572	Ceacam1
-0.154331	6.16039	0.00188501	0.031783	B230217C12Rik
0.477492	3.57152	0.00189712	0.0319536	Rftn1
0.459167	2.1973	0.00191249	0.0321785	Prkch
0.21841	4.83612	0.0019858	0.0333768	Grb14
0.286711	4.9701	0.00199782	0.0335437	Abcd2
-0.415788	2.92276	0.00202974	0.03401	Hyls1
0.305613	3.52139	0.00202984	0.03401	Plgrkt
0.563307	1.74359	0.00203818	0.034114	Itpripl2
1.00204	-0.146692	0.00204252	0.0341508	1700003F12Rik
0.324479	5.38327	0.0020495	0.0341651	Scarb2
-0.254684	5.47893	0.0020496	0.0341651	Zfp385b
-0.275635	3.491	0.00204978	0.0341651	Zfp382
0.321516	4.20707	0.00205381	0.0341727	Suclg2
-0.578333	1.23173	0.00205451	0.0341727	Ifi203
0.275512	4.48518	0.00205797	0.0341948	Acox3
0.273454	5.25331	0.00208489	0.0346061	Taf13
-0.222006	5.51399	0.00210933	0.0349755	Umad1
1.17403	2.34166	0.00211347	0.035008	Gvin1
0.652593	0.356093	0.00213553	0.0353187	Prima1
0.768282	1.67797	0.00213773	0.0353187	Irf7
0.207869	5.12087	0.00213885	0.0353187	Tom1
0.310574	7.01654	0.00215327	0.0355201	Cryab
-0.251499	4.35055	0.00216178	0.0355984	Fkbp1b
0.591475	0.867854	0.00216281	0.0355984	Sh3tc1
0.294921	3.62902	0.00216469	0.0355984	Slc9a9
0.338308	4.15487	0.00220462	0.0362178	Tmem123
0.332311	3.03223	0.00221192	0.0363004	Irf1
0.336133	5.12071	0.00222387	0.0364591	Dhcr24
0.34609	8.63675	0.00224242	0.0367257	Rpl18a
-0.222377	8.68046	0.00224539	0.0367367	Cck
0.765668	1.093	0.00227835	0.0372378	Rsad2
-0.545544	1.10822	0.00233632	0.0381464	Gm28756
-0.418957	1.97325	0.00239175	0.0390116	C130026L21Rik
-1.07371	0.749715	0.00240472	0.0391551	Npbwr1
-0.313592	4.13741	0.00240544	0.0391551	Hrasls
-0.291492	5.89693	0.00241311	0.0392165	Grm3
0.279494	6.04795	0.00241412	0.0392165	Nras
-0.590609	1.95454	0.00243107	0.0394518	Spsb4
0.299889	2.88549	0.0024732	0.0400949	Klhl25
-0.327849	3.01083	0.00251671	0.0407589	Zfp518b
0.485033	1.48996	0.0025288	0.0409134	St8sia2
-0.295947	5.12098	0.00254451	0.041126	Amigo1
0.252472	4.39888	0.00256507	0.0414165	Nipsnap3b
0.289788	8.09761	0.00258165	0.0416272	Rpl41
0.211662	7.61884	0.00258508	0.0416272	Ptprz1
-1.03582	-0.183539	0.00258593	0.0416272	Clspn
0.191464	5.21777	0.00259077	0.0416527	Sptssa
-0.821164	1.96345	0.00259272	0.0416527	6330420H09Rik
0.437964	2.55572	0.00260326	0.04178	Ripk1
0.583509	0.663468	0.00260853	0.0418227	Rubcnl
0.201158	5.22578	0.00263504	0.0421645	Atp6v0a2
0.15259	8.01795	0.00263549	0.0421645	Abhd12
-0.260736	4.39381	0.00263775	0.0421645	Nkrf
0.286117	4.70874	0.00265145	0.0423412	Szrd1
0.258923	4.08755	0.00265573	0.0423672	Creb3l2
0.455203	3.0556	0.00268451	0.0427491	Rarres2
-0.201737	5.58188	0.00268501	0.0427491	Osbpl6
-0.751594	2.76954	0.00270691	0.043048	Ranbp3l
0.724717	0.715471	0.00270917	0.043048	Ccrl2
-0.436316	6.63392	0.00272784	0.0433017	Vgf
0.268096	5.393	0.00276388	0.0438304	Tmcc3
-0.239616	4.46392	0.00277871	0.0440219	Syt12
0.336813	3.46334	0.00291618	0.046154	Ddah2
0.23246	6.35291	0.00293165	0.046353	Adk
-0.333434	4.01829	0.00294086	0.0464528	Dlx6os1
0.268578	4.56652	0.0029747	0.0469411	Nol3
-0.413551	2.62429	0.003006	0.0473881	Prr5
-0.205591	7.95914	0.0030598	0.0481888	Grin1
-0.412256	1.80977	0.00307701	0.0484122	Zfp454
-0.39978	3.06014	0.00308761	0.0485313	Rasgrp2
-0.517947	2.15566	0.00311784	0.0489583	Dlx1as
0.184639	6.5295	0.0031225	0.0489835	Taldo1
0.548405	3.61024	0.00314615	0.049306	Galnt6
0.315148	4.39922	0.00315257	0.0493584	Cpne3
0.175774	6.63059	0.00316975	0.0495789	Ppt1
-0.28577	4.61017	0.00317764	0.0496523	Acvr1c
-0.216016	4.19954	0.00318065	0.0496523	2310057M21Rik
-0.80386	0.238141	0.00318686	0.0497007	2810407A14Rik
-0.817812	-0.0253783	0.0031937	0.0497423	Zpbp
-0.260537	5.89101	0.0031977	0.0497423	Efna3
-0.191634	6.27831	0.00319885	0.0497423	Ppm1k
0.332376	3.53459	0.00320989	0.0498655	Cep85
-0.512501	1.14859	0.00321783	0.0499404	Exoc3l
0.225118	7.45725	0.00323982	0.0502329	Sh3bgrl3
0.209794	4.16705	0.00326011	0.0504986	Alg5
-0.640793	0.446439	0.0033279	0.0514988	Sfrp4
-0.723852	0.193549	0.00333398	0.051543	AC132307.3
0.341358	4.09944	0.00335513	0.0518199	Tmem189
-0.570364	1.01505	0.00341136	0.0526376	Gm9833
-0.468143	1.44058	0.0034266	0.0528218	Sag
-0.27841	7.19886	0.00346597	0.0533772	Scg2
0.512356	1.68905	0.00347075	0.0533995	Dera
0.721796	1.4849	0.00350141	0.0537298	Slfn2
0.576235	7.85237	0.00350399	0.0537298	Apod
-0.679972	1.28972	0.00350552	0.0537298	Kcnj14
0.326677	5.39534	0.00350565	0.0537298	Plxnb2
0.201079	8.03116	0.0035228	0.053899	Rps7
1.16726	0.236832	0.00352342	0.053899	Mmp19
0.545979	3.36783	0.00353604	0.0540403	Capn3
-0.416752	2.91797	0.00354661	0.0541501	Fancl
0.179566	6.07789	0.00358411	0.054629	Pcyt2
-0.166402	8.11169	0.00358481	0.054629	Tmem59l
-0.189327	6.82863	0.00359039	0.054662	Pdk2
0.316239	2.3873	0.00362325	0.0551099	Pecr
0.512312	5.03345	0.00370605	0.0563158	Tcn2
-0.464614	1.82761	0.00372833	0.0566006	Mum1l1
0.206079	5.2577	0.00374626	0.0568188	Rnh1
0.299363	4.50053	0.00377433	0.0571904	Cflar
0.568268	3.75533	0.00377942	0.0572134	Parvg
0.536694	1.55091	0.0038228	0.0578153	Rfx2
-0.720245	0.06325	0.00385945	0.0583145	4930539J05Rik
-0.361522	2.73966	0.00393705	0.0592981	1110008L16Rik
0.344976	4.41339	0.00393861	0.0592981	Arhgef10
0.355933	4.90278	0.00393864	0.0592981	Hist2h2aa1
-0.278379	5.62588	0.00393937	0.0592981	Sh3rf1
-0.188465	6.59413	0.00395843	0.059529	Foxp1
-0.242512	4.07078	0.00396302	0.0595421	Mxd1
0.202155	8.19782	0.00397359	0.0596449	Kif5b
0.209934	4.82332	0.00397822	0.0596584	Oplah
-0.222439	4.0767	0.00398277	0.0596707	Zfp334
-0.469032	1.61551	0.00400677	0.0599741	Gm14204
-0.381894	3.75773	0.00402652	0.0602133	Emx2
0.133189	7.52431	0.00403809	0.06033	Bnip3l
-0.790802	0.180119	0.00404685	0.0604045	B930094E09Rik
0.368088	4.52385	0.00412223	0.0614723	Nrbp2
-0.328158	3.64782	0.0041338	0.0615498	Car7
0.288288	5.57998	0.0041398	0.0615498	Slc1a4
0.201496	5.98671	0.00414261	0.0615498	Slc41a1
0.193102	6.11682	0.00414437	0.0615498	Sc5d
-0.463055	2.42694	0.00414924	0.0615498	Gm27032
-0.496876	1.75083	0.0041505	0.0615498	Tomm6os
0.511576	2.4942	0.0041643	0.0616972	Apcdd1
-0.210941	7.50462	0.00418591	0.06196	Diras2
0.455308	10.577	0.0042117	0.0622841	Plp1
0.273969	6.8437	0.00423157	0.0625202	Rps26
0.43034	4.02929	0.00425004	0.0627352	Lrig1
0.234129	4.37196	0.00426452	0.0628908	Lbh
0.200021	4.96754	0.00427452	0.0629802	Lpcat1
0.199642	6.70886	0.00428974	0.0631463	Gas5
-0.394627	3.70638	0.00431669	0.0634847	Pcdhga8
-0.265356	4.2319	0.00432668	0.0635732	Snx7
-0.655372	0.329596	0.00433676	0.0636628	Slco4a1
-0.429448	2.78522	0.00434361	0.0637049	Crispld1
0.307523	2.9448	0.00440126	0.0644914	Mapkapk2
0.26475	3.8996	0.00441936	0.0646974	Pnp
0.310965	4.50482	0.00442632	0.06474	Ephx1
-0.282727	3.24253	0.00444539	0.0649595	Zfp141
-0.236492	4.07927	0.00448371	0.0654597	Ptprr
-0.648555	1.80191	0.0044931	0.065537	Bbox1
-0.54175	2.26917	0.00450332	0.0656262	Slc25a34
0.169234	5.07116	0.0045153	0.065741	Pak2
0.346264	3.10236	0.0046151	0.0670748	Rab27a
-0.156974	7.19116	0.0046153	0.0670748	Reps2
-0.276204	4.14977	0.00462352	0.0671334	Papss2
0.274227	9.12351	0.00466776	0.0677143	Slc1a3
-0.381961	2.62416	0.00471525	0.0683412	Hist2h2be
0.204327	4.43728	0.00473057	0.0684044	Wipi1
-0.443511	1.18431	0.00473219	0.0684044	2810039B14Rik
-0.46428	1.66641	0.00473243	0.0684044	Gm12346
0.368926	6.9577	0.00481643	0.0695557	Ndrg1
0.454916	10.0221	0.00483576	0.0697719	Mobp
0.240026	5.13844	0.00485516	0.0699886	Mtus1
-0.233826	5.2554	0.00489032	0.0704321	Sorcs3
0.50012	2.82383	0.00491857	0.0707752	Enpp6
0.322978	3.62273	0.00495749	0.0712712	Ppcdc
0.420126	6.4311	0.00497031	0.0713061	Tspan2
-0.287986	3.92752	0.00497303	0.0713061	Xk
0.363527	4.22854	0.00497329	0.0713061	Map3k1
0.238546	4.81736	0.00498623	0.0714276	Mertk
0.619484	1.72933	0.00499242	0.0714523	Igsf10
-0.27265	4.24843	0.00500422	0.0715572	Fam181b
0.283801	5.68783	0.00504058	0.0720128	Reep3
0.21983	6.40568	0.00508088	0.0725238	Tfrc
0.703172	0.642709	0.00510061	0.0727405	Gm37249
-0.227624	11.3899	0.00512487	0.0730214	Snap25
0.600468	1.53902	0.00513109	0.0730449	Pqlc3
-0.263626	4.71524	0.00516711	0.0734923	Clip4
-0.822494	0.366698	0.00517986	0.0736083	Ccdc38
-0.548809	1.82424	0.00519342	0.073728	Gm26794
-0.566399	1.24688	0.0051975	0.073728	Tmem74b
-0.301633	3.13461	0.00520934	0.0738234	Gdpgp1
0.305057	3.11223	0.00521345	0.0738234	Pold4
0.253966	8.35881	0.00530652	0.0750749	Rpl13a
0.161511	5.84282	0.00531694	0.0751224	Zmiz1
1.06257	0.157849	0.00531927	0.0751224	H2-Q4
-0.329642	2.91845	0.00533048	0.0752143	Agbl4
0.250224	3.65895	0.00538165	0.0758695	Tmem219
-0.269366	6.47603	0.00542335	0.0763899	Hcn1
0.22302	5.58026	0.00545024	0.0767012	Picalm
-0.510768	2.80959	0.00546709	0.0768708	Serinc2
-0.507008	2.08819	0.00547625	0.0769319	Frat2
-1.04114	0.160733	0.00551163	0.077361	Gm20721
0.165647	5.67546	0.00552702	0.0775091	Svip
-0.316328	3.49011	0.00554974	0.0777595	Mansc1
-0.533392	1.17174	0.00560288	0.0784354	Msantd1
0.184006	4.85171	0.00561231	0.0784987	Sgce
-0.168361	5.24157	0.00565337	0.0790037	Acss2
-0.393958	1.90458	0.00565829	0.0790037	Parp16
0.330678	5.73939	0.00568821	0.0793523	Golm1
1.26933	2.24443	0.00574956	0.0801382	Gm4070
0.212835	5.74459	0.00580735	0.080787	Nek7
0.215336	8.11762	0.00581031	0.080787	Rpl6
-0.23146	3.86446	0.00581125	0.080787	Slc25a32
-0.517326	1.3761	0.00581786	0.0808087	5730522E02Rik
0.235783	6.7575	0.00582891	0.080892	Cyfip1
0.378806	2.55824	0.00584551	0.0810139	Ddx31
0.340609	4.02037	0.00584912	0.0810139	Arhgap17
0.265403	6.8053	0.00585289	0.0810139	Rpl10a
0.276521	5.06811	0.00586156	0.0810637	Atp6v0e
-0.226705	5.33676	0.00586663	0.0810638	Crim1
0.421268	2.34279	0.00589949	0.0814476	Tmc6
-0.772187	0.256725	0.00591971	0.0816562	A330076C08Rik
-0.338148	2.23457	0.00593018	0.0817302	Cep57l1
-0.412473	2.52967	0.00599176	0.0825078	Ccdc189
0.849703	0.249332	0.00602666	0.0829171	Gm43747
-0.438606	1.70646	0.00604306	0.0830575	Cped1
-0.394747	1.78575	0.00604725	0.0830575	Art3
0.407679	4.61133	0.00606124	0.0831675	Frmd4b
-0.223821	5.94173	0.00606565	0.0831675	Flrt2
-0.477532	1.66915	0.00608022	0.0832959	Bves
-0.363673	5.40342	0.00609603	0.083441	Kcna4
0.227142	5.67417	0.0061081	0.0835348	Gna13
-0.580279	1.58152	0.00611485	0.0835557	Pthlh
0.180057	4.38085	0.00617904	0.0843608	Socs6
0.289228	3.9164	0.00619735	0.0844693	Znrf2
-0.321667	2.50551	0.00619755	0.0844693	Zfp438
-0.449971	2.73636	0.00623109	0.0847915	Gdf10
-0.165443	8.59631	0.00623178	0.0847915	Nptn
0.163678	5.7015	0.00625727	0.085066	Echs1
0.198694	7.92939	0.00627749	0.085223	Rps3
-0.329039	4.325	0.00627948	0.085223	Tmem200a
-0.674169	1.26979	0.00641186	0.0869459	Cfap100
0.161714	6.18384	0.00642331	0.0869781	Snapin
0.902619	1.83909	0.0064251	0.0869781	Fgl2
0.321942	3.72913	0.00643415	0.087027	Prcp
0.214296	7.58211	0.00645908	0.0872904	Srebf2
-0.276929	5.39363	0.00646904	0.0873511	Gpc5
-0.310468	4.61291	0.00653034	0.0881045	Nectin1
0.254775	4.0035	0.00653813	0.0881353	Gpr137b-ps
0.172154	5.01533	0.0066036	0.088943	Slc35b2
0.209784	7.0659	0.00662206	0.0891166	Slc3a2
0.408885	2.06497	0.00667153	0.0897047	Eif4ebp1
-0.188554	7.13089	0.00667698	0.0897047	Vstm2a
0.203813	5.8009	0.0066934	0.08985	Cndp2
0.221589	5.78718	0.00674291	0.0903691	Ctso
0.344833	2.99573	0.00674337	0.0903691	Plekho1
0.248272	3.12987	0.00680849	0.0911654	Brip1os
0.418622	2.20388	0.00682536	0.0912014	Fmo5
-0.428982	1.63059	0.00682648	0.0912014	Pglyrp1
0.256127	5.42071	0.00682828	0.0912014	Zcchc24
-0.388025	1.79958	0.0068574	0.091514	Ttpa
-0.530706	3.21584	0.00686368	0.0915214	Macrod1
-0.287507	4.06466	0.0069013	0.0919465	Arhgap15
0.47231	2.56385	0.00690884	0.0919704	Thbs2
0.739921	1.42913	0.00695954	0.0925583	Eya4
-0.217779	5.77513	0.00696492	0.0925583	Mfsd6
-0.281643	11.6595	0.00697711	0.0925583	Camk2a
-0.52003	1.39796	0.0069812	0.0925583	Gm13716
0.205413	3.83276	0.00698193	0.0925583	Hps3
-0.182053	5.24891	0.00701536	0.0929245	Klhl23
0.203037	4.27204	0.00702683	0.0929765	Lpcat3
0.299163	2.57467	0.00703091	0.0929765	Aldh16a1
-0.537755	2.33082	0.0070399	0.0930185	Cd55
0.203016	5.5297	0.0070621	0.0932349	Capza1
0.358518	3.15055	0.00707554	0.0933353	Slc2a5
0.249526	4.58156	0.00709295	0.0934727	Myl12a
0.245844	6.7351	0.00709764	0.0934727	Myo6
0.238123	4.48992	0.00710702	0.0935193	Ankrd28
-0.200115	4.4819	0.00720514	0.0946712	Tasp1
-0.181726	7.35997	0.00720639	0.0946712	Bcan
0.387456	4.35469	0.00721265	0.0946756	Ahnak
-0.197364	4.4279	0.00722197	0.0947202	Bnip1
-0.741463	0.179138	0.00724069	0.0948881	Gm43254
0.49948	1.40064	0.00727856	0.0953062	Alpk1
-0.181388	4.12948	0.00736111	0.0963084	Zfp346
0.618409	0.793971	0.00737655	0.0964315	Tnfaip2
0.382994	5.73119	0.00739103	0.0965352	Tmem88b
0.406836	3.11697	0.00739655	0.0965352	Col11a2
0.499919	1.04882	0.00740764	0.0966012	Antxr2
0.606426	3.4381	0.00745573	0.0971492	Ccn1
0.775891	0.0391517	0.00750476	0.0976686	Col2a1
-0.697217	0.141706	0.0075078	0.0976686	AC137853.2
0.234197	3.79346	0.00756811	0.0983731	Cyp20a1
-0.246946	4.58446	0.00757707	0.0983817	Galnt13
0.262482	4.1305	0.00758107	0.0983817	Fam102b
0.349984	3.02085	0.00759356	0.0984355	Fnip2
-0.333016	2.84026	0.00759752	0.0984355	Gm45768
-0.325747	2.31692	0.00764102	0.098919	Zfp85
0.241534	5.1182	0.00766376	0.0990719	Mcur1
-0.717938	0.468792	0.00766521	0.0990719	1700063D05Rik
0.276024	3.09701	0.00767621	0.099134	Dcxr
0.286492	4.4275	0.00768311	0.0991431	Glb1
0.196451	5.00758	0.00774935	0.0999173	Psmb10
0.165864	4.8008	0.0077633	0.100017	Mfsd1
-0.27048	3.73615	0.00777526	0.100022	Zfp2
-0.682546	0.0426487	0.00777622	0.100022	Gm47469
0.177638	5.51976	0.00778288	0.100027	Ndst1
0.200686	8.56688	0.00782443	0.100481	Ptma
-0.510703	1.37725	0.00785127	0.100673	Gucy2e
0.631592	3.01274	0.00785199	0.100673	Gm20605
0.204969	6.05934	0.00788798	0.101053	Nucb1
0.236746	9.95055	0.0079034	0.101095	Aldoc
0.186516	5.60596	0.00790385	0.101095	Daglb
-0.160138	10.465	0.00791958	0.101153	Gpm6a
-0.528898	0.453968	0.00792104	0.101153	Gm34006
0.209991	4.65816	0.00793242	0.101217	G6pdx
-0.192958	7.23156	0.00796142	0.101506	Mapk9
0.242633	3.82962	0.00798813	0.101766	Lpin1
-0.194926	6.52915	0.00800159	0.101856	Gmps
-0.271506	3.09543	0.00805467	0.102417	Nqo2
0.238146	4.77706	0.00805843	0.102417	Ss18
0.278293	3.16817	0.00814706	0.103336	Rest
0.36871	3.04693	0.00814905	0.103336	Mical1
-0.347635	2.09796	0.00815011	0.103336	Pcdhb15
-0.483307	0.590356	0.00820978	0.103989	3110070M22Rik
0.298248	4.88467	0.00821464	0.103989	Itpkb
0.180225	5.70459	0.00824419	0.104281	Txnrd1
-0.226733	6.87306	0.00825267	0.104306	Mal2
-0.496692	1.47505	0.00829409	0.104746	Gm20063
-0.349878	4.91819	0.00832519	0.105003	Ccng2
0.315711	7.12156	0.00832754	0.105003	Rpl37a
0.179965	4.74362	0.00833805	0.105053	Ogfr
0.519582	1.65035	0.00840717	0.10584	Slfn5
0.254809	3.14441	0.00845783	0.106394	Matn4
-0.483686	2.30208	0.00846618	0.106416	Heyl
0.209309	6.91856	0.00853693	0.107221	Sdc3
-0.742446	0.102756	0.00854723	0.107266	Gm10250
0.174485	5.34253	0.00856303	0.10738	Tex261
1.08809	-0.17062	0.00860211	0.107786	Kansl2-ps
-0.447698	1.94686	0.00862262	0.107958	Gm35558
0.195404	5.67176	0.00866161	0.108362	Slc38a10
-0.786974	-0.25053	0.0086792	0.10846	Rflna
0.349259	4.35575	0.00868307	0.10846	Flna
0.159104	8.99529	0.00870019	0.108589	Rpl4
0.138202	5.74628	0.00871339	0.10867	Bpgm
-0.441012	2.08608	0.00875345	0.109084	Zfp995
-0.125727	6.76618	0.0087689	0.109192	Spryd3
0.168707	4.1835	0.00878878	0.109354	Ak2
-0.910006	0.155911	0.00882483	0.109717	Gm14569
-0.379905	2.22943	0.00886242	0.110017	Crybb1
0.333025	3.86094	0.00886271	0.110017	1700017B05Rik
-0.465612	4.13391	0.00888404	0.110147	Lrfn1
-0.468078	1.48611	0.00888692	0.110147	Mir670hg
-0.144441	5.15253	0.0089067	0.110307	Oscp1
-0.788171	0.0173157	0.00893793	0.110608	2010015M23Rik
-0.415312	1.87975	0.00894656	0.110629	Lhfpl5
-0.504485	1.63127	0.00901334	0.111369	Fgd5
0.302625	5.53451	0.00902104	0.111378	Cav2
0.742716	0.153055	0.00909252	0.112144	Cysltr1
-0.222769	3.17505	0.0090971	0.112144	Zfp111
-0.661118	0.29975	0.00911882	0.112325	Gpr151
-0.316592	5.96383	0.00923929	0.113721	Gprin1
0.118918	6.89829	0.00925065	0.113774	Tmem50a
-0.193828	6.01462	0.00926296	0.113838	Akap5
0.179016	5.41981	0.00928663	0.114041	Bax
0.332355	3.30162	0.00930587	0.11419	Tmem206
0.520511	2.09663	0.0093523	0.114671	Trim56
0.412639	3.49248	0.00939874	0.115153	Ankrd13a
-0.163268	7.23097	0.00941505	0.115264	Gria3
0.185761	5.55297	0.00945851	0.115708	Sppl2a
-0.706016	0.00129973	0.00947414	0.11581	Gipc2
0.125503	7.33162	0.00948262	0.115825	Cltb
-0.362996	3.77373	0.00949314	0.115866	Fam163a
0.331743	7.18071	0.00951526	0.116047	Ly6e
0.204818	4.76949	0.00955715	0.116398	Nln
-0.146067	6.39924	0.00956414	0.116398	Fh1
-0.348808	3.27482	0.00956586	0.116398	C1qtnf12
0.182852	4.76024	0.00959222	0.11663	Mfsd11
0.355677	3.66442	0.00963021	0.116971	Crip1
0.212716	4.41629	0.00963487	0.116971	Rgma
-0.409455	2.49771	0.00969985	0.11767	Mex3b
0.177527	4.57524	0.00975374	0.118234	Phpt1
0.258155	4.06752	0.0098035	0.118687	Ampd3
0.3728	1.75186	0.00980852	0.118687	Cklf
0.240646	5.27948	0.00981334	0.118687	Git2
0.815762	-0.0567196	0.00983785	0.118813	Gm49204
-0.520672	0.961275	0.00983861	0.118813	Tbxa2r
0.300957	3.25162	0.00996602	0.120183	Bag3
-0.362135	3.45241	0.00996702	0.120183	Cavin2
0.176379	5.07921	0.00997835	0.120229	Txlna
0.271651	3.30319	0.0100067	0.120479	Snap23
-0.507232	0.966876	0.0100714	0.121167	Stac
0.153006	6.84199	0.0100877	0.121272	Ssr3
0.302808	2.66257	0.0101056	0.121396	Notch3
0.182122	4.48812	0.0101234	0.121431	Trp53
0.327487	4.87661	0.0101237	0.121431	Hist1h1c
0.2936	4.3834	0.0101724	0.121925	Magt1
-0.272047	2.89191	0.0102145	0.122337	Ahr
-0.218575	4.53267	0.0102452	0.122559	Lurap1
-0.3544	2.25125	0.0102484	0.122559	Kcnj8
-0.244146	3.21285	0.0102989	0.123072	Rabl3
-0.341501	5.14796	0.0103964	0.124035	Hsd11b1
0.194795	4.74215	0.0103981	0.124035	H2-Ke6
-0.257454	4.34439	0.0104028	0.124035	Cbs
-0.374212	2.9793	0.0105182	0.125318	Ccdc112
0.266271	5.63048	0.0105506	0.12561	Idh1
0.346579	3.68352	0.0106685	0.12692	2810459M11Rik
-0.202678	5.00089	0.0107563	0.127869	Rps6kl1
-0.319429	3.87541	0.010776	0.127953	Ankrd63
-0.29011	4.18138	0.0107896	0.127953	Zkscan16
-0.328739	2.33755	0.0107925	0.127953	B230369F24Rik
0.267572	2.92695	0.0107953	0.127953	Arsk
0.279462	4.18251	0.0108592	0.128614	Pik3c2a
-0.198276	5.75593	0.0108701	0.128648	Kcnn2
0.781928	0.643575	0.0108875	0.128758	Gm42047
-0.286387	3.84594	0.0108982	0.128758	Elovl2
-0.745312	2.27139	0.0109036	0.128758	Nid2
-0.548399	1.05335	0.0109338	0.12902	Dlx6
0.47892	2.83704	0.0109694	0.129345	Cox6a2
0.126808	7.31236	0.0109821	0.129399	Cox7a2l
-0.449645	1.78001	0.0110134	0.129672	Nog
0.270907	3.23677	0.0111124	0.130743	Adamtsl1
-0.312797	7.81759	0.0111279	0.130765	Sst
0.217249	4.66969	0.0111307	0.130765	Cavin3
-0.412422	2.43498	0.011194	0.131413	Gm19410
0.202418	5.83859	0.0112607	0.132024	Slc20a1
0.563833	2.40917	0.0112626	0.132024	Kcnj2
-0.231271	4.95358	0.0113362	0.132742	Ypel4
0.174852	6.29973	0.0113404	0.132742	Washc2
-0.368201	3.83264	0.0113501	0.132758	Mchr1
-0.158798	5.03065	0.0113733	0.132932	Mtus2
-0.34429	2.33009	0.0114026	0.133177	Rcor2
0.137898	7.65552	0.0114359	0.133469	Bin1
-0.353258	2.93108	0.0116283	0.135558	Gpr161
0.20526	3.33352	0.0116388	0.135558	Natd1
0.225724	4.54054	0.0116403	0.135558	Lcat
0.149824	7.46435	0.0116537	0.135616	Tpm3
-0.684568	1.48157	0.0116922	0.13579	Alas2
-0.229523	6.37504	0.0116934	0.13579	Slitrk5
0.209769	6.00421	0.0116942	0.13579	Idi1
-0.565763	0.633985	0.0117181	0.135969	Kdm4d
-0.554929	2.15873	0.011729	0.135996	Krt73
-0.191248	4.20461	0.0117625	0.136287	Zbtb43
-0.232915	4.72571	0.0118783	0.137529	Abcb9
-0.367239	2.51138	0.0118954	0.137593	Zranb3
-0.288721	4.15249	0.011901	0.137593	Slc35f3
-0.208005	11.2187	0.0119167	0.137658	Atp1a3
-0.343579	2.40155	0.0119279	0.137658	Slc37a1
0.241177	6.89375	0.0119325	0.137658	Rps11
0.535832	1.49284	0.0119841	0.138154	Il18bp
-0.574935	1.49628	0.0120051	0.138237	Otud3
-0.88675	0.169292	0.0120086	0.138237	Srpx2
0.802391	0.812912	0.0120764	0.138918	Tgfb1
0.335386	2.23104	0.0120896	0.13897	Mtmr11
-0.365929	2.04157	0.0121488	0.139397	Zfp114
-0.391337	2.2897	0.0121515	0.139397	Dmp1
-0.650358	-0.0852212	0.0121529	0.139397	A330093E20Rik
-0.427044	2.02641	0.0121624	0.139405	9530080O11Rik
0.191339	5.42226	0.0121775	0.139479	Psme1
0.435659	1.64001	0.012194	0.139568	Atp7b
-0.246383	5.41381	0.0122279	0.139856	Plppr5
0.254624	3.30131	0.01227	0.140238	Shc1
-0.932298	-0.0399631	0.0122966	0.140441	Fgf16
0.395102	2.58742	0.0123212	0.140621	Aldh3b1
0.165087	6.10206	0.0123347	0.140675	Tbc1d14
0.285025	3.37597	0.012356	0.140818	Erap1
0.268784	4.69703	0.012397	0.14118	Stxbp3
0.145766	5.3778	0.0124054	0.14118	Snx6
0.275669	4.53858	0.0124216	0.141224	Arhgef1
-0.81608	-0.269603	0.012427	0.141224	Gm49201
-0.164062	5.83277	0.0124735	0.14144	Hgsnat
-0.444462	1.88214	0.0124754	0.14144	Tubd1
-0.540672	4.79897	0.0124774	0.14144	Dusp1
0.211327	5.16987	0.0124813	0.14144	Myo10
0.232755	5.96993	0.0124923	0.141464	Tpd52
0.726883	0.143435	0.0125229	0.141634	Gm1979
-0.494698	1.82695	0.012525	0.141634	Cyren
-0.867857	0.0325661	0.0125403	0.141708	Cldn23
-0.143291	5.25725	0.0125692	0.141933	Borcs5
-0.450638	2.12853	0.0126109	0.142201	Atg9b
-0.141376	10.1569	0.0126116	0.142201	Tspan7
-0.361207	2.855	0.0126196	0.142201	Lrrc75b
-0.150348	6.89929	0.01269	0.142815	Iqsec3
-1.26746	0.111798	0.0126919	0.142815	Gm14205
0.123961	6.93936	0.0127482	0.143347	Acox1
-0.174187	5.8641	0.0127651	0.143437	Entpd6
-0.293152	3.45509	0.0128087	0.143822	Itgbl1
-0.1527	4.94139	0.0128251	0.143822	Abca5
-0.206716	4.97588	0.0128263	0.143822	Klf16
-0.208362	4.35546	0.0128882	0.144414	Sh3bp4
0.274909	2.47188	0.0129322	0.144807	Tradd
-0.171565	4.48123	0.0129494	0.144897	Actr6
-0.599285	2.05968	0.0129668	0.144991	Gkn3
0.298024	2.21307	0.0130195	0.145478	Mob3c
-0.232724	3.35484	0.01303	0.145494	Poc1a
0.26649	4.62736	0.0131918	0.147146	Znfx1
-0.456885	1.97233	0.0131963	0.147146	Cd93
-0.156339	4.59865	0.0132728	0.147896	Zfp354c
-0.292996	3.02359	0.0132904	0.147929	Efcc1
-0.333046	1.73839	0.0132943	0.147929	Armc2
0.228776	5.9441	0.0133107	0.147995	Hipk2
0.199414	6.77413	0.0133187	0.147995	Ivns1abp
-0.281767	3.3659	0.0133948	0.14872	Grip1
0.184943	8.89941	0.0134026	0.14872	Rpl3
0.186546	5.49917	0.0135308	0.150039	Pacsin2
0.292323	2.98725	0.0135427	0.150067	Orai1
-0.737499	0.520947	0.0135758	0.15025	Gm41414
-0.25953	3.93248	0.013578	0.15025	Slc35g2
-0.475302	1.1962	0.0137518	0.152068	CT486005.1
0.198918	9.53369	0.0137929	0.152417	Scd2
-0.518996	1.72426	0.0138095	0.152494	Gm17102
-0.529574	1.13417	0.0138189	0.152494	Dll4
0.160159	6.45941	0.0139342	0.153624	Ppib
0.943369	2.87511	0.0139405	0.153624	A2m
-0.185087	5.00698	0.0139507	0.15363	Inpp1
-0.323272	4.84883	0.0139954	0.153939	Dnaja4
0.170179	5.34714	0.013998	0.153939	Llgl1
-0.707069	0.108304	0.0141545	0.155554	Zscan2
0.219685	4.46855	0.014273	0.156698	Tspan14
-0.684278	0.853634	0.0142782	0.156698	Fgf22
-0.341914	2.37532	0.0143042	0.156875	Acvr2b
-0.3916	3.1592	0.0143258	0.156925	Sema6c
0.263343	3.83969	0.0143377	0.156925	Cln5
-0.44361	1.38519	0.0143381	0.156925	Sfmbt2
0.306109	2.82592	0.0143762	0.157234	Stx2
-0.270229	4.33778	0.0144165	0.157471	Ccdc149
0.588395	1.22273	0.0144175	0.157471	Fas
0.571882	0.364253	0.0144865	0.158094	Gm6598
-0.380502	2.22996	0.0144944	0.158094	Impa2
-0.252502	4.44594	0.0146768	0.159814	Faxc
-0.299645	3.61803	0.0146781	0.159814	Chrna7
0.179492	5.06972	0.014682	0.159814	Josd2
-0.406675	2.00369	0.0147214	0.160134	D930019O06Rik
0.180592	5.23891	0.0147673	0.160448	Sh3kbp1
-0.244871	3.47454	0.0147704	0.160448	A330009N23Rik
0.499413	1.61928	0.0148391	0.161086	Gbp9
-0.400305	3.01755	0.0149636	0.162327	Tbata
-0.332094	2.77916	0.0149843	0.162441	Trpt1
-0.273743	2.93338	0.0150865	0.163426	Mis18a
0.462876	1.12406	0.015106	0.163426	Ap1g2
-0.330128	3.30777	0.0151153	0.163426	Pnoc
0.357474	4.222	0.015116	0.163426	Myrf
0.250191	5.50095	0.0151318	0.163487	Il6st
-0.166709	5.14853	0.0151872	0.163921	Dpy19l3
0.441852	2.9846	0.0152013	0.163921	Hspb6
0.374452	3.32448	0.0152027	0.163921	Ifit2
0.188367	4.31514	0.015225	0.164051	Cenpb
-0.304108	2.81344	0.0152919	0.164577	Mycbp
0.153492	5.03851	0.0152944	0.164577	Sra1
-0.235927	3.10236	0.015358	0.165042	Mthfd1l
-0.291897	2.92115	0.0153583	0.165042	Tek
0.251684	4.35581	0.0153713	0.165071	Plod1
0.563234	1.02113	0.0153942	0.165206	Srpk3
-0.245269	3.28028	0.0154282	0.165443	Pcgf1
-0.573311	0.207164	0.0154466	0.165443	Klhl35
-0.458984	2.69948	0.0154531	0.165443	Alox12b
0.186156	4.88205	0.0154576	0.165443	Cln8
0.226072	4.61325	0.015479	0.165561	Tjp2
-0.280941	3.63312	0.0154934	0.165605	Hbegf
0.413593	1.99246	0.0155121	0.165653	Emid1
-0.41377	1.76781	0.0155187	0.165653	Gm10516
-0.218639	6.29455	0.0155344	0.165711	Unc5a
0.294492	4.84275	0.0155482	0.165717	Ptbp3
-0.259898	3.38031	0.0155598	0.165717	E130311K13Rik
-0.129748	6.67357	0.0155661	0.165717	Usp33
0.130046	6.43846	0.0156083	0.166056	M6pr
-0.117627	5.6637	0.015694	0.166857	Gtf2f1
-0.130066	5.57008	0.0157147	0.166863	Ccar2
-0.40157	2.1441	0.0157155	0.166863	C030014I23Rik
0.14321	5.87511	0.0157698	0.167329	Eef1d
-0.21195	3.72975	0.0157995	0.167533	D130017N08Rik
-0.493756	3.07015	0.0158232	0.167674	Mocs3
-0.457259	2.54655	0.015857	0.16792	Espn
-0.162462	5.17979	0.0158857	0.168114	Wdr35
0.183875	6.52257	0.0159684	0.168877	Lix1
-0.311064	4.54241	0.0159994	0.169093	Gabrg1
-0.163454	5.83014	0.0160568	0.169587	Ankrd34a
-0.141823	7.20837	0.0160767	0.169597	Spin1
-0.215042	6.02488	0.0160789	0.169597	St6galnac6
-0.339547	4.70867	0.0161199	0.169917	Cntfr
-0.197005	5.56357	0.0162601	0.17121	Nap1l3
-0.442503	2.49465	0.0162639	0.17121	Gm2415
-0.375727	2.60283	0.016293	0.171403	4430402I18Rik
-0.497932	2.97349	0.016393	0.172342	Hmgcs2
-0.712166	1.35848	0.0164173	0.172484	Gm7328
0.222764	4.9627	0.0164306	0.172511	Usp12
0.121619	6.09287	0.0164834	0.172952	Snx17
-0.311932	2.77943	0.0165042	0.173056	Zfp11
-0.338362	3.70695	0.0165205	0.173114	Crocc
-0.195091	7.39775	0.0165516	0.173228	Gabrg2
-0.195186	4.13978	0.016553	0.173228	Sp4
-0.427812	2.27416	0.016659	0.174222	Gm26593
0.154585	4.024	0.0167109	0.174651	Rnf138
-0.354138	1.78493	0.016729	0.174727	Gm26777
-0.233618	4.03232	0.0167477	0.174777	Zfp697
-0.482243	1.59007	0.0167557	0.174777	Pm20d2
0.253209	7.9056	0.0167785	0.174901	Rpl5
0.551696	0.534083	0.016873	0.175565	Birc3
0.162431	5.12305	0.0168746	0.175565	Pepd
0.354896	1.79797	0.0168751	0.175565	Upp1
0.156499	7.04842	0.0169383	0.176107	Pkp4
-0.191269	6.47368	0.0169631	0.176178	Nap1l2
0.349484	2.29255	0.0169671	0.176178	Ftl1-ps1
-0.155785	5.25206	0.0169909	0.176281	Dnajc15
0.316147	2.60614	0.016999	0.176281	Fgfrl1
0.455754	1.32221	0.0170832	0.176909	Mgmt
0.272361	3.9089	0.0170888	0.176909	Bcl2
-0.181598	5.31628	0.0170927	0.176909	Mtmr7
0.377755	2.29391	0.0171125	0.176999	Insc
-0.822579	0.682946	0.0171368	0.177135	Oprk1
-0.168748	4.82593	0.0172842	0.178534	Cep83os
-0.676941	0.589644	0.0172944	0.178534	Adamts5
0.201017	4.00696	0.0173235	0.178675	Rassf5
-0.747778	-0.108095	0.0173304	0.178675	Lrp8os3
0.129027	5.68861	0.017386	0.179057	Hipk1
-0.233064	5.18538	0.0173899	0.179057	Fam189a1
-0.29836	4.30872	0.0174555	0.179618	Rwdd2a
0.299492	2.92077	0.0174977	0.179936	Lpar6
-0.688914	-0.124959	0.0175435	0.180291	Zbbx
-0.160633	6.22892	0.0175801	0.180342	Slitrk3
0.158362	4.81383	0.0175828	0.180342	Fkbp15
0.130551	6.61315	0.0175912	0.180342	Ergic3
0.184109	3.40273	0.0175935	0.180342	Polr3b
0.274433	3.84395	0.0176394	0.180693	C1qtnf5
0.220161	3.30482	0.0176504	0.180693	Abcd1
-0.469346	3.52329	0.0176911	0.180985	Rem2
-0.405175	4.57628	0.0177015	0.180985	Thsd4
-0.501972	0.767382	0.0177157	0.181014	Ung
-0.366735	2.66271	0.0177451	0.1812	Lancl3
-0.135819	7.55688	0.0178182	0.18183	Tusc3
-0.287984	3.95274	0.0178714	0.182153	Lrrk2
-0.270022	6.42276	0.0178726	0.182153	Chga
0.193372	5.69738	0.0179009	0.182325	Mapk3
0.351371	2.78274	0.0179261	0.182466	Gfpt2
0.179802	7.02358	0.0179428	0.182519	Gabarap
0.155649	4.96838	0.0180594	0.183588	Mfsd12
-0.60422	4.63755	0.0181427	0.184318	Epop
-0.639115	0.67444	0.0181608	0.184385	Sema3g
-0.500356	1.80848	0.0182178	0.184798	Pard6b
0.276066	3.23485	0.0182246	0.184798	Ttc28
0.180225	6.12622	0.0182908	0.185352	Plbd2
0.252238	3.70111	0.0183719	0.185943	Dock11
-0.300364	2.9552	0.0183802	0.185943	Gpc6
-0.170026	4.12817	0.018384	0.185943	Cdkn2aip
0.189379	6.98366	0.0183984	0.185971	Olig1
0.195429	5.91137	0.0184835	0.186705	Ubxn1
0.23669	10.9599	0.0184943	0.186705	Lars2
-0.492958	2.00762	0.0185512	0.187162	Gm32687
-0.544387	0.499935	0.018588	0.187415	CT010433.1
0.381204	1.96712	0.0186072	0.187478	Ccdc88b
-0.127533	5.88855	0.0186177	0.187478	Vps53
-0.13697	6.50276	0.0186328	0.187479	Csrnp3
0.548623	1.08223	0.0186497	0.187479	Rorc
-0.455751	1.52434	0.018653	0.187479	9330162012Rik
-0.258373	4.4736	0.0187107	0.187941	Nanos1
-0.336074	3.00008	0.0187431	0.188149	Lsr
-0.151877	6.6465	0.0188907	0.189469	Yaf2
0.643584	0.737989	0.0188984	0.189469	Cacna2d4
0.214152	6.528	0.0189589	0.189957	Lgi3
-0.472807	3.61527	0.018977	0.189983	1110032F04Rik
0.206303	3.9146	0.0189852	0.189983	Anapc15
-0.574722	0.0125844	0.0190091	0.190103	Trpv3
-0.519837	1.63538	0.0191035	0.190927	Ano1
-0.544437	0.291455	0.0191322	0.191095	Gm26658
0.209075	4.3654	0.0192134	0.191786	Pprc1
-0.23162	8.48013	0.0192623	0.192003	Prkcb
-0.152159	5.78347	0.0192684	0.192003	Klc2
-0.281338	2.87146	0.0192711	0.192003	Npy5r
0.347014	2.01079	0.0192832	0.192004	Fgf2
0.445811	1.76622	0.019328	0.192331	Ctnna3
-0.214374	3.38747	0.0193511	0.192432	Slc25a53
-0.647381	0.942847	0.0193728	0.192432	Clec18a
-0.133628	6.56307	0.0193743	0.192432	Mpp2
0.291125	1.79494	0.0194818	0.193379	Slc10a3
0.751981	-0.182517	0.0195021	0.193401	Top2a
-0.221204	4.08225	0.0195081	0.193401	Tmem218
0.28802	2.9443	0.0195263	0.193426	Khk
-0.153482	5.13284	0.0195348	0.193426	Pik3c3
-0.251821	2.71113	0.0195795	0.193748	Purg
-0.286245	3.65511	0.0196047	0.19381	Trpc5
0.273111	4.09125	0.0196099	0.19381	Pkn1
-0.476469	1.97948	0.0196384	0.193971	Susd5
-0.259214	3.64852	0.0196687	0.194151	Dtwd1
-0.654237	0.596616	0.0196824	0.194167	2410018L13Rik
-0.493336	0.822236	0.0197053	0.194273	Notum
-0.39117	1.7656	0.0197245	0.194343	Cage1
-0.389738	1.01755	0.019874	0.19568	Gm3693
-0.246496	7.16967	0.0198847	0.19568	Ndn
-0.216465	4.92801	0.019956	0.19626	Ypel1
0.258156	3.69935	0.0200188	0.196658	Cdk5rap2
-0.18816	6.7945	0.020021	0.196658	Gad2
-0.351349	2.16253	0.0200423	0.196672	Map10
-0.12074	7.49979	0.020047	0.196672	Fam234b
0.218332	6.56035	0.0200782	0.196857	Fnbp1
0.20093	4.86372	0.0201162	0.197091	Arsa
0.539957	0.867327	0.0201267	0.197091	Map3k8
0.164951	7.4401	0.0202782	0.19836	Fads2
-0.276115	3.89228	0.020287	0.19836	Spred3
-0.542613	0.877379	0.0203013	0.19836	A730081D07Rik
0.461274	1.04205	0.0203059	0.19836	Fgd3
-0.631444	0.282344	0.0203604	0.198772	Myo18b
0.162126	6.91698	0.0204067	0.199102	Ank
-0.571781	0.813124	0.0204214	0.199124	Gjd2
0.305806	3.89839	0.020503	0.199798	Prr5l
-0.139187	6.43136	0.0206032	0.200652	St8sia3
0.159929	5.54833	0.0206996	0.20146	Cdc42se1
0.248583	3.38933	0.0207113	0.20146	Srd5a1
-0.311219	2.83643	0.0207468	0.201621	Cyyr1
0.174751	7.37905	0.0207623	0.201621	Tmed10
-0.19254	3.60805	0.0207656	0.201621	Gpr61
-0.558546	0.0928675	0.0208287	0.202111	D730044K07Rik
-0.466111	1.74041	0.0208905	0.202587	Gm3435
-0.402114	1.395	0.0209303	0.20285	Ccdc18
-0.324853	2.98792	0.0209665	0.203078	Atp2a3
-0.400319	1.76448	0.0210532	0.203795	Hist2h4
-0.298537	4.17794	0.021123	0.204347	Msl3l2
-0.350409	1.94476	0.0212395	0.205349	Apol8
-0.246859	3.69741	0.0213467	0.206154	Cyp4x1
-0.170815	4.87016	0.0213525	0.206154	Fam189b
0.343341	2.09374	0.0213779	0.206154	Stc1
-0.408223	1.94799	0.0213811	0.206154	Pcdhb4
-0.553328	-0.0249655	0.0213872	0.206154	Samd15
-0.212477	4.08613	0.0214244	0.206389	Lysmd1
0.386526	7.62222	0.0214583	0.206518	Gm42418
0.159693	6.08051	0.0214637	0.206518	Anxa7
0.195531	4.93103	0.021518	0.206917	Gm2000
-0.718545	2.04111	0.0215611	0.207087	Snurf
0.600733	0.790365	0.0215616	0.207087	Fam83d
0.347115	6.24692	0.0215791	0.207131	Ermn
0.201418	5.51351	0.02165	0.207673	Tab2
-0.140985	5.73412	0.0216616	0.207673	Gphn
-0.146243	5.01506	0.0216924	0.207844	Fam13b
0.142392	6.16105	0.0217059	0.207849	Nop53
0.668606	0.00837121	0.0217537	0.20818	Gm48822
0.147951	5.52295	0.0217665	0.20818	Rab8a
-0.160953	4.95653	0.0218101	0.208472	Rab11fip3
-0.155288	5.31633	0.021843	0.208663	Kbtbd7
0.381401	2.40381	0.0218755	0.208799	Tfeb
-0.396862	1.93657	0.0218834	0.208799	2022-03-11
0.148871	4.21667	0.0219868	0.209499	Knop1
-0.392957	1.46764	0.0219891	0.209499	D230017M19Rik
-0.323753	2.11902	0.021996	0.209499	Oprd1
0.124299	6.51679	0.0220265	0.209665	Mapre1
0.199428	6.25879	0.0221	0.210239	Pip4p1
-0.13071	6.69413	0.0221134	0.210241	Gucy1b1
0.172574	7.04316	0.0221371	0.210342	Nfasc
-0.198813	4.55044	0.0221713	0.210519	Lclat1
-0.36273	1.64978	0.0221821	0.210519	Gm49521
-0.171594	5.10724	0.0222941	0.211457	Rdh14
-0.177539	3.82867	0.022315	0.21153	Pxylp1
0.230283	4.45392	0.0224103	0.212307	Rdh11
-0.179978	5.20842	0.0224468	0.212527	2610002M06Rik
-0.198611	3.95667	0.0225045	0.212856	Elfn1
-0.229125	4.59301	0.0225081	0.212856	Sh3bgrl2
-0.230515	5.05804	0.02254	0.212876	Ache
0.223278	5.88498	0.0225546	0.212876	Rpl12
-0.227015	7.30383	0.0225725	0.212876	Dgkb
0.147164	5.20634	0.0225725	0.212876	Gsr
0.300865	7.6439	0.0225767	0.212876	Rpl10
-0.228039	3.26067	0.0225934	0.212908	Gpr75
0.176349	5.37059	0.022794	0.214608	Slc9a3r1
-0.114151	9.0076	0.0228007	0.214608	Atp6v1g2
-0.272668	2.84159	0.0228314	0.214771	Zbtb26
-0.242169	4.35291	0.022857	0.214885	Ptpru
-0.231022	4.66241	0.022879	0.214965	Enho
-0.354695	4.57713	0.0229152	0.21518	Btg2
-0.362775	3.16235	0.0229861	0.215563	Trmt9b
-0.154144	6.07915	0.0229868	0.215563	Ezh1
-0.303505	2.40257	0.0229964	0.215563	Robo4
-0.1883	4.68879	0.0230246	0.215701	Cyp2u1
-0.306674	4.85061	0.0230961	0.216244	Camk1g
-0.41165	3.34446	0.0231367	0.216403	Htr3a
-0.290825	5.29224	0.0231401	0.216403	Pantr1
-0.182904	6.19409	0.0232084	0.216588	Gabrb2
-0.319672	2.71963	0.0232152	0.216588	Siah3
-0.15044	7.62151	0.0232217	0.216588	Plcb1
-0.117886	7.18465	0.023223	0.216588	Napg
0.133412	9.91328	0.0232276	0.216588	Itm2b
-0.161306	4.62374	0.0233795	0.217877	C1galt1c1
-0.148055	6.3912	0.0234821	0.218706	Ssx2ip
0.231616	3.21599	0.0235106	0.218845	Tjap1
-0.544517	1.42534	0.0236239	0.219743	Hspa12b
-0.155138	6.52205	0.0236367	0.219743	Cacnb3
0.266589	4.08125	0.0236484	0.219743	Cdc42ep1
0.171052	5.06097	0.0237721	0.220764	Mta2
0.203942	4.70838	0.0238241	0.221052	Tmem43
-0.189726	4.49072	0.0238307	0.221052	Dffa
-0.627272	1.51586	0.0238881	0.221457	Crhr2
0.257926	3.91867	0.0239275	0.221693	Ldlrad3
-0.243134	4.28998	0.0239782	0.222035	Lypd6
0.226313	6.26432	0.0240047	0.222041	Rpl36
0.490508	0.891392	0.0240146	0.222041	Tpcn2
-0.149121	6.03662	0.0240243	0.222041	Tmem70
0.642951	0.0342098	0.0240345	0.222041	Gm7347
-0.353636	3.26964	0.0240514	0.22207	Tmem196
0.654565	0.805424	0.0240845	0.222247	AC115631.1
-0.396607	2.49319	0.0241252	0.222494	Entpd3
0.212136	4.76258	0.024177	0.222843	Ugdh
-0.111808	7.26576	0.0242231	0.22314	Slc25a12
-0.115031	7.48392	0.0242842	0.223574	Necap1
0.282883	3.92561	0.0243233	0.223805	Soga1
-0.185811	4.49983	0.0243639	0.224049	D030056L22Rik
-0.742182	0.00705381	0.0244056	0.224213	Wnt2b
-0.636967	0.63045	0.0244096	0.224213	Nat8
0.367173	4.86028	0.0244516	0.224469	Cd82
-0.441814	1.36474	0.0245313	0.225026	9330104G04Rik
-0.219568	3.65428	0.0245414	0.225026	Zfp286
-0.310959	5.26055	0.0245544	0.225026	Ccsap
-0.437839	1.75505	0.0246586	0.225852	Ripply2
0.146697	5.26127	0.0247338	0.226392	Fez2
-0.291286	2.43547	0.0247459	0.226392	Zfp108
-0.3249	6.93203	0.0248056	0.226785	Stim2
-0.133626	5.66426	0.0248172	0.226785	Rab5if
-0.590697	0.216439	0.0248377	0.226843	Efcab7
-0.320925	2.75298	0.0249025	0.227304	Zfp781
-0.163077	7.76381	0.0249793	0.227875	Pcsk2
0.335057	3.87023	0.0249965	0.227903	Gjb1
0.774572	-0.218749	0.0250203	0.22792	Il1rl2
-0.38998	2.51106	0.0250269	0.22792	Slc13a5
-0.467077	0.589658	0.0250576	0.22807	AC109138.11
0.116331	6.62037	0.0250742	0.228091	Pomp
0.220823	3.84444	0.0251423	0.228581	Btbd7
-0.213527	3.35844	0.025289	0.229784	Dnajc4
-0.544552	0.562411	0.0253974	0.23063	Ggt1
0.242867	4.25153	0.0254109	0.23063	Rgl2
-0.711675	-0.142364	0.0254368	0.230733	Fbxo47
-0.413202	1.37312	0.0254704	0.230828	Lama3
-0.410761	2.08448	0.025476	0.230828	Zc3hav1l
0.216908	3.89504	0.0255128	0.23103	Apba3
0.11786	7.32139	0.025531	0.231064	Psmc5
-0.45144	0.748518	0.0256044	0.231493	Gm14169
-0.510259	1.014	0.0256073	0.231493	Gm10037
0.213865	4.18682	0.0256663	0.231895	Hes6
-0.452591	2.49996	0.0257259	0.232194	Gm20754
-0.357621	2.79453	0.0257404	0.232194	Drd1
0.145029	5.23909	0.0257429	0.232194	Colgalt1
-0.648806	0.304206	0.0257585	0.232204	A730098A19Rik
-0.291713	5.08022	0.0257901	0.232358	Slc7a10
0.311018	8.48251	0.0258336	0.232618	Cnp
0.201087	5.71955	0.0258864	0.232963	Cmtm5
0.239854	3.1737	0.0259259	0.233187	Uhrf1bp1
0.134722	7.01193	0.0260065	0.233695	Ntsr2
-0.458421	2.83309	0.0260214	0.233695	Hspa1b
-0.219781	3.78818	0.0260261	0.233695	1810055G02Rik
0.504639	1.68957	0.0261228	0.234431	Minar1
0.369998	3.65693	0.0262549	0.235308	Zfhx3
-0.594661	0.0223334	0.026258	0.235308	A930024N18Rik
0.178586	7.32548	0.0262646	0.235308	Dst
-0.496597	3.97455	0.0263118	0.235599	Ndst4
0.122964	5.4069	0.0263676	0.235892	Clcn7
0.543773	1.35222	0.026374	0.235892	Tmem140
-0.13857	5.37737	0.0264507	0.236446	Mrpl3
-0.145487	5.93768	0.0264866	0.236614	Sirt3
-0.195321	4.00634	0.0265108	0.236614	Klhl34
-0.579577	1.08426	0.0265139	0.236614	Mettl24
-0.550989	1.11639	0.0265634	0.236726	Ldoc1
-0.184744	6.53746	0.0265681	0.236726	Camsap2
-0.453925	2.56697	0.0265708	0.236726	Hspg2
-0.539681	0.0580591	0.026625	0.237076	Etaa1os
-0.358111	4.6521	0.0267484	0.238043	Dapk3
0.343572	3.05522	0.0267657	0.238065	Slc39a14
-0.13857	6.12785	0.0267838	0.238094	Slc9a6
-0.127006	6.48211	0.0268165	0.238252	Opa1
-0.117779	5.08555	0.0268406	0.238333	Ankrd13d
-0.608348	-0.13628	0.0268804	0.238554	Gm11100
-0.164187	4.58814	0.0268981	0.238579	Cfap97
-0.36808	2.648	0.0269216	0.238655	Ebf1
0.301962	2.35336	0.0269687	0.23894	Tmem179b
0.327831	5.44855	0.0271401	0.240326	Ugt8a
0.367878	2.74593	0.0272035	0.240628	Masp1
0.273503	2.69655	0.0272074	0.240628	Mthfs
-0.430343	6.59699	0.0272504	0.240628	Fibcd1
0.316126	2.33611	0.0272606	0.240628	Hyi
-0.189167	3.68673	0.0272686	0.240628	Tmem231
-0.120715	7.00405	0.0272736	0.240628	Mat2b
0.131731	8.28233	0.0272861	0.240628	Gpx4
0.152398	7.29597	0.0272945	0.240628	Scg3
-0.105666	6.32474	0.0273276	0.240786	Fyttd1
-0.147154	4.57477	0.0273957	0.241254	Bloc1s6
0.573087	0.0493332	0.0274208	0.241343	Col4a6
-0.416624	2.32829	0.0274401	0.241379	Smad9
0.22518	3.67864	0.0274926	0.241708	Mfsd10
-0.455475	1.50652	0.0275388	0.241982	Evpl
-0.235715	3.2801	0.027585	0.242254	Kcnn1
-0.169851	3.79933	0.0276142	0.242377	Ift88
-0.217976	5.04246	0.0276697	0.242732	Rab9b
-0.264521	3.86139	0.0277478	0.243284	Lor
0.410912	1.42573	0.0278044	0.243559	Clec1a
-0.245553	4.74877	0.0278096	0.243559	Abhd13
-0.43609	2.22562	0.0278369	0.243664	Ccdc65
0.188321	3.68512	0.0278731	0.243847	Pgap2
-0.443022	1.12221	0.0279237	0.244157	Mamstr
0.113089	6.44911	0.0279799	0.244515	Rtcb
-0.374719	2.75467	0.0280322	0.244774	Uaca
-0.257434	2.90883	0.0280402	0.244774	Cetn4
0.508325	1.56949	0.028101	0.245172	Mapkapk3
-0.204408	3.87306	0.0281474	0.245442	Zfp1
-0.352152	2.44469	0.0282413	0.246127	Gm11613
-0.268564	2.67126	0.0282645	0.246132	Gas2
-0.390811	1.67729	0.0282727	0.246132	Glt1d1
-0.53566	0.503614	0.0283561	0.246725	Mterf1b
-0.13493	8.51646	0.028404	0.247007	Tsc22d1
0.19479	3.87688	0.0284391	0.247177	Cspg4
-0.52209	0.278987	0.0284586	0.247211	Fsbp
0.464413	1.91916	0.0284739	0.247211	Tor4a
-0.142021	4.84679	0.0285744	0.247949	Gpalpp1
-0.17504	5.38109	0.0286038	0.24807	Lancl2
0.273666	3.64023	0.0286652	0.248468	Arrdc4
-0.150353	6.88121	0.0287648	0.249197	Cdkl5
-0.174894	4.38361	0.0288013	0.249377	Tfb2m
0.267948	4.39141	0.0288292	0.249484	Tmem86a
-0.157393	4.75672	0.0288466	0.2495	Grid1
0.184369	4.26822	0.0289202	0.250001	Map3k11
-0.447302	1.26141	0.0290223	0.250748	Mkln1os
-0.290627	2.21145	0.0291112	0.251381	Zfp791
0.269826	6.26881	0.0291322	0.251426	Rpl18
0.207514	4.61888	0.029232	0.251968	Sft2d2
-0.221142	4.16285	0.0292397	0.251968	Gprin3
0.172209	6.60501	0.0292422	0.251968	Rpl31
-0.130709	6.78216	0.0294488	0.253483	Bcl11a
0.396607	2.95764	0.0294497	0.253483	Hfe
-0.270835	2.75892	0.0295465	0.254179	Tmem17
-0.11952	6.20213	0.0296007	0.254386	Map9
-0.572628	0.735809	0.0296023	0.254386	B830017H08Rik
0.495561	1.62726	0.0297756	0.255738	Klc3
-0.243831	4.16706	0.0298261	0.256034	Prdm4
-0.315802	6.06432	0.0298645	0.256202	Myo5b
0.225266	6.90438	0.0298818	0.256202	Rps16
0.208384	6.62742	0.0299092	0.256202	Rps5
-0.294528	1.50592	0.0299098	0.256202	Nt5e
-0.241066	4.79932	0.0299461	0.256377	Lin7a
0.403362	3.0999	0.0300813	0.257397	Itgb4
0.204761	4.05811	0.0301231	0.257616	Aff1
0.148538	5.2619	0.0301873	0.258027	Gyg
-0.354292	1.93466	0.0303083	0.258923	4732491K20Rik
0.273452	7.33271	0.0303532	0.259162	Rps23
0.146734	6.12484	0.0303686	0.259162	Rgl1
0.141077	4.56532	0.0303849	0.259162	Dnajc2
-0.152401	9.33347	0.0304107	0.259245	Fbxl16
-0.439558	0.703835	0.0305186	0.260026	Gm10138
0.194821	4.68092	0.0306101	0.260666	Cpne1
0.306345	2.24204	0.0306502	0.260869	Arhgap22
0.147136	8.06645	0.0307427	0.261517	Plpp3
-0.138297	4.07575	0.030784	0.261639	Ercc3
-0.164726	7.27198	0.0307898	0.261639	Scg5
-0.12883	6.43394	0.0308198	0.261755	Fam155a
0.570317	1.64518	0.0308534	0.261902	Gm20427
0.454168	1.00499	0.0309877	0.262902	Tmem202
0.257488	4.22141	0.0310285	0.263109	Rnpepl1
0.178079	4.04699	0.0311322	0.263849	Ebp
-0.165134	7.11381	0.0311577	0.263925	Ociad2
-0.84323	0.131895	0.031204	0.264132	5330416C01Rik
0.126229	5.06036	0.0312152	0.264132	Crat
-0.50356	0.834209	0.0312545	0.264192	Col22a1
-0.424694	3.49019	0.0312552	0.264192	Cdh6
-0.176083	4.38241	0.0313872	0.264998	Ndufaf5
-0.608005	0.155472	0.0313912	0.264998	Creb3l3
0.240062	4.26857	0.0314003	0.264998	Naga
-0.255012	3.58794	0.031502	0.265671	Kcnj11
0.279622	2.24349	0.0315132	0.265671	Nmi
0.171279	5.97979	0.0315573	0.265902	Prex1
-0.658713	1.12142	0.0315846	0.265965	Tnc
0.18281	5.167	0.031598	0.265965	AI413582
0.114718	7.63522	0.0316868	0.266572	Wdr1
-0.219655	3.77043	0.0317706	0.267137	Dbr1
0.725451	0.479304	0.0318163	0.26738	Gm13293
-0.264544	5.75311	0.0318944	0.267896	Plch2
-0.493992	1.22826	0.0319131	0.267912	Grem1
-0.15693	6.40232	0.0320793	0.269167	Omg
0.196373	6.73238	0.0321294	0.269446	Rnf13
0.267289	4.6743	0.0321749	0.269556	Sorbs3
0.132747	4.68782	0.0321845	0.269556	Ifnar1
0.2924	2.69905	0.032193	0.269556	Heatr5a
0.421336	1.63373	0.0322104	0.26956	Gm11578
-0.331587	1.93492	0.032228	0.269566	A730020E08Rik
0.229505	5.70297	0.0322573	0.269614	Ctnna1
-0.357596	1.75144	0.0322675	0.269614	4833445I07Rik
-0.463632	0.579376	0.0323175	0.269758	Gm16894
-0.389247	4.4836	0.0323199	0.269758	Ndst3
-0.38666	3.38752	0.0323352	0.269758	Gm42517
-0.580327	0.684606	0.0324139	0.270274	Col26a1
0.144256	7.52799	0.0324787	0.270673	Pfn1
0.154352	5.54846	0.0325748	0.271333	Zfp652
-0.328317	2.30356	0.0326937	0.272181	Gm19531
0.106712	6.84595	0.032795	0.272882	Atp6v1f
-0.149478	6.98107	0.0328132	0.272889	Dync1i1
-0.120587	5.59778	0.0328299	0.272889	Bcap29
-0.300307	5.05654	0.0329639	0.273861	Trpc4
0.211901	4.81043	0.0329975	0.273998	2022-03-08
-0.351751	1.67082	0.0330471	0.274267	4921504A21Rik
-0.16117	4.96598	0.0330996	0.27456	Zfp612
0.486147	0.463137	0.0331712	0.274964	4930594M22Rik
0.254103	8.2041	0.0331826	0.274964	Plekhb1
-0.172329	4.27553	0.0332183	0.275115	Gm5113
-0.182586	8.90179	0.0332387	0.275115	Prkcg
0.266103	7.90116	0.0332525	0.275115	Rps2
-0.464075	3.47835	0.0333171	0.275378	Thbd
-0.209179	3.24862	0.0333187	0.275378	Gm26733
-0.248397	3.30677	0.0334041	0.275819	Npas1
-0.315646	1.7502	0.0334322	0.275819	Zfp52
-0.138877	5.34182	0.0334336	0.275819	Dnal1
-0.20425	6.88396	0.0334483	0.275819	Kcnc2
-0.248894	5.57664	0.0334582	0.275819	Sema3e
-0.142628	7.46729	0.0335937	0.276793	Glrb
0.346581	2.28234	0.0336255	0.276913	Ccr5
-0.240195	4.99088	0.0337411	0.277722	Syndig1
-0.524512	0.52518	0.033769	0.277809	Itprid1
-0.245849	5.49366	0.033889	0.278652	Kcnv1
-0.341908	2.23418	0.0339987	0.279411	A830073O21Rik
0.43302	2.18318	0.0340988	0.28009	Ptchd1
0.172623	4.111	0.034118	0.280104	Slc29a1
-0.312003	3.24269	0.0341447	0.280107	B230303A05Rik
-0.139575	10.6522	0.0341632	0.280107	Atp5b
-0.46478	1.65381	0.0342012	0.280107	Bmp2
-0.105854	7.01299	0.0342112	0.280107	Ndufs1
0.140555	6.04871	0.0342207	0.280107	Ndufa3
-0.503252	0.797621	0.0342234	0.280107	Gm26721
-0.466971	1.57294	0.034277	0.280402	Ism1
-0.245333	3.30585	0.0343135	0.280472	AI504432
-0.447678	1.9312	0.0343206	0.280472	Fzd2
-0.399197	2.68022	0.0343904	0.280899	Gpr165
0.149496	4.46379	0.0345001	0.281651	Micu2
-0.429382	1.22519	0.0345912	0.282251	Adgrg2
-0.141668	4.68673	0.0346988	0.282985	Cnst
0.244818	4.73303	0.0347484	0.283245	Nbeal1
0.103604	6.83935	0.0348331	0.28379	Chmp5
0.312625	2.75417	0.034885	0.284069	Hmgb2
-0.196682	4.0901	0.0349122	0.284081	Fahd1
0.159987	4.27487	0.034922	0.284081	Nelfe
-0.486069	0.803875	0.0350372	0.284873	Gm37397
-0.186872	4.21942	0.0351349	0.285436	AI854703
-0.503084	0.392056	0.0351504	0.285436	Gm42944
-0.35084	2.96016	0.0351599	0.285436	Runx2
-0.394706	1.17996	0.0352165	0.28575	Ppara
0.220003	2.66434	0.0352827	0.286105	Adora2b
-0.155394	4.038	0.035296	0.286105	Fam206a
0.195169	8.46089	0.0353353	0.286279	Rpl13
0.27886	7.40114	0.0354354	0.286944	Rps4x
-0.164814	7.26049	0.0354603	0.287001	Abat
-0.605384	-0.0253589	0.0355293	0.287414	C030005K06Rik
0.232544	7.73719	0.0356157	0.287967	Rpl21
-0.203852	5.38342	0.0357931	0.289255	Grasp
-0.208409	3.27845	0.0358187	0.289282	Trmt61b
0.392867	2.78771	0.0358326	0.289282	Sec14l5
-0.388055	1.68626	0.0358851	0.289418	6430571L13Rik
-0.232859	3.11267	0.0358856	0.289418	Ap4m1
-0.355523	2.6858	0.0359643	0.289907	4933421O10Rik
-0.357943	3.33218	0.0360788	0.290683	Nptx2
0.249681	2.89111	0.0361128	0.290717	Scrib
-0.352056	1.85217	0.0361193	0.290717	Map3k19
0.203233	4.47996	0.0361682	0.290964	Fam20c
-0.368376	2.44634	0.0362116	0.291167	Spire2
-0.141125	5.16344	0.0363098	0.291705	Mrpl45
-0.121896	8.37715	0.036315	0.291705	Cx3cl1
-0.530943	0.657528	0.0364008	0.291935	Gm17396
-0.41068	1.98338	0.0364037	0.291935	Ankrd55
0.310036	5.58713	0.0364134	0.291935	Rps12
0.494141	0.8198	0.0364166	0.291935	Rrad
-0.511573	0.316696	0.0364477	0.292038	Gm9996
-0.20421	3.23236	0.0364841	0.292154	Zfp869
-0.105622	6.49967	0.0365089	0.292154	Ndufa5
[truncated: 14,002 more rows]

## Sheet: 12 mo 5xFAD Trem2 vs 5xFAD
logFC	logCPM	PValue	FDR	gene_name
2.33582	2.76981	1.38653e-10	2.21582e-06	Gm21738
2.45834	3.14157	9.02384e-10	7.2105e-06	Gm10801
2.35964	6.17946	1.44866e-09	7.717e-06	Gm10800
2.28326	4.44102	4.53841e-09	1.81321e-05	Gm26870
0.558723	5.30748	1.60954e-08	5.1444e-05	Stat1
0.987887	1.40524	1.32092e-07	0.000351827	Ifi47
-0.872873	3.62142	7.75551e-07	0.00177058	Ciart
0.82417	3.20828	1.00376e-06	0.00200513	Gbp6
2.03613	0.432442	2.588e-06	0.00459543	Gbp10
1.17012	1.67063	3.13708e-06	0.00501337	Ifi44
0.776432	3.46272	4.16228e-06	0.00572577	Igtp
0.803745	4.05058	4.29943e-06	0.00572577	Oasl2
0.827374	2.65563	5.83491e-06	0.0071729	Fgl2
-0.587523	6.06051	1.91637e-05	0.0218754	Dbp
0.922438	3.3253	2.14032e-05	0.022803	Ifit1
1.25932	0.205625	4.37225e-05	0.0436706	Ms4a4b
1.23647	2.83419	5.63704e-05	0.0529915	Cxcl10
0.760009	0.972981	6.39597e-05	0.0567856	Clec4a3
0.708106	3.42158	7.35374e-05	0.0618527	Gbp2
0.824493	2.40853	8.23717e-05	0.0646942	Iigp1
0.822472	3.57844	8.5012e-05	0.0646942	Mid1
0.942936	2.5181	9.68547e-05	0.0703561	Irf7
0.672115	4.06528	0.000110066	0.0764768	Ccn1
1.1376	-0.0324493	0.000125541	0.0835944	Gimap4
0.38473	5.1143	0.000145613	0.0930816	Irgm1
-1.26248	-0.156046	0.000155817	0.0957734	Gm37140
-1.09382	2.90586	0.000168222	0.0963608	Rxfp1
0.716238	5.0732	0.000168832	0.0963608	Ifit3
0.684459	1.63274	0.000197142	0.108639	Gbp5
1.54615	5.46783	0.000239505	0.127584	Penk
0.381687	3.27006	0.000250987	0.127754	Ube2l6
0.774377	0.937409	0.000261577	0.127754	Hist2h3c2
0.580457	3.69146	0.000271487	0.127754	Gbp3
0.901547	1.22089	0.000273376	0.127754	Fbln7
0.499104	4.14897	0.000279795	0.127754	Efemp1
0.552065	5.97628	0.000288326	0.127993	Ide
0.43375	3.39031	0.000303286	0.130959	Gbp7
0.388753	4.66167	0.000311398	0.130959	Zc3hav1
0.754603	1.32578	0.00034493	0.140183	Isg15
0.431802	6.6492	0.000356534	0.140183	H2-K1
0.242382	7.1229	0.000359646	0.140183	Htra1
-1.13303	0.237129	0.0003843	0.146226	Gm19817
-0.498042	3.95745	0.000427935	0.148437	Tmem145
0.479226	1.80848	0.000432004	0.148437	Ceacam1
0.608733	0.983461	0.00043487	0.148437	Micall2
0.556841	3.16769	0.00043522	0.148437	Ddx58
0.7806	2.29728	0.000436551	0.148437	Apold1
0.508171	4.14049	0.000521782	0.173721	Bst2
0.24253	5.02622	0.000590223	0.192497	Gnptab
0.994512	1.88935	0.000682513	0.218145	Ccl12
0.405233	3.51749	0.000748329	0.228202	Slc2a5
0.855457	0.986156	0.000753118	0.228202	H2-Q4
0.339547	3.41572	0.000770394	0.228202	Ddo
0.246116	5.992	0.000771099	0.228202	Itgb8
0.436313	3.86046	0.000791647	0.228705	Irf9
-0.430478	3.25458	0.00080142	0.228705	Rnf217
-0.288875	4.73095	0.000825909	0.231559	Tcea2
0.68104	1.79386	0.000885276	0.240272	Slfn8
0.409539	3.02146	0.000887057	0.240272	Atp2a3
0.428294	3.40034	0.000913956	0.243432	Irf1
0.972417	0.591761	0.000934173	0.243713	Top2a
0.680947	2.84946	0.000945511	0.243713	H2-Q7
0.391612	5.99418	0.000977136	0.247867	Kcnj10
0.424542	3.26973	0.00101077	0.252393	Tap1
0.535139	1.76332	0.00103913	0.255482	BC034090
0.258157	6.46681	0.00106966	0.259004	Scd1
-0.771162	0.608721	0.00118604	0.282897	Gm37249
0.325561	5.59578	0.00126962	0.298282	Abca1
0.920605	1.53407	0.00128787	0.298282	Cdhr4
0.359775	3.28172	0.00135966	0.303854	Xaf1
0.756058	0.566057	0.00136078	0.303854	Traf1
0.267101	4.64635	0.00136897	0.303854	Disp3
0.419075	5.0697	0.00140709	0.304023	Ifitm3
0.351383	3.89882	0.00140778	0.304023	Tlr3
0.599464	1.29563	0.00152893	0.325784	Dhx58
0.318182	4.6292	0.00157976	0.326108	Plod1
-0.325357	4.1228	0.00162676	0.326108	Kcnk9
-0.454636	5.67051	0.00163756	0.326108	Per1
0.295861	5.13258	0.00165042	0.326108	Ppp1r3c
0.252485	5.76957	0.00167714	0.326108	Cat
0.46536	3.73308	0.00168645	0.326108	Ifit2
-0.809541	3.69697	0.00168787	0.326108	Cbln4
0.847714	3.22509	0.00170176	0.326108	Kcne1l
-0.651087	1.17766	0.00175307	0.326108	Dkk2
0.387477	6.04632	0.00176841	0.326108	Ezr
0.339211	5.97619	0.00178152	0.326108	Cldn5
0.193777	9.71661	0.00178678	0.326108	Scd2
0.762005	0.086142	0.00179573	0.326108	Mx2
1.71335	0.145531	0.00186711	0.3292	Otos
1.22869	0.667828	0.00194161	0.3292	Pappa
0.38769	2.54538	0.00195324	0.3292	Trim25
1.59849	1.59294	0.00196328	0.3292	Stoml3
0.652277	1.02722	0.00196572	0.3292	Cenpe
0.206865	8.12365	0.00202993	0.3292	Gpr37l1
0.391696	4.03924	0.00203732	0.3292	2810459M11Rik
0.604021	2.4971	0.00204158	0.3292	H2-Q6
1.05043	3.01511	0.00204505	0.3292	Inhba
0.933796	0.0411682	0.00206771	0.3292	Crybg1
0.225288	10.1821	0.0020757	0.3292	Clu
0.292059	5.89397	0.00213186	0.3292	Slc16a1
0.379242	4.39625	0.00213444	0.3292	Txnip
0.312289	5.61445	0.00214336	0.3292	Tmem119
0.315003	3.28944	0.00217637	0.3292	Rhbdd1
0.88626	0.388591	0.00223193	0.3292	Gm19554
-0.563248	2.20851	0.00226317	0.3292	Cntn5
-0.996646	3.58356	0.002272	0.3292	Cplx3
-0.286887	4.80054	0.00227413	0.3292	Lingo2
-0.491001	2.66005	0.00229119	0.3292	Dynlt1a
0.218074	5.96455	0.00230444	0.3292	Hadha
-0.850476	1.02544	0.00231423	0.3292	Lrtm1
0.906219	0.673513	0.00231813	0.3292	Zbp1
0.803563	0.376584	0.0023509	0.3292	Brca1
0.960157	0.676503	0.00235798	0.3292	Slfn9
0.635087	1.17971	0.00237238	0.3292	Dll4
0.642404	1.73456	0.00238237	0.3292	Rsad2
0.656839	0.646344	0.00238954	0.3292	Ccl5
0.534152	1.18207	0.00247442	0.337981	Sdk1
0.226462	4.42394	0.00250315	0.339007	Ift172
0.427405	4.53271	0.00252472	0.339055	Adamts1
0.280308	5.98923	0.00255065	0.339683	Pcdhgc3
-0.28748	7.19198	0.00260621	0.343118	Sncb
0.244047	5.97296	0.00262625	0.343118	Adgrg1
0.365512	4.25746	0.00264967	0.343118	Stom
0.593802	1.19869	0.00266233	0.343118	Rubcnl
0.720336	0.898563	0.00281021	0.356873	Car13
-0.823681	2.81526	0.00281372	0.356873	Vwc2l
0.337049	4.28215	0.00288064	0.362485	Tm4sf1
0.368291	3.54815	0.0029236	0.365016	Dubr
-0.805095	1.95089	0.00305204	0.378098	Gm15594
-0.502196	1.4188	0.00308833	0.378418	4732471J01Rik
-0.694757	2.33607	0.00310198	0.378418	A230057D06Rik
0.381443	3.97913	0.00321643	0.380857	Nectin3
0.234377	5.40322	0.0032333	0.380857	Tst
-0.58466	5.63765	0.00323721	0.380857	Nr4a2
0.6983	1.1564	0.0032488	0.380857	Gm45351
-0.266601	5.8495	0.00324971	0.380857	Nr1d2
0.348469	4.3278	0.00326496	0.380857	Slc7a2
0.220935	5.5629	0.00335074	0.381101	Tnfrsf19
-0.792376	1.61617	0.00335936	0.381101	Gm37880
-0.243737	3.94715	0.0033597	0.381101	Gnl3
0.485537	2.2753	0.00336244	0.381101	Crybb1
-0.302469	6.50801	0.00341006	0.383776	Nr1d1
0.858018	2.88994	0.00344137	0.384259	G530011O06Rik
-0.442404	1.90383	0.00346244	0.384259	Aven
-0.80966	2.10994	0.00348796	0.384421	Gm44228
0.771246	1.85194	0.00356843	0.388422	Ddx60
-0.771422	2.39974	0.00362441	0.388422	Gm44829
-0.497261	3.14917	0.00365977	0.388422	A2ml1
0.36852	5.44921	0.00366494	0.388422	Nbl1
1.9611	0.976154	0.00366746	0.388422	Th
-0.900994	1.20772	0.0037105	0.388422	Gm37965
0.269879	6.61582	0.00372533	0.388422	Gprc5b
-0.354735	4.11078	0.00375837	0.388422	Hes6
0.5791	4.76448	0.0037911	0.388422	Acvr1c
0.578617	1.20011	0.00379829	0.388422	Ccdc102a
0.573965	4.0533	0.00381422	0.388422	Ifit3b
0.248987	4.10477	0.00382446	0.388422	Fahd1
0.226201	5.54087	0.00384022	0.388422	Siglech
-0.407993	4.33932	0.00386787	0.388757	Brinp3
-0.598269	1.18973	0.00389224	0.388762	AI480526
-0.27986	5.24367	0.00392488	0.389587	Acvr2a
-0.751708	1.09106	0.00400183	0.392851	Gm37180
0.517932	2.64492	0.00400693	0.392851	Samd9l
0.654933	2.18539	0.00407657	0.397242	Oas1a
0.321275	3.57464	0.00415681	0.402606	Pcdhgb7
-0.366653	6.03218	0.00422901	0.407131	Rab3b
-0.271423	6.25195	0.00429227	0.408048	Cnih3
-0.795027	-0.000528742	0.0043043	0.408048	Gm47583
0.685087	0.920313	0.00435602	0.408048	Anxa1
0.463149	3.44663	0.00435938	0.408048	Rtp4
0.329291	5.19055	0.0043662	0.408048	Hist1h1c
0.211902	4.9135	0.00441725	0.410419	Pik3r4
0.261094	4.33325	0.00447221	0.413123	Cbs
0.655321	2.04459	0.00450224	0.413507	Fam167a
1.42217	0.877516	0.004593	0.41766	Timp1
0.805767	1.28128	0.00459972	0.41766	Phf11d
0.384459	3.82459	0.00465557	0.420291	Islr
0.490265	2.04618	0.0046813	0.420291	9930111J21Rik1
0.67418	0.537602	0.00478394	0.427107	B3gnt3
0.278194	6.24114	0.00495886	0.440264	Ddr1
0.559905	4.47206	0.00498697	0.440314	Ptgs2
-0.715518	0.143871	0.00502793	0.441491	C330013E15Rik
0.791798	0.0192876	0.00505885	0.441779	Gm26566
-0.217782	5.22784	0.00510047	0.442801	Vps13a
0.637513	3.67538	0.00512597	0.442801	Thbs4
0.764503	-0.03799	0.00517774	0.444868	Gimap3
1.42717	-0.0825876	0.00523043	0.445455	Krt15
0.377707	3.00864	0.00527532	0.445455	Slc22a4
0.277197	3.63606	0.00527919	0.445455	Pecam1
0.554166	4.46831	0.00536362	0.445455	Prss23
0.318415	4.19191	0.00536647	0.445455	Amotl2
0.664202	1.40726	0.00537106	0.445455	Gm4951
0.27679	4.56405	0.00539951	0.445455	Lrp12
0.621719	2.48307	0.00543234	0.445455	Col1a1
0.278455	2.94094	0.00543544	0.445455	Ddx59
0.335612	2.22773	0.00559968	0.456574	Kcnj8
-0.862072	0.460188	0.00568281	0.461	Phxr4
0.605707	5.9652	0.00573376	0.462784	Pcdh8
0.390926	3.98748	0.00579259	0.465183	Pdlim4
0.826342	0.688953	0.00586795	0.468078	Lrrc74b
0.71365	0.0461858	0.00588722	0.468078	Gm47469
-0.257997	6.23671	0.00595418	0.471058	Cirbp
0.882444	-0.127351	0.00610167	0.480054	Tekt4
0.417859	2.37774	0.00618541	0.480054	P3h2
-0.811996	1.24837	0.00621443	0.480054	Gm47591
-0.77303	0.029157	0.00621594	0.480054	Gm38604
-0.789278	0.866927	0.00621808	0.480054	Gm33533
-0.179434	4.75349	0.0062503	0.480221	Zfp330
0.330578	5.72521	0.00629313	0.481199	Lats2
0.259211	4.41557	0.00636859	0.48465	Myh14
-0.265289	5.6067	0.00643805	0.487614	Elmo1
0.272616	6.59417	0.00654999	0.492628	Klhl2
-0.541918	2.30288	0.00660731	0.492628	Cntn6
-0.250383	4.48528	0.00662389	0.492628	Galt
0.326552	5.22173	0.00666579	0.492628	Dpy19l3
-0.18902	6.36107	0.00670157	0.492628	Kantr
-0.362319	8.25853	0.00671659	0.492628	Nap1l5
1.51844	1.39465	0.006742	0.492628	Adgrf4
0.392432	3.45573	0.00675086	0.492628	Rarres2
0.549833	0.679774	0.00685529	0.494832	Gm37738
0.887925	0.319507	0.00688462	0.494832	Frmd7
-0.839283	0.944022	0.00690259	0.494832	Gm37728
0.271871	2.7553	0.00690493	0.494832	Rmdn1
0.539075	0.950914	0.00712476	0.508307	Nat1
0.497149	2.16911	0.007167	0.509048	Trim34a
0.247622	4.3224	0.00722664	0.51036	Cdc42ep1
0.333402	4.10341	0.00726611	0.51036	Slc12a4
0.244288	4.54784	0.0073261	0.51036	Cpt1a
-0.883938	0.923268	0.00733447	0.51036	Gm45265
0.637957	3.77521	0.00734514	0.51036	Bgn
-0.818864	0.149165	0.00743145	0.510604	6030400A10Rik
-0.336431	5.46277	0.00744914	0.510604	Adgra1
1.14818	2.14451	0.0074526	0.510604	Shisa8
0.613102	3.81603	0.00747646	0.510604	Serpinf1
0.39598	4.20279	0.00750982	0.5107	Papss2
0.857586	-0.350452	0.00754245	0.510746	Gm6548
-0.272174	5.37568	0.00759067	0.511842	Zmat4
-0.461447	4.02313	0.00769952	0.513634	Chrna4
0.59494	2.02251	0.00775352	0.513634	Ifi204
0.414928	4.85388	0.00779755	0.513634	Btaf1
0.248665	5.86843	0.00785913	0.513634	Aldh1l1
0.211385	5.5603	0.00790021	0.513634	Plxnb1
-0.313985	5.05652	0.00790079	0.513634	Hook1
-0.32547	3.97121	0.0079405	0.513634	Rps6kb2
1.15163	0.168245	0.00797116	0.513634	Spata18
-0.656735	1.78752	0.00797455	0.513634	Ptger3
0.385697	2.77534	0.00800486	0.513634	Klhdc7a
0.502832	2.06822	0.00800523	0.513634	Hist1h4i
-0.350973	2.88906	0.00802271	0.513634	Htr5a
-0.547072	1.51385	0.00803507	0.513634	Sgcd
0.254789	3.22023	0.008092	0.515212	Mad2l2
0.287401	5.87585	0.00828557	0.525443	Olfml3
-0.351787	2.69712	0.00832248	0.525698	Efcc1
0.139853	7.48557	0.00838457	0.527528	Hnrnpc
0.494931	2.73046	0.00842056	0.527528	Cd274
0.401916	2.09987	0.00853103	0.527528	Car5b
0.188047	5.70427	0.00854743	0.527528	Tln1
0.22742	5.05256	0.00858584	0.527528	Shisal1
0.301884	5.2179	0.00859097	0.527528	Padi2
-0.790354	0.656554	0.00862468	0.527528	Gm5415
-0.363614	4.85533	0.00866028	0.527528	Ntng1
0.318428	2.97684	0.00866264	0.527528	Lsr
0.142728	6.5569	0.00868156	0.527528	Nacc2
0.348793	2.68804	0.00882604	0.534276	Gcnt1
0.284171	4.47121	0.00887945	0.535481	Fbxo32
0.212256	6.44894	0.00902315	0.540368	Clic4
0.372795	3.00808	0.00902811	0.540368	Eif2ak2
0.227867	5.06004	0.00911936	0.543793	Jam2
0.873271	4.41653	0.00921462	0.5455	Hspb1
-0.745477	-0.0878746	0.00921626	0.5455	Gm42737
-0.186693	5.92465	0.00929102	0.547487	A230050P20Rik
0.562816	1.588	0.0093281	0.547487	Ccnf
-0.829484	1.55084	0.0093526	0.547487	Gm42842
-0.203336	3.80579	0.00939396	0.547901	Zfp949
0.260288	3.21668	0.00950093	0.54934	Hibch
0.406723	1.20061	0.00955371	0.54934	Ccrl2
0.484001	2.92947	0.00959258	0.54934	Irgm2
0.574102	0.336111	0.00963592	0.54934	Chrna1
0.192959	6.18381	0.00965017	0.54934	Tns3
-0.257858	3.73637	0.00965348	0.54934	B4galt5
0.392824	2.16461	0.00968094	0.54934	Gm28875
0.489324	1.23505	0.00971243	0.54934	Casq2
-0.211721	6.95755	0.009728	0.54934	Cyp46a1
-0.314162	5.06837	0.00986525	0.555129	Per3
-0.452154	3.68686	0.0099983	0.560641	Itgax
-0.328381	1.98991	0.0101003	0.563785	Ccdc77
0.39424	2.35056	0.0101554	0.563785	Nes
-0.212425	4.52436	0.0101602	0.563785	Gtpbp6
0.601212	4.54864	0.0102694	0.565025	Ccdc3
0.957633	0.182215	0.0102738	0.565025	Dmkn
-0.623199	1.36297	0.0103036	0.565025	Gm42973
-0.577422	1.49905	0.0103553	0.565025	Cst6
-0.423986	1.6242	0.0103593	0.565025	Mroh7
0.335959	6.72254	0.010554	0.571076	Gsn
0.229329	5.30357	0.0105674	0.571076	Lrp10
0.289037	5.25189	0.0105775	0.571076	Slc38a3
0.168485	7.37905	0.0106408	0.57156	Fasn
0.297552	4.58089	0.010658	0.57156	Vwa5a
0.296834	3.31165	0.0107043	0.572123	Pdk4
-0.224971	4.13066	0.0107448	0.572376	Zfp414
0.575636	1.66012	0.0108357	0.57447	Gm20634
0.331366	8.14037	0.010856	0.57447	Aqp4
0.816044	2.71896	0.0109641	0.576677	S100a4
0.327601	2.8966	0.0109699	0.576677	Capn1
0.30718	3.17245	0.0110179	0.577301	Enox2
-0.513897	0.909353	0.0110845	0.578894	Gm38309
0.283917	4.1935	0.0111494	0.580385	Soga1
0.426906	2.59542	0.0112289	0.581117	Mtmr11
-0.270371	4.0094	0.0112362	0.581117	Ncapd3
0.304248	7.20678	0.0112731	0.581145	Prkca
0.329664	3.29603	0.0113342	0.581577	Cdc42ep2
0.420296	1.80385	0.0114487	0.581577	Ttpa
-0.428833	1.66552	0.0114679	0.581577	Gm42829
0.525852	2.43088	0.0114815	0.581577	Loxl1
-0.540761	1.73285	0.011492	0.581577	Gm44846
0.48246	3.99706	0.0115095	0.581577	Megf11
0.191054	4.83152	0.0115872	0.581577	Pla2g15
0.3788	4.57759	0.0116329	0.581577	Btg2
0.63578	-0.0216962	0.0116691	0.581577	Tcaf2
0.793989	-0.0819065	0.011673	0.581577	Zbbx
-0.416114	4.63888	0.011765	0.581577	Igsf21
0.275247	3.63911	0.0117767	0.581577	Erap1
-0.754475	0.0604333	0.0117841	0.581577	Icam4
-0.585874	2.36417	0.0118062	0.581577	B230216N24Rik
0.290132	3.64676	0.0118666	0.581577	Arhgap29
0.195991	5.00572	0.0118721	0.581577	Enpp4
0.465868	1.52531	0.0119001	0.581577	Dok1
0.326651	3.09907	0.0119975	0.584551	Lmcd1
0.678242	1.12504	0.0120729	0.585728	Mrc1
0.269149	3.31871	0.0121656	0.585728	Nfil3
-0.36289	3.59398	0.0122083	0.585728	Slc16a11
0.197617	5.34312	0.0122367	0.585728	Dr1
0.365601	2.08352	0.0122523	0.585728	Tesk2
0.178559	6.65115	0.0123396	0.585728	Hepacam
0.359312	4.10442	0.0124095	0.585728	Bin2
0.144435	5.82966	0.0124548	0.585728	Snrpa
-0.228196	3.87562	0.0124593	0.585728	Slf1
0.153641	6.27901	0.0124798	0.585728	Dag1
-0.388299	1.86036	0.0125495	0.585728	Gm3512
0.478128	2.96812	0.0125662	0.585728	Arhgef19
1.45614	1.75557	0.0125864	0.585728	Doc2g
-0.279925	3.04241	0.0126719	0.585728	Zfp710
-0.55287	0.669316	0.0126868	0.585728	Adat3
0.776835	0.36065	0.0126915	0.585728	Hspa1l
0.664566	0.310799	0.0126931	0.585728	Cryba4
0.237316	3.85273	0.012708	0.585728	Serpinb9
-0.914862	0.534538	0.0127282	0.585728	Gm48182
0.865011	1.22755	0.0127547	0.585728	Tnc
0.161932	5.83588	0.0128647	0.589085	Slc38a10
-0.166547	4.84935	0.0129543	0.590624	Apbb3
-0.674472	-0.0651543	0.0130191	0.590624	Gm26691
0.28502	2.70299	0.013031	0.590624	Ogfod3
-0.848232	1.51892	0.0130461	0.590624	Gm42919
-0.784467	0.653278	0.0131455	0.590848	Gm44830
-0.407032	5.31087	0.0131535	0.590848	Fxyd7
0.17509	4.95772	0.0132011	0.590848	Sart3
0.301986	8.25736	0.0132598	0.590848	Apod
0.593928	2.80314	0.013352	0.590848	Usp18
0.437838	2.56849	0.0133673	0.590848	Rhoj
-0.16068	5.34718	0.0133747	0.590848	Orc4
-0.757617	0.917744	0.013376	0.590848	Mab21l1
-0.488718	3.81472	0.0133838	0.590848	Klf5
0.272909	3.87157	0.0135183	0.595142	Entpd2
-0.150671	8.07127	0.0136015	0.597144	Usmg5
-0.262434	4.6119	0.0136744	0.597144	Naa40
0.595593	0.6125	0.0136759	0.597144	Igsf9
-0.257972	4.80005	0.0137748	0.599824	Rimklb
0.370066	1.74516	0.0138832	0.600006	Slc7a7
0.364909	4.49974	0.0138904	0.600006	Pgpep1
-0.640778	0.70196	0.013927	0.600006	Fmo2
-0.183921	6.62689	0.0139292	0.600006	Pde4a
-1.03749	0.302279	0.014138	0.60182	Fermt1
0.240151	4.07638	0.0141773	0.60182	Shmt2
0.266119	4.77365	0.0142825	0.60182	Lcat
0.197545	3.72162	0.0142957	0.60182	As3mt
0.296892	3.37996	0.0143552	0.60182	Dtx3l
-0.681448	0.186647	0.0143697	0.60182	Gm44708
1.21775	-0.0547504	0.0144031	0.60182	Gm13554
0.173576	4.48004	0.014406	0.60182	D030056L22Rik
-0.653085	1.9398	0.0144062	0.60182	Gm38198
0.189791	7.6151	0.0144167	0.60182	Pygb
0.18147	4.62711	0.0144218	0.60182	Cpne3
0.651005	1.63766	0.0144503	0.60182	Cdhr3
-0.280286	4.17227	0.0144608	0.60182	Nuak1
0.512844	2.72463	0.0145048	0.602082	Cd109
-0.189658	5.40669	0.0147674	0.604933	Tial1
0.345466	2.2159	0.0147769	0.604933	Trim12a
0.175825	4.82024	0.0148423	0.604933	Trip4
0.214552	7.46815	0.0148686	0.604933	Tmem47
-0.24385	3.2649	0.0148764	0.604933	Zfp930
0.484055	2.22622	0.0149422	0.604933	Gm7666
0.215027	5.21306	0.0149434	0.604933	Lgi4
-0.482337	1.0832	0.014989	0.604933	9330179D12Rik
-0.162242	5.775	0.0150225	0.604933	Tcerg1
-0.628044	0.285214	0.0150243	0.604933	Gm43528
0.359374	1.95287	0.0150279	0.604933	Gimap6
0.16349	5.32338	0.0150398	0.604933	Cpd
0.306047	5.76243	0.0151	0.604933	Plch2
-0.45457	2.18833	0.0151178	0.604933	Cd46
0.441752	1.5718	0.0151539	0.604933	Zfp595
0.244244	4.61072	0.0151811	0.604933	Cmpk2
0.159582	5.56512	0.015217	0.604933	Serinc5
0.796858	3.70009	0.0152863	0.605565	A2m
-0.295847	2.64874	0.0153327	0.605565	Tmem39a
-0.199393	4.77563	0.0153466	0.605565	Hsf1
0.206741	4.66494	0.0154207	0.606992	Golim4
-0.502896	0.804806	0.0154765	0.607218	Tnfsf8
0.395221	5.76772	0.0155185	0.607218	Bdnf
-0.244709	3.65966	0.0155405	0.607218	Rev1
-0.283821	5.69187	0.0156061	0.608294	Elavl4
0.260781	5.24626	0.0157121	0.60976	Plat
0.179219	6.16286	0.0157649	0.60976	Slc41a1
-0.642552	1.68329	0.0157873	0.60976	Col5a1
-0.671512	2.36476	0.0157963	0.60976	Nxph3
-0.613171	0.619373	0.0158544	0.610527	Gm37941
0.523841	1.10029	0.015992	0.610541	Ly96
0.569775	0.906868	0.0160665	0.610541	Insm1
-0.170372	5.25112	0.0161115	0.610541	Mosmo
0.187131	4.65877	0.0161126	0.610541	Trp53
0.451794	2.12585	0.0161835	0.610541	Parp14
-1.05128	1.74095	0.0162205	0.610541	Cartpt
-0.334099	2.6389	0.0162347	0.610541	Ccdc84
0.481785	2.05806	0.0163091	0.610541	Trim30d
-0.743239	-0.000374715	0.0163315	0.610541	Gm43508
0.201933	7.76492	0.0163651	0.610541	Hsph1
0.218272	4.01542	0.0163705	0.610541	Mier2
-0.316639	2.70406	0.0163928	0.610541	Cdc25b
-0.195536	6.17781	0.016409	0.610541	Tmem191c
-0.205502	6.11505	0.0165482	0.610541	Lrfn5
0.243708	6.52361	0.0165586	0.610541	Ermn
0.685574	0.753162	0.0166058	0.610541	Akr1b8
0.34259	2.88758	0.0166154	0.610541	Dock8
-0.844111	0.563073	0.0166291	0.610541	Vill
0.42216	3.30228	0.0166406	0.610541	Rnf213
0.703109	0.0407682	0.0166845	0.610541	Ccdc89
-0.532533	1.34201	0.0167289	0.610541	Gm16523
-0.489767	1.9356	0.0167494	0.610541	Gm20517
0.322916	3.84581	0.0167711	0.610541	Gjc2
0.397475	4.85406	0.0168021	0.610541	Smoc2
-0.213086	5.2538	0.0168453	0.610541	Rufy2
0.553909	0.526652	0.0168773	0.610541	Mtbp
-0.211018	4.1315	0.0168863	0.610541	Spata7
1.1333	1.04508	0.0169619	0.611263	Sdc1
0.210868	7.47926	0.0170248	0.611263	Pla2g7
-0.609729	0.708416	0.0170508	0.611263	Gm45819
0.241199	4.56838	0.0170592	0.611263	Ly6a
0.639165	0.768968	0.0171849	0.614389	Fcgr4
0.201325	8.30269	0.0172427	0.614606	Ncan
0.298499	3.96193	0.0172974	0.614606	Col4a1
0.358962	5.11765	0.017357	0.614606	Vcam1
0.38765	5.63993	0.0173679	0.614606	Sema3e
0.779906	3.56766	0.0173833	0.614606	Nptx2
0.41419	4.47018	0.0175869	0.620434	Gpr17
-0.306349	5.01029	0.0178472	0.62586	Hpcal1
-0.804108	1.71448	0.0178644	0.62586	3110080E11Rik
0.212573	5.36791	0.0179679	0.62586	Myo10
0.536209	4.63811	0.0180798	0.62586	Thsd4
0.226605	6.67451	0.0180869	0.62586	Trak2
0.235627	4.57753	0.0180964	0.62586	Gab1
0.159108	4.62548	0.018121	0.62586	Utp6
-0.160052	6.06466	0.018136	0.62586	Nsd3
0.216754	4.83454	0.0181511	0.62586	Sorcs2
0.323045	7.88857	0.0181539	0.62586	H2-D1
0.493465	1.06689	0.0181715	0.62586	Ifi207
-0.153036	5.11215	0.0182856	0.628434	Fibp
0.273059	3.02574	0.0183964	0.629956	Fkbp10
0.316208	3.05006	0.0184087	0.629956	Hmgb2
0.340434	2.80907	0.0185404	0.632617	Pcdhgb2
-0.190056	5.03593	0.0185656	0.632617	Mamld1
0.177824	6.7295	0.0187015	0.63589	Hist1h2bc
-1.01	2.2982	0.0189396	0.640749	Gm27000
0.403784	2.99774	0.0189483	0.640749	Trim30a
0.145244	6.43406	0.0189647	0.640749	Nol6
0.225386	4.85767	0.0190979	0.64389	Znfx1
1.06786	0.449584	0.0191642	0.644765	Cbr2
-0.58584	1.38126	0.0192847	0.646359	Rnf207
-0.257499	5.98022	0.0193141	0.646359	Cacng3
0.531779	3.64097	0.0193329	0.646359	Myoc
-0.381437	2.53231	0.0194213	0.647284	Slc9a5
-0.349885	4.13651	0.0194465	0.647284	Hmgb3
-0.565864	0.846549	0.0196033	0.647284	Sec1
0.302932	2.89589	0.0196265	0.647284	Fgfrl1
-0.230141	5.9028	0.0196975	0.647284	Rasal1
-0.459065	1.05877	0.0196978	0.647284	2022-09-01
0.360443	4.33602	0.0198501	0.647284	Serping1
-0.273328	3.25561	0.0199162	0.647284	Ccl25
0.686885	2.80123	0.0199351	0.647284	Col1a2
0.174212	5.11772	0.0199506	0.647284	Itprid2
0.853995	0.405506	0.0199709	0.647284	Steap4
0.66379	2.15695	0.0199882	0.647284	Tnfrsf12a
0.330545	4.16422	0.0200466	0.647284	Anxa2
0.185048	5.66974	0.0200705	0.647284	Parva
-0.214919	5.26922	0.0201108	0.647284	Khdc4
0.128812	6.60903	0.020134	0.647284	P4hb
-0.250761	4.1417	0.0201432	0.647284	Far2
-0.284286	5.24864	0.020161	0.647284	Fezf2
-0.303046	4.44122	0.0201892	0.647284	Prr36
0.22096	3.3989	0.0201921	0.647284	Rest
0.473224	2.82707	0.0202154	0.647284	Glipr2
0.704004	0.240925	0.0203245	0.647284	Kif19a
-0.223808	7.49424	0.0203596	0.647284	Oxr1
0.212885	7.1746	0.0204021	0.647284	Sox9
-0.238393	4.03354	0.0204152	0.647284	Ppip5k2
-0.277678	4.65824	0.0204673	0.647284	Chuk
0.458187	1.08864	0.0204692	0.647284	Eef1akmt4
0.557043	2.11382	0.0204947	0.647284	Plpp4
-0.221658	3.66742	0.0206068	0.649541	Mfsd10
0.194206	5.70736	0.0207064	0.651007	Il6st
0.270168	6.132	0.0207348	0.651007	Pbxip1
0.365063	3.32571	0.0208134	0.651686	Herc6
-0.28365	7.28711	0.0208621	0.651686	Lzts1
0.6648	1.06165	0.020899	0.651686	Phf11b
-0.389824	3.24152	0.0209236	0.651686	Grik1
0.372162	1.56642	0.0209603	0.651686	Erbb2
0.22627	4.82435	0.0210333	0.652687	H2-T23
0.321132	4.68976	0.0211242	0.653606	Ahnak
-0.220757	6.11821	0.0211515	0.653606	Syt16
-0.160108	5.17875	0.0212164	0.653606	Macrod2
-0.33309	3.06878	0.0212265	0.653606	5031434O11Rik
0.177282	5.72925	0.021297	0.653886	Tm7sf3
-0.288601	7.41818	0.0213643	0.653886	Tmsb10
0.266831	6.56494	0.021423	0.653886	Hapln4
0.17632	5.6716	0.0214356	0.653886	Smim15
0.811744	0.599385	0.0214724	0.653886	Ifi209
-0.601072	0.396441	0.0214811	0.653886	Mc5r
-0.280987	5.83068	0.0216421	0.655209	Arhgap20
0.615157	0.587732	0.021699	0.655209	Ggt1
0.359996	3.28341	0.0217827	0.655209	Wwtr1
0.242001	3.07876	0.0217833	0.655209	Gon7
0.854622	0.348863	0.021813	0.655209	Sntn
0.584109	1.03623	0.0219022	0.655209	Pstpip1
0.236864	4.67426	0.0219391	0.655209	Iqgap1
-0.310075	1.9496	0.0219782	0.655209	Pcgf2
-0.410154	1.97327	0.0219883	0.655209	Gm43682
0.484091	0.463295	0.021996	0.655209	P2ry2
0.43379	2.7063	0.0220226	0.655209	Ubtd1
-0.400696	1.5667	0.0221106	0.655209	4933407K13Rik
-0.465228	5.44047	0.0222138	0.655209	Gm12940
0.349924	1.66441	0.0222182	0.655209	4930523C07Rik
-0.168127	4.21183	0.0222432	0.655209	Sirt6
-0.27568	5.8338	0.0223109	0.655209	Kcnj9
0.38422	3.28073	0.0223122	0.655209	Palld
-0.217002	5.62664	0.0223995	0.655209	B230209E15Rik
0.722916	-0.278708	0.0224025	0.655209	Plk1
0.3104	7.37095	0.0224224	0.655209	Bcas1
0.32059	4.3956	0.0224311	0.655209	Fstl5
-0.731504	-0.253456	0.0224585	0.655209	Gm43679
0.2299	3.90781	0.022472	0.655209	Pdgfrb
0.325955	3.74739	0.0225086	0.655209	Gadd45b
0.227394	3.52809	0.0226113	0.656747	Nubp1
0.941193	0.466919	0.022676	0.656747	Fam216b
0.908994	-0.197914	0.0228096	0.656747	Rflna
0.529119	2.81004	0.0228903	0.656747	Medag
0.186747	4.96824	0.0229134	0.656747	Ctnnd1
-0.716436	1.35324	0.0229371	0.656747	Gm10115
-0.609615	2.17056	0.0229993	0.656747	Gm37407
-1.01378	-0.0479782	0.0230586	0.656747	Gm47493
-0.259753	3.93647	0.0230648	0.656747	Gm28370
-0.268776	5.72417	0.0230742	0.656747	Slc35f1
0.236939	6.9961	0.0231332	0.656747	Arhgef17
-0.579502	0.0457321	0.0231906	0.656747	2810428J06Rik
-0.574238	0.873829	0.0231984	0.656747	Gm43341
0.925082	0.149832	0.0232116	0.656747	Cd1d1
-0.195918	7.14489	0.0232407	0.656747	Rbm39
0.480547	1.07098	0.0233174	0.656747	Ms4a6b
0.219335	7.10194	0.0233403	0.656747	Camk1d
0.485422	0.948098	0.0233544	0.656747	Mndal
-0.23042	6.55101	0.0233757	0.656747	Bhlhe40
0.156506	5.30024	0.0234048	0.656747	Slc25a1
0.232856	3.76049	0.0234244	0.656747	Plekhf2
0.258408	11.8376	0.0237538	0.662554	Gm26917
0.174429	4.04052	0.0237931	0.662554	Socs4
0.187451	6.90564	0.023829	0.662554	Iqsec3
0.501513	1.61132	0.0238328	0.662554	Ano1
-0.866857	0.302405	0.0238847	0.662554	Mybpc1
0.261863	5.29882	0.0238857	0.662554	Tppp3
0.373339	1.28511	0.0239301	0.662554	Mocos
0.310708	2.16816	0.0239632	0.662554	Mcm2
0.352521	4.39138	0.0240601	0.66357	Cav1
-0.464619	3.79827	0.0241259	0.66357	Cdkl4
0.306651	2.05806	0.0241324	0.66357	Apool
0.235922	3.06306	0.0241661	0.66357	Nqo2
-0.61116	3.82541	0.0242852	0.663682	Gm37899
0.409743	1.73735	0.0243693	0.663682	Nfkbie
-0.584184	0.456103	0.0244289	0.663682	Gm38253
-0.253893	2.99245	0.0244294	0.663682	Rad52
-0.664572	0.389199	0.0244977	0.663682	Gm43750
0.311504	3.67563	0.0245538	0.663682	Efemp2
0.174795	5.45984	0.0245558	0.663682	Echdc1
-0.195561	8.08075	0.0246695	0.663682	Impact
0.178037	6.00373	0.024674	0.663682	Grb2
-0.165036	4.92185	0.0247001	0.663682	Setdb1
-0.262966	5.41108	0.0247475	0.663682	Thrb
-0.150077	6.15122	0.0247988	0.663682	Dnajc8
-0.340257	3.99033	0.0248462	0.663682	Vwa5b2
0.366191	1.84661	0.0249143	0.663682	Map3k19
0.373121	1.72776	0.0249484	0.663682	Vstm4
0.267849	8.24165	0.0249807	0.663682	Sparc
0.341857	5.7383	0.0250531	0.663682	Inf2
0.59513	2.50483	0.025054	0.663682	C3
0.235028	4.85936	0.0250778	0.663682	Gpld1
0.315038	3.90539	0.0250972	0.663682	Tor3a
0.204383	6.20447	0.0251072	0.663682	Srebf1
0.537596	2.13923	0.0251236	0.663682	C1ra
-0.120442	6.40123	0.0251788	0.663682	Arpc5l
0.478741	0.696251	0.0251919	0.663682	Rad51ap2
-0.323713	6.84388	0.0252216	0.663682	Calb1
0.252372	4.56844	0.0252724	0.663682	Ptgs1
0.3578	2.22812	0.0252914	0.663682	Tmem106a
0.262196	5.87857	0.0253591	0.663846	Slc14a1
0.151617	4.89634	0.02542	0.663846	Flii
0.166884	6.24573	0.0254823	0.663846	Abhd4
0.9621	1.17918	0.0255309	0.663846	Mylk3
-0.140639	5.14041	0.0255341	0.663846	Zswim1
0.248874	3.50426	0.0257023	0.663846	Dap
-0.374516	2.33037	0.0257322	0.663846	Sox17
-0.748501	-0.0705387	0.0257344	0.663846	Speer4b
-0.892353	1.32826	0.0257374	0.663846	Tnnt1
-0.196556	3.59162	0.0258009	0.663846	Pusl1
0.258878	3.96066	0.0258504	0.663846	Lgals9
0.22864	5.18403	0.0258929	0.663846	Vwa1
0.131535	5.77718	0.0259208	0.663846	Copb1
-0.318292	3.99541	0.0259641	0.663846	Adcy8
-0.212035	7.83598	0.0260047	0.663846	Pcdh9
-0.171237	5.70557	0.0260056	0.663846	Ajm1
-0.548226	1.18978	0.0260403	0.663846	Gm45457
0.139119	7.93215	0.026112	0.663846	Hsp90b1
-0.281306	2.70524	0.0261431	0.663846	Pbx4
0.283443	4.27933	0.0262788	0.663846	Tnfrsf1a
0.324958	5.02816	0.0263276	0.663846	Kcnq5
-0.340882	2.60365	0.0263382	0.663846	Pcdha6
0.44714	0.934236	0.0264427	0.663846	1600029O15Rik
0.645072	0.254518	0.0264988	0.663846	Tnfrsf11b
-0.252914	7.72035	0.0265597	0.663846	Ube3a
0.688442	1.14538	0.0266152	0.663846	Cntf
0.764521	0.0463945	0.0266833	0.663846	A830035O19Rik
0.488243	2.22921	0.026718	0.663846	Ifi27l2a
-0.864368	2.63475	0.0267398	0.663846	Gpr101
0.250611	6.91222	0.0267447	0.663846	Fgfr1
-0.182025	4.76453	0.0269708	0.663846	Zfp687
-0.328782	4.00721	0.0269746	0.663846	Per2
0.297701	2.93752	0.0270346	0.663846	Jpt2
-0.750453	0.660347	0.0270505	0.663846	Gm42971
-0.605093	0.205085	0.0270673	0.663846	4833412K13Rik
0.217916	6.99054	0.0270772	0.663846	Fam107a
-0.134302	5.4435	0.0270949	0.663846	Dcaf6
0.151876	5.72531	0.0270972	0.663846	Dop1b
-0.499629	0.172555	0.0271093	0.663846	Syne4
-0.373131	6.17649	0.0271735	0.663846	Camk2d
0.205774	4.66037	0.0271881	0.663846	Emp2
-0.872995	0.965241	0.0271979	0.663846	Gm43046
0.680508	-0.0816405	0.0272371	0.663846	Tnfrsf9
0.761962	2.63086	0.027277	0.663846	Ccdc153
0.280505	3.82886	0.0272956	0.663846	Acot1
0.38348	1.70892	0.0273326	0.663846	Hist1h4h
0.140179	6.5234	0.0273897	0.663846	Tmem33
-0.520621	0.829444	0.0274378	0.663846	Gm42585
-0.152847	4.49559	0.0274888	0.663846	Lrif1
0.243481	4.42239	0.0275119	0.663846	Psmb8
-0.164869	5.67579	0.0275133	0.663846	Raf1
-0.590252	3.54306	0.0275645	0.663846	9630010A21Rik
0.422222	1.51793	0.0275873	0.663846	Gm43062
-0.198416	6.2085	0.0276312	0.663846	Ssbp2
0.225151	4.1461	0.0276513	0.663846	Plxnb3
0.5352	2.31995	0.0276574	0.663846	Tgtp2
-0.277216	6.04034	0.027797	0.663846	Etl4
0.37581	2.08062	0.0278058	0.663846	Maml1
-0.661872	1.88966	0.0278308	0.663846	Otof
-0.212214	3.54353	0.0278508	0.663846	Mtrr
-0.248649	5.80391	0.0278786	0.663846	Slf2
0.175587	4.72037	0.027922	0.663846	Atl3
0.146653	6.15735	0.0279602	0.663846	Derl1
0.334746	6.30819	0.0279995	0.663846	Lgals3bp
-0.419951	1.7699	0.0280373	0.663846	Zfp960
0.218081	5.78616	0.0280909	0.663846	Me1
-0.222248	5.97572	0.0281299	0.663846	Mgst3
-0.35472	4.66526	0.028135	0.663846	Lrrtm3
-0.342056	2.88196	0.0281639	0.663846	Cox6a2
0.59076	0.323021	0.0282244	0.664292	Hrct1
-0.261795	2.4423	0.0282925	0.664916	Leng9
0.2079	4.44903	0.0283743	0.665753	Aldh4a1
0.143436	6.13412	0.0284115	0.665753	Coa5
-0.251256	4.96517	0.0284653	0.666037	Shisa9
0.414236	3.15032	0.0286634	0.668276	Gfpt2
0.438156	1.39628	0.0287631	0.668276	Exoc3l4
0.533255	6.3011	0.0287835	0.668276	Npy
-0.30646	1.96293	0.0287923	0.668276	Ccdc57
0.296425	3.22126	0.0288256	0.668276	Hpgd
0.367036	3.36977	0.028866	0.668276	Mcam
0.29036	3.05183	0.0288949	0.668276	Icosl
0.341475	1.92074	0.0288955	0.668276	Lrp5
-0.328007	2.51571	0.0289829	0.669328	Arrdc1
0.392729	1.7671	0.0292005	0.673381	Mcm5
-0.143444	7.54701	0.029281	0.67369	Fkbp3
-0.143634	6.04324	0.0292982	0.67369	Tmem181a
0.543196	6.49576	0.0293886	0.673942	Vim
-0.727064	0.272553	0.0293935	0.673942	Gm48889
0.189151	4.18062	0.029599	0.677681	Akr1b10
0.433587	0.900825	0.0296622	0.678158	Tbxa2r
0.231531	6.01665	0.0297733	0.679724	Tmem88b
0.374848	1.11813	0.0299178	0.681348	C5ar2
0.380518	1.91705	0.029944	0.681348	Cd93
0.231663	3.23273	0.0299723	0.681348	2810006K23Rik
0.146723	5.65738	0.0300331	0.68176	Abca3
-0.374517	2.46421	0.0301043	0.682367	Inha
0.532553	0.497861	0.0301477	0.682367	Chst5
0.224802	4.23864	0.0302266	0.682367	Mgst1
0.369304	2.1467	0.0302666	0.682367	Enpp1
0.781094	0.0958601	0.0302733	0.682367	Ckap2l
0.813064	2.11554	0.0304097	0.684476	Gldn
-0.291759	4.56625	0.0304561	0.684555	Pknox2
0.289037	4.8544	0.0306308	0.687514	Hspb8
0.278632	4.29069	0.0306984	0.688045	Evc2
-0.755452	1.22767	0.0307568	0.688045	Ppp1ccb
-0.263666	5.55749	0.0307836	0.688045	Nvl
-0.199288	7.69395	0.0309036	0.689082	Prune2
0.178894	4.04779	0.0309781	0.689082	Bicra
0.553131	0.385089	0.0310092	0.689082	BC025920
0.354485	1.48603	0.031055	0.689082	Trim68
0.181489	6.61422	0.0311392	0.689082	Wscd1
0.134169	5.81539	0.0311719	0.689082	Katnal1
-0.639379	1.02611	0.0311811	0.689082	Sgcz
0.43792	1.79877	0.0311968	0.689082	Slc38a5
-0.604918	0.768852	0.031218	0.689082	C030006N10Rik
0.143384	7.35164	0.0313233	0.689537	Acsl3
0.355893	3.66294	0.0313465	0.689537	Acvr1
0.271789	4.65738	0.0313681	0.689537	Lgals1
-0.532751	-0.138963	0.0314754	0.690277	Gm48231
-0.558924	2.07068	0.0314881	0.690277	Gm43112
-0.133716	5.75577	0.0316124	0.691245	Zmym3
-0.815404	-0.0485077	0.0316188	0.691245	Gm37063
-0.339269	3.14449	0.031745	0.691897	Atr
0.213582	3.75583	0.0317613	0.691897	Slc46a1
-0.210832	7.30742	0.0318437	0.691897	Srsf2
0.45766	0.605181	0.0318705	0.691897	AA986860
-0.190586	5.39213	0.0319032	0.691897	Sdr39u1
0.170863	4.89273	0.0319761	0.691897	Fam162a
0.502169	1.02728	0.0320455	0.691897	Mettl24
-0.722102	0.523896	0.0321096	0.691897	Gm37598
-0.325975	6.02988	0.032122	0.691897	Pnck
-0.676153	-0.0654154	0.0321523	0.691897	Gm15991
-0.376582	4.28876	0.0321598	0.691897	Pcsk1
-0.36497	3.6555	0.0321682	0.691897	Gm17167
-0.446205	2.43747	0.03222	0.69208	Mirg
0.188134	4.0314	0.0324246	0.694906	Arfip1
0.252035	5.62104	0.0324764	0.694906	Nrp2
0.1565	5.89064	0.0324914	0.694906	Agpat4
-0.27705	5.23509	0.0325355	0.694906	Ccl27a
0.460154	1.19119	0.032569	0.694906	Pdgfrl
0.283222	3.27309	0.0326682	0.696093	Hfe
-0.430813	3.08192	0.0327361	0.696106	Gm20605
0.704346	0.0405807	0.0327559	0.696106	Itgb7
0.442809	2.84881	0.0328732	0.697672	Parp3
-0.690076	2.15728	0.0329276	0.697677	Gm44230
0.299605	2.9712	0.0330484	0.697677	Hist1h2be
-0.519398	1.25244	0.0331179	0.697677	Gm17066
0.435685	1.51345	0.0331922	0.697677	Gem
-0.489951	4.10748	0.0332089	0.697677	Hes5
-0.279618	3.59971	0.0332747	0.697677	Esrrg
0.160737	6.46503	0.0333572	0.697677	Hdac4
-0.324392	8.55601	0.0334707	0.697677	Stmn1
0.200993	3.95615	0.0334823	0.697677	Ndc1
-0.273074	2.48815	0.0335353	0.697677	Ddb2
-0.486775	1.34108	0.0336402	0.697677	Efcab10
0.593287	0.356865	0.0336517	0.697677	Morn5
0.228497	3.19243	0.0336612	0.697677	Pomt1
-0.745765	1.49691	0.0337633	0.697677	Gm44797
0.235097	9.0823	0.0337798	0.697677	Atp1a2
-0.75861	0.115388	0.0337821	0.697677	Zfp296
0.370243	1.44211	0.0338922	0.697677	D230017M19Rik
0.572132	0.135002	0.033909	0.697677	Pilra
-0.396035	3.60968	0.0339227	0.697677	Col19a1
-0.531566	1.5272	0.0339804	0.697677	Gm19445
-0.391437	1.00422	0.0340074	0.697677	Ebf4
-0.663529	0.213897	0.0340105	0.697677	Gm3510
-0.14302	4.78616	0.0340955	0.697677	Gorasp1
-0.585969	1.83111	0.0341176	0.697677	Gm47087
-0.175349	6.08025	0.0341272	0.697677	A830018L16Rik
0.117318	6.18434	0.0341513	0.697677	Slc25a51
0.303095	1.884	0.0341675	0.697677	Haus4
0.161647	4.91074	0.0341789	0.697677	Dhrs7
0.45046	0.625729	0.0342065	0.697677	Lst1
-0.314155	1.68378	0.0342166	0.697677	AC154707.1
-0.277786	4.62976	0.0342892	0.697677	Hs6st2
-0.140266	5.02602	0.0343201	0.697677	Gtf3c2
-0.22284	2.9287	0.0343916	0.697677	Lins1
0.498072	2.33367	0.0344284	0.697677	Flnc
-0.655513	0.31103	0.0344364	0.697677	Gm38178
-0.490237	2.48285	0.0344451	0.697677	Gm37928
-0.233052	3.61133	0.0346315	0.700071	Xpo4
-0.709263	0.741213	0.0346509	0.700071	Gm43606
-0.274587	2.36564	0.0347952	0.701508	Pdss1
0.539487	-0.0991246	0.0348098	0.701508	Ccdc142os
0.186276	4.07127	0.0348754	0.701945	Golph3l
-0.718934	0.895892	0.0349977	0.70352	Gm44799
0.48086	1.02827	0.03512	0.705091	Chst3
-0.37115	3.92383	0.0351697	0.705204	6430511E19Rik
0.196833	4.45733	0.035265	0.705275	Lpcat3
0.238401	3.2603	0.0352938	0.705275	Cdh19
0.163818	7.1326	0.0353057	0.705275	Trp53inp2
-0.143594	4.81001	0.0353659	0.705395	Lias
0.553209	0.271705	0.0354311	0.705395	AC122861.4
-0.365123	1.30973	0.0354441	0.705395	Cenpm
-0.126721	5.93476	0.0355639	0.705712	Naa20
0.405906	1.37886	0.035573	0.705712	Emilin1
-0.260215	3.05871	0.0355925	0.705712	Dcp1b
0.620821	0.297492	0.0357057	0.706442	Gm26619
0.282546	5.00095	0.0357666	0.706442	Syndig1
-0.715545	-0.0162998	0.035801	0.706442	Gm20172
0.232939	3.64995	0.0358061	0.706442	Tgfb3
0.195551	3.81673	0.0358515	0.706465	Rhobtb3
-0.588678	-0.0546687	0.0359652	0.707833	Slc6a20b
-0.308201	7.69909	0.0360335	0.708304	R3hdm1
0.22304	3.90394	0.0361812	0.708849	Pcdhgb1
0.287755	2.81024	0.036212	0.708849	Cyyr1
-0.442792	0.501235	0.0362386	0.708849	Dusp2
-0.142709	6.99967	0.0362769	0.708849	Zranb2
0.312227	1.87004	0.0363089	0.708849	Pla2g4a
-0.604746	0.182543	0.0363613	0.708849	Gm43593
0.297086	2.09363	0.0363717	0.708849	Mcm3
0.153521	5.38726	0.0364829	0.70934	Frs2
-0.201839	3.05076	0.0365085	0.70934	Hook2
-0.257552	5.48257	0.0365675	0.70934	Atp11b
0.424983	4.55519	0.0365744	0.70934	Sv2c
0.66935	-0.240788	0.0366229	0.709418	Gm14455
-0.285935	4.94078	0.036773	0.709867	Adgrl2
-0.26687	3.49322	0.0368079	0.709867	Ccdc92b
0.183655	7.55099	0.0368701	0.709867	Pdia3
0.7063	-0.0989541	0.0368861	0.709867	Zpbp
0.1928	3.98925	0.0368869	0.709867	Arhgap31
-0.663951	0.886285	0.0369274	0.709867	AC102496.1
0.678235	2.24465	0.036957	0.709867	Npas4
0.300722	3.22624	0.0371776	0.710087	Gm973
0.254009	1.92108	0.0372404	0.710087	Morc4
0.223978	5.94422	0.0372747	0.710087	Clstn2
-0.290759	3.17816	0.03731	0.710087	Cdc7
-0.727223	0.759747	0.0373119	0.710087	Gm44229
-0.426865	3.94992	0.0373673	0.710087	Unc13c
0.470868	1.15891	0.0374251	0.710087	Ifi203
0.326312	3.88436	0.037426	0.710087	Cd38
0.187614	4.77259	0.0374396	0.710087	Tle3
0.260539	8.15306	0.0374421	0.710087	C4b
0.170928	4.50392	0.0374572	0.710087	Nbas
-0.186386	3.86221	0.0375733	0.711219	2510002D24Rik
0.229984	4.58433	0.0376059	0.711219	Cyp2d22
0.342915	1.71152	0.0379357	0.714268	Stk32a
0.216401	4.2948	0.0379542	0.714268	Ankrd29
0.387353	3.92961	0.0379701	0.714268	Tuba8
-0.402581	2.25502	0.0379942	0.714268	Dlk2
-0.303744	2.89213	0.0380311	0.714268	Vipr1
0.304425	3.63987	0.0380353	0.714268	Ackr3
-0.198264	5.98435	0.038153	0.714633	Tnrc6c
-0.257754	3.69461	0.0381699	0.714633	Crip1
0.312586	2.28128	0.0382111	0.714633	Nid1
-0.648753	1.76053	0.0382336	0.714633	Gm45191
-0.145109	4.95189	0.0383724	0.715671	Timm9
-0.614773	0.0512042	0.0384111	0.715671	Gm26901
-0.563482	3.05117	0.0384303	0.715671	Coro6
0.384841	1.29525	0.0384745	0.715671	Gucy2e
0.21512	5.25781	0.0385221	0.715671	Ccnd1
-0.167564	4.06327	0.0385638	0.715671	Zfp639
-0.135225	6.45668	0.0386026	0.715671	Fndc4
0.314218	3.09314	0.0387056	0.716749	Unc5b
0.160586	4.94327	0.0387828	0.717348	Rab11fip3
-0.138019	4.68334	0.0388493	0.717372	Map2k5
0.24065	4.34768	0.0388745	0.717372	Lamb2
0.295091	2.59666	0.0389188	0.717372	Jak3
-0.253345	6.9548	0.0391063	0.717477	Mpped1
0.31104	2.49317	0.0391367	0.717477	Pcdhb2
0.269838	3.02808	0.0391627	0.717477	Ifih1
0.186084	4.61849	0.0392049	0.717477	Micu2
0.791779	0.0764911	0.0392085	0.717477	Gm47075
0.242998	5.71583	0.0392144	0.717477	Ugt8a
0.173385	4.51	0.0392388	0.717477	Plod3
0.195906	5.79499	0.0394988	0.720702	Pdia4
-0.494975	1.52545	0.0395527	0.720702	Gm45204
0.216979	3.07576	0.039581	0.720702	Gdpgp1
-0.161534	4.66487	0.0395955	0.720702	Txndc11
0.169583	4.98933	0.0396526	0.720909	Frmd8
0.3914	1.22334	0.0396972	0.720909	B930059L03Rik
0.429325	0.898029	0.0397433	0.720928	Angpt2
0.647969	1.79585	0.0398117	0.721017	Ak7
-0.460229	0.788846	0.0398384	0.721017	Gm26805
0.40504	1.33131	0.0399116	0.721369	Gbp4
0.465337	0.849373	0.0399534	0.721369	A330041J22Rik
0.672363	-0.0431785	0.0400416	0.721369	Wnt2b
0.207477	5.95958	0.0400461	0.721369	Erbin
-0.192807	3.93293	0.0401095	0.721369	Cep295
0.243192	3.95184	0.0401287	0.721369	Adgrl4
0.241651	7.29826	0.0403635	0.724774	Dgkb
-0.832356	-0.216007	0.0404785	0.724894	Gm44802
0.50439	0.267392	0.0405529	0.724894	AC154366.4
0.257422	5.64133	0.0405597	0.724894	Arhgef26
0.14763	5.09602	0.0406116	0.724894	Tor1aip1
-0.216805	5.09822	0.0406173	0.724894	1700037H04Rik
0.281711	2.46803	0.0406646	0.724894	Zswim3
0.396969	0.792899	0.0407054	0.724894	Pgbd1
0.256922	3.96194	0.0407658	0.724894	Ncf1
-0.321052	7.11691	0.0407784	0.724894	Gap43
-0.320407	2.25751	0.0409738	0.726824	Gramd2
-0.630849	2.57995	0.040978	0.726824	B830012L14Rik
-0.247695	6.13338	0.0411399	0.728716	Bend6
-0.175794	3.90877	0.0412203	0.728716	E4f1
-0.355847	7.47273	0.0412544	0.728716	Pcp4
-0.2654	4.34555	0.0413156	0.728716	Dpysl5
-0.309888	1.54707	0.0413264	0.728716	Psg16
-0.262085	2.84657	0.0414136	0.728716	Zfp575
-0.363191	0.82911	0.0414328	0.728716	Anks6
-0.568571	0.670076	0.0414561	0.728716	Gm42656
-0.124795	6.03064	0.0415067	0.728716	Haghl
-0.164674	4.47671	0.0416064	0.728716	Ip6k2
-0.174221	5.19687	0.0416534	0.728716	Afdn
-0.125683	8.27021	0.0416732	0.728716	Bex2
0.262234	4.10809	0.0416774	0.728716	Arhgef6
0.300033	2.48178	0.0417334	0.728755	Mfsd9
-0.293003	3.36208	0.0417881	0.728755	Tle2
-0.210285	4.47949	0.0418164	0.728755	Ccl6
-0.31744	6.03501	0.0420965	0.73145	Snhg14
0.172775	6.2041	0.0421448	0.73145	Anxa5
-0.161418	3.77705	0.0421505	0.73145	Csgalnact2
0.142163	7.37261	0.0421541	0.73145	Pcdhgc5
0.213409	4.56062	0.042248	0.731466	Arntl
0.198492	4.25597	0.0422997	0.731466	Megf10
-0.171505	3.70524	0.0423683	0.731466	Wdr20
0.239131	3.83923	0.0424252	0.731466	Plekhg1
0.168302	4.63949	0.0424302	0.731466	Ttll5
0.326488	2.62803	0.0424491	0.731466	Ccdc190
0.368195	1.9639	0.0424754	0.731466	Slfn2
0.409857	1.01486	0.0425511	0.73198	Pou3f4
-0.333029	2.36197	0.0426278	0.732042	Lypd6b
0.164964	7.16213	0.0426856	0.732042	Sorl1
-0.307575	5.73045	0.0426921	0.732042	Tmem181b-ps
0.181217	7.33765	0.0427457	0.732174	Sez6l
0.277735	4.36089	0.0428964	0.73397	Mdga1
0.43585	0.896152	0.0430896	0.735877	Pawr
-0.132338	4.77294	0.0431431	0.735877	Zfp239
0.206174	2.88446	0.0431587	0.735877	Myd88
-0.405415	4.50318	0.0431921	0.735877	Kcnt1
-0.565862	0.417436	0.0432703	0.736054	Chn1os3
-0.133143	6.70854	0.0433516	0.736054	U2surp
0.313235	6.91254	0.0433549	0.736054	Stim2
0.71223	0.0707966	0.0434279	0.736054	Fcgbp
-0.123948	5.04937	0.0435331	0.736054	Stambp
0.328383	3.37408	0.0435565	0.736054	Dusp4
0.603018	0.0910789	0.0435627	0.736054	Gm43254
-0.361403	2.72469	0.0435935	0.736054	Prdm5
-0.32534	2.1376	0.043617	0.736054	Wfdc17
-0.253331	4.99254	0.04367	0.736172	Dennd6b
0.185604	7.80095	0.0438477	0.736212	Mlc1
0.220761	4.11617	0.0438743	0.736212	Hspa1a
0.410611	1.3864	0.043904	0.736212	Chek2
0.241532	3.56895	0.0439312	0.736212	Ehd2
0.153947	4.21716	0.0440173	0.736212	Nif3l1
0.117986	6.36018	0.0440895	0.736212	Slc39a7
0.515791	6.69162	0.0441196	0.736212	Serpina3n
-0.584848	1.56687	0.0441844	0.736212	Gm37814
0.501824	2.4474	0.044203	0.736212	P4ha3
0.17728	5.1706	0.0442263	0.736212	Dclk2
-0.26528	3.08423	0.0442736	0.736212	Pcdhac1
0.151179	5.67207	0.0442759	0.736212	Pon2
-0.118141	5.8422	0.0443331	0.736212	Fam173a
-0.289716	2.49472	0.0443974	0.736212	Alms1
-0.555283	1.01773	0.0444223	0.736212	Gm20878
-0.697472	-0.174184	0.0445677	0.736212	Gm19967
-0.193657	5.98576	0.0445849	0.736212	B3galt2
-0.309131	2.56248	0.0446041	0.736212	Atp10a
0.193731	5.20057	0.0446464	0.736212	Unc93b1
-0.543353	1.07405	0.0446918	0.736212	Gm47801
-0.308834	7.39216	0.0447007	0.736212	Arpp21
0.164271	6.55517	0.0447056	0.736212	Fgfr3
-0.607597	3.3648	0.044732	0.736212	Gm17922
0.155009	6.80304	0.0448297	0.736532	S100a16
0.188407	6.40843	0.044871	0.736532	Fam13c
0.615216	-0.0329245	0.0448897	0.736532	Gm10644
0.612852	-0.1049	0.0449886	0.737397	Fam166b
-0.243949	5.02633	0.0450368	0.737432	Tenm1
0.310304	2.2224	0.0450948	0.737625	Mns1
0.237458	5.07798	0.0453807	0.741273	Hsd11b1
-0.594019	-0.0931426	0.0454106	0.741273	Gm48374
-0.650765	0.50127	0.0454649	0.741403	Gm42710
0.141713	7.4296	0.0455127	0.741425	Scg3
0.283339	2.82802	0.045615	0.741974	Kcng4
0.193643	4.19274	0.0456392	0.741974	Fam181b
-0.243357	3.4689	0.0457034	0.742262	Slc8a3
-0.572537	0.515436	0.0459396	0.743112	Gm29514
-0.116458	5.29394	0.045953	0.743112	Tmem256
-0.173976	7.01721	0.0461077	0.743112	Pdcd4
0.562761	0.153438	0.0462083	0.743112	Fignl1
-0.275741	6.6299	0.046309	0.743112	Arglu1
-0.530345	0.368382	0.0463218	0.743112	Gm6598
0.199837	5.225	0.0463945	0.743112	Cmtm6
0.393281	5.47374	0.0464611	0.743112	Homer3
0.314597	2.11627	0.0464833	0.743112	Grk5
-0.15742	4.57159	0.046485	0.743112	Utp15
0.465151	-0.082117	0.0465138	0.743112	Samd15
0.231479	9.09186	0.0466143	0.743112	Nptx1
-0.406187	0.795927	0.0466409	0.743112	Hells
0.244968	3.41537	0.0466786	0.743112	Itgbl1
-0.424247	1.56236	0.046766	0.743112	Gstt2
0.169116	6.88897	0.0467749	0.743112	Tnr
0.147913	6.77223	0.0468045	0.743112	Pip4k2c
-0.658911	1.34739	0.0468265	0.743112	Gm37211
-0.268687	3.27507	0.0468852	0.743112	Gm43305
0.604446	0.432868	0.0469331	0.743112	Isg20
0.192825	3.45174	0.0470113	0.743112	Mcm4
-0.281627	3.56044	0.0471077	0.743112	Cntnap5a
-0.577355	2.18265	0.0473115	0.743112	Gm20371
-0.578705	0.120801	0.0473172	0.743112	Gm37960
0.245259	4.25358	0.0473298	0.743112	Gadd45g
0.112776	5.59616	0.0473648	0.743112	Cd2bp2
-0.192332	6.70071	0.0474374	0.743112	Negr1
-0.164961	4.4196	0.0474482	0.743112	Gigyf1
0.345714	2.29833	0.04748	0.743112	Tgfbi
0.183349	5.61696	0.047484	0.743112	Scarb2
0.321502	2.02882	0.0474946	0.743112	Slfn5
-0.709534	0.602395	0.047502	0.743112	Gm37862
0.56212	1.23711	0.047518	0.743112	Dct
0.420694	1.54664	0.0475392	0.743112	Chst7
0.337022	3.24707	0.0475676	0.743112	Smoc1
0.365065	2.05052	0.0475768	0.743112	Fndc1
-0.553918	2.52325	0.0475993	0.743112	Prkg2
0.23633	3.47703	0.0476498	0.743112	Il13ra1
0.141879	4.76272	0.0476506	0.743112	Mybbp1a
0.448948	3.49822	0.0476642	0.743112	Rem2
0.727541	0.121324	0.0476849	0.743112	Oasl1
-0.295356	1.67411	0.0477731	0.743112	She
-0.633331	0.276743	0.0478206	0.743112	Gm47592
0.259811	3.5134	0.04793	0.743112	Bag3
-0.468794	0.478775	0.0480946	0.743112	Gm43852
0.14639	5.00208	0.0481947	0.743112	Fam13b
-0.172538	5.66386	0.0482101	0.743112	Vezt
-0.262383	8.00772	0.0482377	0.743112	Fam81a
-0.525836	0.832902	0.0483158	0.743112	Gm42729
-0.537682	0.214024	0.0483223	0.743112	Gm43011
-0.124359	5.86374	0.0483436	0.743112	Dtd1
0.206666	4.08028	0.0483456	0.743112	Tap2
0.239304	3.57644	0.0483935	0.743112	Parp12
-0.61188	1.73031	0.0484321	0.743112	Gm19938
0.193004	9.32287	0.0484734	0.743112	B2m
-0.608908	3.8004	0.0484757	0.743112	Slc17a6
-0.240196	7.46712	0.0485018	0.743112	Serpini1
0.33704	2.53223	0.0485549	0.743112	Fbxo4
0.287973	2.52745	0.0486064	0.743112	Slc8b1
0.224045	6.24368	0.0486072	0.743112	Rtn4rl1
-0.28548	3.23604	0.04867	0.743112	Pcdhgc4
0.121128	5.72251	0.0486788	0.743112	Polr2a
0.306129	3.27136	0.0486852	0.743112	Ltbp1
-0.138486	5.60468	0.0488024	0.743945	Nup88
-0.216183	6.07793	0.0488329	0.743945	Camk1
0.439362	2.05725	0.0489316	0.744286	Gpr63
-0.494501	0.289541	0.0489556	0.744286	Muc3a
-0.179248	4.92796	0.048995	0.744286	Map3k4
0.321747	5.57401	0.0490963	0.745117	Matn2
0.214353	4.26807	0.0492874	0.747308	Stat2
-0.602012	0.0701629	0.049488	0.749192	Nkx3-1
-0.359729	3.83327	0.0495386	0.749192	Lgi2
0.145173	5.8443	0.0496502	0.749192	Gna13
0.371798	4.3325	0.0496611	0.749192	Aebp1
0.515986	1.74377	0.0496812	0.749192	Ccdc114
-0.155742	7.076	0.049693	0.749192	Paip1
-0.14445	5.14327	0.0497606	0.749504	Tsc1
-0.467827	4.67978	0.0499268	0.7513	Plcxd2
-0.119544	6.96316	0.0501097	0.751342	Atp5l
-0.457503	0.618721	0.0501724	0.751342	6330549D23Rik
0.13977	6.13015	0.0501952	0.751342	Elovl5
-0.584698	1.38805	0.0501953	0.751342	Gm43320
-0.154906	4.67359	0.0502619	0.751342	Crebl2
0.17767	7.24165	0.0502734	0.751342	Cryab
0.140324	6.11203	0.050321	0.751342	Nf2
0.423187	0.98643	0.0503253	0.751342	Trim16
0.455993	1.19467	0.0503527	0.751342	Fhdc1
-0.313707	1.46107	0.0505792	0.75231	4930563E22Rik
-0.519229	0.0146097	0.050591	0.75231	Shcbp1l
0.120131	6.54999	0.0506028	0.75231	M6pr
0.238453	3.60759	0.0506432	0.75231	Pcdhga8
0.13494	5.22527	0.050653	0.75231	Ubxn7
-0.388514	0.401048	0.0507857	0.753581	Has1
-0.218365	3.56512	0.051147	0.757788	Coro2a
-0.641732	-0.265411	0.0511641	0.757788	Gm44438
0.266659	4.14431	0.0513049	0.75917	Tspo
-0.22269	3.81522	0.0513598	0.759279	Usp13
0.435112	0.200648	0.0514491	0.759896	Gm13110
0.289531	4.81695	0.0515409	0.760549	Dnaja4
0.725161	1.21795	0.0516187	0.760563	Cfap161
0.207054	3.5185	0.051637	0.760563	D2hgdh
-0.320327	2.49273	0.0517769	0.761921	Slc16a3
-0.129119	6.35666	0.0520128	0.762147	Csrnp3
-0.365063	1.69577	0.0520235	0.762147	Cntnap5b
0.200211	4.58819	0.0520659	0.762147	Aff3
-0.147181	5.83718	0.0521049	0.762147	Diras1
0.206383	4.61541	0.0521091	0.762147	Nek9
0.297377	2.7084	0.0521321	0.762147	Parp9
0.222405	3.20617	0.0522168	0.762147	Pml
-0.204285	4.80628	0.0522206	0.762147	Med12l
-0.401606	3.3899	0.0522215	0.762147	Tac1
0.421331	2.02956	0.0522999	0.762301	Hcar2
-0.586775	2.34181	0.0523311	0.762301	Gm44831
-0.109727	6.36067	0.0523751	0.762301	Bcas2
0.17925	5.84766	0.0524758	0.762324	Tril
-0.625849	1.68182	0.0524899	0.762324	Gm44677
-0.132106	4.76654	0.0525198	0.762324	Mum1
-0.26886	2.08927	0.0527499	0.76462	Tnfaip3
0.214601	2.97342	0.0528178	0.76462	Rbak
0.163365	4.84414	0.0528215	0.76462	Cavin3
0.318384	2.54367	0.052875	0.764702	Trip10
0.706261	0.859278	0.0530875	0.76603	Ptx3
0.195584	4.34688	0.0531046	0.76603	Olig2
0.15799	4.85417	0.0531429	0.76603	Dock1
-0.201201	4.02961	0.053175	0.76603	Khdrbs2
0.443711	1.75923	0.0532278	0.76603	Spef2
-0.799367	1.15866	0.0533209	0.76603	Gm42942
-0.386472	4.59705	0.0533355	0.76603	Ftx
0.191541	5.80204	0.0533503	0.76603	Slc1a4
-0.392465	4.5804	0.0534304	0.766491	Garnl3
-0.281668	2.49041	0.0535255	0.766972	Spindoc
0.143082	5.81788	0.0535599	0.766972	Arid1b
-0.262535	2.71744	0.0536678	0.767348	Cdkl1
0.509163	0.227126	0.0536822	0.767348	A830019P07Rik
-0.453099	2.60052	0.053784	0.768117	Gm42735
0.473649	0.841028	0.0538946	0.768972	Gm20559
0.443549	0.204962	0.0539487	0.768972	Slco4a1
0.176076	6.72048	0.0539883	0.768972	Coro2b
0.295938	3.88013	0.0541174	0.770125	Zfp804a
-0.400353	1.37725	0.0542201	0.770899	Gm7173
0.218365	5.07674	0.054321	0.771649	Notch1
0.314028	2.92582	0.0544244	0.771882	Thbs2
-0.652734	3.57904	0.0544341	0.771882	Gm44560
-0.40292	1.51336	0.0545107	0.772013	Gm2694
0.264245	6.1877	0.0545967	0.772013	Prex1
0.539224	0.0454781	0.0546007	0.772013	Tmem221
-0.603725	2.99069	0.0546365	0.772013	Gm47472
0.184021	4.801	0.0548396	0.773089	Ston2
0.448536	5.10406	0.0549754	0.773089	Plekha2
0.425977	0.948277	0.0549924	0.773089	Kctd11
0.391791	1.09411	0.0550089	0.773089	Zfp951
-0.164709	4.0606	0.0550206	0.773089	Exosc1
0.377996	0.740297	0.055049	0.773089	A430018G15Rik
0.428365	3.09131	0.0550575	0.773089	Fbln5
0.158714	5.66174	0.0550997	0.773089	Nhsl1
-0.813327	0.585112	0.0552541	0.773528	Gm42943
0.133435	5.1314	0.055409	0.773528	Mthfd1
-0.437661	3.11384	0.0554288	0.773528	Ryr1
0.149311	4.28521	0.0554561	0.773528	Prkd3
0.291213	3.397	0.0554995	0.773528	Cd151
-0.339794	2.62923	0.0555169	0.773528	Cemip
0.249887	2.37572	0.0555518	0.773528	Zswim5
-0.21709	3.03442	0.0555569	0.773528	Bclaf3
-0.167726	7.39561	0.0555666	0.773528	Rian
0.406706	0.404863	0.0558055	0.775086	Nusap1
-0.212579	3.53223	0.05584	0.775086	Tbc1d8
-0.173933	5.40651	0.0559592	0.775086	Fcho1
0.207014	7.33427	0.0560398	0.775086	Mag
-0.306338	5.54204	0.0561096	0.775086	Satb1
0.27856	5.61755	0.0561462	0.775086	Tgfb2
0.212364	3.13796	0.0561645	0.775086	Aif1l
-0.13677	6.22603	0.0561941	0.775086	Relch
-0.184432	5.88159	0.0562215	0.775086	Dlg1
-0.178995	4.16552	0.0562233	0.775086	Ube2q1
-0.367481	6.08291	0.0562944	0.775086	Necab1
-0.162841	3.87421	0.0562989	0.775086	Pex1
0.48543	-0.0991093	0.0563091	0.775086	Gm26534
-0.111022	6.03603	0.0565316	0.776967	Top2b
-0.33125	1.55074	0.0565941	0.776967	Map3k6
0.386386	1.03801	0.0566145	0.776967	Hist1h2ac
-0.123248	5.87198	0.0566401	0.776967	Uri1
-0.279541	2.53222	0.0566937	0.777035	Plekhh2
-0.218628	5.39098	0.0567464	0.77709	Rps6ka2
-0.173257	4.54004	0.0568118	0.77732	Usp16
-0.452179	0.376389	0.0570341	0.7782	Mei4
-0.120971	5.66546	0.0570625	0.7782	Ncoa7
0.15919	6.92143	0.057098	0.7782	Myo6
-0.159984	5.48392	0.0571376	0.7782	8030462N17Rik
-0.301165	1.86	0.0571603	0.7782	Mlxipl
-0.343799	1.32352	0.0571683	0.7782	Msantd2
0.520851	0.318659	0.0573326	0.778746	Gm38562
0.207817	5.01837	0.0574083	0.778746	Ldlr
-0.119557	6.59926	0.0574315	0.778746	Ndufb7
-0.108558	5.84091	0.0574513	0.778746	Rnmt
-0.133708	5.28163	0.0574991	0.778746	Pnpo
-0.580561	0.444151	0.0575008	0.778746	Gm43662
0.135358	5.2504	0.0576499	0.77926	Dnajc16
-0.196969	3.80562	0.0576901	0.77926	Klhl32
-0.140056	7.21756	0.0577158	0.77926	Hnrnpdl
0.316147	3.09635	0.0577338	0.77926	Icam1
0.325149	2.90168	0.0579088	0.780492	Cybrd1
0.167555	5.93854	0.0579868	0.780492	Selplg
-0.261085	7.4437	0.0580033	0.780492	Pnisr
-0.660424	0.163842	0.0581685	0.780492	Gm37266
-0.124468	5.27866	0.0582591	0.780492	Ndufaf4
-0.435294	2.18129	0.0583036	0.780492	Col23a1
-0.60065	1.65828	0.0583447	0.780492	Gm45179
0.580556	5.44422	0.058346	0.780492	Car12
-0.264711	7.50504	0.0583577	0.780492	Dbpht2
0.171104	4.78238	0.0583908	0.780492	Pdlim5
0.347694	2.96786	0.0584768	0.780492	Cidea
-0.474878	1.01257	0.0584916	0.780492	Gm10118
0.162096	6.3543	0.0585395	0.780492	Lman2
-0.253999	5.24987	0.0585627	0.780492	Prpf39
-0.43127	0.6051	0.0586091	0.780492	Myom1
0.327028	2.47208	0.0586497	0.780492	Fbxw4
0.390313	1.77352	0.0586838	0.780492	Tmem140
-0.224034	3.97219	0.0587042	0.780492	Akain1
-0.547017	1.33067	0.0587587	0.780567	Gm38286
-0.519149	2.61693	0.0588825	0.781347	Amn
0.211072	3.47676	0.0589151	0.781347	Cyp4v3
0.115005	5.57294	0.0590703	0.781764	Numa1
-0.151645	3.81819	0.0590972	0.781764	Rnaseh2a
-0.252927	6.26531	0.0591156	0.781764	Marcksl1
-0.140535	4.45375	0.0591423	0.781764	Lysmd4
-0.208309	5.81234	0.0592021	0.781908	Bex1
-0.355276	2.84693	0.0593078	0.782362	Krt77
-0.324294	5.52618	0.0593344	0.782362	Miat
0.426936	3.3985	0.0595641	0.784743	Hspb6
0.321413	3.42756	0.0596546	0.785288	3300002P13Rik
-0.13564	7.31685	0.0597859	0.786369	Pdxp
0.231322	2.99847	0.0598712	0.786844	Topbp1
-0.140775	4.46495	0.0599317	0.786991	Armcx5
0.317557	3.32442	0.059998	0.787215	Nedd9
-0.202853	5.03492	0.0600495	0.787245	Plekha6
0.154118	5.59838	0.0601237	0.787571	Sulf2
-0.436763	0.163183	0.0602228	0.788223	Gm42303
-0.201462	3.43377	0.0604956	0.790669	Zc3h3
-0.541128	2.42811	0.060537	0.790669	Gm43322
-0.142937	5.42135	0.0605581	0.790669	Tbc1d20
-0.694886	0.618728	0.0606851	0.790993	Gm47024
0.326553	2.96027	0.0606979	0.790993	Drc3
-0.199173	4.70501	0.0607314	0.790993	Tpd52l1
-0.191215	6.68758	0.0609057	0.792618	Rbm3
0.225237	3.03425	0.0610533	0.793354	Ptpn13
-0.620674	3.20314	0.061123	0.793354	Gm42992
-0.122723	4.91102	0.0611473	0.793354	Sharpin
0.270808	3.31881	0.0611745	0.793354	Lama2
-0.740764	-0.150133	0.0612643	0.793354	Gm32036
0.568095	-0.156719	0.0612873	0.793354	Rnf138rt1
0.442388	0.327718	0.0613098	0.793354	Sfrp4
-0.142301	5.17086	0.0614618	0.79427	Chrnb2
0.133338	4.93333	0.06148	0.79427	Snx18
0.137451	7.13222	0.061547	0.794493	Olig1
0.189184	3.93858	0.0616758	0.794953	Gtf3c5
-0.162127	5.51414	0.0616821	0.794953	Ralbp1
0.17686	4.70884	0.06182	0.796088	Cpq
0.502451	-0.0115893	0.0619097	0.796519	Gdf9
0.273026	2.68611	0.0619986	0.796519	Crispld1
0.130452	5.22582	0.0620722	0.796519	Slc6a9
0.181963	6.23005	0.0622648	0.796519	Rragd
0.257308	3.28368	0.0622825	0.796519	Pik3ap1
-0.308993	4.34194	0.0622957	0.796519	Mir124-2hg
-0.49627	2.71603	0.0623231	0.796519	9130024F11Rik
-0.233034	3.8544	0.0623724	0.796519	Cep70
-0.571675	1.09661	0.0623795	0.796519	4833412C15Rik
-0.54683	1.16653	0.062437	0.796519	Gm45809
-0.489463	1.01586	0.0625168	0.796519	Gm15411
0.137658	5.59844	0.0626223	0.796519	Flt1
0.39685	1.1637	0.0626306	0.796519	Il2rg
-0.116477	6.56098	0.0626543	0.796519	Zscan26
0.209655	4.34811	0.0626748	0.796519	Lpcat2
0.251895	4.06561	0.0627515	0.796519	Panx1
-0.23642	4.56397	0.0627828	0.796519	Camk1g
0.227878	3.55796	0.0628326	0.796519	Fkbp14
-0.408924	1.96638	0.0628875	0.796519	Pla2g4e
-0.339908	1.82124	0.0629288	0.796519	Scarf2
0.158258	5.5312	0.0629393	0.796519	P4ha1
0.15689	4.70538	0.0629499	0.796519	S100a13
0.642346	0.75277	0.0630725	0.796769	Maats1
0.190924	2.95082	0.063172	0.796769	Pigf
0.292935	2.04993	0.0631805	0.796769	2810402E24Rik
0.221992	6.20839	0.0632274	0.796769	Slc44a1
0.151551	4.38359	0.063233	0.796769	Klhl21
-0.135336	7.12194	0.0633007	0.796769	Dtx3
-0.130321	10.1146	0.063333	0.796769	Gnb1
-0.169485	3.16213	0.0633845	0.796769	Pcdhb19
0.1172	6.66531	0.0634184	0.796769	Taldo1
-0.447597	1.81483	0.0634814	0.796934	A130012E19Rik
0.151684	7.42988	0.0636298	0.797348	Calr
-0.399269	1.22757	0.0636555	0.797348	Gm43517
0.273663	2.52447	0.0636641	0.797348	Spint1
0.30243	3.10878	0.0637466	0.797756	Alpl
0.239547	3.97849	0.0639631	0.79851	Pcdha12
0.141421	5.24687	0.0639793	0.79851	Twsg1
0.185008	6.36355	0.0640033	0.79851	Chga
-0.603127	1.18456	0.0640257	0.79851	D430036J16Rik
0.193024	4.73153	0.0641972	0.79851	Ostf1
0.4317	1.12537	0.0641999	0.79851	Scube3
0.143307	5.04462	0.0642334	0.79851	Ints3
-0.160196	5.01504	0.0642972	0.79851	Gm42742
-0.149018	3.96458	0.0643057	0.79851	Rnf31
0.143093	8.04237	0.0643065	0.79851	Dbi
-0.501163	-0.00567527	0.0644031	0.798674	Gm42798
-0.547111	0.0404791	0.0644197	0.798674	Apoo-ps
0.177005	4.04168	0.0644934	0.79875	Cln5
-0.151625	5.25906	0.0645257	0.79875	Odf2
0.368937	1.17488	0.0646618	0.799477	Gm5086
0.108571	7.65135	0.0646845	0.799477	Atp8a1
-0.147737	5.43944	0.0647375	0.799513	Cfap20
0.522805	0.0248272	0.06485	0.800284	Ttc16
-0.650409	2.3283	0.0649562	0.800976	Gm49674
0.597282	1.01843	0.0650881	0.800977	Lcn2
0.113077	5.86677	0.0651103	0.800977	Reep3
0.481679	2.01503	0.0651146	0.800977	Crispld2
-0.155519	4.43805	0.0651567	0.800977	Exosc7
-0.120823	8.6844	0.0653075	0.801644	2022-09-07
-0.37475	4.11513	0.065318	0.801644	Cntn4
0.162196	5.55474	0.0654062	0.801644	Lman2l
-0.20655	7.73603	0.0654207	0.801644	Vxn
0.132044	5.46995	0.0655585	0.801644	Tjp1
-0.241527	4.51959	0.0655615	0.801644	Klf15
-0.233191	3.97006	0.065585	0.801644	Rnpc3
0.458187	0.306696	0.0656178	0.801644	Hs3st3a1
0.137084	6.1245	0.0656624	0.801644	Sema6d
-0.123567	5.24847	0.0657224	0.801763	Wdr48
-0.557904	1.56157	0.065786	0.801927	Gm43874
-0.244219	3.7662	0.065925	0.802279	Frmd6
0.158478	4.55126	0.0659918	0.802279	Lbh
0.321712	1.89466	0.0659996	0.802279	Cyp39a1
0.188036	5.44015	0.0660157	0.802279	Rnh1
0.242026	2.77583	0.0662191	0.804097	Alox5ap
0.242429	4.87525	0.0662659	0.804097	Pros1
-0.377642	1.49588	0.0666322	0.807927	Gm26803
-0.252824	6.33314	0.0668037	0.80897	Ttc9b
0.207193	3.71249	0.0668551	0.80897	Inppl1
0.271487	2.76022	0.0669215	0.80897	Ormdl2
-0.127814	5.01692	0.0669596	0.80897	Rps6ka4
-0.534624	0.642194	0.0669713	0.80897	Gm32444
0.131538	5.28952	0.0670797	0.809626	Neo1
0.471044	0.519537	0.0671269	0.809626	Gm48992
0.174757	5.87833	0.0672044	0.809753	Ednrb
-0.530682	0.297867	0.0672387	0.809753	Gm37124
0.241456	2.2546	0.0673291	0.810231	Zfp418
0.691011	1.69177	0.0675389	0.812143	Tmem212
-0.129195	6.78597	0.0678046	0.812973	Igsf8
0.325576	1.68037	0.0678149	0.812973	Trim67
-0.196201	3.69124	0.0678492	0.812973	Slc35g2
-0.42587	2.64733	0.0678982	0.812973	Tekt5
-0.544553	-0.0224401	0.0679102	0.812973	Gm3739
0.699196	2.57167	0.0680157	0.812973	Fbln2
0.132893	5.28835	0.0680821	0.812973	Mcur1
0.310366	5.87326	0.0680918	0.812973	Shisa6
0.566591	0.096271	0.0681322	0.812973	AA467197
0.225979	3.2651	0.0681723	0.812973	Plcd1
-0.514979	0.361041	0.06821	0.812973	Gm47910
-0.336388	1.67348	0.0682183	0.812973	Tymp
0.179864	5.20747	0.0683068	0.813421	Ptprg
0.641521	1.59285	0.0683964	0.813691	Dnali1
0.109057	6.39737	0.068493	0.813691	Elavl1
0.278671	8.78972	0.0686593	0.813691	Chgb
0.666076	0.692695	0.0686774	0.813691	Prrg4
0.29719	2.80083	0.0687493	0.813691	Ifi35
-0.103932	5.98389	0.0688151	0.813691	Cep19
0.182481	3.13205	0.0688464	0.813691	Tmem138
0.214091	4.36737	0.0688813	0.813691	Col4a2
-0.286313	5.68389	0.0689013	0.813691	Luc7l2
-0.776671	0.433153	0.0689573	0.813691	Bglap3
-0.855846	1.34471	0.0689578	0.813691	Dsc3
-0.221824	6.12918	0.0689686	0.813691	Hecw1
0.170372	3.53771	0.0690959	0.813691	Nup54
-0.122069	5.47007	0.0691155	0.813691	Ndufb4
-0.107354	5.37035	0.0692668	0.813691	Mia3
-0.191667	4.24503	0.0692881	0.813691	Izumo4
0.331182	1.64249	0.0693088	0.813691	Spink10
-0.235231	4.40823	0.069313	0.813691	Npas2
0.179695	4.48767	0.0693175	0.813691	Clic1
0.199707	3.11693	0.0693478	0.813691	Elp6
-0.39605	0.805444	0.0695361	0.815097	1700109H08Rik
-0.415484	0.512461	0.0695866	0.815097	Gm20696
0.230253	7.24639	0.0696207	0.815097	Nrip3
-0.142295	4.252	0.0697607	0.816139	Zfp672
0.184595	5.17912	0.0698707	0.816354	Rftn2
-0.190078	6.02939	0.0699134	0.816354	Tsc22d3
0.221076	3.09592	0.0699323	0.816354	Dusp16
0.548144	0.685994	0.070066	0.817083	Fam89a
0.284233	1.62933	0.0701202	0.817083	Nkx2-2
0.30303	2.14812	0.0702085	0.817083	Hck
-0.229982	3.03584	0.0702794	0.817083	E530011L22Rik
-0.120363	10.483	0.0703434	0.817083	Ndrg4
-0.388625	1.70463	0.0703522	0.817083	Mc4r
-0.436615	0.071191	0.0703527	0.817083	1700034H15Rik
-0.387854	4.00417	0.0704504	0.817311	A330023F24Rik
0.344193	1.7085	0.0705585	0.817311	Asb18
0.126628	5.25093	0.0705647	0.817311	Phlpp1
0.238449	2.62184	0.0707116	0.817311	Htra3
-0.192355	4.41669	0.0707905	0.817311	Guf1
0.129715	5.03351	0.0710468	0.817311	Fbxo7
0.102242	7.87523	0.0710587	0.817311	Srgap3
0.246049	2.24641	0.0712112	0.817311	Rnf135
-0.483255	1.70049	0.071298	0.817311	2900022M07Rik
0.436813	-0.00642638	0.0713052	0.817311	Nek2
0.34762	2.5303	0.0714393	0.817311	C1ql1
-0.208684	2.77023	0.0714637	0.817311	Ghr
0.153089	5.26573	0.0715059	0.817311	Jup
0.157776	4.65786	0.0715304	0.817311	Aph1b
-0.439402	6.5838	0.0716189	0.817311	9330162G02Rik
-0.116641	5.90353	0.0716839	0.817311	Hmgn3
-0.249738	3.35852	0.0717247	0.817311	Prkn
0.148771	5.04664	0.0717316	0.817311	Tpm4
-0.227897	5.55881	0.0717918	0.817311	Tox2
0.683683	0.218346	0.0718247	0.817311	Frmpd2
-0.595651	0.827063	0.0718608	0.817311	8030445P17Rik
-0.24841	2.44981	0.0719358	0.817311	Hs6st3
-0.215486	6.32676	0.0719534	0.817311	Fgf12
0.411785	1.28106	0.071972	0.817311	Arg2
-0.51777	0.421096	0.072033	0.817311	Gm37632
-0.430246	4.99779	0.0720443	0.817311	Dpp10
0.253027	3.97991	0.072058	0.817311	Sstr3
-0.25661	3.63748	0.0720646	0.817311	Osbpl3
-0.14883	5.98541	0.0720909	0.817311	Pnn
-0.253654	4.71952	0.0721025	0.817311	Tlnrd1
0.171793	3.59441	0.0721466	0.817311	Podxl
0.698488	0.154021	0.072176	0.817311	Dnah11
-0.20837	3.85522	0.0722965	0.817311	Sclt1
0.613695	1.37353	0.0723817	0.817311	Iyd
0.133559	5.48905	0.0724402	0.817311	Aldh7a1
0.201121	3.07836	0.0724427	0.817311	Senp8
-0.264279	6.14981	0.0725143	0.817311	Fut9
-0.157244	4.06011	0.0725671	0.817311	Rrp9
0.2941	6.24732	0.0725788	0.817311	Tanc1
0.58116	0.0905888	0.0725834	0.817311	Iqcd
-0.179124	6.28251	0.0726382	0.817311	Slc4a3
-0.181945	3.66617	0.0726518	0.817311	St8sia4
0.377262	1.86778	0.0727256	0.817311	Cfap45
-0.265546	2.36786	0.0729794	0.817311	Mogs
-0.162736	7.46964	0.0729801	0.817311	Syt4
-0.224536	4.31717	0.0730176	0.817311	Epha10
-0.199005	3.20394	0.0730179	0.817311	Dis3
-0.203083	3.07338	0.0730309	0.817311	Rbm48
0.578769	-0.179588	0.073038	0.817311	C1rl
-0.14552	5.58898	0.0730616	0.817311	Trpm7
-0.396558	9.67683	0.0730944	0.817311	Snhg11
-0.427085	0.834901	0.0731036	0.817311	Pask
-0.1224	5.4903	0.0731264	0.817311	Gpatch8
0.55923	0.493512	0.0731462	0.817311	Adora2a
0.522712	0.0858021	0.0731876	0.817311	Map2k3os
-0.43292	0.348121	0.0732363	0.817311	Ovgp1
-0.238533	2.60667	0.0733164	0.817634	Rbmx2
-0.153486	5.18423	0.0734434	0.817979	Ccm2
-0.333026	2.99229	0.0735162	0.817979	C77080
-0.361248	6.42794	0.0736435	0.817979	Mir124a-1hg
0.521837	-0.0548036	0.0737471	0.817979	Ropn1l
-0.228573	3.63813	0.073778	0.817979	Pcgf6
-0.459984	1.40957	0.073814	0.817979	Gm43751
0.149772	7.52917	0.0738367	0.817979	Lrp1
-0.568567	1.64871	0.0738544	0.817979	Gm44798
-0.442503	1.988	0.0738638	0.817979	Gm42608
0.283542	5.60999	0.0739429	0.817979	Tesc
-0.139362	4.75444	0.0740679	0.817979	Ift81
0.191498	5.68461	0.0740843	0.817979	Srxn1
-0.348806	10.2792	0.0741099	0.817979	Meg3
-0.314244	3.71625	0.0741322	0.817979	Il1rapl1
0.139415	5.73068	0.0741873	0.817979	Dnajc3
0.170443	5.10111	0.0741975	0.817979	Psd2
-0.309627	2.15416	0.0742175	0.817979	Slc25a28
-0.729652	0.374055	0.0742775	0.818077	Gm15425
-0.162795	3.70068	0.0744924	0.818926	Klhdc1
0.527918	0.63234	0.0746101	0.818926	Sp7
-0.124616	4.41102	0.0746464	0.818926	1700021F05Rik
-0.430889	2.73034	0.0746546	0.818926	Gm38020
-0.137184	4.32265	0.0747244	0.818926	Zfp62
-0.162821	3.72049	0.0747322	0.818926	Bbs5
0.238447	2.65133	0.0747346	0.818926	Tmem173
-0.171764	6.55602	0.0747646	0.818926	Rbm25
-0.177723	3.40652	0.0752631	0.823386	Sult2b1
-0.151256	3.60495	0.0752888	0.823386	Rxra
-0.924173	0.709863	0.0753263	0.823386	Gm37717
0.242705	2.25223	0.0754543	0.823807	Zfp583
-0.138956	5.15529	0.075468	0.823807	Fbxo28
0.196463	3.4681	0.0755195	0.823807	Riox2
-0.254074	4.78953	0.0755819	0.823926	Sytl2
0.401457	1.04147	0.0756606	0.824221	Epsti1
-0.118475	5.29834	0.0758311	0.82477	Brms1l
0.60101	0.0765045	0.0758667	0.82477	Tcf15
0.148774	4.82323	0.0758906	0.82477	Edem2
-0.273814	1.74438	0.0759256	0.82477	Dlx1as
0.242579	2.71619	0.0761294	0.82477	Kank2
-0.263417	3.24043	0.0761574	0.82477	Mamdc2
0.163182	5.97731	0.0761864	0.82477	Tmem176b
0.225137	4.29035	0.0762689	0.82477	Lamb1
-0.244681	1.84588	0.0762942	0.82477	Gab3
-0.260634	2.86139	0.0762967	0.82477	Gm5148
0.176952	5.62674	0.0763288	0.82477	Plxnb2
0.122464	5.92393	0.0763666	0.82477	Mlec
0.165852	4.71976	0.0763819	0.82477	Slc12a9
0.822533	0.293479	0.0764713	0.825178	Wdr63
0.134482	6.00837	0.0765494	0.825463	Nomo1
0.24862	3.85717	0.0766439	0.82587	Adamtsl4
-0.172678	3.01204	0.0767704	0.82587	Ppt2
-0.586177	0.805517	0.0767799	0.82587	Gm37051
0.281094	1.88539	0.0767967	0.82587	C130026L21Rik
0.347253	0.752888	0.0768455	0.82587	Prss50
-0.490387	-0.0113375	0.0769794	0.826608	6530409C15Rik
-0.5124	0.368544	0.0770674	0.826608	Gm37663
-0.129167	7.22197	0.0771388	0.826608	Micu3
-0.186874	5.27884	0.0772014	0.826608	Pan3
0.48706	0.692299	0.0772183	0.826608	Bmf
0.343882	3.14994	0.0772245	0.826608	Zfpm1
0.116383	5.50172	0.0773063	0.826929	Slc9a3r1
0.205782	3.64848	0.0777085	0.829083	Emx2
0.247563	2.55432	0.0777271	0.829083	Ccr5
0.403967	1.27196	0.0777404	0.829083	Socs1
0.178019	4.99172	0.0777502	0.829083	Samd4
-0.536125	0.440755	0.0777671	0.829083	Gm43009
0.203886	2.42948	0.0778459	0.82937	Zfp438
0.230201	3.80457	0.0779284	0.829696	Cryzl2
-0.22305	4.52521	0.0781029	0.830225	C1ql3
0.197667	2.31097	0.0783082	0.830225	Slc37a1
-0.366617	2.47745	0.0783542	0.830225	Prr16
-0.569505	1.72994	0.0783562	0.830225	Gm37077
0.872498	0.158811	0.078396	0.830225	Gal
-0.406548	1.26313	0.0785499	0.830225	Etohd2
-0.521202	0.148642	0.0785703	0.830225	Gm48743
-0.534662	3.14492	0.0786305	0.830225	Gm44235
-0.575774	4.27677	0.0786384	0.830225	Gm43318
-0.249525	1.87094	0.0786977	0.830225	Agbl5
-0.700848	0.400654	0.0787274	0.830225	Tcap
0.201567	3.23422	0.0787527	0.830225	Cars2
-0.196509	6.87388	0.0787635	0.830225	Ptprd
-0.298506	7.20898	0.0788235	0.830225	Leng8
0.118157	7.11837	0.0788808	0.830225	Ypel5
-0.724543	0.626805	0.0789037	0.830225	Gm37731
0.30526	1.42058	0.0789168	0.830225	Thap6
-0.202615	2.81199	0.0790219	0.830225	Zfp711
0.277134	1.45374	0.0790591	0.830225	Spsb2
0.217162	2.64884	0.0791244	0.830225	Zscan29
0.645469	0.612171	0.079127	0.830225	Lhfpl1
0.149455	3.87268	0.0792066	0.830225	Zfp87
0.25433	2.9397	0.0792748	0.830225	Hhip
0.152273	7.77812	0.0794038	0.830225	Camta1
-0.260723	1.82597	0.0794082	0.830225	Gm18310
0.227261	2.69124	0.0794271	0.830225	Ednra
0.152487	5.41499	0.0794838	0.830225	Fgf1
0.161327	5.83261	0.0795073	0.830225	Naaa
0.209691	5.72431	0.0795416	0.830225	Msn
-0.140217	5.79308	0.0797	0.830225	Tspyl2
0.471947	2.74918	0.0797146	0.830225	Klf2
0.174415	5.58904	0.0797369	0.830225	Lpar1
-0.351029	0.587789	0.0797693	0.830225	Adamts16
0.667247	0.0208062	0.0798152	0.830225	5330416C01Rik
0.114504	5.91936	0.0798469	0.830225	Lap3
0.175336	5.83964	0.0798633	0.830225	Gpam
-0.174437	3.61955	0.0799785	0.830225	Rfx5
0.359027	2.30513	0.0799973	0.830225	Lum
-0.119349	4.86481	0.0800041	0.830225	Ttc4
0.443062	0.758808	0.0800802	0.830475	Pabpc5
0.188414	6.77412	0.0801933	0.831108	Pcdh1
0.164135	6.91838	0.0803257	0.831941	Amph
0.126856	4.94551	0.080406	0.832234	Pcyt1b
0.450836	0.482093	0.0806263	0.833973	Nhej1
0.382816	0.771184	0.0808129	0.834914	Acy3
-0.40457	0.917598	0.0808217	0.834914	Zwilch
-0.546664	3.34685	0.0809571	0.835773	Gm44559
0.289452	3.02774	0.0812109	0.837284	Pcdhga1
0.189467	4.02563	0.081289	0.837284	Fam13a
-0.302034	2.04363	0.0813196	0.837284	Gm37621
0.662533	-0.168216	0.0814753	0.837284	Adh1
0.147047	4.38965	0.0814777	0.837284	Oxa1l
-0.411128	0.91466	0.0815362	0.837284	C530050E15Rik
-0.149805	5.47903	0.0817704	0.837284	Rbm6
-0.343203	1.87938	0.0818404	0.837284	Plaur
-0.389512	1.16348	0.0819436	0.837284	A930004J17Rik
0.327659	1.62615	0.0819518	0.837284	Fas
-0.49974	2.29668	0.0819893	0.837284	Gm42993
-0.364412	0.888969	0.0819918	0.837284	Gm17586
-0.542437	0.0248578	0.0820528	0.837284	Gm17597
-0.286615	3.14172	0.082103	0.837284	Ccl3
0.322915	1.48945	0.0821054	0.837284	Ptgr1
-0.474697	0.826002	0.0821353	0.837284	Gm43111
0.194837	6.5214	0.0821993	0.837284	Nrp1
-0.486252	0.954135	0.0822937	0.837284	Gm42979
0.217372	3.89144	0.0823675	0.837284	Olfml1
-0.25007	3.0948	0.0823885	0.837284	Cables1
-0.132756	4.76425	0.0825166	0.837284	Dolk
0.108177	5.2782	0.082529	0.837284	Specc1l
0.551879	0.100787	0.0825376	0.837284	Adgb
-0.439139	1.89704	0.0825729	0.837284	Atp6v0d2
-0.561768	3.61111	0.0825822	0.837284	C230071H17Rik
0.247443	2.62905	0.0825865	0.837284	Gm8995
-0.184012	3.32358	0.0826322	0.837284	Cntln
-0.681388	0.735207	0.0826493	0.837284	Svet1
0.186717	4.46845	0.0826805	0.837284	Cyb5r1
0.13782	4.6677	0.0829248	0.837284	Prkaa1
-0.159464	8.27815	0.0829526	0.837284	Vsnl1
-0.221724	2.26815	0.0829692	0.837284	BC028528
-0.271715	2.70521	0.0830501	0.837284	AC126937.2
-0.614677	1.1036	0.0832373	0.837284	Gm36995
0.320704	6.32816	0.0832388	0.837284	Bok
0.349141	3.89128	0.083288	0.837284	Clmp
-0.359862	6.27233	0.0833426	0.837284	Hlf
-0.201556	3.53675	0.08335	0.837284	Swt1
-0.162107	3.65533	0.0833967	0.837284	Pms2
-0.596645	0.22357	0.0834524	0.837284	Gm9930
0.307249	5.83663	0.0835162	0.837284	Cabp7
0.138799	7.77661	0.0835285	0.837284	Chst2
-0.442415	-0.0874659	0.0836261	0.837284	Gm7160
-0.201618	2.95867	0.0837002	0.837284	Fastkd1
-0.335245	0.463205	0.0837383	0.837284	Flt3l
-0.14684	7.41829	0.0838187	0.837284	Ankrd12
-0.126601	4.71711	0.0838329	0.837284	Gstz1
0.171449	6.13279	0.083868	0.837284	Cntn2
0.131112	4.59448	0.0839171	0.837284	Sec11a
-0.193486	2.55414	0.0839278	0.837284	Shroom1
0.280521	2.04886	0.0840934	0.837284	Asap3
-0.524118	2.53019	0.0841173	0.837284	Fhod3
0.646503	0.00904419	0.0841605	0.837284	Tmem45a
-0.159906	5.80684	0.0842593	0.837284	Rab24
0.221888	5.19535	0.0844146	0.837284	Rgs8
-0.252848	5.16347	0.0844213	0.837284	Grm2
0.155469	3.49902	0.0844297	0.837284	A630072M18Rik
0.108087	11.1527	0.084475	0.837284	Atp1a3
0.100498	6.02735	0.084519	0.837284	Rdx
0.31127	3.96897	0.084523	0.837284	Gpr68
0.108349	4.84509	0.0845893	0.837284	Lims1
0.167791	3.28762	0.0846688	0.837284	Zfp282
-0.474664	0.289741	0.0847499	0.837284	A930036I15Rik
0.215278	3.9541	0.0847576	0.837284	Galnt6
-0.130361	4.83228	0.0847692	0.837284	Farsa
-0.246629	6.75543	0.0847843	0.837284	Ngef
-0.509235	0.397098	0.0848525	0.837284	Gm5884
0.194757	4.45895	0.0849008	0.837284	Vps37b
0.150115	5.56454	0.0849199	0.837284	Sdc2
0.25827	4.74888	0.0849449	0.837284	Fam129b
0.33463	0.975279	0.0850787	0.837284	Rbl1
-0.455336	3.08053	0.0850915	0.837284	C130023A14Rik
-0.297515	1.20026	0.0851767	0.837284	Gm45250
0.303889	3.59664	0.0852014	0.837284	Rara
-0.181207	3.85718	0.0852845	0.837284	Zfp467
0.168602	3.91274	0.0853433	0.837284	Decr1
-0.33797	1.35422	0.0853864	0.837284	1110046J04Rik
0.365107	1.99851	0.0853972	0.837284	Scrt2
-0.173952	6.8564	0.0853996	0.837284	Peg13
0.208321	4.5769	0.085427	0.837284	Ctsc
0.189361	4.1776	0.0855988	0.837284	Vcl
-0.128264	5.08732	0.0856019	0.837284	Timm44
-0.132112	4.4161	0.085667	0.837284	Tpra1
0.161849	3.97799	0.0856996	0.837284	Cyb5d2
0.176638	3.98301	0.0857045	0.837284	Gas1
-0.16435	5.50599	0.0857626	0.837284	Lpcat4
-0.116446	7.79111	0.0858285	0.837284	Scn2a
0.306109	2.17048	0.0858459	0.837284	Layn
0.155721	3.75486	0.0859917	0.837284	Armc5
0.311274	4.11851	0.0860166	0.837284	Cebpa
-0.537258	1.02042	0.0860237	0.837284	Gm38235
-0.332788	5.46724	0.0862025	0.837284	Hrh3
0.352165	0.831859	0.0862352	0.837284	Gm1966
0.593993	2.31393	0.0862465	0.837284	Tgtp1
0.381358	0.364676	0.0862647	0.837284	Gm34006
-0.437623	1.74363	0.0862852	0.837284	A230006K03Rik
0.489182	-0.0432596	0.0863141	0.837284	Gm38399
0.122048	4.85216	0.0864043	0.837284	Zc3h4
-0.55535	2.77191	0.0864597	0.837284	Gm44240
-0.416467	3.96098	0.0865197	0.837284	Cobl
-0.543685	1.36902	0.086555	0.837284	Gm46123
-0.216848	3.52413	0.0865558	0.837284	Atg16l2
-0.422487	0.656113	0.0865637	0.837284	Ctse
0.345347	5.30313	0.0866829	0.837284	Sorcs3
-0.0998277	7.42508	0.0868122	0.837284	Tusc3
-0.151603	3.95556	0.0869055	0.837284	Eif4enif1
-0.420162	0.873259	0.0869375	0.837284	Lncppara
0.219922	6.28486	0.0869667	0.837284	Vtn
-0.169749	3.25464	0.0869684	0.837284	Spice1
0.140837	3.9632	0.0870149	0.837284	Cyp20a1
0.19001	4.63253	0.0870613	0.837284	Armh4
-0.507578	1.95757	0.0871551	0.837284	Gm48967
0.349518	4.60617	0.0871782	0.837284	Itih3
-0.529485	2.30346	0.087233	0.837284	Gm26945
0.27082	2.04104	0.0872683	0.837284	Nfkb2
-0.489999	1.2233	0.087279	0.837284	Gm49001
-0.211495	2.50283	0.0872879	0.837284	Gm48226
0.153222	4.04758	0.0873315	0.837284	Unc45a
-0.223866	2.69809	0.0873383	0.837284	Qtrt1
-0.143803	4.74322	0.0874336	0.837696	4833420G17Rik
-0.627405	-0.240388	0.0875439	0.83782	B230362B09Rik
-0.176559	3.55159	0.0875563	0.83782	Rrnad1
-0.114857	5.4216	0.0876039	0.83782	Fam92a
0.127281	5.43511	0.0878504	0.83966	Taf13
0.111753	7.56376	0.0879827	0.83966	Fads2
-0.139803	4.02425	0.0880558	0.83966	Zfp780b
-0.125224	7.68834	0.0880567	0.83966	Pam
0.192807	7.89269	0.0880625	0.83966	Sdc4
-0.138331	4.49191	0.0881115	0.83966	Prelid3a
-0.555859	0.553188	0.0882166	0.840161	Gm26668
0.276029	2.11544	0.0883971	0.840341	Zbed5
-0.606616	0.74745	0.0885308	0.840341	A230081H15Rik
0.164634	7.79702	0.0886706	0.840341	Mmd
-0.106143	6.02356	0.0887008	0.840341	Brd3
-0.293541	2.5341	0.0887115	0.840341	Tox3
-0.245026	1.77758	0.0887394	0.840341	Fam228b
-0.347772	0.245495	0.0888138	0.840341	Gm43172
0.283391	3.60547	0.0888547	0.840341	Tfcp2l1
-0.272619	4.02844	0.0888803	0.840341	F730043M19Rik
0.130004	5.15479	0.0888864	0.840341	Mpp1
0.28764	2.31824	0.0888942	0.840341	Notch4
0.623	0.489972	0.0889485	0.840341	Cfap70
0.537265	0.0560892	0.0889704	0.840341	Uhrf1
-0.13028	4.93164	0.0891379	0.840341	Gga3
0.652378	1.29503	0.0891396	0.840341	Pla2g2f
-0.272715	6.32389	0.0891759	0.840341	Lypd1
0.294527	1.84325	0.0892269	0.840341	Bche
-0.509956	0.527537	0.0892297	0.840341	C630031E19Rik
0.204282	4.14774	0.0892346	0.840341	Adamts4
0.197385	4.64347	0.0893016	0.840476	Tmem63a
0.206065	4.7818	0.0894192	0.841087	Smpdl3a
-0.124509	4.67149	0.0894773	0.841139	Arl16
0.535541	-0.216248	0.0895921	0.841723	Derl3
0.392895	1.71495	0.0897644	0.842142	Bdh2
-0.282551	2.26681	0.0898049	0.842142	Arv1
-0.218898	7.55699	0.0899329	0.842142	Strbp
0.282944	10.2202	0.0899389	0.842142	Hpca
0.329013	3.12412	0.0899589	0.842142	Cd24a
-0.657438	1.60125	0.0900063	0.842142	Gm20427
-0.172915	4.18879	0.090021	0.842142	Nanp
-0.258834	1.80487	0.0900816	0.842142	Zfp366
-0.220336	4.23164	0.0901256	0.842142	Limk1
0.163878	4.98727	0.0902366	0.842142	Rhog
0.0912765	6.45039	0.0903394	0.842142	Opa1
0.399163	0.07091	0.0903578	0.842142	Calr3
-0.331503	5.28547	0.09036	0.842142	Resp18
-0.154677	4.31615	0.0904171	0.842142	Pfdn4
0.0951544	6.76557	0.0904271	0.842142	Mid1ip1
-0.13695	4.43218	0.0906438	0.842634	Pet100
-0.254918	2.57116	0.0907129	0.842634	Whamm
0.465494	2.17778	0.0907171	0.842634	Slc16a9
-0.280314	3.17493	0.0907971	0.842634	Gm28221
-0.21989	2.477	0.0908595	0.842634	Fbxl12
-0.106895	5.88419	0.0909554	0.842634	Gramd1a
-0.165839	5.58065	0.0909643	0.842634	Mdga2
-0.237745	2.4549	0.0910262	0.842634	Rhebl1
-0.0988215	6.56894	0.0910294	0.842634	Ssu72
0.245061	1.74209	0.0910403	0.842634	Zfp78
-0.643208	-0.155632	0.091077	0.842634	Gm45461
-0.241124	2.42047	0.0911579	0.842634	Chml
-0.100049	6.046	0.0911654	0.842634	Limk2
-0.101148	5.41218	0.0912678	0.843092	Nmd3
-0.189015	4.07146	0.0914448	0.844204	Sik2
-0.128653	8.74959	0.0914937	0.844204	Zcchc18
-0.566238	3.07977	0.0918445	0.846134	Gm42770
0.303776	6.17715	0.0918941	0.846134	Gpc1
0.122893	5.72373	0.0919589	0.846134	Slc35c2
0.121122	5.00852	0.0920135	0.846134	Arsa
-0.143884	4.73469	0.0920171	0.846134	Polr3e
0.227234	2.90716	0.0920206	0.846134	Cnn2
-0.247984	5.68656	0.0921024	0.846399	Pdp1
-0.191389	7.05173	0.0921682	0.846518	Ntm
-0.149126	6.42956	0.0922235	0.846538	Nop56
0.204241	3.08748	0.0923041	0.846792	Kdr
-0.0975849	7.31619	0.0924281	0.847443	Sdhb
-0.182434	4.65492	0.0926493	0.848696	Gmcl1
0.331362	1.3398	0.0926789	0.848696	Ggt5
-0.350795	2.87486	0.092724	0.848696	Grm4
0.318509	0.990962	0.0928044	0.848945	Spats1
0.239877	2.48178	0.0931318	0.849519	Nmi
0.280214	3.49177	0.0931465	0.849519	Fzd7
-0.127696	7.73048	0.0932864	0.849519	Srsf5
0.133224	4.8483	0.0933103	0.849519	Commd7
-0.193462	4.35776	0.0934039	0.849519	Igf1
-0.203136	3.11512	0.0934134	0.849519	Sfxn4
-0.266374	2.72638	0.0934178	0.849519	Adamts10
-0.486347	1.47165	0.0934894	0.849519	6330415B21Rik
-0.239217	6.0563	0.0935599	0.849519	Ttc14
-0.458821	1.52558	0.0935695	0.849519	Gkn3
0.510194	0.149196	0.0935815	0.849519	Dmrta2
0.742621	0.507657	0.0936612	0.849519	Gm20687
0.181107	3.64185	0.0936787	0.849519	Actl6a
0.409006	1.38158	0.0936944	0.849519	Ms4a6d
-0.313235	4.05901	0.0936971	0.849519	Plcb4
0.222924	2.30296	0.0937177	0.849519	Riiad1
0.332802	3.99861	0.0938066	0.849537	Slc13a3
-0.108282	5.4817	0.093826	0.849537	Las1l
-0.124622	5.64958	0.0940114	0.849923	Gba2
0.413339	2.39326	0.0940173	0.849923	Ecm1
0.315395	1.68771	0.0940306	0.849923	Txlnb
-0.138675	4.00728	0.0941262	0.849923	Cox11
0.195124	7.25863	0.0941856	0.849923	Slc7a14
0.105978	6.08323	0.0941877	0.849923	Rasa3
-0.236196	3.31787	0.0942816	0.85029	Plxna3
0.154356	6.51703	0.0943874	0.850364	Desi1
0.181682	5.83349	0.0944337	0.850364	Atp2b3
0.12892	4.94343	0.0945802	0.850364	Ss18
0.267217	2.10398	0.0947319	0.850364	Map10
0.262977	4.80424	0.0948946	0.850364	Fn1
-0.132192	5.14134	0.0949715	0.850364	Ptp4a3
0.22696	5.99964	0.0950599	0.850364	Golm1
-0.460667	3.14491	0.0951224	0.850364	A330076H08Rik
-0.310316	1.98602	0.0951422	0.850364	5930430L01Rik
-0.339132	1.58194	0.0953172	0.850364	Nek10
-0.137347	4.78063	0.0953749	0.850364	Gm1673
-0.509163	-0.0818375	0.0954403	0.850364	Gm15609
0.159778	4.69973	0.0954475	0.850364	Orai3
0.259841	1.83652	0.0955062	0.850364	Coa4
-0.58843	0.970402	0.0955604	0.850364	Hif3a
0.168014	4.5831	0.0955836	0.850364	S1pr5
0.300429	1.19548	0.0956659	0.850364	Dyx1c1
0.142455	5.40781	0.0957922	0.850364	Rin1
-0.328104	2.29327	0.0958982	0.850364	Alox12b
-0.310165	2.34113	0.0959514	0.850364	Gm1043
0.332902	2.33666	0.0959544	0.850364	Emid1
0.49802	-0.234844	0.0959778	0.850364	Pld6
0.227205	3.26073	0.0959956	0.850364	Ddr2
-0.0996329	6.08887	0.0960438	0.850364	Ss18l2
0.0958438	5.73505	0.0960585	0.850364	Trove2
0.176511	4.20904	0.0960904	0.850364	Bmpr1b
0.137559	4.39797	0.0961095	0.850364	Rngtt
-0.511326	3.95259	0.0961576	0.850364	Gm37602
-0.510825	-0.0278302	0.0962352	0.850364	Dmrt2
0.240558	3.96491	0.0962354	0.850364	Gpr83
-0.548136	1.52397	0.0962656	0.850364	Gm26601
0.189885	3.76396	0.0962954	0.850364	Kank1
-0.156435	5.07479	0.0963215	0.850364	Arl4c
-0.186221	4.5929	0.0963316	0.850364	Nrbp2
-0.153838	5.22785	0.0963323	0.850364	Usp7
0.194259	2.89009	0.0963539	0.850364	Dynlt1f
-0.191827	3.77303	0.0963628	0.850364	Gucy1a2
0.127052	3.96016	0.0963917	0.850364	Smad5
-0.337343	0.993364	0.0964488	0.850364	Gm36839
-0.607437	0.80303	0.096455	0.850364	Gm37331
-0.17122	6.3357	0.0967088	0.850364	Scn1a
0.516329	0.675743	0.096713	0.850364	Cenpf
-0.397685	4.28338	0.0967801	0.850364	Tshz3
-0.200212	5.77127	0.0967878	0.850364	Nrsn2
-0.20551	4.08298	0.0967915	0.850364	Cxxc4
0.18943	6.03183	0.0967949	0.850364	Ehd1
-0.0919616	7.32531	0.0968471	0.850364	Dnm1l
0.639818	0.306921	0.0968988	0.850364	Ssc5d
-0.1983	2.67797	0.0970059	0.850364	Mpc1-ps
-0.210638	2.57264	0.0970117	0.850364	2010320M18Rik
0.436401	0.314314	0.0970154	0.850364	Tmem273
-0.359219	0.840534	0.0971258	0.850364	Il1a
-0.206429	5.08318	0.097153	0.850364	Kirrel3
-0.120272	4.99979	0.0971651	0.850364	Alkbh6
0.207962	2.58118	0.0972661	0.850364	Bud13
0.416244	0.663383	0.0972696	0.850364	Prc1
-0.496582	0.182283	0.0974093	0.850858	Gm37964
-0.204923	4.36615	0.0975345	0.850858	Coq10b
-0.162772	3.51771	0.0975557	0.850858	Akap17b
0.126146	7.10725	0.0975635	0.850858	Acsbg1
-0.729351	0.163457	0.0975924	0.850858	Epha8
-0.468875	2.92752	0.0976707	0.85094	Gm36952
0.271168	3.1751	0.0977082	0.85094	Enpp6
0.148809	3.91231	0.0978325	0.851181	Phka1
0.0997709	5.2432	0.0978424	0.851181	Klf7
-0.205321	3.87247	0.0980006	0.852091	Psme4
-0.0910531	8.35794	0.098121	0.852091	Morf4l1
0.273996	3.78328	0.0982073	0.852091	Itga7
0.449456	0.0962673	0.0982744	0.852091	Gm37111
0.632812	1.18584	0.0983224	0.852091	Jsrp1
-0.159757	7.7051	0.0983347	0.852091	Peg3
0.145182	4.93819	0.0983621	0.852091	Clip2
-0.259961	4.24112	0.0983736	0.852091	Ccdc136
0.234882	7.32083	0.098468	0.852447	Cnn3
-0.574458	1.23509	0.0985859	0.852887	B130024G19Rik
-0.173449	6.64463	0.0986887	0.852887	Arhgap26
0.120082	6.12252	0.0988304	0.852887	Slc4a8
0.116337	5.04842	0.09885	0.852887	Zmpste24
0.583434	1.53747	0.0990499	0.852887	Itga11
0.201131	3.18477	0.0991101	0.852887	Sqor
0.337611	1.98092	0.0991361	0.852887	Frat2
-0.131768	4.15528	0.0992447	0.852887	Rab33a
-0.137535	6.30626	0.099548	0.852887	Fubp1
-0.337212	1.6311	0.0995715	0.852887	AC164314.1
0.261478	4.49213	0.0995881	0.852887	Lhfp
-0.166982	3.6538	0.0996822	0.852887	Kank3
-0.5874	0.388906	0.0997324	0.852887	Npsr1
-0.125811	5.3572	0.0997554	0.852887	Arid4a
-0.634815	0.425538	0.0997754	0.852887	Gm48870
-0.171684	5.12303	0.0998005	0.852887	Zbtb16
-0.180156	6.35661	0.0998588	0.852887	Cd200
0.302009	1.01776	0.0998866	0.852887	Fbxo17
-0.195413	3.54697	0.0999217	0.852887	Ppfia1
0.127501	4.5736	0.0999311	0.852887	Magt1
-0.404798	0.663243	0.0999935	0.852887	Gm49628
-0.178028	4.6519	0.100048	0.852887	Zfp263
-0.452043	3.68968	0.100058	0.852887	Gm44562
0.191659	5.27594	0.100088	0.852887	Itpk1
0.184327	7.13522	0.100169	0.852887	Scg2
-0.126296	4.19224	0.100222	0.852887	Tsta3
-0.334762	1.28535	0.10023	0.852887	Gm43362
-0.464574	0.392882	0.10025	0.852887	Gm26541
-0.135472	4.91882	0.100271	0.852887	Dpysl4
0.239292	3.59076	0.100273	0.852887	Cp
0.258067	2.82532	0.100279	0.852887	Gm3055
-0.522646	4.2313	0.100359	0.852887	Gm45183
0.11394	8.16085	0.100388	0.852887	Dkk3
0.318111	1.2609	0.100463	0.852887	Nthl1
0.425721	0.5557	0.100553	0.852887	C1s1
0.443414	0.204478	0.100562	0.852887	Wdr62
0.111925	6.3383	0.100567	0.852887	Wars
0.14047	6.501	0.100663	0.852887	Camsap2
0.148276	5.15839	0.100712	0.852887	Kat6a
0.136867	4.77789	0.1008	0.852887	Tjp2
-0.468774	-0.115464	0.100821	0.852887	Gipr
0.792047	0.936485	0.100822	0.852887	Prg4
-0.286779	1.45594	0.100872	0.852887	1700018L02Rik
0.127048	4.79757	0.100918	0.852887	Tmem258
0.402483	2.22374	0.10092	0.852887	Col18a1
0.447465	1.82124	0.101005	0.853153	Gm9747
-0.211594	3.16708	0.101182	0.853772	Plk3
0.236266	6.10698	0.101195	0.853772	Cpne4
-0.365583	1.22025	0.101239	0.853772	1700034P13Rik
0.182273	5.76769	0.101353	0.85428	Notch2
-0.294644	2.23358	0.101436	0.854532	Caprin2
-0.12356	5.14951	0.101572	0.854797	Mtmr7
0.172743	3.62065	0.101606	0.854797	Wipf1
-0.137906	4.83249	0.101699	0.854797	2310061I04Rik
-0.118799	5.18398	0.101721	0.854797	AI413582
0.147214	6.31679	0.101814	0.854797	Ttyh2
0.270522	2.00307	0.101887	0.854797	Ccdc9b
0.150173	6.47919	0.101901	0.854797	Gpd1
0.434962	0.533578	0.101902	0.854797	Col2a1
0.452802	0.0860329	0.101951	0.854797	Prss57
0.101536	5.36796	0.102002	0.854797	AU040320
-0.264915	5.02679	0.102112	0.855268	3110039I08Rik
-0.402946	0.232189	0.102166	0.855271	Gm17259
-0.325141	1.10373	0.102227	0.855333	2610316D01Rik
-0.615552	2.81085	0.102385	0.85621	Gm42946
0.209577	2.52625	0.102444	0.856256	Sp100
-0.158412	3.66457	0.102587	0.856976	Crtc2
-0.17967	4.45562	0.102657	0.856976	B4galt2
0.183651	5.24889	0.102691	0.856976	Plxna1
-0.328882	6.38423	0.102816	0.857185	Fxyd6
0.145148	5.81281	0.102854	0.857185	Tob1
0.289858	2.46292	0.102953	0.857185	Hspg2
0.110793	5.61981	0.102984	0.857185	Foxj3
-0.0998419	9.07798	0.102985	0.857185	Rab3a
-0.10302	5.3056	0.10305	0.857251	Aasdhppt
0.129669	7.56735	0.103108	0.857251	Gabrb1
0.278477	5.01709	0.103233	0.857251	S100a6
0.232879	2.43909	0.103273	0.857251	Ncapg2
-0.288257	5.1387	0.103354	0.857251	Ldb2
0.439584	0.336458	0.103506	0.857251	E430021H15Rik
0.114166	4.80498	0.103521	0.857251	St3gal2
-0.510852	0.501028	0.103528	0.857251	Gm42508
-0.0865422	6.39795	0.103528	0.857251	Nemf
0.296956	1.4943	0.103574	0.857251	Nt5e
-0.462784	0.940575	0.103639	0.857251	Gm37033
0.124224	6.42899	0.103658	0.857251	Hspa4
0.186082	3.68951	0.10369	0.857251	Pak4
-0.250833	7.25244	0.103962	0.857805	Osbpl1a
0.127357	5.35464	0.104031	0.857805	Dhcr7
0.160907	4.01393	0.104045	0.857805	Lpin1
0.148653	7.79558	0.104098	0.857805	Bsn
-0.147417	4.59149	0.10419	0.857805	Grid1
-0.342964	3.87309	0.10431	0.857805	Plxnd1
0.376566	1.68605	0.104404	0.857805	Gm10031
0.225605	4.72908	0.10454	0.857805	Cachd1
-0.406805	0.852215	0.104541	0.857805	Gm17244
0.127405	5.20362	0.104557	0.857805	2610301B20Rik
-0.107485	5.14521	0.104605	0.857805	Mpi
0.383602	0.814361	0.104639	0.857805	Acan
0.126092	5.9012	0.104643	0.857805	Akt2
-0.17055	3.39234	0.104657	0.857805	Ttc21b
-0.623727	0.921357	0.104675	0.857805	Gm43187
-0.526758	2.5597	0.104735	0.857805	Gm43175
-0.248638	2.45202	0.104778	0.857805	Hexim2
-0.528559	2.93641	0.10479	0.857805	Gm43889
-0.111566	4.94711	0.104866	0.857805	Uspl1
0.408331	1.03003	0.104897	0.857805	Togaram2
0.186115	4.56971	0.104922	0.857805	Sun2
0.356476	3.60084	0.104938	0.857805	Lrrc10b
-0.147881	3.49634	0.10509	0.858609	Glmn
-0.447732	5.6536	0.105215	0.85919	Tshz2
0.247298	2.19391	0.105308	0.859516	Gm340
-0.524564	0.195961	0.10549	0.859637	Gm48225
0.457306	-0.0601451	0.105542	0.859637	Kif20b
0.352719	0.368626	0.105702	0.859637	Colca2
0.103456	5.29361	0.105771	0.859637	Fktn
0.461224	0.0300335	0.105785	0.859637	Gm44763
0.291204	2.31845	0.105826	0.859637	Socs3
-0.21115	3.1631	0.105861	0.859637	Letm2
-0.154467	7.16329	0.105907	0.859637	Camk2g
-0.519385	0.0155037	0.105936	0.859637	Gm43162
-0.26967	2.27207	0.105939	0.859637	Acer2
-0.130205	6.46474	0.105981	0.859637	Rusc1
0.348662	2.18938	0.106059	0.859637	Mcub
0.22214	4.29154	0.106073	0.859637	Ampd3
-0.234096	3.72593	0.106129	0.859637	Mgat5b
-0.103908	5.64491	0.106226	0.859637	Gipc1
-0.0962588	6.88225	0.106269	0.859637	Mat2b
0.167281	5.0173	0.106344	0.859637	Cyp2j9
-0.12927	5.26513	0.106382	0.859637	Lsm7
-0.287644	2.89649	0.10639	0.859637	Kctd8
0.414588	0.293141	0.10648	0.859637	Trim5
0.441355	0.149756	0.106513	0.859637	Zfp982
0.169169	5.24257	0.106548	0.859637	Cxxc5
-0.145255	9.61821	0.106592	0.859637	Zwint
0.136646	7.35558	0.106614	0.859637	Epdr1
0.366694	0.566545	0.106677	0.859708	Rbks
-0.298092	1.52864	0.10678	0.859999	Fancd2
-0.595266	-0.0650297	0.106884	0.859999	5730408A14Rik
0.171794	3.72389	0.106931	0.859999	Mvp
0.450184	0.360135	0.107119	0.859999	Cfap97d2
-0.177022	3.81498	0.107137	0.859999	Kcnip1
0.162397	4.15669	0.10715	0.859999	Itpr2
0.225678	3.52886	0.107257	0.859999	Bcar3
-0.496642	0.809161	0.107316	0.859999	C230031I18Rik
0.195847	5.33974	0.107331	0.859999	Tmod1
0.274323	3.35927	0.107415	0.859999	Prkcq
0.188917	4.36958	0.107631	0.859999	Lcp1
0.237155	3.57097	0.107689	0.859999	Chrna7
0.297168	5.06035	0.1077	0.859999	Grik4
0.336456	4.07242	0.107758	0.859999	Lsm11
0.224326	2.98859	0.107849	0.859999	Pcsk6
0.326604	0.831945	0.107892	0.859999	Traf5
[truncated: 14,535 more rows]

## Sheet: 12 mo Trem2 vs WT
logFC	logCPM	PValue	FDR	gene_name
2.48704	4.22576	3.7173e-12	5.9369e-08	Gm26870
2.56282	5.84814	3.55003e-11	2.83488e-07	Gm10800
2.29608	2.69873	2.05729e-10	1.09523e-06	Gm21738
2.47677	3.06915	3.76223e-09	1.50217e-05	Gm10801
0.499345	6.06841	1.65729e-08	5.29371e-05	Ide
0.532399	5.01263	3.75619e-06	0.00999836	Btaf1
0.440023	4.84235	3.77291e-05	0.0860816	Sox2ot
0.438554	3.8996	0.000117239	0.234054	Fgfbp3
0.699503	2.4845	0.000190446	0.289447	Insc
0.348581	4.72007	0.000198757	0.289447	Rerg
0.339788	5.74083	0.000199356	0.289447	Lats2
0.567711	4.23582	0.00030071	0.40022	Ccdc3
0.601815	2.80539	0.000490896	0.580741	Gm21984
-0.851506	1.29791	0.000509071	0.580741	Etnk2
0.528381	3.28819	0.000758754	0.709178	Hhip
0.568808	2.13905	0.000799471	0.709178	Bche
0.57244	4.46609	0.000816393	0.709178	Plekhh1
0.303805	7.29891	0.000822014	0.709178	Prkca
0.58589	2.20145	0.000843678	0.709178	Fam183b
0.553094	4.06784	0.000974057	0.777833	Adamts4
0.432321	4.17815	0.00114781	0.872935	Cdc42ep1
1.11725	1.75909	0.00131083	0.937721	Tmem212
0.364669	5.80316	0.0013755	0.937721	Fgfr2
0.324649	4.19021	0.00140914	0.937721	Micall1
1.13168	0.898235	0.00168791	1	Cnmd
0.306447	4.35635	0.00174472	1	Gna12
-1.78684	0.750123	0.00187591	1	Trbc2
-0.860581	2.00672	0.00191896	1	Myl4
-0.369901	5.43091	0.00192034	1	Mapk14
1.5497	1.39332	0.00193423	1	Sln
-0.963865	0.0766377	0.00200156	1	Gm26532
0.366713	7.05305	0.00205743	1	Cryab
-0.324887	3.01452	0.00209157	1	Efcc1
0.988902	0.348681	0.00220243	1	Sntn
0.487759	2.5508	0.00256057	1	Apold1
-0.711339	0.503832	0.00256963	1	Glipr1
0.870038	0.302537	0.00266217	1	Tex15
0.472497	2.69982	0.00279263	1	C030029H02Rik
0.495726	2.22062	0.00300582	1	Prob1
-0.944067	0.648579	0.00302702	1	Kcnh4
-0.337148	3.02487	0.0031004	1	Lag3
0.904732	-0.0335506	0.00321409	1	Brca1
0.46989	5.53363	0.00328647	1	Ugt8a
0.843425	1.67872	0.00329488	1	Iyd
0.25439	4.59159	0.00341561	1	Disp3
0.341632	3.24355	0.00350127	1	Aif1l
1.33497	1.01117	0.00353893	1	Cxcl5
-0.345106	6.03607	0.00354813	1	Dbp
0.306261	7.82301	0.00367086	1	Qdpr
0.244887	6.56985	0.00371709	1	Desi1
0.249092	4.45724	0.00372806	1	Daam2
0.258945	6.15198	0.00405052	1	Cpne4
0.379335	4.64339	0.00412937	1	Anln
0.432984	5.76447	0.0041643	1	Tmem88b
-0.795645	0.804484	0.00416833	1	2600014E21Rik
0.345498	4.41875	0.00431195	1	Arhgef10
0.232809	5.9743	0.00443357	1	Agpat4
0.231894	8.88978	0.00444434	1	Chgb
0.425343	5.01728	0.00447178	1	Litaf
0.364477	4.3548	0.00455116	1	Fbxo32
-0.589557	1.96085	0.00465142	1	Gm6472
0.315528	3.94808	0.00467933	1	Soga1
-0.593993	4.64668	0.00470772	1	Epop
0.362761	3.64884	0.00476502	1	Rasgrp3
-0.241011	5.44805	0.00478208	1	Mtmr1
-0.443591	3.25615	0.00480622	1	Macrod1
0.624335	1.99525	0.00488797	1	Gm42756
0.640149	1.7631	0.00490114	1	Gm11578
0.47074	3.28902	0.00507776	1	Kcnk13
-0.71004	0.542415	0.00514456	1	Ggnbp1
-0.638104	2.99307	0.0053893	1	Pgam1-ps2
-0.28805	3.85467	0.00550847	1	Esrrg
-0.915994	0.105307	0.00556538	1	Gpr84
-0.514076	1.50557	0.00556862	1	9330162012Rik
0.535951	3.63314	0.00560654	1	Gjc2
0.432241	5.72172	0.00574209	1	Prr18
-0.437363	2.06346	0.00586064	1	Pla2g4e
0.383423	6.31329	0.00608657	1	Gpr37
-0.814551	0.552319	0.00632076	1	Nexn
0.853216	-0.0437687	0.00634531	1	Gm5417
0.324738	4.53312	0.00636724	1	Kif13b
0.37636	4.54	0.006404	1	Frmd8
0.297298	3.03233	0.00659939	1	Pax6
0.364885	3.12301	0.00698107	1	Unc5b
-1.20179	1.40631	0.00710222	1	Tnnt1
0.614167	1.55114	0.00722717	1	Enkur
0.487651	6.33176	0.00729341	1	Ermn
0.278893	6.33388	0.00745413	1	Bok
1.04347	-0.0645324	0.00748624	1	Lrrc36
-0.25268	4.96127	0.00753992	1	Dusp14
0.89825	2.60557	0.00754036	1	Ccdc153
1.7205	1.21057	0.0076307	1	Lbhd2
0.510159	1.67422	0.00765464	1	Mboat1
0.52794	3.42425	0.00797138	1	Mid1
-0.575302	2.2964	0.00801558	1	Wnt9a
0.455464	6.90535	0.00802052	1	Mag
0.671066	1.3449	0.0081004	1	Ninj2
0.324236	3.05204	0.00842131	1	Trim36
0.599172	3.81542	0.00844188	1	Cacng5
0.290239	5.19901	0.00848561	1	Hs3st4
0.417735	4.15568	0.00849102	1	Ppp1r14a
0.32564	4.40219	0.0085036	1	Mdga1
0.385161	3.40093	0.0085366	1	Smco3
0.513696	1.78386	0.008597	1	A230056P14Rik
-0.250659	6.2655	0.00861248	1	Cirbp
0.453717	10.5809	0.008717	1	Plp1
0.506486	4.63252	0.00879322	1	Aspa
0.372171	5.36716	0.00881553	1	Gjc3
0.331595	2.74285	0.00886483	1	Gm49359
-0.771121	0.747052	0.00899474	1	Fmo2
-0.784329	0.702475	0.0090402	1	Gm37530
-0.258889	4.50037	0.00926411	1	Kcnh3
-0.306021	4.69002	0.00946337	1	Spg7
0.274971	4.67566	0.00984344	1	Trhde
0.231516	5.52749	0.0099123	1	Lrp4
0.701663	0.267238	0.00995123	1	Sla2
0.243521	6.61282	0.00997769	1	Klhl2
0.234419	5.95238	0.0100716	1	Hipk2
0.801856	-0.216297	0.0100804	1	Eaf2
0.469458	3.06899	0.010087	1	Rarres2
0.237898	7.01453	0.0100965	1	Olig1
0.562622	1.03162	0.0100972	1	Bank1
0.260556	4.56582	0.0101358	1	2810468N07Rik
0.23461	6.42377	0.0105307	1	Tmem229a
0.19738	4.42218	0.0106195	1	Ift80
0.360379	7.23934	0.010629	1	Gatm
0.768205	-0.0770877	0.0106307	1	Ccdc89
-0.343798	3.82005	0.0109076	1	Ppp3cc
0.219738	4.95578	0.0109367	1	Enpp4
0.932163	0.275964	0.0110089	1	Frmpd2
0.477684	11.6911	0.0110575	1	Mbp
-0.203266	5.09502	0.0110739	1	Npy1r
0.368929	3.76745	0.0113349	1	Klhl4
0.47064	2.83661	0.0114743	1	Sec14l5
-0.525578	2.52066	0.0116338	1	Krt12
0.339655	6.94644	0.0117246	1	Ndrg1
0.296984	3.63687	0.0117275	1	Gamt
0.653225	0.951242	0.0117683	1	Togaram2
0.273082	3.58372	0.0120286	1	Gpr62
0.211783	6.03958	0.0120767	1	Sema6d
0.284275	5.4021	0.0123232	1	Pacs2
0.371803	3.93973	0.0123536	1	Prr5l
0.891509	1.60073	0.0123818	1	Cdhr4
0.224408	7.71805	0.0125565	1	Hspa5
0.528035	2.69557	0.0125706	1	Bfsp2
-1.03108	0.640762	0.0125751	1	Ptgis
-0.188747	6.98697	0.0127974	1	Cyp46a1
0.854514	0.116962	0.012856	1	Ccdc187
0.473143	2.08608	0.0131199	1	Ccdc190
0.303755	5.52533	0.0131428	1	Npy2r
0.449158	1.50681	0.0131973	1	Rfx2
0.283263	4.87096	0.0132692	1	Slain1
-0.340583	5.74197	0.0132855	1	2022-03-05
0.327064	3.15669	0.0133776	1	Agmo
0.566928	2.43988	0.0133999	1	Cd109
0.316355	3.83223	0.0135234	1	Plxnb3
0.303792	3.25979	0.0135403	1	Adamtsl1
-0.208409	4.04843	0.0135499	1	Tyrobp
0.314645	3.54319	0.0138055	1	Abca8a
0.327331	3.55256	0.0139253	1	Rffl
0.312945	5.9691	0.0140172	1	Cntn2
-0.506655	3.23165	0.0141931	1	A830036E02Rik
0.232029	5.72642	0.0142316	1	Ccp110
-0.356587	4.04699	0.0142661	1	Tmem145
0.584083	1.05363	0.0142689	1	Acan
-0.716022	0.405352	0.0142993	1	Ccdc38
0.487453	3.152	0.0144483	1	Itgb4
0.905118	0.311964	0.0148486	1	Gm21663
0.396274	2.24313	0.0148821	1	Mum1l1
0.253836	4.20902	0.0149445	1	Gramd3
0.156504	7.79066	0.0152535	1	Eps15
-0.220234	3.89789	0.0155053	1	Ppfibp1
-0.568243	0.9766	0.0155679	1	Clec18a
1.0761	-0.285448	0.0156096	1	Gm21119
0.8702	1.30754	0.0157817	1	Cfap161
0.16984	11.9306	0.0158495	1	Fth1
-0.668668	0.582908	0.0159947	1	3632454L22Rik
-0.246409	4.72796	0.0162663	1	Clip4
0.432423	10.014	0.0162845	1	Mobp
0.40149	5.29643	0.0164695	1	Evi2a
-0.478238	2.11283	0.0164701	1	Gkn3
0.319951	4.35058	0.0165752	1	Olig2
0.334565	4.53409	0.0165974	1	Trim59
0.584389	1.19155	0.0166577	1	Odf3b
0.463338	5.18595	0.0167941	1	Opalin
0.502055	1.40536	0.0168857	1	Fyb2
0.321257	2.76284	0.0170844	1	Hmgb2
0.321407	2.47466	0.0170947	1	Mfsd9
0.768802	0.0406528	0.0172311	1	Col2a1
0.30185	3.34105	0.0173418	1	Ccdc167
0.285856	5.35169	0.0173738	1	Phldb1
-0.479754	1.4813	0.0174108	1	Dcaf15
-0.381305	1.37355	0.0174908	1	1700008J07Rik
0.219801	5.24611	0.0175362	1	Rcbtb1
0.192215	6.72836	0.0175901	1	Fgfr1
0.623375	1.10584	0.0176231	1	Doc2g
0.784162	1.0006	0.017702	1	Hydin
0.272528	4.94105	0.0177467	1	Tspan15
0.987866	0.0912793	0.0177568	1	Dnah12
0.522988	1.0728	0.0178285	1	Rorc
0.505741	3.83358	0.0178897	1	Mob3b
0.431039	4.67482	0.0179493	1	Hapln2
0.27504	4.79909	0.0181134	1	Ephb1
0.767268	0.71101	0.0181258	1	Tex52
0.896249	0.1779	0.0184226	1	2010001K21Rik
0.349434	4.6285	0.0184724	1	Il16
-0.636208	1.10503	0.0184809	1	Rad51ap2
0.648009	-0.186121	0.0186163	1	1700040D17Rik
0.306419	8.23761	0.0186929	1	Plekhb1
0.237611	3.28683	0.0188933	1	2810006K23Rik
-0.248684	4.83323	0.0190908	1	Pank2
0.525328	0.0660088	0.0195622	1	Rbpjl
0.200263	4.81983	0.0196935	1	Abca1
0.338512	4.02193	0.019702	1	Myo1e
-0.195092	5.10412	0.0201878	1	Mamld1
0.168095	6.50373	0.020211	1	Trak2
0.626554	0.58711	0.0202883	1	Myb
0.362126	1.91898	0.0204934	1	Plscr1
0.23208	5.37825	0.0207127	1	Tmcc3
0.372474	2.6138	0.0208057	1	Kcng4
0.840471	-0.0650981	0.020874	1	Smad6
-0.192462	5.04854	0.0210097	1	Mfsd5
0.237121	5.15006	0.0210446	1	Arrdc3
-0.589519	1.58835	0.021057	1	Sh2b2
0.446365	1.10753	0.0210909	1	Taf5
-0.52005	1.13068	0.0211132	1	Lrrc29
0.253687	4.44797	0.0211629	1	Myh14
0.719192	0.0649922	0.0211696	1	Gm13127
0.204146	5.49544	0.0212051	1	Serinc5
0.182643	4.27495	0.0212307	1	Slco3a1
0.978257	0.738312	0.0212796	1	Lrrc74b
0.383816	4.14111	0.0213666	1	Tnfaip6
0.211438	4.95446	0.0214624	1	Rrbp1
0.292319	2.38913	0.0215298	1	2610507I01Rik
0.13594	6.68718	0.0217032	1	Sirt2
-0.388227	3.51091	0.0218427	1	Cdh6
0.399513	5.23534	0.0219232	1	Fa2h
-0.126707	6.37712	0.0221798	1	Arfgap1
0.191099	5.08127	0.0221969	1	Josd2
0.42506	1.05542	0.0222145	1	Ppl
0.200356	4.60685	0.0222812	1	Nbas
0.252491	3.36572	0.0223315	1	Sox1ot
-0.633847	0.527879	0.0225111	1	E130102H24Rik
0.435309	3.77284	0.0227695	1	Serpinb1a
1.13452	2.2425	0.022979	1	Ctxn3
0.181931	4.161	0.0229978	1	Rbm4
-0.274785	4.60806	0.0231377	1	Rundc3b
-0.264724	4.74245	0.023481	1	Pdzd2
0.39473	1.58121	0.0234824	1	Nfkbie
0.228872	4.55926	0.0240366	1	Fstl5
-0.671348	0.294271	0.0240735	1	2610037D02Rik
0.331339	2.51534	0.024458	1	Faap24
0.408993	5.5712	0.0244908	1	Lpar1
0.337692	6.33776	0.0245553	1	Clic4
-0.439508	3.63467	0.0247169	1	4933439C10Rik
0.594021	0.852694	0.0248448	1	Ccdc40
0.563142	1.14842	0.0248686	1	Gem
0.174961	6.73782	0.0250794	1	Pdia6
0.17054	5.39573	0.0251945	1	Plxnb1
-0.731358	0.562042	0.0254491	1	Gm8430
0.149113	5.1311	0.0255322	1	Dhcr7
-0.25105	3.52108	0.0256039	1	Fam184a
-0.301728	3.27182	0.0257312	1	Etv6
-0.352579	2.24632	0.0258198	1	Impa2
0.176426	5.23198	0.0260705	1	Pip4k2a
0.14057	5.72877	0.0261184	1	Dop1b
-0.221261	4.71475	0.026124	1	Pknox2
-0.311845	3.19619	0.0266043	1	Caap1
-0.444668	7.79598	0.0270047	1	Mef2c
-0.394731	3.65242	0.0270292	1	1110032F04Rik
0.347877	2.15479	0.0275043	1	Ldb3
-0.483001	0.692104	0.0276265	1	2310034G01Rik
0.25615	7.97483	0.0276412	1	Car2
-0.21957	6.83064	0.0277507	1	Dock3
0.212174	5.12398	0.0277677	1	Btbd2
-0.581224	0.922653	0.0278715	1	Gm17244
-0.40416	4.16506	0.0282131	1	Lrfn1
0.53444	0.275429	0.0283695	1	Gm43154
0.228689	5.73941	0.0286162	1	Cmtm5
-0.217753	3.67044	0.0288653	1	Phf10
-0.28024	5.27855	0.0290029	1	Ccsap
-0.285362	7.42799	0.0290221	1	Arpp21
-0.341622	2.48291	0.0290765	1	Gm27032
0.855168	0.577894	0.0291791	1	Fam216b
-0.71442	-0.247044	0.0293553	1	Tgfbr3l
0.538552	1.99667	0.0294234	1	AC115119.1
-0.31822	3.42423	0.0295417	1	Smarcd2
0.495057	2.82589	0.0296457	1	Enpp6
0.426199	0.964572	0.0297367	1	Cenpe
0.130203	5.46472	0.0297823	1	Drg2
0.224745	5.95898	0.029827	1	Cldn5
0.720413	0.369751	0.0298479	1	Casc1
0.215264	3.26378	0.0299912	1	Zfp518a
-0.670857	0.190553	0.0301382	1	5330416C01Rik
0.267603	4.23597	0.030314	1	Amotl2
0.211567	4.57989	0.0304644	1	Cbs
-0.168773	4.17875	0.0305969	1	Trub1
-0.385527	1.32725	0.0307938	1	Proser2
0.245167	4.41127	0.0310808	1	Tprn
-0.265172	3.31668	0.0312024	1	C1qtnf12
0.84905	0.967754	0.0313232	1	Postn
-0.167153	5.61806	0.0313359	1	Lpcat4
0.210627	5.60146	0.0313779	1	Nrp2
-0.531295	1.02117	0.031397	1	Plin4
0.251976	3.55324	0.0318493	1	St6galnac3
0.736325	-0.093011	0.0319919	1	Fam166b
0.327271	8.49644	0.0320628	1	Cnp
0.440032	3.55242	0.0321388	1	Galnt6
-0.63393	0.159355	0.0321479	1	Gm26648
-0.338912	3.55381	0.0322528	1	Ciart
-0.538292	0.548092	0.0323355	1	4931440P22Rik
0.181182	4.17959	0.032571	1	Fmc1
0.187118	4.65018	0.0326008	1	Adcy5
0.190128	6.54304	0.0326521	1	Wscd1
0.644568	1.97782	0.0326566	1	Pld5
0.174565	5.18521	0.0327758	1	Pakap
-0.347083	1.58809	0.032914	1	D130020L05Rik
0.39199	1.43452	0.0330369	1	S1pr2
-0.271236	3.80879	0.0331431	1	Gnb4
0.358701	1.66459	0.0332241	1	Hhex
-0.743365	0.933582	0.0333144	1	Glp2r
0.298898	2.22239	0.0334877	1	Gal3st1
0.440044	7.06905	0.0338236	1	Bcas1
-0.468037	0.562458	0.0338567	1	Adamts16
-0.269109	5.46442	0.0338903	1	Kcnh7
1.02508	0.262556	0.0339054	1	Asb4
-0.325964	2.5088	0.0339192	1	Fbxo4
0.627214	-0.121533	0.0341778	1	Strc
0.305773	4.56215	0.0343291	1	Rhog
-0.232519	4.24544	0.0343851	1	Spata7
0.261311	3.39585	0.0345963	1	Tapt1
0.306545	4.67757	0.0346482	1	Pls1
-0.568989	0.0498741	0.0347054	1	Gipc2
-0.396306	2.66129	0.0351348	1	Rassf3
0.155085	4.41613	0.0351483	1	Wipi1
-0.125411	6.18606	0.0355047	1	Btf3l4
0.225248	4.6677	0.0356538	1	Samd4
0.291714	4.68499	0.0356639	1	Padi2
-0.236374	6.68785	0.0356737	1	Retreg2
0.283514	2.6764	0.0356743	1	Xrcc3
0.450082	1.76951	0.0358688	1	AC122117.2
0.422292	0.863866	0.0359809	1	Slc9b2
-0.258789	5.91209	0.0361005	1	Eif3b
-0.872656	0.613879	0.0362583	1	Tcap
0.2717	2.41257	0.0364826	1	Zfp970
0.322767	3.48931	0.0365107	1	Rftn1
0.313075	4.80054	0.0365636	1	Smoc2
0.567135	0.336828	0.0367464	1	Gm10561
-0.11518	6.31452	0.0368734	1	Adrm1
0.17194	5.34579	0.0370194	1	Npc1
0.464008	0.866042	0.0373565	1	Ky
0.536074	-0.0442094	0.0375559	1	C230012O17Rik
-0.56568	1.89957	0.0376555	1	Piezo1
0.298078	6.33358	0.0377051	1	Pllp
0.308511	4.06678	0.037758	1	Pdlim2
0.137924	6.77114	0.0380015	1	Abca2
0.165966	5.99233	0.0382631	1	Clstn2
0.49747	1.30586	0.0382671	1	4930506C21Rik
0.398617	2.99235	0.0384158	1	Tmem125
0.42357	8.68085	0.0386445	1	Trf
0.37702	3.89826	0.0386897	1	Gjb1
0.829827	0.205282	0.038755	1	Slc14a2
0.189445	6.08123	0.0389489	1	Tprkb
0.444843	2.6631	0.0389813	1	A230001M10Rik
-0.25951	5.40019	0.0390728	1	Fam220a
0.512003	0.973291	0.0391729	1	Hmcn1
0.139013	5.66636	0.0392253	1	Svip
0.1575	4.47577	0.0393321	1	Rngtt
-0.270036	3.35429	0.0393566	1	Pmepa1
0.193484	3.06228	0.0393682	1	Ptpn13
0.385756	7.04548	0.0394091	1	Mal
-0.19192	5.32346	0.0394489	1	Ccl27a
0.897019	-0.0989891	0.0395217	1	Armc4
-0.260039	7.24452	0.0396592	1	Chst1
0.348998	1.3846	0.0397228	1	Mpzl3
-0.413222	1.01225	0.0398817	1	Gm3693
0.574659	0.115269	0.0402118	1	Derl3
-0.233828	4.63595	0.0403728	1	Hecw2
0.421173	1.22668	0.0404391	1	Nthl1
0.28854	4.42937	0.0404697	1	Apln
0.136122	5.33077	0.040486	1	Bicd2
0.521278	0.420587	0.0406008	1	Gm45605
-0.30332	3.90669	0.0407317	1	Cpne5
-0.334558	4.51269	0.0407638	1	Nrarp
0.655383	1.17836	0.0407694	1	Gm45351
0.459049	0.898438	0.040968	1	4930481A15Rik
0.157875	4.25976	0.0410231	1	Dlx6os1
-0.321779	3.73582	0.0412029	1	Ifitm2
-0.193328	7.82179	0.0412505	1	Rab2a
-0.380919	1.8031	0.0412757	1	Tomm6os
0.451002	0.306752	0.0414544	1	Gm12166
-0.195347	3.99488	0.0414681	1	Acsf3
-0.202653	3.12261	0.0415653	1	Mthfd1l
-0.380841	1.20418	0.0415689	1	Map3k14
-0.26056	5.39503	0.0416261	1	Foxk1
-0.520887	2.63064	0.0416598	1	Tmem163
-0.481964	0.0905975	0.0418038	1	Zpbp
0.461154	1.52013	0.0420757	1	Enpep
0.553835	0.253569	0.0420768	1	Ttc22
-0.293458	3.74322	0.0423857	1	Grin2c
0.809829	0.723212	0.0425377	1	Ccdc146
0.165866	7.06911	0.0426346	1	Sel1l
0.515864	2.06484	0.0426586	1	Cyp2j12
0.327948	6.2727	0.0427777	1	Il33
0.142091	4.43651	0.0427852	1	Ppp1r14c
0.507421	1.54688	0.0428044	1	Ppp1ccb
-0.337366	2.33725	0.0428904	1	Rcor2
0.349413	1.94396	0.0429286	1	2310002F09Rik
-0.333365	1.67621	0.0429659	1	Gm14204
0.401425	2.00578	0.0430977	1	Npffr1
-0.571353	0.642795	0.0431332	1	Fam89a
-0.297363	4.70079	0.0433566	1	Necab3
0.355106	4.25631	0.0434426	1	Prdm8
0.572188	0.892574	0.0436413	1	A230009B12Rik
-0.225045	4.29771	0.0437524	1	B4galnt4
0.139993	6.21344	0.0437772	1	Ralgds
0.327662	3.17697	0.0437886	1	Creb5
-0.224149	5.40403	0.0439967	1	Cd34
0.163945	4.97924	0.044119	1	Ppp1r3c
-0.208326	5.81834	0.0441487	1	Rgs7
0.224461	4.09151	0.0441919	1	Pcdhga3
0.813105	1.83688	0.044231	1	Ak7
0.924134	0.576634	0.0443732	1	Gm20687
-0.416223	1.13619	0.0445279	1	Mamstr
0.234558	5.08102	0.0446364	1	Gm49601
-0.396538	1.38029	0.0446477	1	Gm3636
-0.137329	5.5657	0.0447421	1	Pcbp3
0.191198	5.07202	0.0447986	1	Tmeff1
-0.191299	3.91186	0.0448298	1	Usp13
0.174767	6.70176	0.0450761	1	Myo6
0.453128	1.35181	0.0451529	1	Grrp1
0.652758	0.319688	0.0451822	1	Plin5
0.321226	1.7296	0.0452569	1	Cklf
0.413601	1.05995	0.0453578	1	4930432K21Rik
0.144621	6.17644	0.0454386	1	Specc1
0.696819	-0.0717623	0.0454563	1	Gm37111
-0.258157	6.98608	0.0454625	1	Efhd2
-0.516398	0.327395	0.0455724	1	Prdm9
0.247152	3.62617	0.0459938	1	Nmral1
0.0967992	7.63921	0.0461201	1	Bin1
-0.15715	6.23181	0.0461751	1	Syt16
0.302716	2.50898	0.0463886	1	Zfp882
0.185445	3.61317	0.0464157	1	C330018D20Rik
0.211639	6.562	0.0465525	1	Fnbp1
-0.397662	3.03312	0.0465663	1	Tpm2
-0.260002	2.49045	0.0465857	1	Zbtb34
0.18893	5.99945	0.0466166	1	Dnajb2
-0.451773	1.6832	0.0467804	1	Ifi30
0.314413	6.24646	0.0468233	1	Ttyh2
-0.202725	6.35108	0.0470305	1	Hdgfl3
0.166154	7.23298	0.0471988	1	Camk1d
-0.920019	1.48734	0.0471995	1	Dkkl1
0.158795	5.23306	0.0472332	1	Sh3kbp1
0.257106	2.55542	0.0473503	1	Arhgap24
0.265516	3.95052	0.0473559	1	Ccdc117
0.314897	1.96601	0.0473687	1	Cdc14a
-0.142206	4.36589	0.0473942	1	Slc2a8
-0.754973	1.00489	0.0474151	1	Rpl28-ps1
0.165888	4.7317	0.0474708	1	H2-Ke6
0.188006	4.81447	0.0474797	1	Usp45
-0.348769	1.91818	0.0475123	1	1500015A07Rik
0.670689	-0.0982723	0.0476705	1	Cfap299
0.243716	4.29115	0.047676	1	Nkain3
-0.410712	2.6816	0.047738	1	Fbln5
-0.168489	4.21829	0.0478265	1	Rpap3
0.597265	2.72172	0.0478879	1	Gm42692
0.394088	3.24343	0.0480802	1	Gm28036
-0.171739	5.40269	0.0482619	1	Slc2a13
0.227026	8.54938	0.0483587	1	Qk
-0.206559	4.23474	0.0483919	1	Coq10a
-0.139945	4.83965	0.0485557	1	Chchd1
0.432776	1.14094	0.0488644	1	Abca6
-0.588364	1.82851	0.0490321	1	Slc16a12
0.383158	1.58307	0.0490415	1	Zfp488
0.15006	5.19516	0.0490453	1	Frs2
-0.203081	6.58461	0.0492079	1	Rbm3
0.848049	0.629534	0.0494742	1	Adgrd1
-0.440941	2.24928	0.0495376	1	Vwc2
-0.145572	4.97037	0.0496889	1	Mxd4
0.183426	5.12956	0.0497303	1	Vamp3
0.445337	0.600809	0.0497707	1	Chrna1
0.311999	5.41903	0.0499472	1	Strip2
-0.218488	4.46628	0.0500228	1	Faxc
-0.531307	1.59381	0.0500961	1	Gm10273
0.218131	3.14107	0.0504402	1	Rest
0.146898	4.62088	0.0505224	1	Gart
0.281456	3.86376	0.0506198	1	Gng11
-0.190117	6.15168	0.050744	1	Cacng3
0.195509	4.7794	0.0509433	1	Sema6a
-0.253072	3.45351	0.0509459	1	Gm21955
0.319257	1.7383	0.0511431	1	Gal3st4
0.270554	3.69201	0.0511517	1	Myo1d
-0.205696	4.4205	0.0512336	1	Btg3
0.201056	3.41088	0.0513763	1	Cbr3
0.360864	2.4392	0.0514379	1	Dock5
0.161697	4.58387	0.05145	1	Tjp2
0.164912	4.41679	0.0515396	1	Ldlr
0.426231	2.20789	0.0516429	1	Nfe2l3
-0.444832	0.89595	0.0516736	1	Mustn1
0.169387	4.62065	0.0516783	1	Zfp36l1
-0.232546	4.29389	0.0518305	1	Brpf1
0.314576	4.77505	0.0520056	1	Rasd1
-0.403792	3.47001	0.0521981	1	Rnd1
0.191496	5.23512	0.05222	1	Spg20
0.168305	4.4141	0.0522504	1	Irs1
-0.244027	3.97814	0.0522916	1	Prss12
0.356752	4.53699	0.0528262	1	Tmem63a
0.594807	0.676043	0.0528842	1	Ucma
0.290189	3.01854	0.0534061	1	Gm3055
-0.274228	2.63791	0.0535177	1	Inha
-0.133379	5.26414	0.0537898	1	Psme1
0.281494	4.48709	0.053815	1	Efhd1
0.171255	3.97514	0.0538572	1	Zhx2
-0.642051	0.541828	0.0544803	1	Sema3f
-0.287624	3.28473	0.054617	1	Zfp513
0.238646	4.27137	0.0547674	1	Hspa1a
0.395099	0.843729	0.0547698	1	9430041J12Rik
-0.267625	3.68994	0.0549248	1	Cntnap5a
-0.146503	5.39327	0.0550585	1	Slc30a5
0.442837	1.36333	0.0552005	1	Smtnl2
0.340837	7.67709	0.0552377	1	Cldn11
0.128199	6.50459	0.0553143	1	Taldo1
-0.359448	4.63738	0.055315	1	Rprm
-0.280463	2.7833	0.0554387	1	Mb21d2
0.672336	-0.0556518	0.05567	1	Gm7984
-0.188903	4.19746	0.0558583	1	Prdm4
-0.194048	4.42453	0.0559237	1	Uhrf2
-0.186071	5.96516	0.0562016	1	Rasgrf2
-0.234276	5.76861	0.0562931	1	Ulk2
-0.465822	1.83212	0.0563159	1	Eln
-0.1298	6.62688	0.0563969	1	Foxp1
0.542301	0.110729	0.0565694	1	Gm7967
-0.223913	2.92282	0.056775	1	Tmem241
0.46911	0.549357	0.0569234	1	Gm14421
-0.179406	5.45418	0.0570955	1	Fcho1
0.518629	-0.0656564	0.0571087	1	Gm13110
0.328174	1.62909	0.0572634	1	Apbb1ip
0.382056	1.37029	0.0573667	1	Tmem81
0.105056	6.61696	0.0575295	1	Ahsa1
-0.49307	0.253718	0.0576765	1	Efcab7
0.20461	4.18396	0.0576895	1	Noa1
-0.403344	2.04814	0.057789	1	Gm32687
-0.228342	6.82391	0.0578309	1	Arpp19
0.537619	2.1521	0.0579207	1	G530011O06Rik
-0.121793	6.58862	0.0580278	1	Btbd8
0.117109	10.1565	0.0583481	1	Gpm6b
-0.193476	6.48971	0.0583752	1	Galnt9
-0.185075	6.86801	0.058527	1	Ngef
-0.196093	3.4028	0.0585417	1	Gm12258
0.154155	5.31999	0.0587311	1	Crot
-0.553801	0.262786	0.0590258	1	B930094E09Rik
0.397713	1.16514	0.0592181	1	Lyl1
0.137801	5.88108	0.0592864	1	Rasa3
-0.518678	0.734587	0.0593187	1	Gm5859
0.196132	4.22583	0.0594911	1	Megf10
0.124416	5.92037	0.0594986	1	Agap1
0.177327	5.10999	0.0595812	1	Mtus1
0.247325	3.34197	0.0598554	1	Cdh19
0.141475	8.21866	0.0599142	1	Rapgef4
-0.574104	0.0911003	0.0600242	1	2010015M23Rik
0.562217	2.02599	0.060154	1	Sp8
-0.476062	0.748308	0.0602085	1	Tle6
-0.223853	3.95365	0.0602275	1	Ing2
-0.194393	4.25807	0.0603346	1	Mir9-3hg
-0.188805	5.08159	0.0605929	1	Cadps2
-0.131052	6.97067	0.0607734	1	Slc23a2
-0.170329	6.51182	0.0609189	1	Nr1d1
-0.474093	-0.0112042	0.0609818	1	Fbxl22
0.173472	5.1024	0.0611465	1	Pogk
0.40894	1.02167	0.0612053	1	C030018K13Rik
-0.262528	3.09876	0.061272	1	Kcna3
-0.500062	0.693539	0.061375	1	Pcdhgb8
-0.698419	0.227551	0.0614509	1	Epha8
0.465656	0.474389	0.0616519	1	Kirrel
0.585088	0.675967	0.0616905	1	Iqca
-0.213781	5.79912	0.0621662	1	Xpo6
0.248697	4.51173	0.0622259	1	Shc3
-0.536149	1.38068	0.0622328	1	Best3
0.158898	4.80963	0.0624062	1	Grb14
-0.243726	4.75627	0.0624088	1	Cntfr
-0.153474	6.79999	0.0625525	1	Negr1
-0.230866	2.93035	0.0626115	1	Plce1
0.261714	2.44925	0.0626603	1	Myd88
0.252056	4.04063	0.0627197	1	Cd38
0.125156	5.37908	0.0627253	1	Larp6
-0.113314	6.21052	0.0629929	1	Map9
0.208756	3.41435	0.0632664	1	Ddo
0.144297	5.14776	0.0632766	1	Phlpp1
0.14128	4.08479	0.0633146	1	Malsu1
-0.417676	0.833672	0.0633277	1	Gm26721
0.412241	1.4793	0.0633527	1	Gm19522
-0.127362	6.25212	0.0633548	1	Car11
0.248654	2.15406	0.0633617	1	Riiad1
0.281561	4.48245	0.0634423	1	Gab1
0.126956	6.56298	0.0634585	1	Oat
-0.150123	6.52953	0.0635157	1	Cacnb3
-0.20332	4.74313	0.0635802	1	Ubac1
-0.497654	0.368571	0.0635864	1	Gm26691
0.188672	5.64198	0.0638905	1	Pdia4
0.216859	3.64241	0.0640221	1	P3h4
-0.40248	0.618384	0.0640948	1	AC109138.11
0.244282	4.19916	0.0641132	1	BC024978
-0.390489	0.867048	0.0641407	1	Tlr4
0.147685	6.49764	0.0641988	1	Lgi3
-0.151084	5.91597	0.0642759	1	Smarca5
0.167808	4.87993	0.0646041	1	Clip2
-0.210712	4.93817	0.06464	1	Kcnh1
0.233069	2.8967	0.0649275	1	Hist1h2be
-0.37585	2.73308	0.0649393	1	Zfp781
0.185191	5.72511	0.0651675	1	Slc16a1
0.17342	4.07637	0.0655136	1	Ints13
-0.291375	4.68702	0.0655306	1	Dapk3
-0.763519	0.862909	0.0656957	1	Mid1-ps1
-0.20316	4.7726	0.0656978	1	Abhd13
-0.284699	4.68772	0.0657776	1	Garnl3
0.302611	2.02973	0.0659345	1	Cenpq
-0.253891	2.61948	0.066051	1	Ccdc159
-0.457269	0.914636	0.0660515	1	A730081D07Rik
-0.154846	4.11793	0.0661162	1	Tmem218
-0.189041	5.80547	0.0662942	1	Mapk4
0.2505	6.39633	0.0663416	1	Rgs14
0.502592	0.196023	0.0664872	1	C1s1
-0.139319	4.02603	0.066571	1	Igf2r
0.146178	4.60449	0.0665767	1	Cox15
0.141099	4.47166	0.0666451	1	Trp53
0.133744	7.42368	0.0669181	1	Calr
0.197007	3.92312	0.0669717	1	Pdgfrb
-0.124899	4.7534	0.0671014	1	Gstz1
0.153175	7.31972	0.0671288	1	Mlc1
-0.121416	4.8219	0.0671397	1	Egfl7
-0.232915	4.56261	0.0672544	1	Arf6
0.164082	4.73747	0.0676316	1	Dock1
0.639933	1.05675	0.0677666	1	Depp1
0.274868	2.82153	0.0680728	1	Pcdha3
0.18766	3.52789	0.068149	1	Smad4
0.33067	2.90564	0.068185	1	Adamtsl4
0.16236	4.38152	0.0682153	1	Ephx2
0.185268	3.47057	0.0682844	1	Anxa3
0.320078	2.08595	0.0686097	1	Stc1
0.275918	2.77923	0.0686447	1	Slc46a3
0.173482	3.65623	0.0686482	1	Twnk
-0.253993	5.99051	0.068987	1	Rora
0.697809	0.510043	0.0689892	1	Mapk15
0.236145	5.21622	0.0690927	1	Slc6a9
0.589666	0.0861029	0.0695827	1	A730089K16Rik
0.0986037	8.40745	0.0696087	1	Tppp
0.151141	5.61304	0.0696231	1	Map6d1
0.239956	4.95206	0.0696286	1	Gstm7
-0.479047	0.101017	0.0696701	1	Tagap
-0.667399	-0.0586835	0.0696757	1	AA386476
-0.484124	-0.0061033	0.0698647	1	Noxo1
0.244304	5.75083	0.0699347	1	Ddr1
-0.276772	3.08564	0.0700203	1	Htr5a
0.214408	5.54566	0.0700777	1	Inf2
-0.243557	3.48315	0.0700861	1	Fam76b
0.18732	4.80268	0.0701228	1	2022-03-08
0.339481	5.7285	0.070287	1	Mog
0.334135	1.1316	0.0703453	1	Twist2
0.230674	4.45131	0.0704509	1	Ptgs2
0.151309	4.21085	0.0708673	1	Ptcd1
0.14358	4.38353	0.0709086	1	Upf2
-0.256925	7.96843	0.0710026	1	Atp1a1
-0.254118	1.72794	0.0710261	1	Lrrc56
-0.322671	3.36119	0.0712323	1	Gm21992
-0.479024	0.940745	0.0712341	1	AC102496.1
-0.141677	4.51304	0.071271	1	Heatr3
-0.250853	2.17684	0.0714186	1	Zc3h8
0.490043	0.70553	0.0714282	1	Gm43352
-0.574507	2.83196	0.0714284	1	Coch
-0.685835	1.0229	0.0717339	1	Abi3bp
-0.734239	1.14381	0.0718621	1	Gm48267
-0.166031	4.57846	0.0721095	1	Ugdh
0.187259	3.38895	0.0721273	1	Dph2
0.154918	9.60877	0.0721547	1	Tubb4a
-0.313266	2.73487	0.0721551	1	Crtap
0.647385	0.199958	0.0721701	1	Rnf138rt1
0.22892	2.4461	0.0722907	1	Rfc3
-0.218423	2.8709	0.0724897	1	Zbtb26
-0.324455	6.81805	0.0725712	1	Arhgap32
0.229238	3.09044	0.0727265	1	Piga
0.47108	-0.115834	0.0727265	1	D830039M14Rik
0.30823	1.7878	0.0727702	1	Ifi35
-0.134451	5.32799	0.0729849	1	Ica1
0.141302	4.84978	0.0730045	1	Sorcs2
0.271276	3.88257	0.0731066	1	Rem2
-0.154918	7.47885	0.0731394	1	Itpr1
0.259161	5.32569	0.0731597	1	Homer3
0.19579	5.44649	0.07331	1	Gltp
-0.156149	3.94061	0.0733593	1	Trem2
-0.507902	0.681999	0.0736147	1	Ddx4
0.246679	3.34544	0.0737627	1	Snx33
0.144986	4.64283	0.0738478	1	4931406P16Rik
-0.201485	3.0353	0.0739981	1	E530011L22Rik
-0.158724	6.25672	0.0740418	1	Hecw1
-0.201398	2.73666	0.0740979	1	Klhdc9
0.264176	3.36731	0.0742187	1	Sox2
-0.209903	3.77165	0.0742922	1	Slc16a11
-0.27059	5.22897	0.0742978	1	Snf8
0.357534	2.07523	0.0743932	1	Tcte1
0.152062	6.59408	0.0744185	1	Hepacam
0.150506	4.26051	0.0746002	1	Epc2
-0.532075	0.129227	0.0748402	1	Map2k3os
-0.23372	4.24341	0.0748422	1	Lhfp
0.360623	1.72908	0.0748887	1	Tnni1
0.145023	4.89047	0.0752636	1	Snx30
0.275526	3.23928	0.075427	1	Cdc42ep2
0.613674	0.519614	0.0754654	1	Gm14685
0.115766	5.56869	0.075521	1	Cd2bp2
0.628953	0.0705269	0.0755215	1	Trip13
0.315807	2.65659	0.0755554	1	1700047M11Rik
-0.215064	3.26606	0.0756303	1	Cln6
0.27275	6.35402	0.075672	1	Tspan2
0.123044	5.4593	0.0758448	1	Ctr9
0.405608	1.06366	0.0759284	1	Prkcz2
0.292662	3.08965	0.0759802	1	Eno1b
0.417937	0.876357	0.0761454	1	Gm5067
-0.213379	2.52413	0.0763208	1	Nubpl
0.220138	7.13246	0.0763225	1	Dbndd2
0.132531	4.09422	0.0764064	1	Cyb5d2
0.145289	3.75073	0.0766431	1	Dusp19
0.118378	7.04896	0.0766969	1	Fasn
-0.283674	4.33433	0.0767026	1	Ipcef1
0.181416	4.07859	0.0767145	1	Qpct
-0.371183	1.18309	0.0769719	1	Mak
-0.157986	6.2843	0.0773967	1	Cnih3
0.188601	2.96713	0.077444	1	Cad
-0.177306	5.64061	0.0774772	1	Ephb6
0.181082	3.11028	0.07749	1	Matn4
-0.171537	4.011	0.078021	1	Lrrk2
-0.361862	1.82054	0.0780309	1	Nog
0.227044	2.36039	0.0780587	1	Polr1e
0.121949	5.81189	0.078141	1	Cystm1
-0.432442	4.03941	0.0783306	1	Satb2
-0.26862	3.78458	0.0783397	1	Rras2
-0.567739	0.996472	0.0784762	1	Gm33533
-0.738792	0.0472143	0.0784764	1	Il17re
0.190432	5.94267	0.0784804	1	Cabp7
-0.177998	3.9561	0.0784832	1	Abcg2
0.356955	0.523144	0.0785535	1	Gm29054
-0.332705	1.58772	0.0786958	1	Gja4
-0.526989	-0.173422	0.0788086	1	Gm29438
-0.248795	3.36287	0.0788863	1	Zfp703
0.16093	4.45766	0.0789436	1	Ankrd29
-0.519508	2.65491	0.0789522	1	Angptl2
0.503969	0.0299044	0.0789767	1	Exd1
0.205636	3.23197	0.0790579	1	1190005I06Rik
-0.223041	3.08642	0.079161	1	Rrp8
0.239721	2.32172	0.0793657	1	Zfp712
0.191683	2.99866	0.0795339	1	Ddx59
-0.354635	1.21505	0.0798307	1	Exoc3l
-0.512609	0.561606	0.0798535	1	Mst1r
0.24614	3.64226	0.0799712	1	Dusp4
-0.234213	3.57381	0.0800155	1	Map3k5
-0.190532	3.26234	0.0800469	1	Gm26733
0.110094	6.82424	0.0801193	1	Ssr3
-0.105266	5.11885	0.0803882	1	Colgalt1
-0.271416	1.9772	0.0804049	1	Rbbp8
0.287676	3.75911	0.080562	1	Epha3
-0.190977	3.51559	0.0808647	1	Tctn3
0.271802	1.94966	0.0808746	1	Mcm5
0.135103	5.48755	0.0809305	1	Clec16a
0.135093	4.86042	0.0809448	1	Cln8
-0.350121	1.70746	0.0809931	1	Rnf207
-0.348131	3.65574	0.0812642	1	Doc2a
0.109194	6.67084	0.0814702	1	Ckap5
-0.269312	2.2581	0.0815359	1	Iffo2
0.117253	6.19118	0.0818784	1	Cdh11
-0.214232	4.87248	0.0821569	1	Mapk6
-0.160264	6.89038	0.0821998	1	Etv1
-0.230616	5.06909	0.0822259	1	Hook1
-0.262837	3.29513	0.0822701	1	Trib1
0.231563	2.48983	0.0825263	1	Jpt2
0.186552	3.3929	0.082551	1	Gpt
0.233037	5.37912	0.0825812	1	Erbin
0.165142	6.57881	0.0826021	1	Spock3
0.14147	5.359	0.0826298	1	Ctdsp2
0.203598	5.41675	0.0829093	1	Hsd11b1
0.395524	0.758737	0.0829167	1	Pgbd1
0.179514	5.81098	0.0831705	1	Srebf1
0.853543	0.373313	0.0832181	1	Slc10a4
-0.128613	4.8693	0.0832559	1	1110032A03Rik
-0.172269	4.88719	0.0832649	1	Gopc
-0.278178	2.77834	0.0833834	1	Klhl40
-0.308966	3.03115	0.0834579	1	Lactb
0.20901	3.30404	0.0835053	1	Mthfsl
-0.285537	3.09524	0.0835469	1	Kctd8
0.218252	3.07419	0.0835493	1	Cidea
-0.224837	3.28203	0.0835567	1	Zfp362
0.148361	5.91878	0.0835725	1	Fryl
-0.12029	7.27107	0.0838756	1	Mapk9
0.203372	4.17031	0.0839782	1	Tmem144
-0.515973	1.03223	0.0840194	1	Dnm3os
-0.398703	3.03719	0.0840318	1	9130024F11Rik
0.182145	3.25693	0.084146	1	Saysd1
-0.205638	3.54766	0.0841531	1	Tspan4
0.252485	2.48193	0.0842307	1	Abcc9
0.487393	1.01774	0.0842859	1	Fam167a
-0.118924	5.1405	0.084299	1	Ubqln4
-0.23158	3.76617	0.0844767	1	Il1rapl1
-0.158263	3.05208	0.0844985	1	Trmt5
0.27784	1.94229	0.0845226	1	Polm
0.274045	2.29121	0.0846433	1	Dpf3
0.171671	6.96529	0.0846814	1	Efnb3
0.298632	4.45916	0.0846975	1	S1pr5
-0.192209	3.6146	0.0850001	1	Mbip
0.281516	1.19997	0.0851481	1	Cchcr1
0.239865	2.28798	0.0852371	1	Dll1
0.130378	5.38603	0.0853579	1	Hist3h2a
0.256049	2.25655	0.0855168	1	Ccdc13
0.471216	0.654765	0.0856076	1	Gm6505
0.195989	6.76619	0.0856092	1	Pcdh20
-0.0988696	6.45463	0.0856668	1	Hif1a
-0.357014	1.15473	0.0858072	1	Fam227a
-0.125877	7.51693	0.0858952	1	Id2
-0.184849	4.9554	0.0862729	1	Aifm3
0.297659	1.96653	0.0863363	1	Rtkn2
-0.488756	0.439676	0.0864536	1	Nkpd1
0.115911	5.29211	0.0864725	1	Sema4d
-0.143183	4.05319	0.0865258	1	Msto1
-0.255985	5.13246	0.0865383	1	Josd1
0.11432	5.90372	0.086569	1	Evi5l
0.173003	5.28781	0.0865948	1	Tmbim1
0.25466	3.27469	0.0866004	1	Prrg1
0.131637	6.26442	0.0866167	1	Tecpr1
-0.200904	3.45546	0.0868417	1	Dzip1l
-0.495159	0.297251	0.0868829	1	Gm17597
0.37025	2.79934	0.0874466	1	Plch1
0.493382	0.697871	0.0874476	1	Chst3
-0.261096	2.37242	0.0874765	1	Xdh
-0.640893	-0.317075	0.0875249	1	Gm37777
-0.230512	6.00798	0.087573	1	Gprin1
0.420137	0.736556	0.0877213	1	Rad54b
-0.189523	3.89465	0.0879711	1	Tctn2
0.395054	0.83816	0.0881189	1	2510046G10Rik
-0.261649	1.82304	0.0882359	1	Rfc4
-0.199184	5.6757	0.0883534	1	Plpp6
-0.165485	7.08412	0.0884369	1	Atrn
-0.196924	3.02484	0.0884604	1	Cep164
-0.346646	3.80396	0.0884727	1	Gm17167
0.208404	4.66959	0.0884918	1	Stxbp3
0.196994	4.3904	0.0887883	1	Tnfaip8l3
0.135813	7.03768	0.0891406	1	Wnk1
0.231701	5.55293	0.0894625	1	Carhsp1
0.303803	3.64659	0.0896593	1	Lrrc10b
-0.118686	4.46312	0.089737	1	Pitrm1
0.6054	0.191071	0.0898417	1	Arhgap36
-0.321484	1.43519	0.0899961	1	Mapk12
0.107034	6.63765	0.0901213	1	Golga7
-0.211537	4.52434	0.09034	1	Actn1
-0.62207	3.93503	0.0904374	1	Cdkn1c
0.349847	1.01712	0.0906904	1	Ppp1r13l
0.626833	0.0464986	0.0907196	1	Lrrc46
-0.295516	4.02195	0.0907357	1	BC005561
0.24613	3.09381	0.0907541	1	Slc2a5
-0.205858	4.79061	0.0907709	1	Zfp318
0.377611	1.52607	0.090883	1	Arg2
0.202434	6.86014	0.0909136	1	Pcdh1
-0.201107	6.23742	0.091028	1	Hnrnpl
0.240575	3.10848	0.0911905	1	Cyyr1
-0.11075	5.08237	0.0915902	1	Alkbh6
-0.401768	3.40638	0.0917674	1	Bgn
-0.127122	5.80247	0.0917965	1	Ankrd33b
-0.280385	2.70559	0.0918085	1	Arhgef15
0.849884	0.0404853	0.0918397	1	Dmkn
-0.186561	5.77607	0.092115	1	Cyb561
0.0978474	6.43335	0.0921239	1	Snx27
0.17117	3.37795	0.0921266	1	Abtb2
-0.166035	4.08787	0.092152	1	Alg9
-0.153905	8.52142	0.092166	1	Prkcb
-0.216157	4.85564	0.0921755	1	Lrrtm3
-0.167214	7.2753	0.0921785	1	Strn4
0.110081	4.59899	0.0924228	1	Ruvbl2
0.509009	-0.0166849	0.0929727	1	Btk
0.215492	4.11306	0.0930154	1	Amigo2
0.459403	1.17745	0.0930323	1	Gm45767
-0.168775	6.93113	0.0930702	1	Psip1
0.127625	5.63326	0.093091	1	Tm7sf3
-0.543479	-0.150173	0.0930937	1	Gm38413
-0.183158	6.58395	0.0933216	1	Bag1
-0.536893	1.80525	0.0933868	1	Adra1b
0.215893	3.83255	0.0933977	1	Ing5
-0.194525	6.31066	0.0934258	1	Unc5a
-0.124704	5.30227	0.0934371	1	Metap1
0.458368	0.464026	0.0934522	1	2010001A14Rik
-0.340356	1.60078	0.0935312	1	Bbof1
0.17291	5.67945	0.0937211	1	Rnf220
0.427279	0.990689	0.0940354	1	Ajuba
0.134373	8.42694	0.0941028	1	Rasgrp1
0.150436	7.42931	0.0942006	1	Gmfb
0.363304	0.310703	0.0942248	1	Zim1
0.172834	4.33377	0.0943995	1	Hsd17b7
0.169796	3.54693	0.0944326	1	Nfatc2
-0.188698	3.97897	0.0944629	1	9330121K16Rik
0.377661	0.559396	0.0948358	1	Mtbp
0.48827	0.0347306	0.0949431	1	Gpr1
0.12904	4.25826	0.0953448	1	Ubxn8
0.226509	7.53072	0.095378	1	2022-09-04
0.319754	1.03434	0.0954258	1	Sapcd2
-0.128202	7.0237	0.0956083	1	Atp5l
-0.202157	3.96826	0.0956826	1	Cep295
0.181334	4.93268	0.0958328	1	Nr4a3
-0.270197	2.42989	0.0958455	1	Edn3
-0.600418	0.490674	0.0958934	1	Gm43009
-0.153089	7.87013	0.0959277	1	Vxn
-0.20887	3.90277	0.0961972	1	St6gal2
0.278999	2.23214	0.0963778	1	Ankrd37
-0.181926	5.30121	0.0964075	1	Trerf1
0.537661	0.954613	0.096428	1	Gm42892
0.182144	3.22244	0.0964801	1	Enox2
-0.457934	0.348233	0.0970433	1	Dusp2
0.246837	2.92487	0.0970518	1	Zfp521
-0.185712	2.82874	0.0971304	1	Blvrb
0.187707	3.87204	0.0973268	1	Oxsr1
0.201567	3.20282	0.0974718	1	Gpc6
0.110192	5.45089	0.0974882	1	Hnrnph3
-0.177266	5.06198	0.0975839	1	Plekha6
-0.320579	2.54729	0.0976586	1	Ntn5
-0.282775	1.50417	0.0977054	1	A930037H05Rik
-0.187838	3.04404	0.0977677	1	Galns
-0.2939	1.47277	0.0980059	1	Nme4
-0.124888	4.55353	0.0981258	1	Slc11a2
0.378299	2.41484	0.0981914	1	Tpt1-ps3
-0.528765	-0.115776	0.0982465	1	Dennd1c
0.144011	3.41051	0.0983265	1	Zswim9
0.137894	5.46107	0.09853	1	Plxdc2
-0.456611	2.83945	0.0985446	1	Gm13304
-0.317125	3.89054	0.0986669	1	Gm47163
0.172774	3.07706	0.0988935	1	Thada
-0.119071	4.85467	0.0989513	1	Mblac2
0.182997	3.64791	0.0990869	1	Lmf2
0.125079	4.40593	0.0992352	1	Rfwd3
-0.139192	4.38616	0.099248	1	Smad2
0.128686	7.39294	0.0992668	1	Epdr1
0.241432	5.8774	0.0993899	1	Gsn
-0.166559	5.23079	0.0994306	1	Dcun1d5
0.138826	5.39349	0.099766	1	Kpna4
0.363477	1.38872	0.10006	1	Sh3tc2
0.0995952	6.18102	0.1001	1	Ncoa4
-0.118235	5.3474	0.100133	1	Tubg2
-0.324507	4.2924	0.100135	1	Igfbp6
-0.129837	5.93047	0.100281	1	Arhgap20
-0.272976	4.19649	0.100357	1	F730043M19Rik
0.18693	2.6942	0.100371	1	G0s2
0.353253	2.05506	0.100428	1	Ankub1
0.20044	4.00848	0.100452	1	Dexi
0.168766	4.73962	0.100504	1	Tgfa
0.242648	2.34134	0.100515	1	Ccne2
0.107343	7.50732	0.100555	1	Bcan
-0.214743	8.69994	0.10059	1	Clstn1
0.103315	7.56663	0.100875	1	Ptprz1
-0.29047	1.3663	0.100879	1	Slc26a8
0.244079	3.58751	0.101028	1	Sh3gl3
-0.286402	3.43595	0.101085	1	Gm42517
0.108069	6.38727	0.101322	1	Ccpg1
-0.141618	4.95083	0.101352	1	Dpysl4
0.269581	2.24706	0.101512	1	Rnf122
-0.275347	3.53737	0.101558	1	Fam122a
-0.106335	5.15255	0.101753	1	Smim12
0.379027	1.05586	0.10207	1	Rnf125
0.26047	3.95125	0.102075	1	Olfml1
0.264885	5.12651	0.102374	1	Tppp3
-0.181121	4.51398	0.102379	1	Nanos1
-0.104964	5.52993	0.102709	1	Aftph
-0.125116	5.6425	0.102812	1	Tfdp1
-0.303596	2.55779	0.10288	1	Gm2415
0.236419	3.63746	0.102914	1	Mmp14
-0.478033	3.41908	0.10296	1	Gm11549
0.0895276	6.4225	0.103163	1	M6pr
-0.174894	5.19994	0.10325	1	Slc25a16
-0.392225	1.06845	0.103259	1	Ccl9
0.258907	2.58668	0.103311	1	Inhba
-0.119251	5.00981	0.103447	1	Hnmt
-0.308707	2.55818	0.103597	1	Gpr150
-0.250674	2.40715	0.10371	1	Fmnl3
-0.213847	5.91205	0.103816	1	Car10
0.147222	4.23365	0.103888	1	Atg14
0.299982	1.47329	0.103889	1	Fam221b
0.2465	2.74384	0.104317	1	Pcsk6
-0.173097	4.73649	0.104363	1	Ankhd1
-0.25033	2.40451	0.104375	1	Smad9
-0.402295	2.45838	0.104399	1	St6galnac2
-0.163622	4.31611	0.104421	1	Epha10
-0.536324	-0.111079	0.104484	1	Mroh5
0.101389	5.63797	0.10455	1	Terf2ip
0.121447	4.93566	0.104614	1	Mon1b
0.151257	5.88155	0.104652	1	Elovl5
0.152451	3.60227	0.104685	1	Zfyve19
0.157875	3.96163	0.104802	1	Efcab2
0.144	4.77779	0.10487	1	Sash1
0.479059	-0.0993894	0.104885	1	Apobr
-0.10846	6.07157	0.105176	1	Fastk
-0.275578	2.10353	0.105347	1	Gm15706
0.706568	3.7776	0.105716	1	Zic1
-0.292665	4.72904	0.105779	1	Bri3
-0.222461	3.11878	0.105809	1	Smtn
0.137214	6.94736	0.106039	1	Wdfy3
-0.231865	4.23258	0.106166	1	Slc7a5
-0.178898	3.56879	0.106657	1	Erf
0.460178	5.24689	0.10682	1	Calb2
0.345621	0.533732	0.106981	1	Cdkn2b
0.130325	4.00412	0.107099	1	Socs4
0.57076	-0.122485	0.107169	1	Gm49012
0.279312	1.48772	0.107263	1	Gm11266
0.171593	3.34496	0.107474	1	Dubr
-0.68645	1.05016	0.107526	1	Gm42991
0.197131	3.14274	0.107535	1	Bin2
-0.313767	3.15087	0.107663	1	Mocs3
0.132819	7.06296	0.107663	1	Tmem151b
-0.172549	3.57085	0.107766	1	Hdhd5
0.400598	0.728094	0.107844	1	Nek11
0.409786	0.314254	0.108053	1	9130230N09Rik
-0.642325	0.19897	0.108149	1	Gm28800
0.122479	5.94276	0.108208	1	Csf1r
-0.185832	5.14118	0.10852	1	Rnf26
-0.188289	6.96496	0.108657	1	C2cd2l
-0.11751	6.1989	0.108741	1	Kras
0.157014	3.56481	0.108851	1	Mex3c
0.516411	-0.0661894	0.10888	1	Gpr156
0.174916	4.66037	0.108908	1	Slc14a1
0.631943	1.13521	0.108934	1	Klk6
-0.531422	0.72477	0.109033	1	Inmt
0.269911	1.73647	0.109044	1	Gm44220
-0.246456	2.1797	0.10912	1	Rnf213
-0.138033	5.21802	0.109211	1	Odf2
-0.431696	0.482926	0.109288	1	Gm16008
-0.238694	4.29214	0.109526	1	Myl9
0.133814	3.88886	0.109656	1	Zc4h2
-0.194434	2.39516	0.109735	1	Nudt8
0.36376	1.30804	0.109817	1	Shb
0.100619	5.85981	0.109882	1	Mlec
0.661194	0.0457159	0.109917	1	Ush1g
-0.21747	4.54296	0.110043	1	Acvr1b
-0.217483	2.85851	0.110064	1	Parp4
0.167506	5.46127	0.110144	1	Il6st
-0.189839	3.18599	0.110178	1	Rps6ka3
-0.444177	0.311045	0.110279	1	Fsbp
0.182832	3.20466	0.110596	1	Sema5b
0.138783	5.44378	0.110841	1	Cog5
0.133055	4.16167	0.111099	1	Rint1
0.22592	3.27144	0.111205	1	Kdr
0.137233	7.35642	0.111219	1	Pla2g7
-0.538295	0.340493	0.111483	1	Gm37811
0.324972	1.15302	0.111529	1	Rad51c
-0.148162	4.40421	0.111738	1	Spopl
-0.177656	3.39022	0.111739	1	Gpx4-ps2
0.185131	7.97896	0.111834	1	Neurod6
-0.114043	4.74509	0.111946	1	Trmt1
0.126822	8.5326	0.112039	1	Ptma
-0.217584	5.31332	0.112304	1	2022-03-02
-0.208687	4.46778	0.112394	1	Epb41
-0.132815	5.64642	0.112465	1	Pak6
-0.112179	5.57663	0.112471	1	Fam169a
-0.335568	5.20908	0.112505	1	Rims3
-0.428714	3.99449	0.112527	1	Slc6a20a
-0.537021	-0.0315273	0.112827	1	Mypopos
0.155731	4.02145	0.112839	1	Rbm15b
0.333667	2.5097	0.112886	1	Acot5
-0.175177	3.25409	0.113435	1	P4ha2
-0.155564	4.52453	0.113474	1	Dnajc13
-0.308864	0.594449	0.113515	1	CT010433.1
-0.499227	0.15774	0.11392	1	Cldn23
-0.148176	6.06155	0.114063	1	St6galnac6
0.270343	1.78139	0.114091	1	3222401L13Rik
-0.22671	4.237	0.114212	1	Cntn4
-0.215958	7.43427	0.114372	1	Rgs4
0.22866	4.80004	0.114402	1	Cachd1
0.162439	5.12109	0.114594	1	Jup
0.666623	0.244877	0.114716	1	Gm8325
0.548355	-0.162757	0.114787	1	Gm45188
-0.156776	6.18213	0.114961	1	Btbd1
0.113891	4.81791	0.115225	1	Trip4
-0.250279	3.50636	0.115267	1	Rnf215
-0.244684	5.58419	0.115356	1	Adgra1
-0.121103	4.54475	0.115362	1	Tarsl2
-0.12164	4.46823	0.115501	1	Bnip1
0.156751	4.54044	0.115552	1	Jam3
-0.153181	6.52033	0.115578	1	Adam23
0.145293	5.44024	0.115635	1	Robo1
-0.165851	3.54122	0.115655	1	Gm6361
-0.558215	-0.115083	0.115683	1	Gm43290
0.413533	0.569979	0.115793	1	Cdh23
-0.0881924	5.70734	0.116103	1	Rmnd5b
-0.257169	3.70238	0.116108	1	Bcam
-0.257705	2.16243	0.116126	1	Reep6
-0.142772	5.93583	0.11628	1	Gm10419
-0.213411	4.27884	0.116288	1	Rnf149
-0.220753	6.51419	0.116335	1	Hnrnpab
-0.123085	6.35816	0.116388	1	Ssbp2
-0.190327	4.99467	0.116393	1	Ccng2
-0.138155	3.67189	0.116462	1	Sh3bp1
-0.225184	4.60044	0.116519	1	Kcnt1
-0.10347	6.71194	0.116657	1	Gucy1b1
-0.661118	1.06861	0.116697	1	Atp6ap1l
-0.253865	4.36855	0.11684	1	Ddit4l
-0.42844	1.07995	0.116972	1	Hif3a
0.637342	-0.0884283	0.116989	1	Frem3
-0.281141	3.11744	0.117043	1	Rasgrp2
-0.131756	4.74513	0.117056	1	Iqcb1
0.471781	0.327027	0.117105	1	Gm6934
-0.458216	0.608801	0.117305	1	Gm37422
0.135904	5.13839	0.117419	1	Rftn2
-0.148437	4.80466	0.117649	1	Pi4kb
-0.23201	2.68846	0.117661	1	Cdc14b
0.261462	2.16359	0.117788	1	Layn
0.115467	4.65368	0.117827	1	Mbtps2
-0.847883	1.80935	0.117851	1	Oca2
-0.147305	6.3049	0.117895	1	Slc4a3
-0.331595	0.926505	0.117962	1	Gm12394
0.408805	1.57656	0.118088	1	Syndig1l
0.488912	0.385534	0.118245	1	B130021K23Rik
0.301697	1.51561	0.118319	1	Dll4
0.190053	3.25107	0.118571	1	Srgap1
-0.141727	5.65808	0.118575	1	Ubr3
-0.659	1.98936	0.118776	1	Gm37060
-0.118741	4.49532	0.118808	1	Tmem205
0.794455	1.15682	0.119103	1	Amd-ps3
0.182667	4.55196	0.119191	1	Olfml2b
0.151662	10.1705	0.119212	1	Kif5a
-0.223959	2.37364	0.119383	1	Hmox1
0.117826	5.69607	0.119408	1	Dennd5a
0.17382	3.24697	0.119533	1	Wrap53
-0.23759	2.29642	0.119538	1	Hrh2
-0.451525	-0.127474	0.119739	1	Mtag2
0.159108	3.29106	0.120146	1	Hibch
-0.349353	0.750618	0.120464	1	Helz2
-0.193733	6.53152	0.120502	1	Rell2
-0.27468	5.54487	0.120556	1	Hrh3
0.140988	4.51206	0.120701	1	Entpd5
0.113396	5.60024	0.120947	1	Emc8
0.11133	7.03006	0.121325	1	Pkp4
0.334099	1.39498	0.121331	1	Gm10767
-0.209955	3.70534	0.121351	1	Scube1
0.470957	1.23966	0.121469	1	Fbln7
-0.193525	3.21148	0.121486	1	Gm15459
-0.424901	1.62658	0.121542	1	Zfp57
-0.115526	4.72753	0.1217	1	Eif2d
0.609833	0.111023	0.121741	1	Kif19a
0.649579	0.640321	0.121832	1	Ppp1r32
0.111902	5.6833	0.121872	1	Srp54b
-0.297404	3.14803	0.122426	1	Cgref1
-0.154284	3.76121	0.122532	1	Bcor
-0.316459	1.44768	0.122682	1	Rccd1
0.298152	1.10326	0.122702	1	Ano5
-0.314132	2.7386	0.122713	1	Ramp3
-0.263012	5.45422	0.122785	1	Lamp5
-0.218089	2.59741	0.122957	1	Pgm2
-0.276223	4.62771	0.12299	1	Vip
0.0995942	5.79305	0.123256	1	Creld1
0.167678	3.28271	0.123377	1	Terf2
0.134322	7.52766	0.123534	1	Pfn1
0.123613	5.03036	0.12358	1	E330009J07Rik
0.170067	4.12397	0.12363	1	Itgb5
-0.431843	0.133844	0.123874	1	1700003M07Rik
0.129481	4.67766	0.124045	1	Imp4
-0.213663	2.32778	0.124118	1	Ago4
-0.198562	4.26033	0.124304	1	Kcnk9
0.269697	2.42358	0.124749	1	D7Ertd443e
-0.169753	3.07511	0.124851	1	Htatip2
-0.336068	0.991056	0.124889	1	A330040F15Rik
-0.390451	2.88201	0.124895	1	Adcyap1
-0.160172	5.23487	0.124985	1	1700037H04Rik
0.280716	3.3241	0.125336	1	Mcam
-0.132302	5.32196	0.125359	1	Cdc42bpb
0.173077	3.88222	0.125517	1	Trpc5
0.380395	0.939416	0.125538	1	Ang
-0.332888	0.823697	0.125718	1	0610040B10Rik
0.210154	2.21164	0.126205	1	Nmi
-0.507115	2.68857	0.126274	1	Slc6a13
-0.095508	5.60456	0.126294	1	Gcc2
-0.202511	2.98028	0.126299	1	Agbl4
0.161946	3.72194	0.126437	1	Hmgn5
-0.277075	3.60791	0.126448	1	Pisd-ps1
0.14881	6.77782	0.126746	1	Tmeff2
-0.131361	4.95477	0.126807	1	Sestd1
0.403764	0.24035	0.126847	1	BC035044
-0.128208	3.8565	0.126925	1	Pxylp1
0.235219	3.40103	0.127033	1	Ankrd13a
0.385255	0.33176	0.127106	1	Gm15853
-0.266984	1.94165	0.12726	1	Tmem88
-0.183006	4.26572	0.127445	1	Itga4
-0.268987	2.7824	0.127589	1	Crhr1
-0.233114	4.01862	0.127637	1	Rps6kb2
0.10098	6.84573	0.127672	1	Tnr
-0.195826	3.59454	0.127687	1	Tmem164
-0.124067	6.51856	0.127842	1	Lmo4
0.334069	0.485785	0.127847	1	Gm5112
-0.532417	1.19573	0.127877	1	Gm45263
-0.161986	4.35414	0.127906	1	Tdrd7
-0.223114	3.16551	0.128186	1	5031434O11Rik
-0.277775	2.33092	0.128335	1	Gm15631
-0.198373	5.11658	0.12835	1	Foxo1
0.189312	4.37217	0.128427	1	Olfml3
-0.139119	5.11334	0.12844	1	Tmem64
-0.219661	3.52302	0.128584	1	Egfem1
0.16054	4.53951	0.128596	1	Lhfpl2
0.140083	3.76132	0.128694	1	Dcp1a
0.148659	3.73814	0.128738	1	Mad1l1
-0.704044	0.289013	0.128801	1	Cnn1
0.186712	4.37937	0.128935	1	Nde1
-0.188055	2.76916	0.129015	1	D11Wsu47e
-0.373401	2.85096	0.129134	1	Gm17139
0.149671	5.29835	0.129144	1	Rgs8
0.167794	4.31573	0.1292	1	Plod1
0.107755	4.73593	0.129414	1	Aamdc
0.371474	0.618143	0.129436	1	Lhfpl1
-0.227112	3.05298	0.129563	1	Slc25a30
-0.171104	4.53151	0.129853	1	Usp16
-0.138592	4.32527	0.129928	1	Anks1
0.190927	3.1053	0.130184	1	Folh1
-0.369143	0.67926	0.130264	1	Tusc1
-0.536806	2.06853	0.130307	1	Tagln
-0.170204	3.0076	0.130356	1	Cdkl1
0.52927	0.0297181	0.130496	1	Lif
-0.146482	5.43664	0.130703	1	Uap1
0.1217	5.29983	0.130738	1	Cdkn1b
0.369991	2.65327	0.130776	1	Cyp26b1
-0.146561	3.45297	0.130799	1	Mcph1
-0.108431	4.51624	0.130818	1	Mtx1
-0.231434	6.60727	0.130823	1	Stx1a
-0.161276	5.89942	0.131119	1	Rap1b
-0.129143	3.75616	0.131234	1	Tdp1
-0.362447	4.18517	0.131277	1	Acta2
0.180817	3.4538	0.131305	1	Lama2
-0.151047	4.54969	0.131418	1	Foxk2
-0.186478	3.45021	0.131596	1	Phtf2
-0.14218	4.52461	0.131599	1	AL731706.1
-0.157819	3.37063	0.132109	1	Kcnk10
-0.268316	2.27604	0.132376	1	Gm43379
0.199481	2.25421	0.132491	1	Akna
-0.53158	1.74709	0.132519	1	Gpr182
0.320631	1.89082	0.13254	1	Gimap6
0.137226	3.74627	0.132648	1	Kank1
-0.189626	3.40449	0.132704	1	Azin2
0.137954	6.4514	0.132712	1	Phgdh
0.505908	-0.0320602	0.132727	1	Gm7347
-0.159015	4.40238	0.132774	1	Rnf169
-0.366719	0.7858	0.13278	1	Gm14169
-0.407225	0.331464	0.133162	1	Gm38604
-0.192786	4.28602	0.133356	1	Klhdc8b
-0.419687	2.18537	0.133378	1	Otof
-0.422111	0.290553	0.13347	1	Gm48114
0.141373	4.42071	0.133495	1	Cflar
-0.32829	3.33311	0.133553	1	Ifit3
0.488282	0.185499	0.133629	1	5930412G12Rik
0.187791	2.46572	0.133697	1	Grap
-0.125619	4.09734	0.133707	1	Zfp639
0.251323	2.88506	0.13385	1	Pcdhgb2
0.392637	3.05244	0.134069	1	Npas4
-0.220833	3.60454	0.134169	1	Fads3
0.265707	2.43601	0.134223	1	St8sia6
0.251686	2.09415	0.134224	1	Zfp618
0.183469	3.22992	0.134465	1	Zfp101
0.13326	6.80676	0.134859	1	Sox9
-0.0930319	6.01393	0.135054	1	Erh
0.138141	3.40845	0.135101	1	Ipp
0.0869824	7.46636	0.13512	1	Hnrnpc
0.342953	2.13001	0.135204	1	Gm7488
-0.231287	2.25312	0.135245	1	2810455O05Rik
0.115901	4.52152	0.135439	1	Atg2a
-0.635606	1.47606	0.135489	1	Rasgef1c
-0.440837	2.20254	0.13561	1	Sema3a
0.114106	3.94926	0.135742	1	Gins4
0.12316	7.18375	0.135968	1	Edil3
-0.161759	3.90462	0.136036	1	Tlcd1
-0.174463	6.46435	0.136269	1	Hlf
0.161262	4.07796	0.136272	1	Bicra
-0.409983	1.07605	0.136273	1	Ptgfrn
-0.293058	0.727671	0.136325	1	Gm8995
0.179455	4.03175	0.136368	1	Gas1
0.246934	3.10313	0.136441	1	Tent5a
-0.151381	6.56238	0.136583	1	Arl2bp
0.13712	5.78847	0.136615	1	Adgrg1
-0.136082	3.95862	0.136723	1	Sirt5
-0.267952	1.38984	0.136857	1	Klf8
0.125492	5.17273	0.136911	1	Manf
-0.203972	5.36995	0.136969	1	Capns1
0.128981	9.05043	0.137176	1	Slc1a3
-0.125867	3.71457	0.137244	1	Rhbdd3
-0.265858	1.98824	0.137357	1	Pcgf2
-0.868884	0.437539	0.137558	1	Igfn1
0.477288	0.182433	0.137565	1	9130019P16Rik
0.35985	0.533571	0.137656	1	Tnfrsf13b
-0.0970905	5.62267	0.137668	1	Fam76a
-0.0893268	7.37922	0.137708	1	Glyr1
-0.404458	0.00455473	0.138058	1	A330093E20Rik
-0.116787	4.85737	0.138172	1	Nbdy
0.1034	5.83356	0.138174	1	Katnal1
-0.220068	5.1996	0.138206	1	Odc1
-0.121204	4.34126	0.138234	1	Zdhhc4
0.395085	0.172613	0.13854	1	Sgo2a
-0.250165	2.02382	0.13864	1	1810010H24Rik
-0.166932	7.13951	0.138728	1	Caln1
0.810427	0.372776	0.138821	1	Gm6206
0.250099	2.0564	0.13885	1	B3gnt9
-0.162629	3.91248	0.138908	1	Tmem110
-0.209235	3.4357	0.139014	1	Cacna1g
-0.143391	5.13688	0.139027	1	Evi5
-0.579097	1.82567	0.139198	1	Foxp2
-0.445506	0.187189	0.139304	1	Gm15991
-0.16161	3.77115	0.139322	1	Mta1
0.180361	4.49781	0.139471	1	Oaf
-0.308741	0.915026	0.139735	1	Col22a1
-0.205586	2.52959	0.139936	1	Gm19410
-0.218975	2.8364	0.139952	1	Zbtb25
0.125502	4.85357	0.139967	1	Klhl5
-0.206214	4.24797	0.140086	1	Gng13
-0.104493	5.4459	0.140132	1	Fam110b
0.0823265	5.56732	0.140186	1	Chchd3
0.104615	5.37023	0.14022	1	Taf1
-0.182299	3.69825	0.140223	1	Dvl1
-0.202917	4.70742	0.140225	1	Gabrd
0.193909	3.60045	0.14027	1	Eif3j2
-0.391874	0.69839	0.140317	1	Adamts5
-0.577733	0.942843	0.140323	1	Gm37311
0.197418	2.60943	0.140521	1	Plekha8
-0.546315	0.344091	0.14058	1	B430218F22Rik
0.086387	6.66022	0.141108	1	Lztr1
0.417065	0.492723	0.141119	1	9530018F02Rik
0.145438	4.19944	0.141253	1	Bcl9l
0.106223	5.5285	0.141332	1	Zfp652
0.436029	0.687204	0.141449	1	Ccdc162
-0.134725	4.80374	0.141592	1	Ophn1
-0.350877	0.484769	0.14188	1	Ccdc155
0.22026	3.12378	0.141887	1	Drc3
0.0936783	7.27386	0.141969	1	Dync1li2
-0.159556	5.16591	0.142036	1	Csnk1g3
0.116959	4.93197	0.142104	1	Dlx1
0.172531	4.11448	0.142156	1	Rnase4
-0.24169	3.60325	0.142317	1	2300009A05Rik
0.140584	3.50096	0.142385	1	Cln3
-0.547442	0.159889	0.142662	1	Gm37052
0.176918	6.51957	0.142913	1	Slc5a3
0.170748	4.01321	0.143273	1	Tmem189
-0.14061	5.48738	0.143313	1	Cers4
-0.113085	4.30447	0.143324	1	Mrps18b
-0.727663	0.346691	0.143354	1	Gm42996
-0.119779	6.19382	0.143402	1	Pnma2
-0.173123	5.78113	0.14349	1	Gucy1a1
-0.363618	0.720284	0.143578	1	Obscn
-0.530862	0.586627	0.143703	1	Opn3
0.110433	5.69556	0.143737	1	Nek7
-0.1362	3.76498	0.143772	1	Pcdhb14
0.105769	6.17716	0.144051	1	Tmcc2
0.313471	1.03838	0.144066	1	Morc2b
0.305083	1.87564	0.144069	1	Pdzd4
0.195945	4.33519	0.144077	1	Magt1
0.216408	2.2019	0.144083	1	Gm15912
-0.322881	1.41771	0.144095	1	9330104G04Rik
0.433854	4.5924	0.144137	1	Prkcd
0.149814	4.72787	0.144163	1	Cmtm6
0.462001	0.0957477	0.144266	1	Gm37696
0.197749	5.89075	0.144292	1	Shisa6
0.306337	1.8922	0.144324	1	Nipal4
-0.501596	0.100506	0.144329	1	Fblim1
0.211134	1.61368	0.144508	1	AC158975.2
0.196614	2.3257	0.14463	1	Pcdhb22
-0.173757	6.20058	0.145065	1	Srsf1
-0.517349	0.794227	0.145125	1	Oprk1
0.316086	0.740074	0.145172	1	Celrr
0.16279	5.99025	0.145238	1	Nras
-0.158678	6.3207	0.145791	1	Marcksl1
-0.594996	-0.0827986	0.145843	1	Tnnc1
-0.379008	0.119734	0.145865	1	C5ar2
-0.185873	2.97393	0.145966	1	Cdc25b
0.0934245	5.77434	0.146007	1	Fermt2
-0.149042	6.46498	0.146431	1	Bhlhe40
-0.200864	4.23626	0.146598	1	Pomgnt1
0.0957721	6.86062	0.146699	1	Tomm34
-0.155759	5.31128	0.146785	1	Smad3
-0.0979398	5.61947	0.146858	1	Sfxn1
0.136919	5.13525	0.146932	1	Myo10
-0.216673	5.01095	0.147007	1	Dennd6b
0.135256	4.55302	0.147026	1	Tmem200a
-0.194014	2.86018	0.147034	1	Reck
0.179438	3.12352	0.147129	1	Ganc
0.0880868	6.1617	0.14714	1	Slc25a51
-0.140581	3.28092	0.14719	1	Kbtbd3
-0.306134	1.60902	0.147268	1	Otud3
-0.120844	4.70466	0.147272	1	Apopt1
0.116628	8.63534	0.14736	1	Ubc
0.120269	7.02106	0.147676	1	Nfasc
0.366539	1.12754	0.147803	1	Nuf2
-0.374171	0.740865	0.147832	1	D830024N08Rik
0.163244	7.92819	0.147924	1	Epha4
0.467835	1.59228	0.148156	1	Cdhr3
-0.149515	5.25787	0.148172	1	Herpud2
0.375989	2.15256	0.148294	1	Oprm1
-0.127241	5.48348	0.148539	1	Phf3
0.257249	2.1751	0.148564	1	Kcne1l
-0.115602	4.52835	0.148566	1	Galt
0.304833	2.36683	0.148592	1	Gm14391
0.293998	1.2126	0.148848	1	Gm37499
-0.138095	7.38316	0.149053	1	Sncb
0.390358	1.4818	0.149172	1	Hdc
-0.181124	4.23524	0.149363	1	Msl3l2
0.223267	2.23684	0.149408	1	F2r
-0.134165	4.28779	0.149528	1	Polr2h
0.430435	0.40031	0.149665	1	Kcnmb1
-0.135728	4.32258	0.149718	1	Cbfb
-0.260375	1.76493	0.149847	1	9330171B17Rik
-0.247301	1.26938	0.149877	1	2810039B14Rik
-0.119084	5.79709	0.149973	1	B230209E15Rik
0.163885	3.95038	0.14998	1	Pold2
-0.211661	2.00363	0.15024	1	Etfbkmt
0.100127	7.3269	0.150325	1	Mef2a
0.533629	0.504201	0.150969	1	1700030C10Rik
-0.121473	4.3487	0.15102	1	Pex3
0.138653	5.77068	0.151165	1	Sema3e
-0.338668	1.19764	0.151232	1	Gm42433
-0.233097	2.98284	0.151616	1	Stk32c
0.15169	3.40167	0.151731	1	Nat8f4
0.10223	4.88362	0.152155	1	Pno1
0.106284	5.09445	0.152202	1	Mipep
0.251625	1.68294	0.15224	1	Ccdc173
0.154109	7.13898	0.152265	1	Aqp4
-0.295611	1.6401	0.152402	1	Mfap4
0.540212	0.35141	0.1527	1	Apoc1
0.134022	4.73746	0.152847	1	Tbc1d10b
-0.240525	2.0429	0.153036	1	Foxf2
0.138723	3.92469	0.153146	1	Rhobtb3
0.120398	4.23969	0.153335	1	Map3k11
-0.521909	0.25835	0.153342	1	Gm26652
-0.137867	3.50073	0.153349	1	Ulk3
-0.260595	2.54063	0.153564	1	Fam196a
-0.467925	0.0964278	0.153737	1	6030400A10Rik
-0.252034	2.15634	0.153802	1	Zc3hav1l
0.300215	1.36187	0.153916	1	Plcb2
0.100864	5.40464	0.153956	1	Ubr2
-0.67458	0.43149	0.154071	1	Gm12371
-0.160869	4.90948	0.154215	1	Lingo2
0.36559	0.807517	0.154258	1	Stat5a
-0.0989022	6.53485	0.154308	1	Trak1
-0.295376	2.49782	0.154329	1	Ccdc80
0.195179	3.53842	0.154335	1	Cpm
-0.182821	4.72481	0.154355	1	Npas2
-0.355594	0.407936	0.15439	1	Gm3510
0.306098	2.64692	0.154401	1	Gm4724
0.0764709	5.67305	0.154508	1	Anapc16
0.143905	3.61641	0.154574	1	Pcdhgb7
-0.336444	0.770739	0.154714	1	Rab39
0.0800883	6.27128	0.154749	1	Ugp2
-0.331385	1.55371	0.154851	1	1700096K18Rik
-0.140138	6.8742	0.154878	1	Arfgef3
-0.28495	3.65422	0.154931	1	Tinagl1
0.374404	0.335313	0.15496	1	Gm49463
-0.611652	0.0868053	0.155046	1	Gm42888
0.116764	3.84822	0.155128	1	Nagpa
-0.153827	4.33928	0.155246	1	Ccz1
-0.347419	1.64916	0.155335	1	Gm43079
0.30921	1.20457	0.155522	1	Pou3f4
-0.128418	5.43435	0.15557	1	Chpf2
-0.105441	4.25666	0.155736	1	2310057M21Rik
-0.176235	5.77946	0.15574	1	Kcnc4
0.164993	2.88194	0.155753	1	Cyp4f14
-0.110835	5.1589	0.155787	1	Prkaa2
0.161338	2.87744	0.155793	1	Fdxacb1
-0.137996	7.7938	0.155832	1	Ptprn
-0.203261	5.3931	0.155877	1	Ldb2
-0.144234	3.67526	0.155928	1	Fdx1
-0.137746	5.80837	0.156044	1	Nav3
-0.312377	4.30967	0.156186	1	Rasgef1b
-0.144456	4.07812	0.156343	1	Herc4
0.180839	3.4427	0.156397	1	S1pr3
0.121867	4.60385	0.156518	1	Taf3
-0.725834	2.47352	0.156553	1	Fmod
-0.25739	1.85952	0.156636	1	Lacc1
-0.342174	0.218597	0.156705	1	4930512B01Rik
0.137954	5.62039	0.156797	1	Clmn
0.150419	4.81402	0.157152	1	Zfp536
-0.0954484	7.34715	0.157282	1	Fbxw7
0.574281	0.0818422	0.157537	1	1700012B09Rik
-0.0945101	5.47771	0.157613	1	Fam92a
0.15302	3.98705	0.157645	1	Sdf2l1
-0.205222	4.04893	0.157666	1	Shc2
-0.190456	6.825	0.158044	1	Tmem132a
-0.0928051	6.03191	0.158066	1	Jakmip1
0.11094	8.89763	0.158077	1	Glul
0.122562	4.13172	0.158152	1	Sephs1
0.190962	3.82098	0.15821	1	Gldc
0.117584	6.02515	0.158215	1	Abhd3
-0.240312	6.81554	0.158241	1	Ptov1
0.178423	2.57908	0.158333	1	Ghdc
0.106592	4.93464	0.158333	1	Ipmk
-0.298973	2.64094	0.158359	1	Mitf
0.217989	2.42712	0.158734	1	Gm34583
-0.13648	6.58918	0.158877	1	Kcnb1
-0.288074	1.44849	0.158885	1	Kcnj14
-0.0964601	4.98447	0.158921	1	Uspl1
0.405184	0.143514	0.158924	1	Cdc42ep5
0.123368	4.36711	0.158932	1	Bet1
0.163289	4.11544	0.158944	1	Eepd1
-0.134818	5.19995	0.158948	1	Amigo1
-0.139138	5.042	0.159051	1	D630045J12Rik
0.104958	4.76282	0.159059	1	Ilkap
-0.107919	4.28787	0.159107	1	Cstf1
0.150524	3.89227	0.159109	1	Vsir
0.393828	1.2142	0.159221	1	Wnt3
0.132915	6.31288	0.159249	1	Lman2
-0.0911807	6.42336	0.15957	1	Ssx2ip
-0.346011	0.902458	0.159606	1	Def6
0.159094	3.84903	0.159693	1	Phkg1
-0.368677	0.125273	0.159734	1	Gm5844
-0.0839318	5.91017	0.159752	1	Xpo7
-0.0941441	6.25002	0.159896	1	Med25
-0.443863	1.249	0.159958	1	Gm45250
0.206622	2.8625	0.160069	1	Ice2
-0.122406	5.41173	0.160241	1	Itgav
0.187493	2.09795	0.160313	1	Slc39a8
-0.470034	2.18604	0.160393	1	Gm15624
-0.581729	1.96613	0.160541	1	Slc22a6
-0.415419	0.147872	0.160819	1	D730044K07Rik
0.0923715	5.56549	0.160854	1	Prmt5
0.225394	3.5486	0.160859	1	Rfxap
-0.287374	2.43304	0.160968	1	Rai14
0.111104	5.58744	0.161132	1	Rmdn3
0.160967	4.02313	0.161167	1	Cep97
0.363534	0.347055	0.161174	1	2310040G07Rik
-0.661247	0.0616438	0.16123	1	Gm48602
-0.10486	5.57676	0.161421	1	Manbal
-0.452569	-0.0335058	0.161511	1	Dnah7c
-0.097331	6.08915	0.161557	1	Lamtor3
0.405723	0.652103	0.161565	1	A930017K11Rik
0.0992548	4.71421	0.16165	1	Zfp617
-0.15617	3.90564	0.161772	1	Mark1
-0.749079	0.3141	0.16189	1	C2
-0.120704	4.80286	0.161905	1	Mxi1
-0.52075	-0.252974	0.161919	1	Gm11423
-0.117478	6.01292	0.161924	1	Etv5
0.162968	2.8831	0.162026	1	Khk
0.129522	3.54924	0.16204	1	Poll
-0.213503	3.56206	0.162071	1	Tle2
-0.144609	3.92192	0.162164	1	Frmd6
0.123665	4.60986	0.162169	1	Hsd17b10
-0.379373	0.419834	0.162171	1	Fancb
0.411641	0.428341	0.162187	1	Gm43667
0.168115	3.38149	0.162257	1	Zfp946
-0.140431	4.70002	0.162311	1	Evl
0.300523	0.962289	0.162321	1	Fgd3
-0.212126	2.62014	0.16252	1	Nfxl1
0.212344	2.27796	0.162629	1	Aplf
-0.133906	5.22224	0.162699	1	Cacna1b
0.201881	2.51287	0.16272	1	Fam120aos
0.0904362	6.23552	0.162806	1	Epn2
0.42805	0.997024	0.162843	1	Lrrc23
-0.107292	5.1902	0.163093	1	Ints10
0.173653	2.55958	0.163118	1	Cmc4
0.187468	2.81371	0.163161	1	Efna1
-0.099902	5.58033	0.163207	1	Srpk1
-0.124848	5.62218	0.16328	1	Zmat4
0.165079	6.6923	0.16331	1	Slit1
-0.437535	0.192689	0.163324	1	4933433G19Rik
-0.463997	0.163205	0.163548	1	Gm26789
-0.430071	2.39843	0.163599	1	Nid2
0.161776	4.65711	0.163613	1	Crls1
-0.128936	4.26297	0.163808	1	Brd1
-0.124358	7.19294	0.163923	1	Hnrnpdl
0.259808	1.46888	0.163964	1	Mcm3
-0.134434	6.56492	0.163974	1	Phf24
0.240143	7.07944	0.164007	1	Ado
-0.390848	0.926052	0.164025	1	Gm13301
0.191459	3.4949	0.164103	1	Klhl29
-0.119987	6.92794	0.164202	1	Mal2
-0.179319	3.08505	0.164205	1	Prcc
-0.127297	3.41291	0.16434	1	Patl1
0.155964	4.68159	0.164591	1	Ston2
-0.138705	5.57409	0.164644	1	Golga4
0.324374	0.555203	0.164776	1	1700008O03Rik
-0.135567	5.04766	0.164994	1	Lsm14a
-0.221164	1.95661	0.165036	1	Zfp960
-0.125829	3.8735	0.165096	1	Erlin1
-0.123967	4.48409	0.165188	1	Pofut2
0.307428	1.30517	0.1652	1	Zfp773
-0.152386	3.75568	0.165303	1	E2f4
0.205355	2.09881	0.165539	1	Gnb1l
-0.130885	4.66129	0.165637	1	Pter
-0.133713	8.16561	0.165914	1	Fam81a
0.181003	6.06235	0.165966	1	Gpc1
0.562915	0.0620349	0.166059	1	Gm1979
-0.217096	2.84021	0.166085	1	Zfp783
-0.247492	3.12535	0.166125	1	Kcnh5
-0.120241	5.02829	0.166128	1	Raver1
0.109481	4.46174	0.16615	1	Ift172
0.25723	1.63568	0.166296	1	Dnah7b
0.105125	3.9133	0.166372	1	Zfp606
0.241324	4.05192	0.166746	1	Hspb1
-0.140434	3.82995	0.166786	1	1810055G02Rik
0.332631	0.396329	0.166808	1	Ccna2
-0.115711	5.6371	0.167228	1	Iars2
0.149659	5.1423	0.167254	1	B3galt5
0.0819232	5.77674	0.167268	1	Pigk
-0.19444	2.72203	0.167376	1	Nipal2
-0.227727	2.35306	0.167406	1	Gm19531
0.12341	6.64912	0.16744	1	Mid1ip1
0.105245	4.65419	0.167558	1	Trmt2a
0.116524	4.77407	0.167616	1	Vezf1
0.0985842	5.03929	0.167634	1	AI597479
0.209443	3.65034	0.167698	1	Sspn
-0.127464	4.47147	0.167782	1	Cldn12
-0.144272	3.45157	0.167807	1	Mpg
0.304532	0.998597	0.167924	1	2810414N06Rik
0.127165	4.59631	0.167989	1	Snx18
0.16022	2.66504	0.16805	1	Msantd3
0.107634	5.39231	0.168144	1	Rbbp5
0.12215	4.62442	0.168411	1	Cavin3
0.15548	5.50298	0.168578	1	Rasd2
0.17806	4.84584	0.168669	1	Serpina3n
-0.0948738	4.70228	0.168904	1	Sfmbt1
-0.171268	6.2763	0.168909	1	Tsc22d3
-0.188001	2.8228	0.168983	1	Galnt10
-0.246311	2.18742	0.169009	1	P3h1
-0.431761	1.81744	0.16907	1	Dtl
-0.293337	5.19633	0.169107	1	Dpp10
-0.0930751	5.10267	0.169235	1	Ankrd13d
-0.139265	6.01595	0.169302	1	Bex1
-0.0914903	5.61837	0.169334	1	Snx2
-0.278542	1.37864	0.169579	1	Rps6ka6
-0.329561	0.515748	0.169606	1	Gm28424
-0.0912468	5.2635	0.169617	1	Zswim1
-0.192149	3.50948	0.169648	1	Myo1b
0.119038	4.16781	0.16977	1	Gmeb1
-0.395225	0.786396	0.169962	1	Wnt5b
0.102754	5.57381	0.170089	1	Abca3
-0.131494	3.43874	0.170094	1	Naf1
0.296163	1.0118	0.170254	1	Gm10282
-0.298018	1.52913	0.170311	1	Hspa12b
-0.128954	6.03885	0.170325	1	Fbxw2
0.331462	0.733757	0.170401	1	Sh3tc1
0.105554	7.9192	0.170475	1	Hsp90b1
0.170467	3.58352	0.170638	1	Cnpy4
-0.407108	0.523155	0.170638	1	Tacr1
-0.430552	2.16337	0.170666	1	Ankrd34c
0.434603	0.43927	0.170692	1	Plb1
-0.11235	5.56675	0.171058	1	Nrip1
-0.103272	4.38281	0.171149	1	Resf1
0.512072	0.368309	0.171202	1	Gm13293
-0.300595	0.82003	0.171213	1	Snx20
0.163825	3.91793	0.171237	1	Stom
0.188418	2.35028	0.171323	1	Heph
0.140784	4.53368	0.171346	1	Pck2
0.132511	6.42299	0.17137	1	Hist1h2bc
-0.104773	5.72092	0.171394	1	Mcoln1
0.237876	2.10726	0.171473	1	Tesk2
0.118319	4.08079	0.171474	1	Unc45a
0.0901254	5.09127	0.171504	1	Prpsap1
-0.0941144	5.7913	0.171804	1	Rnf115
-0.144586	3.23481	0.171897	1	Igf1
-0.196222	3.23249	0.17191	1	Cdh7
-0.30957	3.3449	0.171956	1	Colec12
0.255705	2.32937	0.171985	1	Ccdc9
-0.184035	4.36214	0.172011	1	Fkbp5
0.366976	2.56753	0.172015	1	Peg10
-0.105617	4.67437	0.172038	1	Lrrfip2
-0.213234	2.46326	0.172211	1	Slc37a1
-0.103131	4.09758	0.172325	1	Ercc3
-0.113539	4.52789	0.172407	1	Tasp1
-0.111002	5.97111	0.172442	1	Nr1d2
-0.198261	2.59396	0.172631	1	Mex3b
-0.126235	7.90927	0.172784	1	Sst
-0.276395	1.66733	0.172838	1	Ltk
0.106607	4.27106	0.173005	1	Ccdc28a
0.0984673	5.26548	0.173015	1	Rtkn
0.667199	0.349676	0.173049	1	Gm47075
0.204601	2.99341	0.173105	1	Ppfibp2
0.0943277	5.19275	0.173204	1	Synm
0.318836	0.537738	0.173222	1	A830011K09Rik
0.199169	4.82182	0.173369	1	Hist2h2aa1
0.166748	3.21353	0.173467	1	Adamts3
0.131937	4.88722	0.173487	1	Dpp9
-0.363866	3.85492	0.173523	1	Cckbr
0.0698955	6.91037	0.1736	1	Rpn1
-0.660736	4.60589	0.173683	1	Ace
-0.0792911	6.31234	0.173735	1	Cfap36
0.110183	4.78986	0.173838	1	Gfpt1
0.0970234	5.30702	0.174019	1	Tex261
-0.194029	3.40963	0.174061	1	Nptx2
-0.108526	6.27495	0.174066	1	Pkig
0.202582	2.50888	0.174069	1	Sass6
0.131773	5.72116	0.174448	1	Setd7
0.440568	0.471532	0.174767	1	Gm44152
-0.173858	3.41661	0.174789	1	Ppp1r3f
-0.105378	6.53571	0.175012	1	Gabra4
0.175873	3.91134	0.175038	1	Fam234a
-0.108972	4.1964	0.175185	1	Fiz1
-0.236444	2.57695	0.175327	1	Htr5b
-0.30248	1.68891	0.175375	1	Flvcr2
-0.214103	2.18279	0.175417	1	1700086O06Rik
0.230133	2.46828	0.17543	1	Acat3
-0.0875316	5.22069	0.175512	1	Wdr35
0.158925	4.04791	0.175519	1	Pcdhgb6
0.151618	4.27163	0.175589	1	Pfkfb3
0.108871	4.83171	0.175998	1	Msrb2
-0.11474	4.15355	0.17605	1	Fam50a
0.29195	1.17867	0.17609	1	Gm44421
0.0992714	5.3108	0.176183	1	Taf9b
-0.12403	4.594	0.176229	1	Armcx5
-0.237697	4.02251	0.17627	1	Taf9
-0.277632	4.33802	0.176337	1	Tshz3
0.117435	6.44764	0.17654	1	Fam102a
-0.0833802	5.10345	0.176578	1	Gpaa1
-0.130503	5.69769	0.176697	1	Adcy3
-0.309832	1.96202	0.176786	1	Rtp4
-0.10432	8.1929	0.176917	1	Ctxn1
-0.229156	4.35259	0.176972	1	Ccdc136
0.313957	0.827555	0.177057	1	Gm20163
0.0952984	4.57507	0.177112	1	Rrp12
-0.178323	3.81993	0.177357	1	Vac14
0.15857	3.87894	0.177571	1	Kmt5a
-0.107001	4.58903	0.177718	1	Arfrp1
0.135805	4.41463	0.177771	1	Lrrc61
-0.107948	4.09832	0.177914	1	Nelfa
0.140622	3.47999	0.177973	1	Gstk1
0.127933	4.83018	0.177976	1	Crebl2
-0.466209	2.0066	0.178303	1	Tgtp1
-0.209622	5.03313	0.17835	1	Acaa2
-0.116676	3.89771	0.178645	1	Magoh
0.0961369	9.95431	0.178686	1	App
0.396555	2.02299	0.178733	1	2410004P03Rik
0.157943	4.36737	0.178835	1	Slc6a8
0.144586	6.70998	0.178927	1	Rnf13
0.139485	4.11155	0.179132	1	Noc2l
-0.439436	0.478455	0.179285	1	Col13a1
0.287327	1.12936	0.179312	1	Gm36742
0.103432	4.90247	0.17933	1	Rcc2
0.094896	5.08574	0.179391	1	Pycr2
0.122989	5.64496	0.179426	1	Soat1
0.159725	2.81024	0.179551	1	Zscan12
0.212628	2.31809	0.179563	1	Tfeb
-0.392258	1.45241	0.179599	1	Syt9
0.158757	3.63014	0.179758	1	Zxdc
-0.128977	6.63362	0.180125	1	Marcks
0.10761	6.36476	0.180145	1	S100b
-0.123624	5.08902	0.180322	1	Med15
0.143126	2.82945	0.180331	1	Tango6
0.148084	4.04181	0.180338	1	Slc7a2
0.0995813	5.70599	0.18035	1	Smim15
0.147797	5.70726	0.180381	1	Tgfb2
0.0900596	5.97846	0.181076	1	Dixdc1
-0.20579	2.71969	0.181195	1	Prr5
0.108569	5.01082	0.181283	1	Vps8
-0.370768	0.262818	0.181421	1	Ncaph
-0.0883713	6.37979	0.181493	1	Ppp1r12a
0.223914	4.41868	0.181521	1	Adamts1
0.222968	1.91444	0.181549	1	Stk32a
-0.217355	2.62883	0.181599	1	Plcxd1
0.0832972	6.06808	0.181691	1	Coa5
-0.26146	2.48843	0.182022	1	Gm11613
-0.110007	5.1808	0.182139	1	Fn3krp
0.217571	3.37312	0.182257	1	Klk8
-0.436031	-0.0930006	0.182274	1	Gm37333
-0.388312	0.231078	0.182297	1	Gm10250
-0.173393	2.48525	0.182357	1	5430416N02Rik
0.203126	2.67166	0.182377	1	Htr1b
-0.343033	0.392734	0.182421	1	Myo18b
-0.34363	1.41962	0.182426	1	Tcf19
0.112543	4.01603	0.182462	1	Itfg2
0.191261	2.84703	0.1825	1	Axin1
-0.335372	0.811006	0.182529	1	Rpl14-ps1
-0.256107	1.78399	0.182579	1	Pard3b
-0.179473	4.78142	0.182667	1	Akap2
-0.167176	4.70069	0.182816	1	Ttc9
-0.307373	1.02768	0.182959	1	Gbp4
0.156886	4.71401	0.183023	1	Htr1a
-0.466298	0.162394	0.183043	1	AC148004.1
-0.100784	4.38551	0.183273	1	Zfp131
-0.35641	4.15179	0.183354	1	Mgp
0.150634	3.98956	0.183429	1	D16Ertd472e
-0.160139	3.80179	0.183429	1	Zfp467
-0.318473	0.881858	0.183491	1	C030034I22Rik
0.154466	3.247	0.183698	1	Kyat1
-0.141844	3.99186	0.183766	1	Slc35g2
0.209382	1.74915	0.183817	1	Pik3cg
0.0784984	6.13872	0.184017	1	Atg12
-0.32682	3.00418	0.184458	1	Rgs6
-0.421431	0.691389	0.184539	1	Pln
0.295072	1.23112	0.184654	1	Gm17484
0.137426	4.58034	0.184684	1	Pdlim5
0.145031	6.63416	0.184921	1	Psat1
0.158944	5.76255	0.184944	1	Cers2
0.196501	2.49388	0.185096	1	Gpnmb
0.291589	0.331225	0.185224	1	Samd15
0.136949	3.80941	0.185374	1	Nrf1
-0.155367	3.96022	0.18545	1	Rpp25
-0.18033	3.64604	0.185464	1	Celf6
-0.111116	3.91204	0.185548	1	Fbxo6
-0.104863	5.16612	0.185702	1	Chic1
0.166637	3.63335	0.18574	1	Krcc1
0.109546	4.10441	0.18585	1	Med29
0.134337	4.35856	0.185892	1	Slc39a11
0.258314	1.74459	0.185892	1	Havcr2
-0.343713	3.62524	0.185898	1	Cd59a
0.0870211	5.09032	0.18602	1	Tmem8b
0.0945793	5.94882	0.186087	1	Sf3b3
-0.214036	3.92249	0.186202	1	Vwa5b2
-0.424707	1.92654	0.186329	1	Car8
0.164242	3.53607	0.186429	1	B3gat2
0.142225	3.61266	0.186437	1	Osbpl7
0.130031	5.34991	0.186445	1	Afap1
0.268059	3.3808	0.186466	1	Cdh20
-0.179855	3.01327	0.186689	1	Serhl
0.283288	2.92	0.186806	1	Gm5537
-0.414516	0.98277	0.186821	1	Elmo3
0.0876495	6.75245	0.186934	1	Dnajc18
0.117189	4.53328	0.187084	1	Lrp12
-0.299278	1.12428	0.187254	1	Col4a5
-0.0790782	5.55869	0.187492	1	Nfu1
0.198105	2.16587	0.18753	1	Epb41l4a
0.116722	4.78624	0.187586	1	Slc35e4
-0.0972605	4.86489	0.187595	1	Cep83os
0.19602	2.59756	0.187733	1	Rel
0.100109	4.35725	0.187757	1	Nif3l1
0.0791749	6.55341	0.187775	1	Ipo9
0.214236	2.15655	0.187833	1	Sox1
0.355251	0.266816	0.187849	1	Dhx58
0.119127	3.78278	0.187891	1	Mrps28
-0.122442	5.02042	0.187909	1	Klf16
0.612672	-0.144458	0.187971	1	Gm49320
0.0893399	5.05404	0.18814	1	Washc4
-0.147378	3.90003	0.188277	1	Irgm1
0.0992601	7.49327	0.188311	1	Pdia3
-0.0959929	5.21891	0.188396	1	Tmem256
0.407859	1.4405	0.188602	1	Gm20634
-0.158534	7.15647	0.188618	1	Mpped1
0.104967	4.90343	0.188714	1	Sema4f
0.195631	8.42005	0.188828	1	Zbtb20
-0.305013	2.44824	0.188849	1	Gm20342
0.143803	5.54542	0.188905	1	Anxa5
-0.213173	1.71375	0.188939	1	Psmc3ip
0.0991382	7.10696	0.18897	1	S1pr1
-0.277676	3.27887	0.189018	1	Atp11c
-0.318564	5.13687	0.189143	1	Spint2
-0.324316	0.199984	0.189163	1	Gm15760
0.0987718	7.15623	0.189343	1	Amd1
-0.246899	3.36791	0.189354	1	Pdzrn3
-0.185753	2.97182	0.189619	1	Tmem132d
0.30499	0.81169	0.189711	1	D030068K23Rik
0.0991437	5.38336	0.189738	1	Gpr155
-0.112166	5.81813	0.189787	1	Tbl1xr1
-0.140658	4.48543	0.189868	1	Sf3a2
-0.382035	2.79183	0.189962	1	Sfrp1
-0.0762857	5.81798	0.190251	1	Taok3
0.165619	7.07491	0.190253	1	Ppp2ca
0.158744	3.44143	0.190256	1	Pdk4
-0.145705	3.4226	0.190399	1	1700019D03Rik
-0.121241	5.44913	0.190421	1	Igip
-0.117026	7.33788	0.190427	1	Prkaca
-0.0889972	5.28258	0.190602	1	Snrpd3
-0.38933	-0.104301	0.190697	1	E130215H24Rik
0.251871	1.35186	0.190715	1	Rasal3
0.139829	5.1816	0.190821	1	Plat
0.228736	1.86833	0.191041	1	Ldlrap1
0.112693	4.08994	0.191085	1	Pigg
-0.293715	1.84623	0.191266	1	Gm17354
-0.11039	5.83065	0.191462	1	Mfsd6
-0.102855	4.98767	0.19162	1	Pik3ca
0.151833	3.96387	0.191661	1	Gpr83
0.104286	5.0636	0.191751	1	Fbxo7
-0.178087	2.85319	0.19182	1	Trpt1
-0.133548	3.33616	0.192003	1	Pcgf1
-0.101559	4.9695	0.192054	1	Ost4
0.425886	-0.180836	0.192129	1	A930003A15Rik
-0.178081	4.51126	0.192276	1	Abhd17c
0.487473	0.314835	0.192334	1	Gm5884
0.123102	4.10656	0.192612	1	Ifngr1
-0.125922	3.18042	0.192634	1	Nxt1
0.127094	4.43109	0.192825	1	Slc2a6
-0.38356	0.403938	0.192863	1	C1qtnf2
-0.228801	1.69361	0.193011	1	Dffb
-0.180051	2.75195	0.193049	1	4930570G19Rik
0.0866804	5.07618	0.193125	1	Ccdc97
-0.253657	2.08595	0.193315	1	Grip2
-0.149609	4.07632	0.1934	1	Zfp697
-0.670845	2.60355	0.193503	1	Sema3b
0.10023	4.61611	0.193516	1	Prkaa1
-0.128663	6.9534	0.193562	1	Calb1
-0.315073	1.52873	0.19363	1	9330179D12Rik
0.0978471	4.71662	0.193939	1	Rsu1
0.153969	3.62831	0.19394	1	Wnt7a
0.301589	0.850418	0.193941	1	Spata5l1
-0.0716449	6.34635	0.193974	1	Fyttd1
-0.128615	5.73546	0.194014	1	Cacng2
0.214283	3.77589	0.194347	1	Slc32a1
-0.0957214	5.58068	0.194374	1	Socs5
-0.19591	2.55389	0.194432	1	Zfp182
-0.509757	0.0205509	0.194453	1	Gm47583
-0.086032	5.96663	0.194549	1	Tbc1d24
-0.256117	1.08497	0.194657	1	3300002I08Rik
0.13017	3.59879	0.194832	1	Atic
0.119813	6.22738	0.194874	1	4930402H24Rik
-0.141386	4.44092	0.195026	1	Nova1
-0.117908	7.91734	0.195053	1	2022-09-05
-0.108618	6.05625	0.195119	1	Smarcd1
0.112907	6.67304	0.195162	1	Exoc6b
0.169012	2.37883	0.195264	1	Slx4ip
-0.116023	4.10006	0.195268	1	Cptp
-0.148045	3.49097	0.195405	1	Adra1a
-0.388865	0.804157	0.195745	1	9430021M05Rik
0.145789	2.79509	0.195755	1	Zfp113
-0.192766	2.73908	0.195791	1	Fbxw17
-0.115817	4.98024	0.195929	1	Ypel1
0.38464	0.465915	0.195961	1	Aldh3b2
-0.230671	4.46834	0.196249	1	Lgals3bp
0.0910634	4.90383	0.196359	1	Cyb5r4
0.219453	1.79311	0.196401	1	Ppard
-0.0832303	6.31899	0.196454	1	Wtap
0.148274	4.71659	0.196468	1	Fn1
0.0837279	5.11166	0.196484	1	Cxxc5
0.191465	4.79462	0.196569	1	Spink8
0.29238	1.90595	0.196748	1	Sebox
-0.197543	4.53143	0.19678	1	Rpl15-ps3
-0.354033	1.10374	0.196786	1	Wdr66
-0.12101	4.08116	0.196823	1	Sema4b
0.191425	3.6535	0.196901	1	Ppp6r1
-0.1401	3.37548	0.196908	1	5730480H06Rik
-0.123218	3.81536	0.196911	1	Ano10
-0.14285	8.19392	0.197147	1	Hnrnpu
-0.850757	2.23796	0.197184	1	Prr32
0.344506	0.200134	0.197201	1	Prima1
-0.330868	5.07049	0.197273	1	Zdhhc22
0.134626	3.44306	0.197325	1	Hs1bp3
0.133157	5.18339	0.197349	1	Taf13
-0.0943127	4.74178	0.197374	1	Mlx
-0.0897698	7.77874	0.197377	1	Ppp1cb
0.0855165	6.01159	0.197423	1	Derl1
-0.40942	0.92846	0.197452	1	Myo5c
-0.149366	4.37849	0.197486	1	Coq10b
-0.824704	0.185391	0.197622	1	Hectd2os
0.137024	4.4521	0.197695	1	Fam181b
-0.119249	4.05042	0.197783	1	Zfyve28
0.291544	1.94168	0.197877	1	Fign
-0.102481	6.85716	0.197878	1	Mboat7
0.236374	1.70446	0.197894	1	Tnfrsf1b
0.132954	4.095	0.197982	1	Pcdhga5
-0.209509	2.45453	0.198088	1	Trex1
0.416399	-0.198531	0.198319	1	Cmklr1
0.0894502	7.49627	0.198339	1	Pygb
0.0967815	4.43649	0.198385	1	Itgb1bp1
0.164884	3.89784	0.198456	1	Col4a1
0.118701	6.1455	0.198509	1	Ddx6
0.331997	0.616154	0.198619	1	Gm15328
0.150493	2.61361	0.198833	1	Nckap1l
-0.23208	2.14055	0.198865	1	Tmem238
0.121032	5.02706	0.199315	1	Sart3
0.135496	3.93587	0.199375	1	Fgf10
-0.127714	4.09304	0.199521	1	Pkn2
-0.369946	-0.139418	0.199555	1	Pld6
0.154361	3.25886	0.199938	1	Atf1
0.104649	4.90184	0.200025	1	Atmin
0.129345	9.50207	0.20007	1	Scd2
0.431321	-0.0821514	0.20021	1	Pidd1
-0.363755	0.134357	0.200426	1	6030442K20Rik
-0.0838639	5.8796	0.200528	1	Gramd1a
-0.105031	3.96608	0.200557	1	Ctu2
0.348965	2.38011	0.200569	1	Gm19935
0.155624	3.10755	0.200571	1	Exo5
0.163468	3.06708	0.200934	1	Crispld1
0.108556	4.82967	0.200944	1	Dpp3
-0.394209	0.71408	0.201175	1	Gm28578
-0.374211	0.0603021	0.201176	1	AC154652.2
0.226272	3.32621	0.201201	1	Pde1c
0.184913	2.673	0.20127	1	Lemd2
-0.142532	7.13125	0.201287	1	Smim13
0.10054	5.2404	0.201314	1	Tln1
-0.254169	3.40133	0.201362	1	Fras1
-0.152792	3.52155	0.201392	1	A330009N23Rik
0.303818	2.07226	0.201689	1	Foxo4
-0.814271	0.0765753	0.201744	1	Gm5641
-0.223576	2.58938	0.201749	1	Spata6
0.110003	3.6409	0.201867	1	Pomt2
-0.173026	2.67825	0.202179	1	Zfp408
-0.14666	4.06769	0.202303	1	Erlec1
-0.375465	6.48368	0.202415	1	Trpm3
0.0903047	4.6332	0.202453	1	Sppl2b
-0.111772	5.10659	0.202462	1	Gm10177
-0.115467	3.71056	0.202581	1	Gusb
0.13966	2.86168	0.202633	1	Fdxr
-0.0827759	5.94371	0.202665	1	Trip12
0.146217	4.02081	0.202686	1	Fam163a
0.103106	5.62789	0.202706	1	Slc38a10
0.172574	2.64083	0.202854	1	Heatr5a
-0.396706	0.428432	0.202908	1	Neu2
-0.168297	4.86222	0.203033	1	Neto2
-0.262908	2.63605	0.203079	1	Plcd3
-0.180141	3.09926	0.203363	1	Gm14419
-0.212667	2.82669	0.20338	1	Ier3
0.0921782	4.66596	0.203498	1	Ahcy
-0.23508	1.58687	0.203499	1	Naaladl2
-0.10547	4.1296	0.203669	1	Zdhhc13
0.401778	-0.111255	0.20369	1	Gm3248
0.094822	4.61315	0.20374	1	Bet1l
-0.126153	4.42796	0.203754	1	Ajap1
0.0853881	8.03931	0.203851	1	Plpp3
-0.106658	4.32887	0.203902	1	D3Ertd254e
0.293628	0.950167	0.203969	1	Prox2
-0.0726327	7.24658	0.204034	1	Spin1
-0.1237	4.18412	0.204089	1	Moap1
0.38832	-0.00102717	0.204183	1	Tbx15
0.102027	7.1529	0.204289	1	Epb41l3
0.448669	0.158783	0.204342	1	Slc35g1
-0.160469	3.07522	0.204372	1	Frs3
[truncated: 14,910 more rows]
