# Supplementary material for: A Trem2R47H mouse model without cryptic splicing drives age- and disease-dependent tissue damage and synaptic loss in response to plaques
Source: Mol Neurodegener. 2023 Feb 17;18:12. doi: 10.1186/s13024-023-00598-4 (PMC9938579; doi:10.1186/s13024-023-00598-4)
Supplement: Supplementary file 1 — Additional file 1. . [file 13024_2023_598_MOESM1_ESM.zip › 4 mo 5xFAD Trem2 DEGs.xlsx]

## Sheet: 4 mo Trem2 vs WT
logFC	logCPM	PValue	FDR	gene_name
0.549585	3.87891	8.402e-15	1.35381e-10	Midn
0.351862	5.44454	4.86092e-14	3.9162e-10	Zfp664
0.35223	7.29565	9.93117e-14	5.33403e-10	Gnaq
0.853686	4.0657	3.24431e-12	1.30689e-08	Sik1
-0.412694	5.6415	5.70034e-12	1.83699e-08	P2ry12
1.32904	3.58755	7.07939e-12	1.90117e-08	Apold1
0.390654	5.25115	6.29626e-11	1.44931e-07	Baalc
0.595803	6.14328	9.76873e-11	1.96754e-07	Ide
-0.367596	4.11253	2.75905e-09	4.93961e-06	Trem2
0.299261	5.71022	3.41337e-09	5.49996e-06	Csnk2a1
0.534113	2.74448	4.64308e-09	6.80127e-06	Mmp14
-0.368018	6.40236	6.66337e-09	8.94724e-06	Fgfr3
-0.469331	4.09523	9.49404e-09	1.09781e-05	Gpr34
-0.328143	6.49862	9.53851e-09	1.09781e-05	Epn1
-0.43184	5.32104	1.06878e-08	1.14808e-05	Slco1a4
-0.364204	5.44318	1.56818e-08	1.57925e-05	Gpc5
0.336504	5.64662	2.40678e-08	2.28121e-05	Limch1
-0.276575	5.0107	3.18883e-08	2.85453e-05	Arfgef2
-0.569047	2.80402	3.94982e-08	3.34966e-05	Lag3
0.545718	5.23056	5.86088e-08	4.72182e-05	Nr4a3
0.344475	6.6017	7.47164e-08	5.73288e-05	Enc1
1.3281	0.474378	8.76254e-08	5.88295e-05	Asb4
-0.548858	6.82656	8.05543e-08	5.88295e-05	Rbm3
0.532548	4.28079	8.57652e-08	5.88295e-05	Dhx9
0.282979	7.87962	9.94417e-08	6.40922e-05	Calr
0.505696	3.634	1.19835e-07	7.42651e-05	Fgfbp3
0.358168	4.86374	1.34002e-07	7.99696e-05	Irf2bp2
0.37946	6.07634	1.49543e-07	8.60564e-05	Ppp1r3c
-0.316962	6.28477	1.72609e-07	9.59051e-05	Ctss
-0.394131	7.16283	1.81099e-07	9.72683e-05	Cbarp
-0.335177	4.26497	2.04707e-07	0.000104005	Oaf
-0.463912	3.17186	2.06551e-07	0.000104005	Sec14l2
-0.265889	5.32502	2.77291e-07	0.000134176	Smox
-0.227961	7.97688	2.83125e-07	0.000134176	Bcan
0.62499	1.84156	4.59006e-07	0.000211313	Mpst
0.436766	3.72879	5.33949e-07	0.000238987	Nfil3
0.323668	4.14731	5.51335e-07	0.000240099	Rc3h1
-0.330349	7.13685	5.77111e-07	0.00024471	Hexb
0.427517	4.38476	6.96215e-07	0.000287644	Hebp1
-0.379241	4.07992	8.23716e-07	0.000331813	Mir9-3hg
-0.428873	3.54647	1.17542e-06	0.00045995	P2ry13
-0.195816	7.1436	1.1989e-06	0.00045995	Fto
0.653327	2.26563	1.49245e-06	0.000559253	Sox1
0.244317	5.57411	1.79954e-06	0.000659001	Ergic1
0.363376	5.07486	2.11342e-06	0.000749997	Kdm6b
-0.244902	6.76184	2.14112e-06	0.000749997	Zfp106
0.226922	6.53854	2.21619e-06	0.000759777	Nefm
0.278561	4.48188	2.5152e-06	0.000844323	1810013L24Rik
-0.493958	2.47719	2.63648e-06	0.000866971	Sox17
-0.598212	1.34027	2.7107e-06	0.000873549	Havcr2
0.219075	5.84125	2.98412e-06	0.000942806	Anp32b
0.851534	1.86359	3.15138e-06	0.000976504	Zfhx2os
-0.293462	5.32692	3.72273e-06	0.00113178	Itgav
-0.294223	5.80824	4.00556e-06	0.00119521	Idh2
0.318999	4.26687	4.23691e-06	0.00124126	Hist3h2ba
0.25422	11.1143	5.00744e-06	0.00141993	mt-Nd2
0.288674	5.4077	5.02302e-06	0.00141993	Fam155a
-0.220843	5.77523	5.16156e-06	0.00143393	Klhl24
0.212296	6.46701	5.38579e-06	0.00145733	Top1
0.619017	4.71138	5.42664e-06	0.00145733	Btaf1
0.301488	4.45049	5.62114e-06	0.00146812	Setd7
-0.33979	6.40137	5.64905e-06	0.00146812	Csf1r
0.319038	4.7661	5.80715e-06	0.00148525	Nkain2
-0.246864	7.31213	6.00882e-06	0.00151281	Acsbg1
-0.26964	5.5645	6.25238e-06	0.00154992	Man2b1
0.277803	5.33237	6.53704e-06	0.00159182	Synm
0.530157	2.80294	6.61902e-06	0.00159182	Gm42732
0.917692	1.09508	6.73228e-06	0.00159525	Klf4
0.720351	6.33331	7.22327e-06	0.00168679	Nr4a1
0.238396	6.51735	8.2398e-06	0.00189668	Crebbp
-0.257849	6.32835	9.27326e-06	0.00209438	Itm2a
0.941331	1.15193	9.45962e-06	0.00209438	Zic2
0.41582	2.87299	9.48858e-06	0.00209438	Bach1
0.235707	8.00418	1.01496e-05	0.00221	Ociad1
0.294769	5.33561	1.03216e-05	0.00221749	Dlg4
0.776153	0.834483	1.05239e-05	0.00223122	Atf3
-0.275857	4.21442	1.24005e-05	0.00259494	Elovl2
1.2839	2.1135	1.39737e-05	0.00285009	Sp8
0.272137	5.7446	1.38765e-05	0.00285009	Hipk2
0.315552	4.90368	1.49405e-05	0.00300921	2010204K13Rik
0.388056	8.59658	1.53831e-05	0.00306009	mt-Nd6
0.753858	3.39829	1.58311e-05	0.00311081	Fosb
-0.220031	9.12205	1.81812e-05	0.00352957	Slc1a3
0.648413	4.08778	1.93894e-05	0.00371929	Arl4d
0.28254	7.0024	2.11927e-05	0.00397077	Dlg2
-0.835179	0.229013	2.11932e-05	0.00397077	Gpr84
-0.206793	9.15854	2.16933e-05	0.00401775	Gas7
0.279414	6.06146	2.28131e-05	0.00417713	Elfn2
0.37907	9.05455	2.52669e-05	0.00457444	mt-Nd3
-0.216259	13.7923	2.79966e-05	0.00501232	mt-Co1
1.34951	2.86662	2.93357e-05	0.00513789	Glp1r
0.229834	6.46199	2.91046e-05	0.00513789	H1f0
0.225911	5.03256	3.0918e-05	0.0053568	Cdv3
0.307391	4.32634	3.13959e-05	0.00538173	Brd1
0.31248	5.70309	3.24934e-05	0.00551123	Elavl3
-0.374545	2.81669	3.37821e-05	0.00567012	Gm9762
0.296361	4.23367	3.4308e-05	0.00569902	Aebp2
-0.297787	5.97368	3.51679e-05	0.00578225	Tfrc
0.699883	3.81789	3.56779e-05	0.00580684	Cdkn1a
-0.297014	3.73533	3.62426e-05	0.00583977	Ptgs1
0.345039	12.52	3.7822e-05	0.00603392	mt-Rnr1
0.410075	3.42102	3.8365e-05	0.00606055	Lonrf1
0.526526	2.22405	4.28518e-05	0.0067036	Zswim6
-0.249675	4.59617	4.37618e-05	0.00678014	Mob1b
0.20186	4.33979	4.94475e-05	0.00757835	Etv3
-0.357981	5.28501	4.98545e-05	0.00757835	Gpr162
0.401739	2.98825	5.06679e-05	0.00763001	Zfp609
-0.221824	10.3656	5.31978e-05	0.00793681	Clu
0.539783	6.52245	5.55048e-05	0.00820504	Junb
0.304947	6.46377	5.65491e-05	0.00828341	Gabra2
-0.318347	4.88281	6.03063e-05	0.0087542	Mertk
-0.3648	6.11835	6.12305e-05	0.00880899	Dbp
-0.184892	6.28962	6.25199e-05	0.00891489	Mcrs1
-0.36859	3.07011	6.61623e-05	0.00935151	Lfng
-0.365076	3.98016	7.01343e-05	0.00973767	Tspan4
-0.166697	6.22785	7.01498e-05	0.00973767	Gtf3c1
-0.218769	6.35488	7.09386e-05	0.00973767	Abhd3
0.245923	5.35126	7.13117e-05	0.00973767	Pdap1
0.225935	7.48099	7.35426e-05	0.00995791	Arhgef9
0.198922	5.93921	7.67898e-05	0.010311	Tardbp
-0.195268	7.05436	7.74404e-05	0.0103124	Gnb2
1.06582	0.153028	7.81166e-05	0.0103172	Dnah10
-0.228361	5.74726	8.1311e-05	0.0106517	Tspan12
-0.194134	4.89462	8.3595e-05	0.0108626	Foxred1
-0.157949	8.67147	9.60174e-05	0.0123759	Sptan1
-0.277504	5.86899	9.71707e-05	0.0123759	2310022B05Rik
0.351879	4.78713	9.75448e-05	0.0123759	Eif4ebp2
0.417184	9.77455	0.00010338	0.0129111	Lars2
0.265828	4.32977	0.000103914	0.0129111	Arih1
-0.201938	6.58318	0.000104167	0.0129111	Zyg11b
-0.30769	3.99533	0.00010759	0.0132336	Fsd1l
0.265975	5.41023	0.00011247	0.013729	Igf1r
0.868576	1.40908	0.000116986	0.01413	Fam216b
0.583277	5.76749	0.000117509	0.01413	Egr4
0.789317	2.4616	0.000125572	0.0149055	Gm15564
0.563673	0.788794	0.000125808	0.0149055	Bcl6b
-0.199071	5.80816	0.00014424	0.0169645	March7
0.240705	3.98078	0.000147892	0.0172679	1500009C09Rik
-0.390982	3.07071	0.000149951	0.0173824	Inpp5d
-0.194815	6.23025	0.000153279	0.0176413	Gng12
-0.315099	3.8683	0.000155434	0.0177625	Pros1
0.513421	2.70367	0.000158432	0.0179776	Gpr63
-0.30296	4.27656	0.000164196	0.0185013	Cyp2j6
-0.291842	6.57681	0.000165569	0.0185265	Bhlhe41
-0.22581	7.17716	0.000172311	0.0191479	Epas1
0.385774	2.71613	0.000179281	0.019786	Tent5a
0.466411	3.83668	0.000181004	0.0198402	Gm38039
-0.221651	6.30666	0.000183582	0.0198911	Snn
0.20276	7.03595	0.000183936	0.0198911	Atf4
0.405096	3.0203	0.00018692	0.020079	Zfp462
0.614955	0.677882	0.000190055	0.0202805	Gm9833
-0.235738	5.98775	0.00019631	0.0208101	C1qb
0.168866	7.60561	0.000199864	0.0208452	Zmat2
0.307358	3.9671	0.000200424	0.0208452	Ino80d
-0.299427	3.44559	0.000200522	0.0208452	Chil1
-0.225065	4.96849	0.000203517	0.021021	Dbx2
1.14171	2.89909	0.000206654	0.0211973	Egr2
0.252016	5.23205	0.000207855	0.0211973	Picalm
-0.248312	5.1385	0.000209905	0.0212717	Mir22hg
0.515006	3.02199	0.000212629	0.0214131	Zfhx3
-0.238875	7.14602	0.000216014	0.0216189	Uhmk1
0.244123	5.48395	0.000227657	0.0226434	Dnajb5
0.300497	5.59583	0.000232402	0.0229736	Tubb2b
-0.325088	5.344	0.000237232	0.0233081	Gm49601
0.294876	3.35526	0.000241235	0.0235187	Sh3pxd2a
-0.231811	3.54825	0.000242295	0.0235187	Tek
-0.274027	3.18943	0.000244214	0.023563	Tkfc
-0.2498	4.81601	0.000247329	0.0236996	Pdgfra
-0.226727	4.23089	0.000248572	0.0236996	Cav1
-0.281669	5.5651	0.000253284	0.023874	Rhbdl1
0.311647	2.99644	0.000254365	0.023874	Ears2
-0.701338	-0.204056	0.000256153	0.023874	Gm35315
-0.185259	4.97757	0.000256327	0.023874	Cdk5rap3
-0.901582	0.84484	0.000260662	0.0239552	Gm1866
-0.3038	5.86667	0.000260746	0.0239552	Slc39a12
-0.37233	3.32558	0.00026166	0.0239552	Gm14419
0.378429	13.6014	0.000264163	0.0240478	CT010467.1
0.295758	3.10016	0.000267344	0.0241472	Emd
0.173716	6.12199	0.000269343	0.0241472	Safb
0.213952	6.15441	0.000270506	0.0241472	Hnrnpa3
0.249963	4.58812	0.000271249	0.0241472	Rrbp1
0.219456	4.81851	0.000279175	0.0247162	D10Jhu81e
0.352114	2.81275	0.000284854	0.0250812	Smad7
-0.298906	3.31505	0.00029209	0.0255785	Plek
0.270653	4.66993	0.000301031	0.026219	Msi2
2.03378	1.3005	0.000312507	0.0267842	Trh
0.242648	4.56705	0.00031004	0.0267842	Ptpn11
0.299598	3.53127	0.00031153	0.0267842	Arid5a
0.201098	9.88504	0.000319457	0.0271969	Dpysl2
-0.208	10.2432	0.000320699	0.0271969	Kif5a
-0.314612	3.06772	0.000324031	0.0273357	Nlrx1
-0.348009	3.14669	0.000331065	0.0277836	Fkbp10
0.323224	3.12329	0.000338229	0.0281871	Lsm14b
-0.20237	6.55306	0.000339372	0.0281871	Gpcpd1
-0.210636	6.97711	0.000354595	0.0293004	Reps2
0.313091	3.76273	0.000360061	0.0293931	Neurl1b
0.21844	6.52728	0.000363663	0.0293931	Hist3h2a
-0.230195	4.34002	0.000363737	0.0293931	Gfpt1
0.258897	5.44036	0.00036466	0.0293931	Kctd12
0.268303	2.81945	0.000364837	0.0293931	Max
-0.184055	5.68633	0.000369389	0.029492	Timp4
0.342215	4.66354	0.000369726	0.029492	Prdm16
-0.263891	3.2578	0.000372317	0.0295524	Pld4
0.75439	0.189027	0.000381438	0.030128	Prss53
0.613472	-0.122568	0.000387782	0.0304797	Plaur
0.239834	3.92084	0.000395611	0.030866	Spred2
-0.204425	5.91622	0.000396528	0.030866	Klc2
0.206265	4.91879	0.000403513	0.0312586	Kif3b
0.259314	3.80105	0.00040558	0.0312684	Szrd1
0.218458	6.08138	0.000415043	0.0318457	Enah
-0.267726	3.08103	0.000421621	0.0320717	Spg11
0.489036	1.98097	0.00042197	0.0320717	Csrnp1
-0.189952	4.98027	0.000427393	0.0322474	Ccdc50
0.452103	7.89599	0.000428285	0.0322474	Egr1
-0.20013	5.73388	0.000438527	0.032865	C1qa
0.764289	0.840694	0.000443291	0.0330683	Hist2h4
0.813387	1.17937	0.000459395	0.0341117	Hydin
-0.647246	0.727831	0.000466489	0.0344796	Tlr2
-0.168695	8.54355	0.000473788	0.0348591	Uqcrc1
-0.249397	3.72782	0.00050785	0.0370695	Anxa3
0.768716	1.05784	0.000508432	0.0370695	Gm19439
-0.675214	3.29904	0.000514937	0.0373747	Gm11273
0.183123	5.89926	0.000520669	0.0376213	1810022K09Rik
-0.333927	5.57625	0.000525557	0.0378049	Eno1b
-0.276485	4.00235	0.000533695	0.0381482	Entpd2
-0.311301	3.28637	0.000535065	0.0381482	Pik3cb
0.278991	3.8922	0.000538804	0.0382456	Mgat4a
0.214323	4.90604	0.000543777	0.0384293	Khsrp
0.270021	4.7677	0.000550252	0.0387171	Ankrd52
-0.215178	6.36157	0.000560442	0.0392626	Gsdme
-0.304901	3.24315	0.000567603	0.0395922	Ltbp1
0.176465	8.02778	0.000575404	0.0398209	Hnrnpc
0.172888	5.16399	0.000577867	0.0398209	Fxr1
-0.250699	4.29134	0.000579805	0.0398209	Phka1
0.427826	3.55639	0.000580888	0.0398209	Pakap
0.404004	1.65347	0.000583239	0.0398209	Zbtb39
1.17902	2.70084	0.000595412	0.0401417	Zic1
0.391317	2.24957	0.000594027	0.0401417	Stc1
-0.160076	8.33542	0.000594125	0.0401417	Kifc2
0.229047	4.70068	0.000611837	0.0410772	Tnrc6a
-0.341937	2.70427	0.000616313	0.041206	Lair1
-0.762389	0.012553	0.000626142	0.0414757	Myct1
-0.16076	7.53087	0.000626774	0.0414757	Mlc1
-0.204174	5.33195	0.000628068	0.0414757	Frmpd4
-0.214276	8.67765	0.000630919	0.0414939	Rapgef4
-0.194099	5.84134	0.000637941	0.0417851	Hgsnat
-0.193407	4.64288	0.000651747	0.0425166	Mettl22
0.3182	6.20512	0.000664721	0.0431163	Fus
0.299236	3.5169	0.000666292	0.0431163	Phlpp2
0.534796	2.81028	0.000678762	0.0436821	Dlx5
-0.157397	6.05342	0.000681749	0.0436821	Mkln1
-0.241921	3.67818	0.000684513	0.0436821	Prom1
-0.136899	7.09142	0.000687035	0.0436821	Swi5
-0.184866	6.12706	0.000691004	0.0436821	Lxn
0.169088	5.91708	0.000691779	0.0436821	Ipo7
0.22541	4.92453	0.000694012	0.0436821	Mettl16
-1.56843	0.998927	0.000698411	0.0437879	Npcd
0.279772	3.37013	0.000705993	0.0440006	Msl2
-0.229302	5.00506	0.000707265	0.0440006	Gpld1
-0.206127	7.65715	0.00071109	0.0440685	Pla2g7
0.130782	8.60193	0.000721306	0.0445303	Rnasek
0.36403	2.69484	0.000725897	0.0446139	Sash1
0.267746	6.11006	0.000728198	0.0446139	Pcdh1
0.579853	0.131329	0.000732707	0.0447201	Med9os
0.21971	4.89972	0.000738867	0.0449259	Nop58
-0.174724	7.28899	0.000746543	0.045222	Diras2
0.198159	4.31437	0.00075838	0.045767	Dedd2
-0.149582	6.35355	0.000763515	0.0459049	Hdac3
-0.311941	3.12053	0.000771471	0.0462108	Folh1
-0.665227	-0.0602112	0.000780991	0.0465799	Fam205c
-0.166218	5.60104	0.000783413	0.0465799	Cnot1
0.376783	2.95245	0.000792373	0.0468619	Llph-ps2
0.344432	7.51848	0.000793973	0.0468619	C230004F18Rik
0.302667	5.2298	0.000803117	0.0472286	Bod1l
0.191328	4.78951	0.000808903	0.0473958	Sema6a
-0.486508	1.54132	0.000827439	0.0483062	Cd84
-0.440697	1.84571	0.000839699	0.048845	Masp1
0.177371	7.22206	0.000848016	0.0491514	Efnb3
0.238541	5.36405	0.00086747	0.0500386	Trio
0.203812	4.29798	0.000869535	0.0500386	Cbx1
-0.419234	1.73712	0.000876398	0.0501347	Cd14
0.52528	1.43197	0.000879215	0.0501347	Gm6158
0.26593	4.64916	0.000880539	0.0501347	Zbtb44
-0.218037	4.11461	0.000884122	0.0501615	Rgma
-0.273727	4.07015	0.000888269	0.0502199	Unc93b1
0.618829	1.97165	0.000893216	0.050323	Utp14b
0.242253	4.46218	0.00091245	0.0510786	Prpf19
0.323353	2.30446	0.000912966	0.0510786	Prr7
-0.164226	7.01823	0.000926269	0.0515565	Oat
0.291949	3.4467	0.000927908	0.0515565	D16Ertd472e
0.25701	9.55135	0.000931161	0.0515594	Gm10222
-0.201787	6.41724	0.000939065	0.051819	Aldh6a1
0.215219	5.90102	0.000950076	0.0520733	Wdr26
-0.492993	0.897883	0.000950137	0.0520733	Tlr7
-0.217257	5.30674	0.000981372	0.0536029	Ankib1
-0.163372	5.68041	0.000995894	0.0542123	Anapc4
-0.183127	5.10115	0.00100073	0.0542922	Cpne1
-0.374037	2.077	0.00100831	0.0545198	Degs2
0.359235	1.9052	0.00102666	0.055054	Tmem39b
0.262744	2.89393	0.00102937	0.055054	Rbm19
0.148358	9.28797	0.00103357	0.055054	Mrfap1
-0.30477	4.94793	0.00103631	0.055054	Pygm
0.555695	0.498296	0.00103874	0.055054	Lrrc9
0.394029	1.50545	0.00103898	0.055054	AA414768
-0.43247	4.42974	0.00104211	0.055054	Cfh
0.810567	-0.00470884	0.00105564	0.0554299	Gm26461
-0.222446	6.04372	0.00105967	0.0554299	Smarcd1
-0.242948	4.28298	0.00106259	0.0554299	Abcg2
0.688247	0.230546	0.00106298	0.0554299	Gm29508
-0.296058	3.73748	0.00107992	0.0561312	Lpcat2
0.669356	1.08124	0.00109559	0.0567628	C130074G19Rik
0.549682	0.288849	0.00110692	0.0571663	Colca2
0.224001	5.3118	0.00111413	0.0571949	Sfpq
0.193154	6.40781	0.00111458	0.0571949	Anp32e
1.1546	0.793806	0.00112144	0.0573642	Slc10a4
0.178512	5.02245	0.0011276	0.0574968	Sde2
0.172919	5.5315	0.00113198	0.0575384	Aldh5a1
-0.164556	5.35839	0.00115509	0.0585184	Axl
-0.169751	7.07022	0.00115853	0.0585184	Lgmn
0.28842	6.15935	0.00117327	0.0590779	Wnk1
0.256567	3.54193	0.00118382	0.0594235	Cdr2l
0.15181	5.42417	0.00118854	0.0594751	Hnrnph3
-0.595468	0.0125531	0.00119558	0.059642	Gm5086
0.275491	4.71838	0.0012083	0.0600905	Tiparp
-0.209846	6.31107	0.00122099	0.0605347	Nr1d2
0.185157	4.94598	0.00122913	0.0606002	Kdelr1
-0.182387	7.76413	0.00123918	0.0606002	Serpine2
-0.151641	6.79153	0.00124085	0.0606002	Rab11fip4
-0.25409	6.02709	0.00124263	0.0606002	Id3
0.178398	7.26842	0.00124809	0.0606002	Nrxn3
-0.230392	4.49831	0.00125405	0.0606002	Rlbp1
-0.158209	5.48324	0.00125442	0.0606002	Ltn1
0.292682	3.1337	0.00125643	0.0606002	Hsd17b11
-0.198111	4.50167	0.0012598	0.0606002	Atp13a3
0.156756	6.27701	0.00125992	0.0606002	B230217C12Rik
-0.48523	1.16998	0.00130399	0.0625333	Cd86
-0.231555	4.76211	0.00133333	0.0637507	Carmil1
-0.180647	11.2454	0.00135832	0.064631	Apoe
0.246269	6.07087	0.00135977	0.064631	Dnajb1
0.270166	4.45951	0.00139401	0.0660638	Egln1
-0.13307	5.64952	0.00141729	0.0667158	Ssna1
0.155471	4.66137	0.0014198	0.0667158	Tmem101
-0.327492	3.44119	0.00142285	0.0667158	Eif4a-ps4
0.201081	4.70619	0.00142433	0.0667158	Rhot2
0.189349	7.1493	0.00144098	0.0670493	Lynx1
-0.164343	8.67122	0.00144372	0.0670493	Prdx6
0.642491	2.24989	0.00144393	0.0670493	Npffr1
0.323711	3.17765	0.00148954	0.0689684	Garem1
0.229646	4.22568	0.00149732	0.0691298	Vapb
0.333851	2.32074	0.00153758	0.0704863	Fbxl14
0.785249	-0.416903	0.0015392	0.0704863	Styk1
0.284881	3.0254	0.00153982	0.0704863	Snap29
-0.24837	4.99192	0.00154994	0.070733	Crot
-0.230925	4.25911	0.00155399	0.070733	Tlcd1
0.449739	1.47618	0.00155914	0.0707674	Lmnb1
0.347094	3.93466	0.00157231	0.0711648	Gm10221
0.18584	5.81303	0.00158213	0.0714088	Hipk1
-0.226958	5.64142	0.00160227	0.0721156	Eef1a2
-0.141147	7.86854	0.00163287	0.0732882	Cds2
0.388388	3.11588	0.00164715	0.0737226	Dlx2
-0.193001	7.84297	0.0016554	0.0737226	Htra1
0.228801	4.99542	0.00165628	0.0737226	Per1
-0.233045	3.80737	0.00168299	0.074614	Rpusd3
0.325912	2.93261	0.0016863	0.074614	Gpr3
-0.143734	7.19955	0.00169291	0.074614	Slc3a2
0.221508	6.39509	0.00169483	0.074614	Arglu1
0.327483	4.01035	0.00171206	0.0750248	Hs3st4
-0.182713	5.50332	0.00171361	0.0750248	Exoc2
-0.191487	6.51811	0.00171813	0.0750248	Tmf1
0.30661	3.44205	0.00173097	0.0753815	Hist1h2ap
1.8589	0.405643	0.00174605	0.0755129	Prdm12
0.147912	4.42273	0.00174802	0.0755129	Tmem80
-0.160172	5.31417	0.00174805	0.0755129	Bag6
-0.17481	4.74908	0.00176414	0.0758439	Tubgcp5
-0.295394	2.4056	0.00176608	0.0758439	Ttpa
0.140383	6.50385	0.00176983	0.0758439	Arl3
-0.202332	4.6455	0.00177949	0.0760319	Tor1aip1
-0.184775	8.77622	0.00178366	0.0760319	Pld3
0.173757	5.86651	0.00181285	0.076738	Ddi2
0.228787	3.69395	0.00181417	0.076738	Gar1
-0.164789	5.36139	0.00181451	0.076738	Scfd1
-0.205109	6.29685	0.00184469	0.0772554	Pcdhgc3
-0.198275	4.23106	0.00184472	0.0772554	Ythdc2
0.129984	8.29443	0.00184654	0.0772554	Tpt1
-0.186454	3.8629	0.00185235	0.0772554	Zfp810
-0.170322	4.11048	0.00185285	0.0772554	Ddx39
0.232839	5.50586	0.00185551	0.0772554	BC005537
0.303374	5.12786	0.00186982	0.0772861	Dlx1
-0.203261	4.06876	0.00186985	0.0772861	Ets1
0.221566	5.20176	0.00187069	0.0772861	Xpr1
0.245076	2.74994	0.00187543	0.0772861	Iba57
1.11616	0.304312	0.00189926	0.0780682	S100a8
-0.244346	3.31372	0.00190931	0.0782817	Cd68
-0.157096	5.65467	0.00194635	0.0795977	Vipas39
-0.243447	2.61385	0.0019541	0.0797123	Irf8
0.829079	0.486332	0.00197011	0.079982	2010001K21Rik
-0.272098	4.7023	0.00197395	0.079982	Rab11b-ps2
-0.656871	1.12465	0.0019756	0.079982	Gm12184
0.457584	5.00472	0.00198485	0.0801552	Btg2
-0.209435	4.85481	0.00199958	0.0805481	Adhfe1
-0.331943	2.3044	0.00201432	0.0809394	Tmem173
0.301573	2.77689	0.00204134	0.0815917	Sox1ot
0.254101	4.31971	0.00204423	0.0815917	Mtss1
0.395772	12.6123	0.00204574	0.0815917	Rn7s1
-0.293227	2.92795	0.00207894	0.0827109	Hpgd
-0.138426	5.64728	0.00210245	0.0834404	Fibp
-0.164635	5.02168	0.00215502	0.0849466	Tmem129
0.335113	2.345	0.00215599	0.0849466	Nes
-0.235301	3.89292	0.00216137	0.0849466	Fcgr3
0.175735	5.46866	0.00216149	0.0849466	Arid4a
0.144145	7.27642	0.00218251	0.0855641	Hspe1
-0.140191	6.67479	0.00219297	0.08558	Ckap5
0.218187	6.09293	0.00219399	0.08558	Amer2
-0.232513	3.76246	0.00219885	0.08558	Tlr3
-0.197549	4.34172	0.00223559	0.0868003	Ifngr1
0.231776	5.38826	0.00228896	0.0886586	Rasl10b
-0.174493	6.72838	0.00231171	0.0891474	Acap3
0.170622	6.30927	0.00231264	0.0891474	Mgea5
-0.198092	4.01082	0.00232515	0.0894157	Plcb3
0.179531	6.64379	0.00233302	0.0895046	Nucks1
-0.227274	4.99791	0.00236007	0.0903273	Fam214a
-0.151832	4.76861	0.00236805	0.090418	G6pdx
-0.235833	3.91846	0.00238293	0.0907712	Plekho2
0.58697	2.00874	0.00240806	0.0913702	Ret
0.583951	0.637534	0.00241222	0.0913702	Gm4045
0.287253	4.73652	0.00241567	0.0913702	Doc2b
0.254539	3.71527	0.00244342	0.0921421	Acvr1
0.753637	2.5886	0.00244752	0.0921421	Pld5
0.134035	5.85594	0.00245898	0.0923578	Gigyf2
-0.199442	5.59947	0.00246802	0.0924818	Rhobtb2
0.34219	2.33141	0.00255283	0.0953151	Rnf144b
0.187812	4.7077	0.00256859	0.0953151	Zeb1
-0.316041	2.68313	0.0025687	0.0953151	Klhl40
-0.264009	2.87073	0.00257043	0.0953151	Aif1
0.237009	4.3529	0.00257321	0.0953151	N4bp1
0.260326	6.00138	0.00258078	0.0953764	Srcap
0.245358	8.51797	0.0025959	0.0957155	Shank1
-0.214873	5.82779	0.00260801	0.0959427	Aldh1l1
0.225986	4.9758	0.00262116	0.0960095	Arhgef12
0.38282	12.6804	0.00262175	0.0960095	Rn7s2
0.213546	3.94443	0.00263644	0.0963287	Fam193a
0.303472	2.76593	0.00266815	0.0971336	Tmem28
-0.143369	8.977	0.00267053	0.0971336	Aco2
0.209507	8.3063	0.00267848	0.0971422	Grin2b
-0.177464	4.34508	0.00268282	0.0971422	Acox3
0.425013	5.00943	0.00272262	0.0983622	Cdr1
0.229517	5.4335	0.00274337	0.09889	Nrp2
0.216196	5.9374	0.00276493	0.099299	Rraga
0.208877	3.85747	0.00277556	0.099299	Gm21988
-0.247941	4.41723	0.00277627	0.099299	Vsir
0.556908	0.945308	0.00277936	0.099299	Gm49353
-0.165853	5.79881	0.00278701	0.099352	Slc9a3r1
-0.130299	5.89687	0.00280302	0.0997022	Flt1
0.201736	5.33334	0.00282458	0.100248	Klf10
-0.456396	2.05823	0.00289147	0.102396	Gkn3
0.307624	2.60204	0.00291327	0.102942	Klhl29
-0.171322	5.26051	0.00292399	0.103095	Slc35b2
-0.261959	2.473	0.00293232	0.103163	Spi1
-0.18408	7.07442	0.00294717	0.103459	Phgdh
0.162421	5.37227	0.00296624	0.103902	Snrpf
0.230445	4.23371	0.00298909	0.104476	Kat6b
-0.211496	5.03377	0.00301041	0.104951	Tmem119
0.137231	5.94532	0.00301726	0.104951	Prkcsh
-0.154505	8.25447	0.00302223	0.104951	Hk1
0.253889	3.9623	0.00303294	0.105096	Rnf150
-0.115353	7.65304	0.00304233	0.105195	Idh3g
-0.436581	1.28509	0.00305109	0.10523	Myo1f
-0.37034	3.62602	0.00305884	0.10523	Gm20659
0.159812	5.78584	0.00306916	0.10523	U2af1
-0.182805	3.83135	0.0030762	0.10523	Caskin2
0.443389	1.31434	0.00307647	0.10523	Rps10-ps2
0.142118	6.62416	0.00308251	0.10523	Sbno1
-0.126983	8.90173	0.00313022	0.106633	Ftl1
0.152622	7.06176	0.00314824	0.10702	Ahsa1
0.258195	5.68879	0.00317617	0.107684	Zfhx2
1.5477	0.351518	0.00318867	0.107684	Isl1
-0.198253	6.26734	0.00319388	0.107684	A830018L16Rik
0.175986	6.03894	0.00319888	0.107684	Arpc3
-0.178028	6.66631	0.00320119	0.107684	Cxcl14
0.145781	7.32835	0.0032212	0.108132	Hnrnph1
-0.173491	4.78866	0.0032381	0.108473	Dennd4a
-0.157799	5.56588	0.00325629	0.108856	Ica1
-0.751686	-0.109327	0.00327299	0.109188	Lrrc25
-0.414971	2.95753	0.00330511	0.110032	Slc13a5
-0.163246	10.4511	0.00331526	0.110142	Sparcl1
-0.181741	5.86509	0.00332516	0.110243	Asah1
-0.137461	7.03618	0.00334325	0.110616	Tsn
-0.320372	1.8002	0.00335352	0.110728	Ecscr
-0.184241	4.79842	0.00337535	0.111221	Ptprb
0.831244	5.56403	0.00338602	0.111345	Fos
-0.238483	3.23747	0.00341389	0.112032	Cep85l
0.175887	5.23055	0.00342511	0.112172	9330159F19Rik
0.404226	1.19467	0.00344576	0.11262	Tec
-0.281096	4.51834	0.00349176	0.113504	Gm4366
-0.194483	6.05067	0.00349804	0.113504	Pon2
-0.137873	7.86714	0.00350496	0.113504	Inpp4a
-0.377941	1.53402	0.00350542	0.113504	Csf3r
-0.264068	3.00813	0.00350861	0.113504	Pdpr
0.314833	3.23689	0.00351507	0.113504	Tshz1
-0.161859	5.19727	0.00353587	0.113808	Tcta
-0.145054	5.69748	0.00354245	0.113808	Pcif1
0.14877	5.81525	0.00354567	0.113808	Ppp1r12a
0.769848	1.88427	0.00356139	0.11401	Magel2
0.198876	4.9622	0.00356767	0.11401	Gadd45g
-0.187319	7.78059	0.00357321	0.11401	Rcn2
-0.264289	6.03064	0.00359047	0.114126	Cirbp
-0.262152	3.72043	0.003591	0.114126	Slc40a1
0.526782	2.04033	0.00359993	0.114184	Ano1
-0.405792	0.935422	0.00363885	0.115192	Gpr183
0.414342	1.93873	0.0036636	0.115531	Hey2
0.251443	2.68861	0.00366682	0.115531	Mdc1
-0.143916	8.77177	0.00367723	0.115531	Kif5c
0.250843	4.64108	0.00367824	0.115531	Abl2
0.624261	0.758218	0.00369044	0.115689	Rn7s6
-0.171231	5.34191	0.00371189	0.116135	Txnl4b
0.159822	4.29325	0.00373825	0.116645	BC024978
0.193522	5.31696	0.00375652	0.116645	Lnpep
-0.162484	5.15817	0.0037567	0.116645	Mfap3l
-0.262929	3.02524	0.00375713	0.116645	Cyba
-0.186308	5.79819	0.003795	0.117594	Ly6c1
-0.500089	0.247506	0.00382303	0.118235	Ly75
0.183977	4.07339	0.00383501	0.118378	Naa30
-0.142439	5.66681	0.00385617	0.118648	Tpp2
0.178062	5.23699	0.00386882	0.118648	Prpf38b
0.183157	5.66682	0.00387068	0.118648	Dpf1
-0.300697	2.96926	0.00388298	0.118648	Adora2b
-0.16821	6.70881	0.00388303	0.118648	Rnf208
0.201406	3.84516	0.00388793	0.118648	Dcun1d3
-0.164778	6.16071	0.00389754	0.118716	Cse1l
0.303539	2.26441	0.00392057	0.119193	Pinx1
-0.273492	4.80706	0.00395352	0.119779	Fn1
-0.199088	6.50584	0.00395472	0.119779	Spry2
0.270718	3.94356	0.00400084	0.120949	Tnfaip8l3
0.266259	2.35109	0.00401467	0.121139	B230369F24Rik
-0.213147	4.79104	0.00407313	0.122674	Scara3
-0.276691	4.49111	0.00408813	0.122896	Sema3c
-0.381989	1.18682	0.00412216	0.12354	Lrrk1
0.257359	3.65815	0.0041249	0.12354	Ece2
0.170786	6.10203	0.00414918	0.12365	Ppig
-0.191283	3.86771	0.00415262	0.12365	Ly86
-0.136279	7.22433	0.00415866	0.12365	Add3
0.22913	3.7691	0.00416237	0.12365	Stk40
0.156741	4.37253	0.00417168	0.12365	Polr3gl
-0.129283	8.82264	0.00417461	0.12365	Pink1
0.366714	2.36951	0.00419607	0.124057	Gm4540
1.05709	-0.061887	0.00422287	0.124621	Gm21986
0.405337	1.97298	0.00423801	0.124839	Taf4
-0.150339	4.9811	0.00426431	0.125385	Cmtm6
-0.242564	3.43879	0.00427238	0.125393	Entpd1
0.274846	3.31705	0.00430497	0.126073	Adipor2
-0.578823	4.4256	0.0043112	0.126073	Hes5
-0.355457	1.28731	0.00433403	0.126511	A730056A06Rik
-0.155794	5.42682	0.00435764	0.12661	Tst
-0.126533	6.54742	0.00435829	0.12661	Arfgap1
0.158844	5.53955	0.004361	0.12661	Rai1
-0.457534	1.74524	0.00439152	0.127267	Zfp965
-0.581804	0.454314	0.00441924	0.127841	AC132253.9
0.344176	1.625	0.00443822	0.128087	Gch1
0.284419	5.63898	0.00444367	0.128087	Tra2a
-0.1506	6.04682	0.00445442	0.128168	Brox
0.244227	5.66999	0.00446438	0.128226	Zbtb18
0.735908	0.572805	0.00448603	0.128618	Ccdc121
0.309305	2.00982	0.0045057	0.128953	Nuf2
-0.238886	8.45919	0.00453291	0.129501	Zfp365
-0.184993	4.6006	0.0045687	0.130293	Golph3l
0.161799	5.58126	0.0045835	0.130346	Fktn
-0.2327	3.78948	0.00459982	0.130346	Paqr6
0.162034	5.82224	0.00460706	0.130346	Csrnp3
-0.136584	5.93087	0.00460827	0.130346	Ilk
-0.32906	1.88515	0.00461103	0.130346	Haus4
0.260814	3.38812	0.00465762	0.131404	Zrsr1
0.760465	1.34327	0.00466912	0.131404	Igfbpl1
-0.168406	4.96005	0.00467292	0.131404	Frat1
-0.143479	4.65563	0.00468931	0.131556	Eif2d
0.501626	1.63199	0.00469465	0.131556	Gem
0.298206	2.00231	0.00473453	0.132274	Hira
0.234992	4.40385	0.00473667	0.132274	Sap130
-0.126411	6.81399	0.00475967	0.132366	Psmb3
0.30614	2.96813	0.00477278	0.132366	Tmem267
-0.160795	4.32763	0.00477468	0.132366	Zfp334
0.342141	3.10998	0.00478155	0.132366	Sox2
-0.146178	7.47544	0.00478432	0.132366	Ddb1
-0.196521	3.42152	0.00478926	0.132366	Vmac
-0.168822	7.2976	0.00483668	0.133448	Ubqln2
0.214966	5.80855	0.00486569	0.134019	Fryl
-0.142801	7.4377	0.00489219	0.134518	Alg2
-0.137274	7.64026	0.00490872	0.134743	Ap2b1
-0.26979	2.7034	0.0049187	0.134788	Trex1
-0.169354	5.76039	0.00492835	0.134823	Snx14
-0.289334	4.00918	0.00495994	0.13526	Gm10039
-0.181205	4.18893	0.00496115	0.13526	Mcc
-0.160969	7.14913	0.00498431	0.135662	Peg13
-0.142736	4.82966	0.00501101	0.136159	Mrps10
0.383101	3.04412	0.00502101	0.136201	Tead1
0.125066	6.57677	0.00505412	0.136869	Snx27
-0.158017	4.89732	0.00507136	0.137105	Msn
-0.214663	5.29326	0.00508883	0.137291	Spg7
0.860156	2.0216	0.00509525	0.137291	Zic4
-0.165164	5.24596	0.00513383	0.138099	Eci2
-0.37059	1.10354	0.00517483	0.13897	Klhl6
-0.146158	6.09062	0.00522731	0.139842	Alas1
0.251018	5.66351	0.00523067	0.139842	Kcnc1
0.182223	4.2489	0.00523334	0.139842	Ppp1r8
-0.120727	6.11363	0.00525509	0.140191	Rnf114
0.222978	6.96973	0.00529404	0.140996	Rian
-0.22754	7.48197	0.00530659	0.141098	Mink1
0.182227	4.85869	0.00531982	0.141216	Pbrm1
0.222142	5.52635	0.00534575	0.141671	Kmt2a
0.463823	8.13557	0.00536013	0.141819	Gm42418
0.139967	5.88957	0.00539224	0.142435	Socs5
-0.173116	4.37548	0.00541373	0.142768	Mfsd8
0.243236	5.63953	0.00542657	0.142873	Slc6a11
0.140976	4.99734	0.00547053	0.143749	Ggact
0.204207	3.7428	0.00548626	0.143749	Tet1
-0.129126	7.94192	0.00548662	0.143749	Nrcam
-0.184184	3.7661	0.00554187	0.144961	Hps3
0.152871	4.85157	0.00555622	0.145101	Smad5
-0.434007	1.89796	0.00560661	0.14618	Gm34466
-0.257829	5.4617	0.00565639	0.14711	Cd34
-0.22552	4.81127	0.00566329	0.14711	Clec2l
-0.194478	4.16493	0.00566966	0.14711	Kcnt2
0.214644	4.57685	0.00567953	0.147129	Acvr1c
-0.20078	4.17375	0.00571679	0.147856	Vwa5a
-0.840408	0.227425	0.00572881	0.14793	Tmprss7
0.267118	4.44362	0.00573964	0.147973	Sox5
0.126372	8.54503	0.00576924	0.148419	Atp5g3
-0.127027	7.93038	0.0057754	0.148419	Cdk16
0.121366	8.07299	0.00579269	0.148526	Hnrnpa2b1
-0.573453	-0.156739	0.00579875	0.148526	I830077J02Rik
0.225317	3.02553	0.00581631	0.148526	Ptpn12
-0.143807	4.99375	0.00581643	0.148526	Tbcd
0.32907	5.75502	0.00583908	0.148771	Pcdh19
-0.179909	4.04805	0.00585215	0.148771	Smpd2
-0.136701	7.71695	0.0058537	0.148771	Glud1
-0.136818	7.93324	0.00586389	0.148795	Atp6v0d1
0.229351	5.25553	0.00588089	0.148836	Hnrnpd
0.330388	3.59003	0.00588398	0.148836	Ep300
-0.273305	2.65959	0.00591574	0.149283	Aste1
-0.441008	2.12721	0.0059355	0.149283	Wnt9a
0.478726	0.826808	0.00594507	0.149283	Morn5
0.148082	5.31277	0.00594605	0.149283	Med1
0.78665	2.69727	0.0059564	0.149283	Tmem212
0.223238	5.2762	0.00595725	0.149283	Bptf
0.338192	2.8759	0.00597319	0.14945	Gm10774
-0.233972	2.93771	0.00599857	0.149853	Pecr
-0.153564	4.38953	0.00602796	0.150258	Xylt2
-0.221606	4.25928	0.00603346	0.150258	Suclg2
-0.140106	4.861	0.00605694	0.15061	Gba
1.11394	-0.316717	0.00608605	0.151019	Mc3r
-0.146914	5.38687	0.00609211	0.151019	Prpf40a
-0.137232	5.91197	0.00613131	0.151757	Ctsf
0.119933	9.35152	0.00620214	0.153237	Skp1a
-0.191714	6.06597	0.00621217	0.153237	Kcnip4
-0.165459	5.35293	0.00622365	0.153237	Clock
0.719033	0.786793	0.00622913	0.153237	1700012B09Rik
-0.176924	4.69646	0.00626887	0.153979	Gtf3c4
-0.396973	0.82358	0.0062898	0.153987	Ucp3
-0.167311	6.46183	0.00629692	0.153987	Atrn
-0.137832	5.16814	0.0062981	0.153987	Eif2b1
-0.172772	3.84974	0.0063074	0.153987	Pld2
-0.235363	2.86321	0.00632764	0.154207	Dennd4c
0.730998	0.256486	0.00633556	0.154207	Musk
0.616557	-0.078903	0.00637658	0.154971	Gm42741
0.135946	5.22412	0.00639588	0.155206	Zfand3
-0.154826	5.43795	0.00640697	0.155241	Rbbp9
-0.93801	-0.241961	0.00646301	0.156364	Esm1
-0.31016	5.73512	0.00648804	0.156516	Hsd11b1
0.576584	0.765825	0.00648871	0.156516	Snhg9
0.219866	4.35037	0.00651101	0.156819	Chst11
0.175779	5.31177	0.00652232	0.156857	Paqr9
0.186367	5.21095	0.00656122	0.157557	Acin1
-0.177608	4.27606	0.00659234	0.15783	Gm5113
0.295059	3.14347	0.00659713	0.15783	Nkain3
0.321563	7.0555	0.00660194	0.15783	Mt2
0.218711	6.25201	0.00666936	0.158785	Elk1
-0.183273	3.92822	0.00667766	0.158785	Csgalnact2
-0.201825	4.94925	0.00667987	0.158785	Ift27
-0.153748	4.69193	0.00668132	0.158785	Oplah
-0.12813	6.77227	0.00671945	0.159456	Nudt19
-0.120337	6.51951	0.00674752	0.159886	Rbck1
0.169364	5.40557	0.00677109	0.160209	Zfp36l1
-0.150228	7.48678	0.00680117	0.160685	Ndufs1
-0.552749	2.6385	0.00682916	0.16111	9130024F11Rik
-0.354826	2.07926	0.00685822	0.161559	Capg
0.203237	3.96322	0.00687133	0.161603	Npas3
-0.292255	2.02962	0.00688733	0.161603	Gm13446
1.04635	0.00493111	0.00689241	0.161603	S100a9
0.254189	5.16396	0.00690743	0.161603	Irs2
0.245344	2.79164	0.00694184	0.161603	P2rx7
-0.167573	4.92872	0.00695511	0.161603	Mgat4b
-0.112815	6.28726	0.00696247	0.161603	Slc39a1
-0.813486	-0.342444	0.00696408	0.161603	Gm7328
0.219791	4.36415	0.00696665	0.161603	Phc3
-0.448025	1.84985	0.00697073	0.161603	Rps3a2
0.145247	6.5144	0.00697922	0.161603	Dnajb2
-0.314757	1.65638	0.00698045	0.161603	Ncf2
-0.247157	2.47792	0.0070076	0.161999	Sap30l
0.302655	2.21076	0.00708777	0.163618	Sall3
0.236097	6.12343	0.00714739	0.164758	Ago2
-0.271214	3.15267	0.0071591	0.164792	Flywch2
0.269326	7.81207	0.00716963	0.164799	Ddn
0.2052	5.29181	0.0071975	0.165041	Tmem178b
0.168518	5.76313	0.00720062	0.165041	Arid1a
-0.225261	4.26925	0.00726738	0.166114	Tmem176a
0.230706	4.62698	0.00726807	0.166114	Kat6a
0.616159	0.801158	0.00730745	0.166777	Cfap299
-0.200964	6.83046	0.00734056	0.16712	Ctsl
0.147509	7.18976	0.00734322	0.16712	Rpl23
0.256117	3.57333	0.00736856	0.167461	Rab11fip2
0.159871	5.26827	0.00738608	0.167484	Cdk11b
-0.373987	1.59443	0.0073904	0.167484	Pla2g4a
0.164836	3.81692	0.00740432	0.167564	Bahd1
0.223383	3.27491	0.00741504	0.167572	Mettl7a1
-0.141309	5.8008	0.00745445	0.168226	Sec23b
0.27714	3.1211	0.00749321	0.168726	Zfp831
-0.198254	4.67372	0.00749752	0.168726	Trpm7
-0.382818	1.32896	0.00755346	0.169483	Fcgr1
-0.150181	7.03221	0.00756502	0.169483	Cbx5
-0.225185	2.91564	0.00759437	0.169483	Nhlrc3
-0.270104	3.11254	0.00759701	0.169483	Agmo
0.130126	5.78118	0.00759929	0.169483	Lsm12
0.50941	0.722565	0.00760326	0.169483	Kcnmb1
0.556508	0.368513	0.00760481	0.169483	C230021G24Rik
-0.122281	6.38325	0.00763567	0.169936	Map3k12
0.34501	4.14724	0.007647	0.169953	Cd24a
0.153017	4.71601	0.00768789	0.17032	Wbp1
0.191285	5.74916	0.00770163	0.17032	Tnrc6b
-0.196905	6.72418	0.00770413	0.17032	Marcksl1
-0.199989	4.61406	0.00770579	0.17032	Nsdhl
0.144799	7.36018	0.00773103	0.170644	Lsamp
-0.134955	7.72348	0.00775685	0.17098	Eif5
-0.128083	5.74699	0.00778589	0.171172	Vcpip1
0.165058	5.41518	0.00778684	0.171172	Cpeb3
-0.142797	4.57647	0.00780897	0.171425	Mvb12a
0.222378	4.01958	0.00788725	0.172897	Dlx6os1
-0.172134	5.58239	0.00790449	0.172897	B3gat1
0.313569	2.2785	0.00790822	0.172897	Dlx1as
0.277936	3.37123	0.00793436	0.173159	Map4k4
-0.300036	2.09632	0.0079418	0.173159	Arhgap45
0.232645	4.14411	0.00795752	0.173159	Prdm2
-0.247815	5.54189	0.00797106	0.173159	Cav2
0.680616	3.10265	0.00797395	0.173159	Ccdc153
0.45241	3.1352	0.00799514	0.173386	Sp9
0.692703	0.472599	0.00805243	0.173926	Gm23935
0.692703	0.472599	0.00805243	0.173926	Gm24245
0.692703	0.472599	0.00805243	0.173926	Gm24270
0.153618	4.50798	0.00806466	0.173957	Senp6
0.381981	1.32511	0.0081021	0.174531	Rtl5
0.202635	3.95587	0.00819589	0.176277	Tent4b
-0.14223	6.26835	0.00821648	0.176277	Cask
-0.172421	3.72755	0.00822281	0.176277	Prkab1
0.150235	4.90298	0.00824204	0.176277	Ggct
0.998696	1.01939	0.00824494	0.176277	Slc14a2
0.128368	8.37439	0.00824882	0.176277	G3bp2
0.444902	0.657009	0.00830389	0.177219	Snrpert
0.71357	-0.334247	0.00837131	0.178263	Daw1
-0.133179	7.97995	0.00837492	0.178263	Mmd2
-0.146844	7.59649	0.00841908	0.178782	Serinc3
-0.236711	2.32579	0.00842618	0.178782	Cd37
-0.153224	4.16597	0.00843258	0.178782	Urm1
0.147006	4.58843	0.0084692	0.179244	Iws1
0.212938	5.52226	0.00847662	0.179244	Ep400
0.299292	3.2514	0.00851189	0.179743	Amotl1
0.630848	0.156512	0.00852252	0.179743	Abhd11os
-0.227425	2.98859	0.00857706	0.180424	BC048403
-0.273566	4.80542	0.00857722	0.180424	Cpt1a
-0.147893	4.52086	0.00859607	0.180585	C87436
-0.376843	0.993398	0.00862809	0.181021	Sash3
-0.490237	0.809862	0.00865162	0.181279	Tlr13
0.403094	1.29167	0.00867169	0.181464	Gm5124
-0.174859	4.12036	0.00869602	0.181737	Dgat1
0.166361	4.28825	0.0087154	0.181906	Stx16
-0.112075	6.65571	0.00874801	0.182248	Poldip2
-0.110853	8.55938	0.00875441	0.182248	Ndufb9
0.110279	6.05563	0.00879752	0.182909	Fbxw2
0.712814	1.87643	0.00889283	0.184448	Ak7
-0.406513	0.678993	0.00890949	0.184448	Gm29367
0.237179	3.83506	0.0089148	0.184448	Ajap1
0.120328	6.05417	0.00891777	0.184448	Ube2k
0.285747	2.73289	0.00893695	0.184448	Gm5617
0.267514	3.31194	0.00894023	0.184448	Ybx3
-0.617265	-0.480956	0.0089525	0.184465	Gbp5
-0.142188	6.58155	0.00902164	0.185652	Lix1
0.275764	6.49485	0.00903533	0.185669	Dusp6
0.197814	3.24381	0.00904551	0.185669	Kri1
-0.197282	3.80417	0.00908564	0.186099	Mpc1-ps
-0.168422	6.24345	0.00909744	0.186099	Tpd52
0.392707	2.65961	0.00910112	0.186099	Hist1h4i
-0.504549	-0.000448908	0.00918009	0.187476	Cpeb1os1
0.168229	5.72304	0.00919266	0.187495	Cadm3
-0.125285	7.87106	0.00921923	0.187799	Sfxn5
0.475211	0.308816	0.00923627	0.187909	Gm43681
0.808352	1.17486	0.00926975	0.188352	Gm13092
0.192098	4.67769	0.00929839	0.188696	Rasa1
0.549184	2.05775	0.00935438	0.188817	Gm47287
0.549184	2.05775	0.00935438	0.188817	Gm47304
0.549184	2.05775	0.00935438	0.188817	Gm47305
0.532068	2.59118	0.00935981	0.188817	mt-Tg
0.157656	5.81653	0.00937606	0.188817	Nutf2-ps1
-0.12764	5.69238	0.00938617	0.188817	Prkag1
-0.112966	6.91451	0.00938638	0.188817	S100b
-0.112508	5.95477	0.00939941	0.188844	Kansl2
-0.141377	7.34103	0.00941724	0.188854	Ap1b1
0.170584	6.35241	0.00942334	0.188854	Pkp4
0.260897	3.0048	0.00945555	0.189264	Aff2
-0.139279	5.645	0.00948368	0.189446	Ecpas
-0.16242	9.91542	0.00948819	0.189446	Aldoc
-0.146088	5.05018	0.00951975	0.189824	Ubr1
0.444178	2.05551	0.00953069	0.189824	Gm1043
-0.411211	1.45425	0.00955626	0.190099	Mroh7
-0.211763	4.48101	0.00957647	0.190266	Fcgrt
-0.180346	4.92416	0.00958834	0.190267	AI464131
-0.129111	5.18561	0.00962986	0.190856	Rgcc
0.312822	3.0885	0.00964425	0.190878	Rn7sk
0.18117	3.73502	0.00967145	0.190878	Zbtb2
-0.140826	7.37018	0.00967741	0.190878	Acsl6
0.238983	2.19686	0.00967834	0.190878	Man2a1
-0.280868	1.8343	0.00969037	0.190881	Art3
0.464154	1.16783	0.00976459	0.192109	Dnah5
-0.145079	5.15072	0.0097879	0.19211	Strn
-0.500186	0.2614	0.00978852	0.19211	Clec4a2
-0.35359	1.53747	0.00980397	0.192179	Pik3cg
-0.187944	4.46436	0.00986021	0.193047	Abca5
-0.192718	4.69435	0.00988527	0.193303	Fcrls
-0.128842	6.72062	0.00995984	0.194525	Bclaf1
-0.244165	3.82239	0.0100072	0.195212	Pcdhga6
-0.127482	5.21509	0.0100468	0.195649	Atp13a1
-0.219314	3.32673	0.0100538	0.195649	Mthfd1l
0.175877	3.85509	0.0101052	0.196412	Kmt5a
0.271486	2.89182	0.0101273	0.196604	Mbtd1
0.368192	3.16816	0.0101756	0.19724	Hist1h2be
0.299603	3.76918	0.0101939	0.19724	3300002P13Rik
0.436695	1.64645	0.0101968	0.19724	1700016K19Rik
-0.172415	4.62367	0.0102267	0.197415	Vwa8
0.138576	5.01686	0.0102358	0.197415	Neo1
0.125682	7.33817	0.0102571	0.197415	Rpl21
0.290861	3.94632	0.0102643	0.197415	Pnoc
0.158627	5.22225	0.010279	0.197415	Akirin2
0.118706	6.73744	0.0102793	0.197415	Agpat1
0.193041	4.98228	0.0103041	0.197655	Zcchc14
-0.133099	5.64795	0.0103552	0.198094	Bckdk
-0.164867	4.37421	0.0103614	0.198094	Tyrobp
-0.161524	4.22705	0.0103639	0.198094	Chrac1
0.156791	4.45171	0.0104014	0.198576	Rab5c
-0.130071	5.03978	0.0105051	0.199931	Birc2
-0.149086	5.42255	0.0105188	0.199931	Srgap2
-0.129946	6.18652	0.0105212	0.199931	Grn
-0.176477	5.55088	0.010522	0.199931	Ctso
-0.131824	8.92107	0.0105365	0.199971	Eif4g2
1.11575	1.47143	0.0105755	0.200281	Cxcl5
-0.390524	3.40978	0.0105825	0.200281	Gm16867
0.210846	4.34365	0.0105901	0.200281	Elmsan1
0.189411	3.37379	0.0106548	0.201267	Hacd1
-0.323255	2.32796	0.0107369	0.202512	Itgb2
0.49535	-0.187899	0.0107533	0.202512	Hnf1b
0.203888	4.21067	0.0107668	0.202512	Gm4149
-0.333713	2.24167	0.0107754	0.202512	Slc38a5
-0.467183	0.49438	0.0107836	0.202512	Bmx
-0.250547	2.36787	0.0108403	0.20334	Fmnl3
-0.190427	4.93639	0.0108962	0.204152	Ccz1
0.153865	6.01721	0.0109415	0.204763	Pigt
-0.108172	7.09369	0.0109667	0.204996	Psmb6
-0.543554	1.0499	0.0110225	0.2058	Skap1
0.277444	3.27576	0.0110596	0.206096	Fam43a
0.11908	6.07824	0.0110639	0.206096	Srp19
0.151217	5.56074	0.0112204	0.208769	Elovl6
-0.110799	8.42205	0.0112449	0.208853	Atxn10
0.53927	0.196816	0.0112508	0.208853	Dlx6
0.499445	1.32409	0.011359	0.210618	Tmem252
0.213519	4.3422	0.0113812	0.210788	Ccdc117
0.476891	1.31298	0.0114123	0.210798	Nhs
0.512826	-0.0909946	0.0114427	0.210798	Gm3739
-0.322752	1.8436	0.0114433	0.210798	Cd300c2
-0.12894	5.27543	0.0114531	0.210798	Dnajb12
0.14827	5.44017	0.0114601	0.210798	Plat
-0.172306	5.89996	0.0114685	0.210798	Kdm4b
-0.141533	7.55173	0.0114837	0.210798	Ntsr2
-0.200711	2.92547	0.0114864	0.210798	Mthfs
-0.136075	5.31753	0.0115101	0.210993	Inpp5k
-0.292416	1.73764	0.0116046	0.212483	Ccl6
0.140002	5.90844	0.0116195	0.212514	Tmem258
0.228936	3.24711	0.0116519	0.212735	Zfp874b
0.339018	2.0476	0.011658	0.212735	Cacng7
-0.315994	2.75882	0.0116825	0.212941	Kirrel2
0.267614	4.2531	0.0117055	0.21312	Ndnf
0.21241	3.02184	0.0117403	0.213457	Kcnk10
-0.158409	7.98838	0.0117505	0.213457	Dusp3
-0.114284	10.1628	0.0117774	0.213538	Gpm6b
-0.138681	6.69697	0.0117815	0.213538	Tbcb
-0.256478	5.50109	0.0118291	0.213953	Slc7a10
0.783086	-0.279253	0.0118362	0.213953	Gm49373
0.83639	-0.464731	0.0118561	0.213953	Akap14
-0.279475	1.9513	0.0118575	0.213953	Zfp647
-0.177199	4.09429	0.0119171	0.214787	Pcdhb9
0.137173	8.39553	0.0119681	0.215466	Canx
-0.150426	4.64224	0.0120072	0.215929	Ap5m1
0.328728	3.71582	0.0120394	0.216191	Rasl11a
-0.139813	5.20945	0.0120498	0.216191	Ddx56
-0.308143	2.3299	0.012062	0.216191	Cd248
-0.123869	8.24874	0.0121168	0.216931	Plpp3
0.372043	1.4705	0.0121574	0.217417	Ccnk
-0.252831	3.74831	0.0121743	0.217478	Cyp4f15
-0.335242	1.23382	0.0122726	0.218758	Ptafr
0.352368	2.09477	0.0122732	0.218758	4930578M01Rik
0.142085	4.69109	0.0122963	0.218895	Aph1a
0.319082	1.72736	0.0123147	0.218895	Swsap1
0.168028	5.53778	0.0123474	0.218895	Crim1
-0.54416	0.198265	0.0123519	0.218895	Slamf9
0.146677	5.12243	0.0123535	0.218895	Bcl9
0.446043	7.59514	0.0123623	0.218895	Arc
0.207527	3.74818	0.0124045	0.219401	Tent4a
0.488599	0.245287	0.012506	0.220648	Clrn1
-0.129017	4.82091	0.012521	0.220648	Haus2
-0.131245	5.06516	0.0125383	0.220648	Chmp6
-0.389957	0.775449	0.0125495	0.220648	Sh3tc1
0.560516	1.23565	0.0125567	0.220648	mt-Ta
0.126524	4.99374	0.0125645	0.220648	Ebag9
0.311414	3.6436	0.0125709	0.220648	Bambi
-0.168718	4.9361	0.0125926	0.220789	Eci1
0.168213	5.74164	0.0126409	0.221395	Ankrd17
-0.161389	3.89442	0.0126791	0.221509	Zkscan5
-0.14421	6.34841	0.0126809	0.221509	Adk
0.179607	5.73026	0.0126887	0.221509	Tnrc6c
0.317672	3.73362	0.012752	0.222352	Fam171a2
0.206192	6.30462	0.0127646	0.222352	Insig1
-0.131044	10.8504	0.012831	0.223268	Gpm6a
0.372667	2.27897	0.0128456	0.22328	Inhba
-0.218776	3.93345	0.012911	0.22396	Arhgef10l
-0.209994	7.50922	0.0129328	0.22396	Sncb
0.921009	1.97658	0.0129364	0.22396	Doc2g
-0.209146	6.34434	0.0129403	0.22396	Rasal1
0.223748	3.25805	0.0129809	0.224394	Ttc28
0.784624	0.274115	0.0130007	0.224394	1700024G13Rik
-0.338899	1.24516	0.0130071	0.224394	Tnfsf10
-0.251041	1.79335	0.0130315	0.224573	BC028528
-0.160366	3.47274	0.0130981	0.22548	Zfp90
-0.159527	4.88186	0.0131245	0.225638	Pex2
0.181725	4.85701	0.0131352	0.225638	Gatad2b
-0.352197	1.26654	0.0131839	0.22605	Zfp966
0.653582	1.55366	0.0131873	0.22605	AC124502.3
0.118368	7.46669	0.0132695	0.227199	Rpl23a
-0.180449	4.60048	0.0132825	0.227199	Dock1
-0.308022	1.58315	0.0133049	0.22734	Casp7
0.457883	0.621367	0.0133405	0.227456	Taf15
-0.142351	4.3791	0.013349	0.227456	Mterf3
-0.175543	5.11004	0.013354	0.227456	Chpf2
0.199535	4.11772	0.0133774	0.227614	Fam13a
0.520525	2.371	0.0134686	0.228924	Trpc7
-0.130553	6.49783	0.0135215	0.22932	Snx5
-0.173968	4.52952	0.0135339	0.22932	Slc15a2
0.233063	4.36902	0.0135431	0.22932	Mllt6
0.141456	5.43803	0.0135489	0.22932	Cacng2
0.180938	5.72428	0.0135898	0.229772	Agap1
-0.157561	4.70412	0.0136055	0.229796	Cep68
-0.134454	5.10317	0.013623	0.229851	Tecpr2
0.167353	11.0929	0.0136407	0.229909	Gm29216
-0.378499	1.62841	0.0136637	0.230056	Gstt2
0.104066	8.35478	0.0137122	0.230541	Gabarapl2
-0.117714	7.17222	0.0137212	0.230541	Ube2d2a
-0.322994	3.79568	0.0137588	0.230933	Htr2a
0.16	4.61647	0.0137959	0.231314	Wwtr1
0.418619	2.30779	0.0138282	0.231399	Hist1h4h
0.267387	1.35034	0.0138296	0.231399	Gm21926
0.130439	7.28208	0.0138521	0.231534	Wdfy3
-0.238715	2.94767	0.0138679	0.231558	Hexim2
-0.218024	3.96271	0.0139181	0.232121	Rab34
-0.157035	5.67977	0.013947	0.232121	Sgms1
-0.205733	3.88131	0.0139486	0.232121	Rnft2
-0.13734	4.93993	0.0139729	0.232121	Gnpda2
-0.14248	5.6241	0.0140037	0.232121	Tbc1d24
-0.151919	4.50533	0.0140078	0.232121	Lrrc73
-0.182104	4.26016	0.0140106	0.232121	Bmpr1b
0.305617	2.7807	0.0140294	0.232121	Meig1
0.192736	3.55929	0.0140313	0.232121	2700081O15Rik
0.18337	6.54181	0.0140912	0.232742	Chordc1
0.14091	4.18876	0.0140977	0.232742	2310033P09Rik
-0.128	4.47984	0.0141703	0.233391	Alg5
-0.138172	7.02226	0.0141798	0.233391	Lrrc58
0.229021	4.94749	0.0141805	0.233391	Nova2
-0.177114	7.15449	0.0141958	0.233406	Sdc4
-0.122869	5.74831	0.0142439	0.233957	Ormdl3
-0.290706	1.5204	0.0142681	0.234116	CT010496.1
0.136782	5.07303	0.0143209	0.23446	Rcc2
0.159378	4.22689	0.0143363	0.23446	Ncbp3
0.221667	5.86025	0.0143496	0.23446	Errfi1
-0.141764	4.19851	0.0143525	0.23446	Clip2
-0.14579	5.6223	0.0143618	0.23446	Uri1
-0.164146	6.22013	0.0144461	0.235439	Washc2
0.624845	0.399824	0.014451	0.235439	Dnase1l2
-0.190281	6.945	0.0144934	0.235615	Arnt2
-0.132201	4.49732	0.0145045	0.235615	Eefsec
0.194538	6.08522	0.0145057	0.235615	Manf
0.30536	4.01473	0.0146065	0.236816	C1ql3
-0.133872	4.71046	0.0146106	0.236816	Noc4l
-0.481622	-0.13462	0.0146432	0.236816	Gm13861
-0.125972	6.93428	0.0146504	0.236816	Ppp2r5b
0.115346	5.85212	0.0146531	0.236816	Brd2
0.243176	3.27236	0.0147266	0.237765	Hipk4
-0.179325	5.95231	0.014769	0.238211	Sptb
0.213849	2.55056	0.0148057	0.238565	Zfp7
0.261263	4.4138	0.0148469	0.238989	Dyrk2
0.183912	4.13226	0.014882	0.239315	Hexim1
-0.15328	6.10975	0.0149541	0.240147	Ech1
-0.316513	1.16858	0.0149636	0.240147	Slc25a24
0.298623	2.52121	0.0150154	0.24074	Nufip2
-0.628201	1.98732	0.0150408	0.240907	Apoo-ps
0.157712	4.81864	0.0150562	0.240914	Zfp651
0.199226	3.56082	0.0150733	0.240948	Eml2
-0.169782	4.36934	0.0151628	0.241987	Nudcd1
0.406703	5.39514	0.0151683	0.241987	Dusp5
-0.185602	3.5693	0.0151925	0.242134	Cd53
-0.114978	7.01209	0.0152332	0.242542	Acat1
0.317897	3.03326	0.0152859	0.242994	Iqschfp
-0.140492	6.68955	0.0152983	0.242994	Gm13509
-0.405874	0.884404	0.0153068	0.242994	Itga5
-0.159572	5.79482	0.015338	0.243249	C1qc
0.201579	5.8788	0.0153675	0.243477	Pcbp2
-0.31768	5.09274	0.0154016	0.243778	Plcl1
-0.126258	5.41692	0.0154193	0.243819	Exosc4
0.353615	1.22775	0.0154576	0.244146	Mak
-0.196364	3.51019	0.0154703	0.244146	Vars2
0.252428	5.05948	0.015507	0.2442	Sox2ot
0.151668	6.108	0.0155332	0.2442	Camkk2
-0.206106	7.74223	0.0155346	0.2442	Mfge8
0.156867	5.7379	0.0155397	0.2442	Helz
-0.394717	2.28968	0.0155495	0.2442	Nynrin
0.326041	2.94321	0.0155839	0.244501	Pde7b
0.183924	3.67266	0.0156236	0.244861	Rnf32
-0.191618	3.85561	0.0156372	0.244861	Slco2b1
0.158684	4.14777	0.0157104	0.245768	Tsga10
0.509917	4.24938	0.0157297	0.245832	Bc1
0.17499	4.68225	0.0158502	0.247474	Rbbp6
0.156238	7.8585	0.0158771	0.247655	Atp2a2
-0.113109	6.2052	0.015905	0.24785	Adh5
-0.110482	7.63242	0.016011	0.249217	March6
-0.12302	6.84143	0.0160236	0.249217	Cand1
0.214152	2.89569	0.0160397	0.249226	Trim41
0.162107	4.17149	0.0160896	0.24939	Ccdc34
-0.341606	0.916518	0.0160913	0.24939	Lpxn
0.345136	0.9577	0.0160967	0.24939	Six4
-0.134384	5.56354	0.016168	0.250255	Mthfd1
-0.140658	4.01858	0.0162472	0.251079	Ankrd49
-0.192311	3.93902	0.0162524	0.251079	Dok7
-0.157293	4.84341	0.0163112	0.251745	Abcd2
-0.26734	4.534	0.0164167	0.252424	Copg2
-0.159611	3.83736	0.0164345	0.252424	Lss
-0.242572	2.79759	0.0164351	0.252424	Atp10a
-0.143924	5.33102	0.0164405	0.252424	Lars
0.621821	6.56721	0.0164409	0.252424	Gm37376
-0.120778	6.09923	0.016455	0.252424	Use1
0.178609	3.61567	0.0164649	0.252424	Sertad2
-0.318317	3.73068	0.0164841	0.252424	Pamr1
0.287889	1.76209	0.0164962	0.252424	Lmbr1l
-0.104057	6.34576	0.0165441	0.252917	4933431E20Rik
-0.107066	6.4923	0.0165689	0.253057	Eif3l
0.21162	3.71918	0.016693	0.254711	Stk11
0.283964	2.71555	0.0167622	0.255524	Cfap45
0.24761	4.34343	0.0167819	0.255554	Ldlr
0.12706	5.32348	0.0168108	0.255554	Ythdf1
0.146117	5.34508	0.0168117	0.255554	Rnf146
-0.184655	3.51629	0.0168505	0.255598	Glmn
0.186533	4.02884	0.0168546	0.255598	Arl5b
0.26711	5.00804	0.0168622	0.255598	Cbl
0.136934	8.49724	0.0169193	0.256222	Nsg2
-0.540181	0.121141	0.0169687	0.256729	Ugt1a7c
0.230604	3.22405	0.0169884	0.256787	Rbm12b1
0.141221	8.7392	0.0170231	0.257055	Arf3
-0.294178	2.69915	0.0170381	0.257055	Cdh19
-0.187783	4.11117	0.017152	0.258532	Dock7
-0.143247	6.37714	0.0172007	0.259024	Gmpr
0.151979	4.49613	0.0172897	0.26012	Gpr27
0.190588	4.19788	0.0173116	0.260207	Dbt
-0.204923	2.56302	0.0174101	0.261443	Fam173b
-0.112877	7.44388	0.0175433	0.263123	Stmn4
-0.274362	1.98068	0.0175644	0.263123	Ptpn6
0.15496	5.11311	0.0175709	0.263123	Ksr2
0.225003	3.53542	0.0176242	0.263675	Mta1
-0.138743	6.83277	0.0176555	0.263899	Ddah1
-0.135777	5.91501	0.017692	0.264046	Glod4
0.17354	6.73243	0.0176981	0.264046	Celf5
-0.137263	5.9746	0.0177168	0.26408	Pdhx
-0.152307	4.68645	0.0177415	0.264204	Sf3a2
0.164878	6.98592	0.0178278	0.264883	Jun
-0.132016	8.04979	0.0178349	0.264883	Cdc42se2
-0.196801	3.06303	0.0178364	0.264883	Utp20
0.130153	5.49989	0.0178676	0.265081	Rchy1
-0.129303	4.93084	0.017898	0.265081	Slc44a2
-0.158307	4.96685	0.0178991	0.265081	Foxp4
-0.183285	4.3317	0.0179579	0.265497	Tipin
0.141855	3.96235	0.0179602	0.265497	Gmppb
0.26545	1.86146	0.0180897	0.267034	Rbm38
-0.11767	5.25727	0.0181006	0.267034	Tln1
0.625855	0.405986	0.0181138	0.267034	mt-Tn
-0.232665	2.21973	0.0182152	0.26815	Cd33
0.303902	1.07738	0.0182228	0.26815	Ung
0.146935	5.62285	0.0182538	0.268361	Arid4b
0.235087	3.08763	0.0183355	0.269181	Atxn7
-0.229466	3.05291	0.0183735	0.269181	Fzd6
-0.215317	3.45728	0.0183773	0.269181	Rps6ka1
0.279833	4.40665	0.0183858	0.269181	Zfp423
0.130358	4.7893	0.0184012	0.269181	Ctnnd1
-0.114831	5.80926	0.0184098	0.269181	Riok3
-0.113524	6.06718	0.0184288	0.269214	Usp47
-0.174491	6.74216	0.0185084	0.270132	Gpr22
-0.132352	4.72371	0.0185368	0.270283	Polrmt
0.20753	4.82038	0.0185863	0.270283	Ddit4
0.143387	6.79601	0.0185867	0.270283	Prrc2c
-0.44743	1.10211	0.0185883	0.270283	BC037039
-0.120985	5.00739	0.0186026	0.270283	Cox15
0.172388	4.38602	0.0187061	0.271493	Ndufaf2
0.611009	1.17077	0.0187196	0.271493	Gm14681
-0.139658	5.29891	0.0187983	0.271757	Tubgcp2
-0.148896	7.93992	0.0188198	0.271757	Sept5
0.466288	2.34658	0.0188219	0.271757	Zic5
-0.266216	3.12667	0.0188266	0.271757	Sult1a1
-0.175938	4.23054	0.0188315	0.271757	Gys1
0.531222	0.030327	0.018839	0.271757	Tbx18
0.123395	4.60806	0.0188895	0.272188	Zfp280b
-0.147134	5.21114	0.0189027	0.272188	Stag2
-0.139711	5.18402	0.0189266	0.27229	Fam189b
0.446426	0.144135	0.0189484	0.27236	Zim1
0.21786	3.32851	0.018967	0.272385	Gm13111
-0.179679	4.29056	0.0189955	0.272412	Siglech
0.436024	0.627053	0.0190027	0.272412	Chrna1
-0.139159	5.36984	0.0190849	0.273036	Tk2
-0.212793	4.59724	0.019094	0.273036	Lypd6
-0.134269	6.65632	0.0190971	0.273036	Calu
0.157701	3.69952	0.0191706	0.273495	Ap4m1
-0.124779	8.07242	0.0191963	0.273495	Pdha1
-0.163977	4.28056	0.0191999	0.273495	Fbxl4
0.507226	-0.179811	0.0192283	0.273495	Gm10069
-0.510224	-0.00387946	0.0192303	0.273495	Scube2
-0.105074	6.6463	0.0192311	0.273495	Dhx30
0.320855	7.56789	0.0193577	0.275054	Bcas1
-0.15142	4.50372	0.0193805	0.275135	Tab1
-0.215605	3.14737	0.0194691	0.27615	Lcp1
0.232571	4.74912	0.0195081	0.27622	Sdf2l1
-0.135261	5.93291	0.019532	0.27622	Entpd4b
-0.638764	-0.0127702	0.01955	0.27622	A930015D03Rik
0.17938	5.50658	0.0195532	0.27622	Pura
0.116589	5.61063	0.0195598	0.27622	Hyou1
-0.150056	4.85231	0.0196847	0.27774	Rbm22
-0.179579	4.92682	0.0197457	0.278278	Ube2m
0.268816	3.25273	0.0197574	0.278278	Limk1
0.182659	3.7121	0.0197907	0.278504	Sall1
-0.187222	4.71109	0.0198132	0.278577	Cebpg
0.13005	8.23916	0.0198515	0.278872	Disp2
0.204874	2.48049	0.0199039	0.279366	Socs4
0.256094	2.34505	0.01993	0.279489	Rps6ka3
-0.136497	4.72405	0.0199536	0.279576	Ctc1
0.220516	4.42117	0.0200212	0.280279	Bbx
-0.190467	6.42691	0.0200664	0.280668	Nebl
0.345139	3.66991	0.0201332	0.280726	Zdbf2
-0.25374	2.61359	0.0201456	0.280726	Arap3
0.270536	3.89883	0.0201464	0.280726	Mcam
0.236655	2.23736	0.0201482	0.280726	Trim56
-0.429977	0.373457	0.0201576	0.280726	Slc2a4
0.55657	1.56451	0.0202524	0.281683	Peg10
0.181647	4.38277	0.0202614	0.281683	Zhx2
0.374938	0.484672	0.0203002	0.28198	9430085M18Rik
0.215717	3.13965	0.0203194	0.282004	Esrra
0.537477	2.36395	0.0203371	0.282006	mt-Te
0.146041	6.09313	0.0204027	0.282532	Zbtb7a
0.156159	3.67079	0.02041	0.282532	Epc1
0.175597	4.33591	0.0204282	0.28254	Zfp800
-0.287268	1.60078	0.020461	0.282751	4732491K20Rik
-0.138153	4.79796	0.0205094	0.283177	Stk38l
0.108731	6.02043	0.020543	0.283232	Zbtb11
0.559904	1.90033	0.0205485	0.283232	Gm9830
0.351698	2.13905	0.0206095	0.283792	Alkal2
-0.189449	5.1714	0.020633	0.283792	Dhrs3
0.170642	4.72251	0.020642	0.283792	Med13
0.205439	5.41362	0.020684	0.284127	Ildr2
0.222147	3.54317	0.0207123	0.284274	Nuak1
-0.167879	6.92952	0.0207502	0.284387	Phf24
0.196696	3.47193	0.0207559	0.284387	Acbd3
-0.143007	6.77697	0.0208715	0.285729	Gucy1b1
0.250088	1.74364	0.020993	0.287148	D230017M19Rik
-0.339716	1.77794	0.0210417	0.287546	Gm8394
-0.158648	4.09711	0.0210698	0.287546	Osgepl1
0.141693	4.59177	0.0210881	0.287546	Gramd3
-0.278142	1.34365	0.0210935	0.287546	Rasal3
0.556929	-0.223708	0.0211734	0.288342	Strc
0.241107	3.91488	0.0211877	0.288342	Pdk4
0.593818	2.9054	0.0212589	0.289067	mt-Tq
0.374396	1.78577	0.0213209	0.289223	Gm10754
0.103424	6.1776	0.0213387	0.289223	Nabp2
-0.134865	5.36545	0.0213419	0.289223	Dpy19l3
0.140318	7.38628	0.0213426	0.289223	Stip1
-0.106885	6.2316	0.0213855	0.289223	Gatad1
-0.119673	5.39744	0.0213861	0.289223	Mrs2
-0.169836	4.70209	0.021396	0.289223	Mknk1
-0.117603	6.03445	0.0214893	0.290092	Cbfa2t2
-0.19907	3.57892	0.0214963	0.290092	Traf4
0.166014	4.36645	0.0215496	0.290568	Aff3
-0.469122	-0.447184	0.0215963	0.290955	Alox12
0.366579	0.901573	0.0216879	0.291944	Wdr66
-0.19846	3	0.021875	0.294216	Nudt15
0.264029	1.95758	0.0219175	0.294388	Dll4
0.175275	4.35291	0.0219243	0.294388	Mapk7
-0.185878	5.19919	0.0220262	0.295511	Kdm5c
0.233849	5.86153	0.0221752	0.29726	Agap2
0.135157	4.44866	0.0221935	0.29726	Lgr4
0.10511	8.67469	0.0223125	0.298606	Calm3
-0.129313	7.35292	0.0223401	0.298727	Tug1
-0.209051	2.97059	0.0225062	0.300698	Naprt
1.16639	2.32631	0.0225515	0.300882	Lbhd2
0.247285	4.5538	0.0225573	0.300882	Slc32a1
-0.36387	0.628161	0.0226183	0.301183	Chst5
-0.132157	4.51267	0.0226278	0.301183	Plekhm3
-0.127435	4.38311	0.022646	0.301183	Tgfbrap1
-0.126404	7.72927	0.0226603	0.301183	Vps35
-0.107048	6.46562	0.0227011	0.301183	Pcbp4
0.136556	4.42915	0.0227059	0.301183	Zfp667
-0.137074	5.19159	0.0227195	0.301183	Fbxo38
0.133484	4.39532	0.0227567	0.301183	Rce1
0.439467	1.30802	0.0227662	0.301183	Mettl24
0.138977	4.71417	0.0227667	0.301183	Cnep1r1
-0.150546	4.08399	0.0228016	0.301396	Prmt9
0.519085	-0.126496	0.0229146	0.302642	Gm20768
-0.104895	6.8537	0.0230348	0.30377	Ncoa4
0.263906	5.62634	0.0230377	0.30377	Fabp7
-0.606561	-0.229977	0.0230988	0.304171	Cwh43
0.197571	2.98003	0.0231059	0.304171	Zcchc2
-0.175558	4.30619	0.0231476	0.304334	Gm7666
0.183585	3.90334	0.0231667	0.304334	Arl10
0.140211	5.64139	0.0231998	0.304334	Atf7ip
-0.301959	2.60814	0.0232049	0.304334	Heph
0.53259	1.40158	0.0232134	0.304334	mt-Tw
-0.132959	5.25372	0.0232496	0.304334	Zkscan1
-0.354724	4.47348	0.0232505	0.304334	Cpq
0.186368	2.71499	0.0233178	0.304967	Snrnp35
-0.197372	2.90995	0.0233692	0.305149	Mfsd3
0.412541	5.42701	0.0233696	0.305149	Dusp1
-0.13389	5.0214	0.0234147	0.305313	Mlycd
-0.131887	6.4263	0.0234201	0.305313	Myo6
-0.146489	8.10647	0.0234744	0.305775	Sparc
0.452473	-0.0545539	0.023494	0.305783	Hist1h4j
0.760827	0.23293	0.0235967	0.306632	Crygn
-0.120038	6.9006	0.0235973	0.306632	Ttll7
0.39183	3.10951	0.0236278	0.306737	Plac9b
0.161608	4.26933	0.0236435	0.306737	Fam219a
-0.131762	7.50157	0.0236673	0.306797	Vps29
0.141764	4.37847	0.0236862	0.306797	Dyrk1a
0.190764	4.59462	0.0237755	0.307547	Fmn2
-0.145839	6.58957	0.0238001	0.307547	Miga1
0.221138	4.0214	0.0238092	0.307547	Pcf11
-0.159975	4.60336	0.0238205	0.307547	Ankrd28
-0.15282	4.66568	0.0238415	0.307573	Slc14a1
0.248635	4.60751	0.0239492	0.308526	Ubn2
0.150204	4.53208	0.0239537	0.308526	Tsc22d2
-0.114838	7.99993	0.0239928	0.308782	Ogdh
-0.117536	4.86952	0.0240238	0.308821	Mzt2
-0.167208	3.65061	0.0240717	0.308821	Sox18
-0.240351	4.20838	0.0240736	0.308821	Itih3
-0.202774	3.26923	0.0240782	0.308821	Atp13a4
0.140046	4.12392	0.0240916	0.308821	Smim11
-0.126698	7.30827	0.0241347	0.309127	Tbc1d9b
0.638236	0.0517992	0.0241777	0.309433	Hist1h3i
0.110638	10.2198	0.0243	0.310751	Cox8a
0.200737	3.53926	0.0243666	0.311065	Lemd3
0.393012	1.57898	0.0243807	0.311065	Foxo6
-0.131124	4.7697	0.0243825	0.311065	Nim1k
0.279915	2.13764	0.024405	0.311106	Gimap6
0.12181	6.04904	0.0245282	0.312429	Rsl24d1
0.605706	0.428362	0.0245563	0.31254	Got1l1
-0.248607	2.36312	0.0245813	0.312611	Mmrn2
-0.416737	0.176374	0.0246569	0.312887	Cd48
0.103784	7.55452	0.0246635	0.312887	Smarca2
-0.107997	5.83975	0.0246733	0.312887	Hacd2
0.194358	3.35661	0.0246807	0.312887	Tbc1d16
-0.167465	4.64526	0.0247417	0.313414	Armcx5
-0.124275	10.1386	0.0248939	0.314614	Eno1
-0.202842	2.46558	0.0249127	0.314614	Pycard
0.119052	4.78532	0.0249145	0.314614	Med20
-0.16663	5.25636	0.0249151	0.314614	Jam2
0.15855	4.96819	0.0249488	0.314614	Nab2
-0.165677	4.09096	0.0249539	0.314614	Tmed1
0.123337	6.33531	0.0249731	0.314614	Trir
-0.11322	8.00605	0.0250562	0.315414	Prdx1
-0.628091	1.14914	0.025116	0.31592	Gm28592
0.369284	0.556857	0.0251524	0.316119	Gm21092
0.118011	6.94929	0.025179	0.316119	Frrs1l
0.257	2.87903	0.0251906	0.316119	Pip4k2b
-0.269569	2.26505	0.0252161	0.316192	Clec14a
-0.145717	4.8118	0.0252477	0.316342	Nln
-0.188652	4.95783	0.0252733	0.316418	Evl
-0.187039	3.33423	0.0253437	0.317052	Lcmt2
-0.134121	4.86213	0.0255018	0.318696	Meis3
0.689811	0.308103	0.0255146	0.318696	Nme9
-0.113969	5.67101	0.0256263	0.319662	Gpam
-0.234103	2.12404	0.0256434	0.319662	Fermt3
-0.261057	2.9577	0.0256584	0.319662	Gm6206
0.639677	1.13003	0.0256713	0.319662	1700001C02Rik
-0.124215	4.64634	0.0257124	0.319749	Cnppd1
0.716047	-0.0477044	0.025718	0.319749	Zfp474
-0.132983	4.54432	0.0258638	0.321245	Pias3
0.205273	3.64699	0.0258782	0.321245	Trp53inp1
0.292972	1.71174	0.0259219	0.321539	Rad9b
0.15299	5.59672	0.0260466	0.322578	Fam120a
0.329153	0.977166	0.02605	0.322578	Tnfrsf22
0.362083	0.373037	0.0260657	0.322578	Foxo4
0.196785	5.31671	0.0261392	0.323239	Clmn
-0.157551	4.61327	0.0261717	0.323359	Asap2
-0.15052	3.46139	0.0261951	0.323359	Mbip
0.196548	3.78168	0.0262206	0.323359	Amot
0.196218	4.45594	0.0262666	0.323359	D430019H16Rik
0.277985	4.26708	0.0262733	0.323359	Akap2
0.209026	2.78182	0.0262751	0.323359	Lmln
0.19582	4.42327	0.0263056	0.323359	Hnrnpul2
0.0996341	6.41435	0.0263094	0.323359	Nop10
-0.107655	5.77049	0.0263448	0.323378	Relch
-0.112224	6.10226	0.0263511	0.323378	D5Ertd579e
-0.225863	2.75148	0.0264049	0.323792	Zfp971
0.270245	1.10386	0.0265016	0.324731	Fam241a
-0.119218	6.53077	0.0265549	0.325136	Mras
-0.271333	2.31469	0.0266031	0.325432	Adgre1
0.216515	5.59663	0.0266195	0.325432	Kbtbd11
0.237388	5.05643	0.0266855	0.325673	Lin7a
0.18603	5.05248	0.0266859	0.325673	Arid5b
-0.0977963	5.91345	0.0267027	0.325673	Rtca
-0.18086	4.32569	0.02672	0.325673	Tgfbr1
0.298542	0.986608	0.0267836	0.325909	3110009E18Rik
0.176138	3.74488	0.026798	0.325909	Bcorl1
-0.109181	5.90195	0.0268	0.325909	Xpo7
-0.227535	3.68701	0.0268477	0.326032	Itgam
-0.0959716	8.00954	0.0268591	0.326032	Sdhb
-0.137243	4.51534	0.026932	0.326032	9330151L19Rik
-0.146725	8.11468	0.0269413	0.326032	Pls3
-0.262244	2.52712	0.0269659	0.326032	Sugct
-0.167666	4.48169	0.0269662	0.326032	Rapgef6
-0.159944	7.02937	0.02697	0.326032	Prune2
-0.136652	6.2461	0.026972	0.326032	Cetn3
-0.414279	0.849379	0.027022	0.326391	Itga11
-0.106145	7.80371	0.0270577	0.326417	Fads2
0.183991	3.2662	0.0270845	0.326417	Pax6
-0.218286	6.70784	0.0270874	0.326417	Timp3
-0.412565	0.561654	0.0271099	0.326417	C5ar1
0.174183	3.54818	0.0271271	0.326417	Smc2
-0.226559	2.23604	0.0271476	0.326417	Fhit
-0.119883	5.04757	0.027166	0.326417	Ngly1
0.182492	4.1036	0.0271936	0.326506	Jmy
-0.36226	1.05866	0.0272457	0.32653	Mecom
-0.138715	3.48575	0.0272498	0.32653	Zfp707
-0.164727	3.13795	0.0272686	0.32653	Dnttip1
0.095937	7.72594	0.0272767	0.32653	Serbp1
0.247907	4.54955	0.0273108	0.326696	Raph1
0.287977	1.80985	0.0273677	0.326739	Sun2
-0.191062	4.05184	0.0273698	0.326739	Zfp385a
0.13584	4.72062	0.0273753	0.326739	Ttl
-0.151791	4.04678	0.0274502	0.327391	Tmem168
0.236974	5.86292	0.0274906	0.32763	Gm6472
-0.108319	5.35473	0.0276132	0.328848	Eif2b4
-0.271099	5.68426	0.0276418	0.328946	Tbr1
0.174279	5.1825	0.0277447	0.329888	Zc3h13
-0.0996971	6.50893	0.0277895	0.329888	Pmpca
-0.16999	3.55503	0.0278019	0.329888	Lyn
-0.174414	2.95032	0.0278029	0.329888	Pir
0.321651	1.06962	0.0278597	0.330175	Rnf125
-0.134012	6.57944	0.0278681	0.330175	Lgalsl
-0.146915	4.91417	0.0279168	0.33051	Zfyve1
0.149891	13.4568	0.0279454	0.330605	mt-Rnr2
-0.164287	3.58925	0.0279893	0.330677	Ctbs
-0.265208	1.45517	0.0279953	0.330677	Pi4k2b
-0.158515	6.30791	0.028013	0.330677	Syt16
-0.368126	0.27355	0.0280403	0.330756	Zbtb42
0.146939	6.03275	0.0281772	0.332091	Cntnap1
0.144421	4.72369	0.0281947	0.332091	Gm42372
0.257722	1.92836	0.0282446	0.332224	Zfp366
-0.14251	3.78057	0.0282471	0.332224	Fastkd1
0.287693	2.09841	0.0282799	0.332366	Nfkbiz
0.636227	-0.175652	0.028401	0.333309	Gm37621
-0.137268	4.82749	0.0284015	0.333309	Entpd5
-0.142567	7.61613	0.0284657	0.333635	Fam49a
0.124261	4.83434	0.0284707	0.333635	Phf23
-0.167804	3.75952	0.0285162	0.333925	Ddah2
0.163426	4.77583	0.0285857	0.334131	Akap7
0.239754	2.60914	0.0285878	0.334131	Scrt2
0.148639	6.73066	0.028596	0.334131	Klhl3
-0.12603	4.66063	0.0287542	0.335737	Zfyve21
-0.355349	0.324515	0.0288033	0.336066	Gmfg
-0.115121	7.64737	0.028839	0.336099	Etnk1
-0.259091	4.05089	0.0288645	0.336099	Slc22a8
0.361444	3.8691	0.0288687	0.336099	Mob3b
-0.0985833	7.17162	0.0290935	0.338129	Ndufs8
0.437079	0.0976465	0.0291259	0.338129	Rnf17
0.514817	-0.565533	0.029152	0.338129	Gm10687
-0.126177	4.40789	0.0291602	0.338129	Zfp346
0.216828	3.72735	0.0291721	0.338129	Bcl9l
-0.158188	5.65361	0.0291786	0.338129	Acadl
-0.13344	4.64997	0.0292053	0.338129	Slc9a8
-0.127197	5.06264	0.0292109	0.338129	Abcb7
0.196411	2.85759	0.0293083	0.339013	Atp2a3
0.637424	0.650611	0.0293605	0.339311	Col6a3
0.176779	5.1781	0.0293762	0.339311	Gna12
-0.10468	6.17285	0.0294137	0.339369	Lrpprc
-0.223985	2.78226	0.0294328	0.339369	Arhgap42
-0.147799	3.83649	0.0294458	0.339369	Nrde2
-0.517578	-0.326445	0.0294655	0.339369	C330011M18Rik
0.180873	6.99771	0.0294958	0.339476	Ddx3x
-0.158106	3.78111	0.0295856	0.340266	Acsf3
-0.198452	2.98262	0.0296224	0.340446	Gm14288
-0.110207	5.61352	0.0297562	0.341741	Fam172a
-0.306056	5.37647	0.0297953	0.341798	Vip
-0.101697	9.93156	0.0298218	0.341798	Cox4i1
-0.452729	-0.0149644	0.0298249	0.341798	BC006965
-0.140004	6.91853	0.029882	0.342209	Dnajc27
-0.11026	6.32052	0.0299313	0.342531	Ppfia3
0.126423	4.92759	0.0299767	0.342807	Polr2i
-0.101386	8.05844	0.0300811	0.343757	Ubc
-0.0888751	6.3281	0.0301541	0.344347	Afg3l2
0.255165	1.72881	0.0302065	0.344701	Gm20634
-0.109799	5.73451	0.0302839	0.345339	Zfyve27
-0.251251	3.62516	0.0303386	0.345718	Ehd4
-0.097196	8.58137	0.0304086	0.346271	Gpx4
-0.135801	5.35353	0.0304537	0.346367	Vps8
0.130949	5.70665	0.03046	0.346367	Wasf3
-0.140791	5.39932	0.0305296	0.346533	Rbl2
-0.405855	0.752009	0.0305394	0.346533	Abcc3
0.469791	1.43709	0.030572	0.346533	Cfap161
-0.363768	1.38448	0.0305912	0.346533	Ptprc
-0.200605	3.57704	0.0306075	0.346533	Pald1
-0.410608	0.161911	0.0306225	0.346533	Snai2
-0.159288	3.73413	0.0306252	0.346533	Dazap1
0.151345	6.06296	0.0306698	0.346558	Megf8
0.26625	3.52922	0.0307201	0.346558	Ston2
0.357479	1.01217	0.0307287	0.346558	Kif26a
0.152114	4.08527	0.0307315	0.346558	Wdcp
-0.187279	3.80579	0.0307362	0.346558	Garem2
0.104704	5.20662	0.0307797	0.346558	Las1l
-0.120275	5.28057	0.0308008	0.346558	Slc35f6
-0.105747	6.3226	0.030816	0.346558	Pgm1
-0.106594	5.93704	0.0308507	0.346558	Rae1
-0.16201	4.55529	0.0308591	0.346558	Kdm4c
-0.329724	0.85081	0.0308639	0.346558	Mamstr
0.248083	2.18734	0.0308902	0.346612	Gm2824
0.500384	-0.0695022	0.0309543	0.347089	Ak9
0.508092	-0.319142	0.0310088	0.347459	Fsip1
0.151651	6.57819	0.0310619	0.347811	Ubr4
-0.149778	4.14758	0.0311462	0.348063	Tbccd1
-0.147254	5.63477	0.0311776	0.348063	Lcat
0.335366	0.828497	0.0311835	0.348063	Gm45311
-0.18099	4.24536	0.0312016	0.348063	Papss2
0.396203	11.7549	0.0312038	0.348063	Gm26917
0.154581	4.82992	0.0312349	0.348063	Tnpo1
0.288785	1.15164	0.0312488	0.348063	C130013H08Rik
-0.103178	6.42799	0.0312572	0.348063	Ube3b
0.202752	2.16191	0.0313018	0.348222	Mtr
-0.0942903	11.625	0.0313147	0.348222	Cpe
-0.100218	8.90288	0.0313375	0.348235	Sdha
-0.156855	4.94964	0.0314935	0.349727	Tmed8
0.0853887	7.25871	0.0315222	0.349734	Ndufb3
0.115294	6.1877	0.0315375	0.349734	Tbca
0.122457	5.88192	0.0316403	0.35055	Trim46
-0.324586	1.29456	0.0316546	0.35055	Inca1
-0.110731	7.55212	0.0316834	0.350628	Tm9sf2
-0.106139	6.11882	0.031869	0.351627	Polr2b
0.136463	5.76941	0.0318695	0.351627	Ehmt2
-0.133462	9.5011	0.0318721	0.351627	Ndrg2
0.150804	7.85056	0.0319057	0.351627	Qk
-0.207243	5.39686	0.0319189	0.351627	Mtmr1
0.16456	4.96401	0.0319233	0.351627	Tet3
-0.21669	2.26991	0.0319446	0.351627	Setdb2
0.184412	5.37572	0.0319492	0.351627	C530008M17Rik
0.109265	6.50561	0.0319714	0.351627	Pnrc1
0.140991	5.52363	0.0319919	0.351627	Usp31
-0.125771	4.95901	0.0320721	0.352092	Washc5
-0.113742	5.91378	0.032093	0.352092	Vps11
-0.107562	6.25573	0.0320997	0.352092	Rab3gap1
-0.131968	4.65095	0.032148	0.352248	Pelp1
-0.0850039	7.427	0.0321576	0.352248	Psma7
-0.125343	5.27018	0.0322721	0.35312	Polg
-0.103901	5.18821	0.0322884	0.35312	Man1b1
-0.123571	4.58433	0.032303	0.35312	Zmat5
-0.270921	1.94466	0.03236	0.353212	Rras
0.181073	2.99978	0.0323605	0.353212	3110056K07Rik
0.225656	3.21079	0.0323773	0.353212	Zfp326
0.204683	5.11533	0.0324239	0.35326	Pex5l
0.16984	3.96719	0.0324254	0.35326	Tmem107
0.574232	0.387474	0.0324587	0.353383	Gm10182
-0.163024	4.86462	0.0325868	0.354218	Rimbp2
0.613566	2.25551	0.0325873	0.354218	Ano2
-0.117257	7.33656	0.0326094	0.354218	Tollip
-0.124263	5.33203	0.0326333	0.354218	Snx4
-0.209932	6.093	0.0326473	0.354218	Dock3
-0.124697	6.1909	0.0326673	0.354218	Cul2
-0.423375	0.241578	0.0327335	0.354514	B3gnt5
-0.0884613	8.97796	0.0327386	0.354514	Wbp2
-0.0978572	6.10178	0.0327716	0.354633	Pigk
0.192625	4.74092	0.0328076	0.354785	Crebrf
-0.10316	4.91265	0.0328614	0.355128	Ifnar1
-0.240241	2.36285	0.032951	0.355816	Lrrc6
0.125646	4.6805	0.0329923	0.355816	Pogz
-0.190196	5.78737	0.0330044	0.355816	Arhgdig
-0.212693	3.49842	0.0330134	0.355816	Mrpl23
0.315575	2.00827	0.0330536	0.356011	Il6ra
0.333803	1.93699	0.0331924	0.356771	Col12a1
-0.18286	4.9853	0.0331948	0.356771	Gm14296
-0.114924	9.04287	0.0332064	0.356771	Hnrnpk
-0.237465	5.73864	0.0332463	0.356771	Etl4
-0.115537	6.83615	0.033285	0.356771	Opa1
-0.247374	5.3553	0.0332898	0.356771	Vcam1
-0.172495	6.04845	0.0332966	0.356771	Gjb6
0.201953	2.80739	0.0333013	0.356771	Ulk4
-0.122116	6.93822	0.0333731	0.356951	Hadhb
0.220954	6.15777	0.0334102	0.356951	Marcks
0.127844	4.59629	0.033411	0.356951	Ncoa6
-0.101501	6.5482	0.0334475	0.356951	Ptk2
0.371724	3.51487	0.0334591	0.356951	Rpl38-ps2
0.209237	4.65088	0.0334622	0.356951	Panx2
0.409847	0.284065	0.033566	0.356951	Gm10644
-0.13314	6.82032	0.033573	0.356951	Aqp4
-0.0925948	6.93822	0.0335836	0.356951	Psmd4
-0.120208	5.09883	0.0335845	0.356951	Man2c1
0.115778	5.61603	0.033592	0.356951	Clcn6
0.181943	3.46904	0.0336162	0.356951	Pag1
0.162075	3.23455	0.0336244	0.356951	Zfp516
0.18754	5.43808	0.0336283	0.356951	Kazn
0.354921	0.449563	0.0336944	0.357418	Lrp8os3
-0.158814	4.08081	0.0337392	0.357658	Plcd4
0.175042	5.24597	0.0337869	0.35774	Selenot
-0.305122	1.37771	0.0337914	0.35774	Gm17586
0.196719	3.74617	0.0338359	0.357977	Fat1
-0.183378	3.25497	0.0338814	0.358156	Trmt11
0.454997	3.60603	0.0338973	0.358156	Klf2
-0.100608	5.64095	0.0339846	0.358487	Elp1
-0.194249	3.39098	0.0340004	0.358487	Faxc
-0.153216	4.9152	0.03401	0.358487	Edem3
-0.1434	3.60678	0.0340267	0.358487	Alg6
0.171977	2.59797	0.034069	0.358487	9230114K14Rik
0.144637	4.43992	0.0340966	0.358487	Cd3eap
0.0993277	5.57513	0.0341041	0.358487	Polb
0.115706	4.89619	0.0341067	0.358487	Atxn7l1
-0.244102	1.70275	0.0341418	0.358622	Itpa-ps1
-0.161134	3.82187	0.0341834	0.358766	Adam17
-0.121066	4.95305	0.0342012	0.358766	Ntmt1
0.174128	3.68211	0.0342222	0.358766	Smurf2
0.419794	-0.350206	0.0343374	0.359731	Gimap5
-0.11766	5.43929	0.0343779	0.359731	Rexo1
0.332946	1.71836	0.0343813	0.359731	Fam98b
-0.257156	2.31333	0.0344187	0.359889	Gm7353
-0.341559	1.92827	0.034516	0.3606	Dhrs11
-0.114019	7.5005	0.0345428	0.3606	Lmbrd1
-0.108448	7.41863	0.0345539	0.3606	Vps41
-0.129748	5.55372	0.0346076	0.360607	Laptm5
-0.156102	3.83847	0.0346083	0.360607	Zfp606
0.0979285	5.34741	0.0346225	0.360607	Ubap2
0.0962906	5.10166	0.0347328	0.360607	Cxxc1
-0.170914	5.41707	0.0347369	0.360607	Dpysl4
0.165063	3.59385	0.0347386	0.360607	Alyref
-0.159523	3.64102	0.034741	0.360607	Uevld
-0.138944	4.23045	0.0347441	0.360607	Rhobtb3
-0.118418	6.00946	0.0347559	0.360607	Pdcd10
-0.115222	5.20833	0.0348288	0.361131	Tbl3
-0.116891	5.15534	0.0348864	0.361494	Pi4kb
-0.16009	4.32533	0.0349435	0.361854	Lamb2
-0.122304	5.23438	0.0349769	0.361951	Dnpep
0.206761	2.70725	0.0349978	0.361951	Slc16a14
0.130803	5.68449	0.0351149	0.362842	Snrpg
-0.084724	7.85992	0.035129	0.362842	Rps2
0.162562	5.41569	0.035206	0.363404	Ski
0.15058	4.69728	0.0352951	0.364091	Palmd
0.801046	-0.197626	0.0353399	0.36432	Gm47087
-0.218164	5.13345	0.0354304	0.365019	Pde10a
-0.136791	5.13725	0.0354629	0.365121	Ikbkg
-0.0902031	11.7381	0.0355032	0.365303	Calm1
0.19259	4.79305	0.0355315	0.36536	Pfkfb3
0.214255	3.28641	0.0356423	0.366082	Adcy6
0.131553	5.85445	0.0356471	0.366082	Npc1
-0.125582	6.57904	0.0357068	0.366228	Rtl8b
0.225518	6.39188	0.0357068	0.366228	Cmip
-0.122767	6.17856	0.0357541	0.366265	Capn2
0.443917	4.99162	0.0357559	0.366265	mt-Ts1
-0.181667	4.80444	0.0358535	0.367031	Sytl2
-0.101776	5.81135	0.0359239	0.3673	Polr3h
0.322982	6.37167	0.0359306	0.3673	Fam177a
-0.0972471	5.00151	0.0359631	0.3673	Tubgcp3
0.518065	0.998778	0.0359887	0.3673	Iqca
0.345773	1.66975	0.0360169	0.3673	Gm26853
-0.219465	2.78007	0.0360383	0.3673	Slc2a5
0.252805	3.91311	0.0360393	0.3673	Nectin3
0.159876	4.43444	0.0361085	0.367444	Pin4
-0.091096	6.34974	0.0361198	0.367444	Tmem234
0.14765	4.38484	0.0361218	0.367444	Zfp236
0.284069	1.82638	0.0362017	0.368024	Map3k19
-0.112132	4.86623	0.0362887	0.368635	Vps37c
-0.093729	6.44709	0.0363076	0.368635	Snrnp200
-0.398566	-0.0428492	0.0363348	0.368679	Gm14634
-0.135677	7.07227	0.036367	0.368749	Impad1
0.19074	4.07458	0.0363874	0.368749	Csnk2a2
-0.41532	0.094528	0.0364276	0.368924	Gpr151
0.438596	-0.0763013	0.0364999	0.369407	Prdm1
0.17397	3.89504	0.0365212	0.369407	Bdp1
0.337515	1.12911	0.0365672	0.369641	Slc38a6
-0.339403	1.46934	0.0365919	0.369651	Akr1c14
-0.103172	7.81986	0.0366141	0.369651	Palm
0.220752	2.82752	0.0366372	0.369653	Shc3
-0.124197	5.87317	0.0367208	0.370148	Ache
0.402144	0.58104	0.0367322	0.370148	Rec8
0.224953	3.57185	0.0368748	0.371259	Ddo
-0.146196	3.73057	0.0369071	0.371259	Dph5
-0.115587	4.60022	0.0369371	0.371259	Mapk1ip1
0.224907	2.62124	0.0369449	0.371259	Ppp1r3d
-0.146718	3.99041	0.0369577	0.371259	Gm12258
-0.195756	2.81748	0.0369887	0.371339	Pex26
0.147571	7.56616	0.0370476	0.371528	Purb
-0.164131	3.83806	0.03707	0.371528	Elp4
-0.575243	1.59737	0.03709	0.371528	Gm13502
0.307572	0.989874	0.0371008	0.371528	Cdca7l
-0.0918643	5.8333	0.0371275	0.371528	Creb3
0.0999322	6.57988	0.0371458	0.371528	Sem1
0.407319	0.0254859	0.0372027	0.371772	Gm26803
0.450403	-0.11777	0.0372164	0.371772	AC112949.1
-0.261105	1.40586	0.0372437	0.371814	Erbb2
0.509272	-0.00305309	0.0372749	0.371895	Ccdc187
-0.102654	5.79286	0.0373266	0.37218	Vps37a
-0.0979133	6.22462	0.0373679	0.372362	Trappc12
-0.104305	7.62325	0.0374079	0.37253	Rps18
-0.213716	3.15824	0.037451	0.372728	Vstm5
-0.255407	1.66267	0.0375952	0.373707	Nadsyn1
0.178466	4.16589	0.0376297	0.373707	Samd4
-0.122819	6.36224	0.0376395	0.373707	Prex1
-0.149218	5.06993	0.0376421	0.373707	Gk
0.110869	4.62733	0.0377206	0.374257	Zfp553
0.365449	0.728378	0.0377492	0.374309	Rad54b
0.445739	1.60508	0.0378237	0.374817	Togaram2
0.23474	2.33843	0.0378788	0.375133	Riiad1
-0.115076	8.35843	0.0379259	0.375369	Sptbn2
0.173204	4.95796	0.0380227	0.375961	Zswim8
-0.190362	3.46942	0.0380324	0.375961	Ccdc74a
-0.117361	4.56733	0.0380848	0.376248	Morc3
-0.449263	-0.483447	0.0381486	0.376253	Gm17324
-0.111585	7.25805	0.0381618	0.376253	Gna11
-0.114396	4.40135	0.0381846	0.376253	Mrps28
-0.169709	3.37935	0.0382367	0.376253	Insyn1
0.166631	4.27139	0.038252	0.376253	Setd1a
0.137572	4.9133	0.038254	0.376253	Zfp652
0.0916958	7.03829	0.0382806	0.376253	Rpl36al
-0.119203	4.94415	0.0382978	0.376253	Msh2
-0.143119	4.87624	0.0383549	0.376253	Cyp2d22
-0.351784	0.840143	0.0383614	0.376253	Dnase1l1
0.655481	-0.262516	0.0383991	0.376253	BC051019
-0.14061	3.92197	0.0384203	0.376253	2700062C07Rik
-0.564616	2.35859	0.0384342	0.376253	Car8
-0.113278	4.64537	0.0384347	0.376253	Slc2a8
-0.111766	7.88453	0.0384418	0.376253	Mpc1
0.151232	4.28627	0.0384589	0.376253	Tmem121
-0.12185	6.46141	0.0385008	0.376373	Haghl
-0.11356	6.07401	0.0385179	0.376373	Dgkd
-0.135397	4.58667	0.0386162	0.377105	Zfp46
0.241938	3.03031	0.038713	0.377821	Fbxo32
0.192486	3.11059	0.0388295	0.378522	Zfp811
-0.118159	5.81308	0.0388406	0.378522	Klhl23
-0.104425	13.0281	0.0388693	0.378522	mt-Cytb
0.362042	1.44208	0.0388973	0.378522	Mex3d
-0.118933	4.06472	0.0389023	0.378522	Nudt16
0.115245	4.7517	0.0390183	0.379197	Tbp
0.182139	4.47751	0.0390395	0.379197	Vps13a
0.315342	2.28585	0.0390577	0.379197	Ankrd34b
0.194513	4.25649	0.0390798	0.379197	Gadd45b
-0.118175	4.22851	0.0390893	0.379197	Tctex1d2
0.379595	1.569	0.0391685	0.379737	Mndal
-0.139652	4.15365	0.0391943	0.379758	Slc35a3
-0.291181	1.30794	0.0393381	0.380742	Clec5a
-0.16647	3.95293	0.0393662	0.380742	Erlec1
-0.312478	2.35839	0.0393667	0.380742	Gm6768
0.171171	4.31486	0.0393915	0.380753	Frmd6
-0.160929	3.60776	0.0394554	0.381142	Rpain
0.336595	1.27502	0.0395114	0.381382	Dact1
0.316227	1.24854	0.0395425	0.381382	A930024E05Rik
-0.526768	1.97947	0.0395513	0.381382	Slc16a12
-0.296359	0.771229	0.0396543	0.382147	Samsn1
-0.104491	5.61362	0.0396941	0.382302	Ecsit
-0.126043	8.77333	0.0397834	0.382933	Rasgrf1
-0.123973	8.23093	0.0398506	0.383351	Gpr37l1
0.485413	8.43354	0.0398786	0.383391	Malat1
0.222493	2.24938	0.0399666	0.383581	Zbtb33
-0.320398	2.22572	0.0399769	0.383581	Tmem53
-0.165004	5.63761	0.0399819	0.383581	Ptgr2
0.661034	0.80094	0.0400119	0.383581	Scn5a
-0.097749	5.56421	0.0400174	0.383581	Jtb
-0.126748	4.69762	0.0400688	0.383845	Polr2d
0.514739	1.92149	0.0401218	0.383947	Cdhr4
0.0949344	6.93429	0.0401525	0.383947	Rpl27
-0.262775	1.4756	0.0401613	0.383947	Pik3ap1
-0.330661	0.973849	0.0401746	0.383947	4930480K23Rik
0.319015	4.28389	0.0402163	0.384006	Ryr3
0.7673	-0.39001	0.0402285	0.384006	Ttc29
0.129725	5.05228	0.0402992	0.384453	Coq10b
-0.107053	4.61963	0.0403485	0.384696	Dgcr8
-0.108647	5.35313	0.0404188	0.384848	Rps6ka4
0.200116	7.36546	0.0404299	0.384848	Bsn
0.213783	3.69087	0.040456	0.384848	Cacna1i
0.107466	6.26379	0.0404601	0.384848	Ube2e1
-0.592275	1.13236	0.0404983	0.384985	Inmt
-0.0950202	5.74924	0.0405894	0.385624	Zfp451
0.311413	1.51398	0.0406367	0.385846	Chek2
0.156691	5.80091	0.0407152	0.386137	Atn1
0.692108	-0.360085	0.0407309	0.386137	Ccdc180
-0.363022	0.493996	0.0407453	0.386137	Bend7
0.276717	1.75497	0.0407633	0.386137	Gm20208
-0.0965679	5.77452	0.0408355	0.386435	Ppp2r5e
0.19192	5.6789	0.0408487	0.386435	Rps12
-0.2186	2.85256	0.0408772	0.386435	Bin2
-0.0994236	6.33509	0.0408907	0.386435	Fech
-0.0923066	5.97192	0.0409375	0.386563	Evi5l
-0.118202	5.59124	0.0409721	0.386563	Ppp1r12b
-0.156239	4.27645	0.0409762	0.386563	Moap1
-0.443314	0.642914	0.0410275	0.38682	Gm17244
-0.304841	0.81481	0.0411004	0.387282	Dok1
-0.287493	4.48407	0.0411441	0.387466	Slc12a4
-0.392374	0.613762	0.0411802	0.38758	Tnnt1
0.430192	0.359478	0.0412383	0.3879	Etaa1os
-0.11141	5.94141	0.0412998	0.388252	Usp8
0.0878194	8.26325	0.0413391	0.388395	Mapt
0.181133	2.76379	0.0414126	0.38882	Cep164
0.105237	5.96076	0.0414535	0.38882	Usf1
-0.142102	8.34711	0.041458	0.38882	Mllt11
-0.152813	3.58862	0.0414809	0.38882	Afap1l1
0.358375	0.174714	0.0415354	0.389104	Gm48604
0.103096	6.0382	0.0415899	0.38938	Snrpd1
-0.224931	3.13101	0.0416131	0.38938	Zkscan16
0.453648	2.11778	0.0416543	0.389539	Dnali1
0.135726	4.80766	0.0417537	0.390242	Zfp704
0.288178	2.48875	0.0418202	0.390637	Fam183b
-0.142736	11.5408	0.0418915	0.391076	Cst3
-0.126581	4.74833	0.0419169	0.391087	Slc12a9
-0.101585	6.19698	0.042031	0.39174	Gphn
0.101469	5.89582	0.0420355	0.39174	Ttc33
-0.0930951	5.94631	0.0421263	0.392034	Map2k7
-0.244355	2.29179	0.0421276	0.392034	Ccr5
-0.176218	2.74454	0.0421633	0.392034	Fli1
-0.082626	7.38241	0.0421644	0.392034	Fis1
-0.384222	1.60919	0.0422364	0.392477	AC102496.1
0.395907	2.07727	0.0422855	0.392706	Met
-0.11543	6.07938	0.0423359	0.392724	Me1
0.105388	6.19488	0.0423361	0.392724	Cwc15
0.156896	4.40951	0.0424566	0.393615	Ddhd1
-0.18074	5.14362	0.0425849	0.394509	Flna
-0.240175	3.91561	0.0426226	0.394509	Dynlt1b
-0.120714	4.75745	0.0426264	0.394509	Mgat1
-0.131891	6.88836	0.0426554	0.39455	Rusc1
-0.122549	4.24708	0.0427191	0.394913	Usp3
0.821386	-0.601216	0.0428529	0.395922	Cdh26
0.286152	4.96062	0.0428966	0.396038	Txnip
-0.193502	3.15756	0.0429327	0.396038	Fam208b
-0.105929	6.15152	0.0429517	0.396038	Slc6a15
-0.120683	4.64374	0.0429637	0.396038	Trmt6
-0.0878335	6.07022	0.0430585	0.396685	Clasp1
0.400153	0.353975	0.0431065	0.396739	Cmklr1
0.170521	3.1961	0.0431356	0.396739	Plekha3
-0.187418	2.64293	0.0431382	0.396739	Ppp1r18
0.184547	2.56018	0.0431745	0.396815	Rhoj
0.176677	3.30926	0.0432535	0.396815	Dhdh
0.130219	4.41785	0.0432543	0.396815	Uxs1
-0.145107	4.63357	0.0432636	0.396815	Slc25a42
-0.483735	-0.125804	0.0432697	0.396815	Gm17641
0.21131	3.09735	0.0433576	0.397396	Maf
0.105174	4.4291	0.0434297	0.397698	Prpf4
-0.11604	5.08851	0.04344	0.397698	Zfp354c
-0.116903	5.23784	0.0436053	0.398984	Enho
0.166814	3.49117	0.0436836	0.399474	Atl3
-0.137365	5.1031	0.0437896	0.400216	Psd2
0.208365	2.41125	0.0438817	0.400831	Gm26881
-0.212588	2.31848	0.0439203	0.400957	Olfm4
-0.148829	8.41398	0.0440097	0.401452	Vsnl1
0.12084	7.22625	0.0440303	0.401452	Opcml
-0.271413	1.08551	0.0440585	0.401452	Nrm
0.109966	4.26312	0.04411	0.401452	Lyrm2
-0.175784	3.05404	0.0441226	0.401452	Zfp518a
0.186339	4.61149	0.0441241	0.401452	Dlc1
-0.209018	2.43289	0.0441563	0.401519	Ranbp17
0.149257	3.92843	0.0442549	0.402013	Sesn2
-0.269637	2.03212	0.0442606	0.402013	Cdh18
-0.0870241	7.07273	0.0442952	0.402044	Ppp5c
-0.210581	1.81209	0.0443139	0.402044	Zfp984
0.136519	4.8957	0.0444131	0.402571	Mgat5
-0.125534	4.70155	0.0444255	0.402571	Selenoo
0.170766	5.53488	0.0444469	0.402571	Rc3h2
-0.166169	6.38486	0.0444907	0.402637	Marf1
-0.198963	8.97522	0.0445042	0.402637	Kcnab2
0.15733	3.17321	0.0445481	0.402808	Smad1
0.391112	0.704251	0.044596	0.4029	Casc1
-0.140914	4.44105	0.0446083	0.4029	Pcdhga12
-0.113505	4.13866	0.0446716	0.403079	Mief2
-0.171365	3.93227	0.0447285	0.403079	Clic1
-0.18166	3.38233	0.0447658	0.403079	Crlf2
-0.129127	6.72686	0.0447839	0.403079	Dpp8
-0.10043	5.94292	0.044796	0.403079	Arfgap2
0.18339	4.88792	0.0448042	0.403079	Pom121
-0.09975	5.03549	0.0448373	0.403079	Wwp2
-0.0908384	6.95793	0.0448449	0.403079	Psmb2
-0.0998898	7.68994	0.0448532	0.403079	Dcaf7
-0.103285	4.90581	0.0449666	0.403872	Mtx1
-0.0987714	6.47386	0.0450679	0.404556	Wbp11
0.0964203	5.72702	0.0452246	0.40553	Cacul1
0.183317	7.9026	0.0452602	0.40553	Camk2n1
0.158944	3.20206	0.0452626	0.40553	Galnt7
-0.165483	6.59659	0.0453347	0.40553	Kcnip3
0.509509	-0.0356954	0.0453444	0.40553	Itga10
0.205342	3.3538	0.0453602	0.40553	Cul7
-0.127324	4.45093	0.045395	0.40553	Gt(ROSA)26Sor
0.130924	4.35227	0.0454564	0.40553	Fam98a
0.440876	-0.297056	0.045459	0.40553	Gm43154
-0.0907654	7.17311	0.0454705	0.40553	Spag9
0.15206	4.51633	0.0454806	0.40553	Rybp
-0.574583	0.853661	0.0454852	0.40553	Tnfsfm13
0.161399	5.30462	0.0455036	0.40553	Ddx17
0.133871	4.43675	0.0456174	0.405875	Gpr19
-0.110159	5.07894	0.0456401	0.405875	Rsu1
0.250204	2.15003	0.0456641	0.405875	Gm49749
-0.196001	3.51188	0.0456676	0.405875	Afap1l2
0.152248	4.15299	0.0456682	0.405875	Stx4a
0.166607	3.62685	0.0457198	0.40611	Tut4
-0.127576	6.22704	0.0457971	0.406572	Entpd4
-0.166631	5.02806	0.0458522	0.406837	Cyp2j9
-0.0769778	7.07768	0.0459211	0.407224	Cope
-0.120401	7.09389	0.0459725	0.407456	Dlat
-0.0791066	7.53835	0.0460105	0.407569	Psmc3
-0.161205	3.46693	0.0460629	0.407687	Ndp
0.186819	2.84575	0.0460745	0.407687	Siah2
-0.130457	3.83663	0.0461065	0.407746	Zfp654
-0.119818	4.11124	0.0461544	0.407946	Tyw1
-0.0972099	5.93337	0.0462036	0.408024	Eipr1
-0.217171	2.95957	0.0462139	0.408024	Nckap1l
-0.119953	7.32338	0.0463197	0.408427	Strbp
-0.120754	5.32671	0.0463315	0.408427	Fam45a
0.124019	6.32942	0.0463355	0.408427	Hmgn1
-0.113643	4.46735	0.0465536	0.409807	Golga1
-0.111004	4.74339	0.0465573	0.409807	Slc11a2
-0.13043	9.16074	0.0465684	0.409807	Ldhb
0.293055	1.19172	0.0468133	0.411737	Tmem140
0.0843912	6.83722	0.0468979	0.412257	Rpl27a
-0.144557	4.41855	0.0469517	0.412504	Smchd1
0.140672	3.7899	0.0470039	0.412599	Rbm12b2
0.428427	4.07971	0.0470138	0.412599	Cacng5
0.348164	1.27514	0.0470412	0.412615	Hist1h2ac
-0.199933	3.07497	0.0471057	0.412957	Trmt112-ps2
-0.113743	5.42563	0.0472493	0.413833	Lrrc57
-0.18775	2.10368	0.047257	0.413833	Shld2
-0.176755	3.11508	0.0472876	0.413876	Calcrl
0.239354	1.43432	0.0473571	0.414165	Tomm6os
-0.118436	5.99148	0.0473721	0.414165	Dgcr6
-0.123461	5.63766	0.0474304	0.414208	Pnpo
-0.307242	0.695031	0.0474814	0.414208	Gm43848
-0.107195	6.80189	0.0474852	0.414208	Ogdhl
-0.150829	5.53389	0.0474953	0.414208	Lrrc7
-0.142284	4.5519	0.047522	0.414208	Cog2
0.118873	4.15534	0.0475312	0.414208	Gpatch4
-0.290926	1.54555	0.0475887	0.414398	Osbpl10
-0.106869	7.8977	0.0476045	0.414398	Fads1
-0.186461	2.21998	0.0476931	0.414708	D630003M21Rik
-0.420811	1.01291	0.0477025	0.414708	Itih2
-0.092383	7.30476	0.0477173	0.414708	Guk1
-0.121676	4.40624	0.0477463	0.414725	Slc30a4
-0.141889	4.52194	0.0478047	0.414725	Ptprm
0.106234	4.44833	0.0478073	0.414725	Zfp142
-0.12389	4.86842	0.0478482	0.414725	Aco1
0.123542	4.16016	0.0478929	0.414725	Nup153
0.459633	1.06791	0.0479055	0.414725	Rsad2
0.128547	6.59225	0.0479183	0.414725	Trim44
0.205442	7.09412	0.0479632	0.414725	Gm1821
-0.223814	3.12723	0.0479974	0.414725	Pcdhb12
0.105657	5.64528	0.0480074	0.414725	Ccny
-0.39065	-0.183514	0.0480213	0.414725	Smpd5
0.227112	6.32999	0.0480375	0.414725	Ryr2
-0.191829	5.94087	0.0480538	0.414725	Gm4202
-0.110665	5.36622	0.0480893	0.414809	Ufl1
0.130035	3.98064	0.0481512	0.414966	Col4a3bp
0.20517	5.3613	0.0481591	0.414966	Rps4l
-0.153253	5.48139	0.0481864	0.41498	Ankrd33b
-0.150318	3.62485	0.0483034	0.415583	Abtb2
0.189314	5.1688	0.0483594	0.415583	Rpl12
-0.109343	6.19955	0.0483622	0.415583	Hadha
0.142601	4.577	0.0483853	0.415583	Crem
0.35774	1.15285	0.0483853	0.415583	Gm20045
0.407008	0.705141	0.048431	0.415753	Cfp
0.203391	3.87915	0.0484694	0.415862	Ing2
-0.258678	1.32342	0.0485184	0.41606	Tnfaip8l2
-0.107595	4.70501	0.0486234	0.416739	Zc3hc1
-0.154872	5.74041	0.0487403	0.417518	Pbxip1
1.12968	2.20031	0.0487887	0.417711	mt-Nd4l
-0.114193	4.83743	0.048866	0.418088	Necap2
0.190863	3.97687	0.0488955	0.418088	Bhlhe22
0.456873	0.855952	0.0489565	0.418088	mt-Tv
-0.0928897	5.51599	0.0489674	0.418088	Xpo5
-0.134512	7.21543	0.0489771	0.418088	Pitpnm1
0.222765	2.41171	0.0489885	0.418088	Gm45768
-0.122248	6.68047	0.0490454	0.418139	Fbxl5
0.195617	4.32446	0.0490463	0.418139	Nyap1
-0.0979459	6.48459	0.049112	0.418478	Abcd3
0.186506	6.58162	0.0493418	0.420214	Basp1
-0.0893168	6.85038	0.0494198	0.420462	Parp6
0.492701	0.885398	0.0494232	0.420462	Gm26798
0.535343	0.789417	0.049517	0.420629	Gm12744
0.113666	5.95889	0.0495205	0.420629	Ylpm1
0.184404	6.62976	0.0495257	0.420629	Slc8a1
-0.216173	2.03852	0.0495562	0.420629	Slc39a8
-0.155471	3.84931	0.0495733	0.420629	Gm6145
-0.123146	4.06269	0.0496667	0.42118	Wdr54
0.472335	1.37246	0.0496905	0.42118	Gm8203
0.118935	5.32791	0.0497419	0.421394	Phlpp1
0.390218	6.9138	0.0498264	0.421888	Sgk1
0.168155	3.93133	0.0498606	0.421955	Ranbp10
-0.112717	4.89141	0.0498927	0.422006	Fnip1
-0.0886842	5.92477	0.0499324	0.42212	Zc3h14
-0.107141	6.79018	0.0499751	0.422259	Ctsa
0.245313	1.38992	0.0500733	0.422868	Lacc1
0.130657	7.50762	0.0503464	0.42482	Ppp1r9b
-0.134372	6.47329	0.0503572	0.42482	Golga7b
0.107964	5.0213	0.0504046	0.424997	Upf2
-0.103642	6.87115	0.0504473	0.425134	Pcyox1
-0.174866	3.72999	0.0505416	0.425707	C030006K11Rik
-0.212294	4.41284	0.0506124	0.426046	Rps12l1
-0.135467	4.13755	0.0506348	0.426046	Inpp5a
-0.0916101	9.60809	0.0506884	0.426161	Gnb1
0.420013	-0.169888	0.0507014	0.426161	Gm5628
-0.153236	3.83026	0.0508099	0.426393	Adgrf5
-0.112783	5.65624	0.0508188	0.426393	Tbk1
0.160564	6.19469	0.0508302	0.426393	Cadps
0.177889	5.14822	0.0508348	0.426393	Cul3
-0.339235	3.59906	0.0508656	0.42643	Ighm
0.380561	0.239407	0.050959	0.426787	Gm37607
-0.261763	0.756471	0.0509781	0.426787	B830017H08Rik
-0.235671	1.50354	0.0509877	0.426787	A430035B10Rik
-0.142474	3.64623	0.051041	0.426911	Tstd2
-0.235521	8.13753	0.0510555	0.426911	Serpini1
-0.131189	5.57348	0.0511005	0.427005	Lypla1
0.105164	7.52364	0.051131	0.427005	Rps8
-0.109538	6.95446	0.0511666	0.427005	Phyh
-1.12341	0.379252	0.0511944	0.427005	Gm12411
0.218268	4.43406	0.0512154	0.427005	Ddx6
-0.128785	7.81555	0.0512258	0.427005	Rab10
-0.147593	3.18666	0.0513249	0.427542	Xpa
-0.0884564	7.43572	0.0513432	0.427542	Acox1
-0.221134	1.69217	0.0514105	0.427815	Fes
-0.0849825	8.84349	0.0514291	0.427815	Mdh2
0.0996864	6.51051	0.0514974	0.428116	Agtpbp1
-0.0976155	6.05318	0.0515184	0.428116	Sgcb
0.134577	3.94434	0.0515997	0.428452	Arpin
0.100063	12.3744	0.0516142	0.428452	mt-Co2
-0.232824	1.36933	0.0516386	0.428452	Neurl2
0.174069	2.27189	0.051716	0.428699	Gm49797
0.375831	-0.242464	0.0517217	0.428699	9330158H04Rik
0.376223	1.19349	0.051793	0.4289	Cfap44
-0.0898176	6.54428	0.0517991	0.4289	Elp2
-0.140814	4.26286	0.0518559	0.428957	Tm7sf2
0.19906	4.93564	0.0518595	0.428957	Cdk5r2
-0.108162	5.28243	0.0518859	0.428957	Creg1
0.456167	0.502852	0.0519349	0.429002	Mdh1b
-0.295901	0.776878	0.0519557	0.429002	Myom1
-0.132759	4.73627	0.0519712	0.429002	Amer3
-0.0833205	7.52771	0.0520115	0.429115	Brk1
0.364541	1.23789	0.0520999	0.429624	Ccdc40
-0.205891	1.88204	0.0521574	0.429878	Fcgr2b
-0.162947	3.09045	0.0522366	0.430311	Angel1
0.205416	1.93207	0.052295	0.430331	Amer1
0.52868	-0.209693	0.0523523	0.430331	Dnaaf3
-0.221857	2.00588	0.0523656	0.430331	Cpxm1
-0.138728	3.61338	0.0523743	0.430331	Polk
-0.32078	1.40512	0.0524177	0.430331	Gm37176
0.178799	2.40011	0.0525101	0.430331	Cenpq
-0.189595	3.48311	0.0525182	0.430331	Rasip1
0.0822098	6.91564	0.05253	0.430331	Npepps
-0.102813	4.49797	0.0525333	0.430331	Zfp942
0.233172	2.55743	0.0525481	0.430331	Cdh20
0.45999	3.79982	0.0525718	0.430331	Ccn1
-0.134274	5.67157	0.0525878	0.430331	Sppl3
-0.14762	5.51705	0.0526091	0.430331	Sh3rf1
-0.259018	1.50042	0.0526165	0.430331	Egflam
-0.119679	5.42509	0.0526396	0.430331	Mgat2
-0.12696	4.15418	0.0527411	0.430942	Cep57
0.282507	2.75053	0.0527692	0.430953	Gm44709
-0.470927	-0.132811	0.0528051	0.431028	Gm29394
-0.153143	5.57783	0.0529667	0.432128	B930095G15Rik
0.115915	4.74627	0.0530257	0.43219	Slc15a4
-0.240942	2.24252	0.053028	0.43219	Castor1
-0.132893	4.85826	0.0531269	0.432385	Cbs
-0.22947	3.01986	0.0531536	0.432385	Syn3
-0.160131	2.87681	0.0531548	0.432385	Mre11a
0.611189	-0.14882	0.0531592	0.432385	Car9
0.67772	-0.136447	0.0532989	0.432947	Gm37606
-0.136221	4.2502	0.0533164	0.432947	Gpr146
-0.174458	4.78355	0.0533217	0.432947	Palm2
0.729845	3.24793	0.0533359	0.432947	Ecel1
0.148671	3.89054	0.0534119	0.433347	Pank1
0.0877092	5.38214	0.0536351	0.434608	Tmed9
0.378622	1.22376	0.0536413	0.434608	Gm28042
0.223464	2.61508	0.0536584	0.434608	Alms1
-0.14082	3.70042	0.0536998	0.434608	Zfp697
0.249723	2.49228	0.0537303	0.434608	Kif1c
-0.276009	1.25574	0.053755	0.434608	Gm6560
0.133839	3.53142	0.0537562	0.434608	Med11
0.307941	3.13515	0.0538087	0.434719	Gpc3
-0.0871823	8.15715	0.0538239	0.434719	Copg1
-0.396018	-0.241243	0.0538673	0.434851	Gm18609
-0.10849	4.24687	0.0539584	0.435369	Exosc5
-0.123435	5.53375	0.0540879	0.435804	Slc33a1
0.0884698	5.52099	0.054128	0.435804	Rnf111
[truncated: 14,114 more rows]

## Sheet: 4 mo 5xFAD vs WT
logFC	logCPM	PValue	FDR	gene_name
6.95272	4.29234	4.8582e-238	8.1977e-234	Cst7
3.17391	4.10206	1.8077e-163	1.5252e-159	Ccl6
4.608	2.21473	5.453e-147	3.0671e-143	Clec7a
1.85432	5.44013	6.1714e-121	2.6034e-117	Trem2
1.82808	5.5968	9.0152e-120	3.0425e-116	Tyrobp
4.4893	1.21205	6.37011e-94	1.79149e-90	Itgax
1.51089	4.86454	1.8113e-90	4.36627e-87	Ly86
1.76916	4.51852	1.0495e-85	2.21367e-82	Cd68
1.09752	6.24033	4.96347e-79	9.30596e-76	Laptm5
1.82092	2.5575	6.59943e-72	1.11359e-68	Mpeg1
1.14878	6.48629	1.12141e-71	1.72025e-68	C1qa
1.25284	6.82696	1.68161e-71	2.36462e-68	C1qb
1.19669	4.91214	3.83519e-71	4.97807e-68	Fcer1g
1.01258	5.28894	1.5109e-70	1.82106e-67	Olfml3
1.12166	5.42361	4.89446e-69	5.50594e-66	Fcrls
1.30387	7.19456	6.35922e-68	6.7066e-65	Ctss
2.03857	5.02649	6.84149e-68	6.79078e-65	Lyz2
1.35756	8.61875	4.3798e-66	4.10582e-63	Thy1
1.66823	2.98553	6.44657e-65	5.72523e-62	Fcgr2b
1.12804	4.64306	1.03556e-64	8.73701e-62	Fcgr3
3.9131	1.68012	8.12963e-64	6.53235e-61	Ccl3
3.18692	1.22237	7.35933e-63	5.64461e-60	Ccl4
1.16015	6.5374	1.5024e-59	1.10224e-56	C1qc
1.16728	6.29186	9.98183e-57	7.01806e-54	Ctsz
1.37914	3.53107	7.82996e-56	5.28491e-53	Irf8
2.14576	2.1765	2.23432e-55	1.45007e-52	Bcl2a1b
1.0847	9.52238	1.18745e-53	7.42111e-51	Ctsd
1.90269	2.41077	4.81486e-53	2.90164e-50	Slc11a1
2.3792	2.55419	3.954e-52	2.30068e-49	Cd52
1.0269	8.46653	1.13257e-49	6.37036e-47	B2m
1.42117	3.30575	2.6058e-46	1.41839e-43	Itgb2
1.35143	2.88529	1.4955e-45	7.64699e-43	Ptpn6
1.46684	5.67026	9.76347e-45	4.84555e-42	C4b
1.23782	4.16235	1.38714e-44	6.68759e-42	Plek
1.31692	3.80694	1.4791e-43	6.93289e-41	Lag3
4.45934	-0.538647	6.53543e-41	2.98051e-38	Pdcd1
1.79577	2.19416	1.02018e-38	4.53015e-36	C3ar1
1.26937	9.19568	9.53938e-37	3.92603e-34	Gfap
3.69486	-0.223721	1.48403e-36	5.96226e-34	Ly9
1.06597	3.02865	2.0189e-36	7.92254e-34	Cd37
1.46037	2.54115	3.5721e-34	1.31034e-31	Hvcn1
1.46465	1.73619	6.30305e-34	2.26293e-31	Samsn1
1.37464	2.25551	1.58288e-33	5.45092e-31	Myo1f
1.10459	2.24758	2.46302e-31	8.18812e-29	Ccl9
1.7363	1.41677	1.43807e-30	4.5785e-28	Slamf9
1.19819	2.65999	1.48736e-30	4.64772e-28	Cd300c2
1.83265	0.561861	2.00246e-30	6.14354e-28	H2-Ob
1.89894	1.22305	2.63142e-30	7.92902e-28	Lat2
1.31385	2.4456	3.06835e-30	9.08341e-28	Csf3r
1.23652	2.61669	8.52555e-30	2.43831e-27	Cd14
1.36568	2.52771	7.17141e-27	1.9208e-24	Cd84
1.27425	2.24667	1.00393e-26	2.64693e-24	Tbxas1
1.67863	1.50061	8.67064e-26	2.21679e-23	Gpr84
1.74298	0.443442	3.6103e-25	9.09256e-23	H2-Oa
1.92586	0.545307	4.40389e-24	1.0321e-21	Il4i1
2.21445	0.367162	1.08581e-23	2.50985e-21	St14
1.54049	1.21418	1.1348e-23	2.58766e-21	Cd48
1.09043	2.84168	1.70458e-23	3.78462e-21	Capg
1.90846	0.348147	6.18923e-23	1.33894e-20	Arl11
1.49175	1.83913	8.56322e-22	1.76214e-19	Tlr2
1.58222	0.409382	2.80145e-21	5.4967e-19	Naip2
1.15943	2.13331	3.59705e-21	6.89734e-19	Fcgr1
1.76751	-0.187496	4.16177e-21	7.89052e-19	Hcst
2.29162	-0.111351	1.00099e-20	1.85613e-18	Phf11b
1.64993	0.515272	2.32813e-20	4.22418e-18	Cd180
1.22533	5.51201	7.7776e-20	1.39616e-17	Lgals3bp
1.20973	1.9314	1.14648e-19	2.01518e-17	Klhl6
1.70945	0.967743	1.40815e-19	2.43932e-17	Oas1a
1.04606	2.14936	9.45078e-19	1.57893e-16	Havcr2
1.09782	1.39041	2.39937e-18	3.93077e-16	Gm8995
2.30354	-0.300922	7.09291e-18	1.12911e-15	Milr1
1.67918	0.753734	2.20112e-17	3.47119e-15	Siglecf
1.23636	2.23285	4.46853e-17	6.91761e-15	Ptprc
1.0559	2.63277	1.0626e-16	1.57283e-14	Tent5c
1.05586	2.45484	1.56253e-16	2.2927e-14	Hcls1
1.77585	-0.00374939	1.57073e-15	2.24614e-13	Slc15a3
1.16203	1.67169	2.57789e-15	3.62494e-13	Cxcl16
1.3287	0.767394	5.45326e-15	7.60482e-13	AU020206
1.26713	0.00257034	6.60497e-15	9.06116e-13	Tlr1
1.26231	1.09441	1.01855e-14	1.35331e-12	Aspg
1.00446	1.86585	2.20007e-14	2.85569e-12	Lsp1
1.00993	1.68542	4.14074e-14	5.25344e-12	Mlxipl
1.64317	0.878224	6.72308e-14	8.28068e-12	Ch25h
2.52813	0.398669	1.05102e-13	1.2759e-11	Ifi204
1.15632	0.784088	1.13072e-13	1.36284e-11	Csf2rb
1.36367	0.331855	1.40801e-13	1.68501e-11	Plaur
2.01891	-0.49781	1.84081e-13	2.18745e-11	Asb10
1.26657	0.129154	3.05495e-13	3.57981e-11	Traf3ip3
2.29782	-0.772668	6.61818e-13	7.64899e-11	Bcl2a1d
1.1697	1.75146	8.85442e-13	1.00952e-10	Trim30a
1.00168	0.889701	1.24608e-12	1.41117e-10	AC102342.2
1.26372	-0.200921	2.60776e-12	2.91412e-10	Igsf6
1.09597	2.54372	1.03829e-11	1.13033e-09	Rtp4
1.33828	0.426353	2.61905e-11	2.74496e-09	Slfn8
2.29218	-0.148149	2.6869e-11	2.79869e-09	Lilrb4a
1.32357	2.86243	5.27986e-11	5.46579e-09	Oasl2
1.05302	0.920549	6.19562e-11	6.33606e-09	Rab7b
1.46432	0.393766	6.59174e-11	6.70054e-09	Phf11d
1.01415	0.349031	9.62475e-11	9.60994e-09	Epsti1
1.5563	0.448302	1.21052e-10	1.19452e-08	Ccl12
1.04249	0.86015	1.47129e-10	1.4434e-08	Ugt1a7c
1.26859	0.66409	1.55887e-10	1.52049e-08	Cybb
1.0114	0.780128	2.99829e-10	2.81073e-08	Runx1
1.16301	4.05657	7.76994e-10	7.04892e-08	Ifit3
1.00063	1.54207	8.59924e-10	7.67744e-08	Tlr13
1.60176	-0.499252	1.75036e-09	1.51464e-07	Bcl2a1a
1.54843	-0.811037	9.18928e-09	7.31415e-07	Ifi207
1.08574	0.55195	7.56858e-08	5.48121e-06	Arhgap9
1.50158	-0.262477	1.35142e-07	9.42075e-06	Ccl5
1.56949	-0.803106	1.52371e-07	1.04944e-05	Fcgr4
1.17219	-0.338079	1.63355e-07	1.11597e-05	Pilra
1.63369	2.41662	1.92851e-07	1.30167e-05	Ifi27l2a
1.15643	2.43971	1.99114e-07	1.33858e-05	Ifit1
1.45096	-0.326621	2.23044e-07	1.48512e-05	Nlrc5
1.16832	-0.15722	3.59367e-07	2.32336e-05	Wfdc17
1.91973	2.09859	3.82828e-07	2.45622e-05	Cxcl5
1.09247	-0.404338	4.32674e-07	2.75507e-05	Naip5
1.92575	-0.483195	4.81143e-07	3.02941e-05	Evi2b
1.72403	3.16734	5.49466e-07	3.42129e-05	Glp1r
1.12693	1.01287	5.5421e-07	3.43814e-05	H2-Q7
1.01851	-0.133503	5.68401e-07	3.50044e-05	Trim14
1.19868	2.03194	6.90632e-07	4.22236e-05	Irf7
1.67977	1.27305	8.27716e-07	4.98817e-05	Cxcl10
1.10419	-0.313611	1.95608e-06	0.000110577	Iqgap3
1.12079	-0.322425	1.95937e-06	0.000110577	Il1rl2
1.08278	-0.16829	2.02616e-06	0.000113964	Serpinf2
1.10493	0.564866	2.23809e-06	0.000125051	H2-Q6
1.2789	1.82009	2.48577e-06	0.000136628	Usp18
1.30916	-0.532711	2.49604e-06	0.000136748	Haao
1.10247	0.704482	3.69478e-06	0.000199188	Ifi44
1.21495	-0.592397	6.50745e-06	0.000342077	Slfn9
1.06866	-0.668146	7.68294e-06	0.00039525	H2-Q4
1.07977	-0.143411	1.38048e-05	0.000681116	Lox
1.10999	1.70442	1.43921e-05	0.000703919	Cd72
1.35638	0.0213992	1.52915e-05	0.000743598	Ddx60
1.17864	1.74534	1.68603e-05	0.000812861	Gbp6
1.34841	1.11883	2.98757e-05	0.00136743	Col6a3
1.20394	2.10711	0.000182316	0.00705598	Sp8
1.48795	2.93868	0.000192747	0.00739186	Zic1
1.48469	-0.165005	0.000231097	0.00872378	Cdh26
1.10517	-0.763983	0.000249472	0.00935463	Slc22a12
1.54697	-0.000145158	0.000334947	0.0120253	Mc3r
1.10802	2.20946	0.000449925	0.0155329	Zic4
1.39974	-0.0630319	0.000512499	0.01724	Avpr1a
1.13591	0.526774	0.000529207	0.0177532	Musk
2.13737	0.708628	0.000550331	0.0182084	Prdm12
1.24997	0.893271	0.000781604	0.0246519	Slc10a4
1.19842	-0.110539	0.00134616	0.0392315	Ttc29
1.07302	0.487207	0.00162976	0.0452312	1700024G13Rik
0.829621	4.59956	8.01906e-46	4.22855e-43	Gusb
0.717568	6.63394	6.87271e-38	2.97359e-35	Grn
0.97533	4.19658	6.46052e-37	2.72537e-34	Cd53
0.949837	7.81638	5.15742e-36	1.97787e-33	Hexb
0.995519	3.10569	2.32423e-34	8.71533e-32	Pycard
0.699415	5.60678	8.13531e-34	2.8599e-31	Selplg
0.948764	3.1096	2.47478e-31	8.18812e-29	Spi1
0.839635	4.83143	1.15168e-30	3.73721e-28	Siglech
0.955182	3.67054	4.38727e-30	1.27639e-27	Cyba
0.597509	6.31254	1.88056e-27	5.28877e-25	Hexa
0.790078	4.14806	2.67027e-27	7.38658e-25	Ctsh
0.938772	3.36866	3.39339e-27	9.2355e-25	Lair1
0.930378	2.15293	1.08822e-26	2.82502e-24	Rac2
0.809796	3.42442	4.90795e-25	1.21789e-22	Aif1
0.968336	6.29056	1.3984e-24	3.4198e-22	H2-D1
0.663624	4.77781	1.57569e-24	3.79831e-22	Rnase4
0.78863	4.26723	2.46269e-24	5.85287e-22	Anxa3
0.837824	2.88717	1.41399e-23	3.18129e-21	Abi3
0.967408	1.98426	4.09957e-23	8.98391e-21	Rasal3
0.796961	3.67364	6.3444e-23	1.35513e-20	Lcp1
0.985797	1.79726	4.49678e-22	9.48483e-20	Tifab
0.910685	3.28618	4.998e-22	1.04119e-19	Psmb8
0.706921	4.57065	9.57653e-22	1.94692e-19	Unc93b1
0.740008	4.92794	9.84444e-22	1.97756e-19	Vsir
0.831033	2.90591	1.04172e-21	2.06801e-19	Ncf1
0.719931	6.94182	3.44651e-21	6.68464e-19	Csf1r
0.934787	2.09226	4.29586e-21	8.05427e-19	Pik3ap1
0.99361	2.33307	1.40477e-20	2.57654e-18	Ncf2
0.747673	4.70009	1.08908e-19	1.93444e-17	Gpr34
0.678685	5.36346	1.41669e-19	2.43932e-17	Cx3cr1
0.969764	1.91094	1.54572e-19	2.6346e-17	Ang
0.711334	3.75441	3.22128e-19	5.43558e-17	Pld4
0.895913	2.57967	1.07044e-18	1.77085e-16	Irf5
0.932393	1.59114	3.8611e-18	6.26463e-16	Gpr183
0.929013	2.03037	5.95012e-18	9.56213e-16	Psmb9
0.971173	2.09505	3.4431e-17	5.37953e-15	Vav1
0.824042	2.668	4.78279e-17	7.33679e-15	Fermt3
0.8408	3.51358	4.84815e-17	7.37006e-15	Nckap1l
0.995741	1.54612	6.69157e-17	1.00816e-14	Tec
0.764205	2.18836	8.44294e-17	1.26076e-14	Fes
0.828484	1.75165	5.07764e-16	7.38622e-14	Gngt2
0.701016	3.61072	6.06522e-16	8.74739e-14	Inpp5d
0.717885	3.65343	2.37298e-15	3.36484e-13	Lgals9
0.83971	2.36232	5.68008e-15	7.8562e-13	P2ry6
0.831417	2.28769	7.24572e-15	9.86002e-13	Il10ra
0.973967	1.88582	8.14828e-15	1.09995e-12	Fyb
0.581625	4.24601	9.95818e-15	1.33361e-12	Slco2b1
0.63827	5.0833	1.05319e-14	1.3884e-12	Arpc1b
0.686066	7.04347	1.90418e-14	2.49079e-12	Cd9
0.48886	5.94011	2.40138e-14	3.0932e-12	Man2b1
0.965541	1.83776	3.3475e-14	4.27922e-12	Dock2
0.852468	2.13848	5.77812e-14	7.27612e-12	Pik3cg
0.879949	1.90215	6.3927e-14	7.9904e-12	Tnfaip8l2
0.495929	5.6051	6.47012e-14	8.0277e-12	Plxdc2
0.721864	5.38171	9.53949e-14	1.16644e-11	H2-K1
0.708439	2.69424	2.28753e-13	2.69929e-11	Cd33
0.480725	3.87882	5.48457e-13	6.38253e-11	Lyn
0.64012	3.74667	8.02411e-13	9.21081e-11	Irgm1
0.6125	4.54597	1.6936e-12	1.90518e-10	Ldlr
0.675095	4.56189	4.16675e-12	4.62564e-10	Tgfbr2
0.607079	3.37406	5.82236e-12	6.42134e-10	Hpgd
0.718123	2.37369	9.98751e-12	1.09435e-09	Ggta1
0.448273	5.20054	1.30829e-11	1.41513e-09	Msn
0.73666	2.36922	1.34142e-11	1.44173e-09	Renbp
0.70553	4.10664	1.53853e-11	1.64311e-09	Itgb5
0.724798	2.60758	1.61416e-11	1.71304e-09	Arhgap45
0.790632	2.41544	2.23661e-11	2.35878e-09	Dock8
0.984566	1.89621	6.07653e-11	6.25216e-09	Cd86
0.766061	1.439	7.24746e-11	7.32297e-09	Hck
0.748513	4.89011	8.28507e-11	8.32157e-09	Ifitm3
0.550037	3.23288	1.1257e-10	1.11735e-08	Bin2
0.483348	3.97886	1.65252e-10	1.60257e-08	P2ry13
0.92986	1.33896	1.94803e-10	1.87835e-08	Baiap2l2
0.69945	2.55187	2.07974e-10	1.99395e-08	Osmr
0.829946	1.04762	2.47981e-10	2.36408e-08	Snx20
0.691301	1.78444	2.69162e-10	2.5516e-08	Clec5a
0.683122	2.39337	2.74922e-10	2.59164e-08	Tap1
0.836591	0.547847	3.24745e-10	3.02748e-08	Adora3
0.328729	7.31514	5.10192e-10	4.73021e-08	Lgmn
0.863011	1.02659	5.55844e-10	5.12531e-08	Xlr
0.369451	7.11122	6.89199e-10	6.32041e-08	Ctsl
0.849507	0.921322	7.41806e-10	6.76607e-08	Tmem106a
0.431706	4.95838	7.94935e-10	7.17312e-08	Slc14a1
0.995628	1.05414	8.37321e-10	7.5154e-08	Trim30d
0.77481	2.02446	9.05309e-10	8.04009e-08	Ptpn18
0.52279	2.22098	9.18639e-10	8.11577e-08	Gal3st4
0.333166	7.00897	1.48636e-09	1.3063e-07	Ctsa
0.511866	4.27168	1.64372e-09	1.43711e-07	Pros1
0.470108	4.03633	1.69168e-09	1.47142e-07	Rasgrp3
0.744377	2.82755	1.94363e-09	1.6733e-07	Adgre1
0.733572	2.06412	2.35868e-09	2.02032e-07	Ikzf1
0.563865	4.21613	2.40817e-09	2.04888e-07	Cyth4
0.552275	3.93559	2.4163e-09	2.04888e-07	Naglu
0.358024	4.04724	2.58523e-09	2.18116e-07	Slc29a3
-0.813715	1.72742	2.92632e-09	2.45665e-07	Mme
0.468156	4.10818	2.95576e-09	2.46909e-07	Lpcat2
0.942558	0.946489	3.01958e-09	2.50997e-07	Sp110
0.563014	2.64738	3.19916e-09	2.64621e-07	Apobec3
0.653688	4.13613	3.28813e-09	2.70653e-07	Itgam
-0.380893	8.39797	3.71004e-09	3.03899e-07	Zfp365
0.557267	3.87697	3.82053e-09	3.11438e-07	Arhgdib
0.610448	2.59395	4.98668e-09	4.04544e-07	Rassf4
0.686498	3.66834	5.74138e-09	4.63541e-07	H2-T23
0.478957	4.25758	7.28627e-09	5.85469e-07	Clic1
0.482418	5.02581	8.92567e-09	7.138e-07	Pmp22
0.600669	2.45594	9.25102e-09	7.32872e-07	Abca9
0.634581	1.59013	1.04549e-08	8.24374e-07	Gna15
0.667088	1.48119	1.37521e-08	1.07932e-06	Sash3
0.596672	1.98481	1.51294e-08	1.18192e-06	Lcp2
0.873786	1.55074	1.52879e-08	1.18879e-06	Tlr7
0.532725	2.54362	1.62132e-08	1.25496e-06	Plcg2
0.343626	3.79493	2.21253e-08	1.70476e-06	Sall1
0.447684	4.31344	2.54495e-08	1.95198e-06	Mafb
0.75718	3.30907	2.84444e-08	2.17182e-06	Irf9
0.466793	4.64863	2.86759e-08	2.17963e-06	Tgfbr1
0.699998	1.34706	2.95709e-08	2.23758e-06	H2-M3
-0.716463	3.52526	3.18225e-08	2.3972e-06	Cort
0.366674	5.07981	3.22249e-08	2.41673e-06	Rgs10
0.707236	1.80146	3.96624e-08	2.96134e-06	Icam1
0.741604	1.43269	4.35446e-08	3.23688e-06	Lpxn
0.934813	2.98035	4.40143e-08	3.25745e-06	Ifit3b
0.635565	2.42129	4.43337e-08	3.26675e-06	Parp9
0.987397	0.437664	6.04398e-08	4.43418e-06	Dennd1c
0.835749	1.56277	6.67759e-08	4.8664e-06	H2-DMb1
0.262912	9.38968	6.6908e-08	4.8664e-06	Ctsb
0.31179	6.36009	7.87828e-08	5.68111e-06	Insig1
0.631061	2.58624	8.16717e-08	5.85773e-06	Hpgds
0.564704	3.46481	8.19263e-08	5.85773e-06	Phyhd1
0.576495	2.01787	8.94414e-08	6.36808e-06	Hhex
0.75973	0.960235	9.54492e-08	6.76727e-06	Hk3
0.423158	3.08891	1.19734e-07	8.45355e-06	Slc2a5
0.617019	4.38966	1.32289e-07	9.30104e-06	Ctsc
0.576772	5.23966	1.34422e-07	9.41175e-06	Stat1
0.554847	2.80617	1.35667e-07	9.42075e-06	Blnk
0.39217	2.92293	1.43741e-07	9.94053e-06	Ppp1r18
0.409097	4.21245	1.53497e-07	1.05289e-05	Csf1
0.345422	5.99796	1.65085e-07	1.12325e-05	P2ry12
0.854177	0.541652	1.92437e-07	1.30167e-05	Was
0.761899	1.97337	2.09352e-07	1.40183e-05	Spint1
0.47559	2.97862	2.23551e-07	1.48512e-05	Trim25
0.619401	1.55024	2.24731e-07	1.4871e-05	Susd3
0.469889	2.10623	2.30151e-07	1.51702e-05	Cmtm7
0.733112	0.729407	2.37566e-07	1.5598e-05	Themis2
0.92024	0.151135	2.81959e-07	1.8441e-05	Ncf4
0.554816	1.81505	2.87825e-07	1.8752e-05	Sh3bp2
0.392877	6.63	3.32156e-07	2.15569e-05	Npc2
0.397176	7.17403	3.73367e-07	2.40465e-05	Fdft1
0.817728	3.59982	3.88817e-07	2.48519e-05	Bst2
0.702156	0.805484	4.73324e-07	3.00258e-05	Rubcnl
0.268994	4.90723	4.80783e-07	3.02941e-05	Scamp2
0.858219	0.278536	4.8724e-07	3.05639e-05	Il1a
0.776646	1.95191	5.2123e-07	3.25749e-05	Rnf213
0.962292	0.666356	5.62035e-07	3.47391e-05	Cmklr1
0.701335	1.87486	6.66476e-07	4.08949e-05	Uba7
0.625449	2.95583	7.19192e-07	4.3811e-05	Xaf1
0.426666	4.58981	7.32624e-07	4.44687e-05	Tmem176a
0.664935	1.58269	7.53385e-07	4.55649e-05	Trim34a
0.277586	5.57247	8.56639e-07	5.1441e-05	Axl
0.376844	4.4726	8.78479e-07	5.25654e-05	S100a6
0.448871	4.09912	9.4108e-07	5.61123e-05	Syngr2
0.875361	1.34089	9.52122e-07	5.65708e-05	Parp14
0.815862	0.819073	1.01689e-06	6.02072e-05	Il21r
0.652894	0.93041	1.02951e-06	6.07409e-05	Fam111a
0.531861	2.47725	1.25013e-06	7.35007e-05	Akna
0.43625	2.87024	1.32791e-06	7.78024e-05	Ube2l6
0.593441	1.42329	1.46031e-06	8.52638e-05	Slc7a7
0.712984	2.05511	1.47715e-06	8.59496e-05	Gcnt1
0.65712	1.05248	1.56215e-06	9.05834e-05	Cd300a
0.370686	4.05328	1.65464e-06	9.56177e-05	Ptgs1
0.466083	3.61942	1.66659e-06	9.59797e-05	Tcirg1
-0.751175	1.75704	1.74912e-06	0.00010005	Gm34466
0.489744	3.01565	1.84378e-06	0.000105108	Dnase2a
0.72413	2.72246	1.93032e-06	0.000109671	Gbp3
0.842504	0.195466	2.17223e-06	0.000121775	Ticam2
0.780292	0.495656	2.31609e-06	0.000128983	Neurl3
0.728611	2.61011	2.37899e-06	0.000131966	St8sia6
0.854618	-0.102749	2.38531e-06	0.000131966	Tmem273
0.633943	2.47362	2.45246e-06	0.000135238	Igtp
0.640091	1.53725	2.71828e-06	0.000148441	Arhgap30
0.364103	3.9808	3.19975e-06	0.00017417	Tnfrsf1a
0.564294	2.14351	3.22658e-06	0.000175065	Tnfrsf1b
0.878994	1.05139	3.30735e-06	0.000178872	9930111J21Rik1
0.815393	-0.440607	4.00987e-06	0.000215486	Tlr6
0.316514	6.57327	4.20696e-06	0.00022536	Fdps
0.5939	2.13712	4.30734e-06	0.000230007	Fbxw4
0.549441	1.64322	4.35359e-06	0.000231743	Ptafr
0.284776	4.46697	6.18584e-06	0.000328239	Wasf2
0.503989	1.35358	6.22757e-06	0.000329417	Map3k14
0.493335	2.19106	6.46629e-06	0.000340975	Stk10
0.305233	4.61846	6.71573e-06	0.000351929	Rrbp1
0.840443	1.29627	6.77507e-06	0.00035394	Rsad2
0.621761	1.58124	7.06798e-06	0.000368102	Trim12a
0.358504	3.72492	7.15363e-06	0.000371417	Entpd1
0.84831	0.298937	7.35811e-06	0.000380861	Cntf
0.753156	-0.0220082	7.49876e-06	0.000386955	Tlr12
0.298915	7.23095	7.75692e-06	0.000397843	Msmo1
0.424443	2.11312	7.81049e-06	0.000399376	Mcm3
0.544761	4.90232	8.01877e-06	0.000408788	Cfh
0.363378	5.94521	8.25611e-06	0.000419619	Tmem176b
0.469966	3.54877	9.0908e-06	0.000460655	Zc3hav1
0.334548	6.41365	9.72851e-06	0.000491494	Sqle
0.440143	3.50528	1.07139e-05	0.000539662	Tor3a
0.377016	2.201	1.18623e-05	0.00059573	Eif4ebp1
0.49253	1.81511	1.21593e-05	0.000608832	S100a4
0.282947	8.24102	1.22251e-05	0.000610314	Hmgcs1
0.523284	5.46637	1.23335e-05	0.000613908	Lpl
0.44847	6.29326	1.24296e-05	0.000616876	Ifi27
0.488013	3.81972	1.34477e-05	0.000665443	Stard4
0.408491	2.63202	1.39084e-05	0.000684226	Hk2
0.533303	1.0508	1.41206e-05	0.00069265	Gpsm3
0.379652	3.49641	1.45345e-05	0.000708831	Srgn
0.250893	4.9893	1.59585e-05	0.000773806	Lgi4
0.85206	-0.144276	1.60066e-05	0.000773913	Lpar5
0.66677	1.5733	1.77591e-05	0.000853754	9930111J21Rik2
0.428072	2.09486	1.79117e-05	0.000858643	Slfn5
0.687905	1.06526	1.81942e-05	0.000869679	C5ar1
0.469264	1.51218	1.8245e-05	0.000869679	Rinl
-0.402685	6.68116	1.84736e-05	0.000878096	Npy
-0.227443	5.15207	1.86586e-05	0.000884398	Pik3r3
0.268578	5.45136	2.02809e-05	0.000958598	Tapbp
0.980536	0.128442	2.12231e-05	0.00100033	Plau
-0.277051	4.6816	2.16686e-05	0.00101849	Btg3
0.516019	1.85045	2.24353e-05	0.00105159	Slc25a45
0.36027	2.96316	2.30937e-05	0.00107945	Dtx3l
0.599296	1.7385	2.42159e-05	0.00112878	Sp100
0.199403	5.68144	2.46019e-05	0.00114362	Frs2
0.922465	0.181851	2.48684e-05	0.00115283	Alox5
0.604653	0.506943	2.4944e-05	0.00115317	Gm5086
0.279894	5.26928	2.57972e-05	0.00118935	Tmem119
0.254791	11.7348	2.89797e-05	0.00133244	Cst3
0.674507	0.796532	2.99028e-05	0.00136743	Atf3
0.498137	2.34851	3.02028e-05	0.00137741	Irgm2
0.418894	2.83701	3.05479e-05	0.0013894	Nrros
0.468422	2.37962	3.11267e-05	0.00141191	Ifi35
0.704059	0.795657	3.30981e-05	0.00149731	Dhx58
0.231854	5.4467	3.33701e-05	0.00150558	Creg1
0.715008	1.43517	3.63955e-05	0.0016377	Tgif1
0.483493	2.36568	3.67366e-05	0.00164865	Ifi30
0.53983	1.15716	3.73355e-05	0.00167109	Apbb1ip
-0.902439	0.825899	3.78722e-05	0.00169062	Npbwr1
0.506131	1.30569	4.19019e-05	0.00186557	Tmem140
0.204295	8.08561	4.43913e-05	0.00197121	Srebf2
-0.286026	7.66533	4.75649e-05	0.00210659	C1qtnf4
0.488892	1.61649	4.86378e-05	0.00214847	Abcb1b
0.67848	1.35799	4.89917e-05	0.00215845	Slfn2
0.22401	5.37073	4.97451e-05	0.00218593	Scrg1
0.685481	0.612486	5.1162e-05	0.00224236	Rhoh
0.563999	1.16041	5.18538e-05	0.00226679	Tnfrsf13b
-0.241543	7.61968	5.26e-05	0.00229347	Scg2
0.689436	0.995759	5.40252e-05	0.00234954	Itgb3
0.482296	2.64119	5.57524e-05	0.00241842	Hmox1
0.950877	1.18098	5.7924e-05	0.00250618	Lrmp
0.515534	1.40417	5.86705e-05	0.00253199	Gsdmd
0.382571	4.82727	5.9608e-05	0.00256588	Rnaset2a
0.460045	3.92746	6.06995e-05	0.00260622	F11r
0.652408	0.371715	6.25837e-05	0.0026803	Tnfsf13b
0.311875	6.15268	6.32182e-05	0.00270062	Anxa5
0.420505	1.93416	6.6712e-05	0.00284267	Nfam1
0.177864	9.04891	6.90707e-05	0.00293576	Ftl1
0.264694	3.44146	6.93278e-05	0.00293929	Tmem179b
0.272346	3.71199	7.06478e-05	0.00298775	Chil1
0.793851	0.288503	7.12121e-05	0.00300408	Elf4
0.395317	3.06317	7.41705e-05	0.00311331	Nfatc1
0.325083	3.11415	7.46467e-05	0.00311755	Cmtm3
0.287139	3.87892	7.47366e-05	0.00311755	Arap1
0.383223	2.86524	7.48256e-05	0.00311755	P2rx7
0.565422	2.56855	8.00134e-05	0.00331925	Ddx58
0.743395	2.32769	8.00602e-05	0.00331925	Sox1
0.840195	2.38674	8.08313e-05	0.00334301	Npffr1
-0.373948	6.64723	8.286e-05	0.0034157	Marcksl1
0.338398	3.63397	8.29937e-05	0.0034157	Crlf2
0.380214	2.612	8.59622e-05	0.00352926	Rcsd1
0.743737	0.534825	8.91983e-05	0.00365323	Tagap
0.748719	2.35864	9.48313e-05	0.00387454	Arhgap25
0.186192	6.18709	9.60207e-05	0.00391366	Sat1
0.486566	2.3806	9.62851e-05	0.00391497	Gbp2
0.706733	0.0699995	0.000100992	0.00409648	Liph
0.244322	4.08516	0.000107747	0.00436	Rab3il1
0.534174	2.08979	0.000111122	0.00448583	Rasa4
0.321875	3.73555	0.000119617	0.00481724	Tap2
0.294181	8.31299	0.000122929	0.00493884	Ly6e
0.42984	2.19682	0.000123302	0.00494202	Cdk6
0.617391	1.84739	0.000131636	0.00526356	Slc16a3
0.247437	3.87529	0.000132025	0.00526664	Pold4
0.205178	5.54676	0.000134689	0.00536024	Dhcr7
0.560715	1.33146	0.000135377	0.00537495	Lyl1
0.586597	1.20005	0.000137252	0.00543659	Abcc3
0.875349	-0.496003	0.000138804	0.00548521	Plxna4os1
0.269625	3.56905	0.000143091	0.0056414	Ltbr
0.305479	3.14226	0.00014418	0.00567106	Plin2
0.271582	5.97836	0.000154705	0.00607092	Acat2
0.835324	-0.0655606	0.000161966	0.00634112	Ip6k3
0.24409	4.73938	0.000165886	0.00647952	Vkorc1
0.838526	0.448439	0.000172929	0.00673021	Fblim1
0.363618	3.15512	0.000173101	0.00673021	Fgfrl1
0.630829	0.400327	0.000177687	0.0068926	Btk
0.623875	-0.133284	0.000184933	0.00714088	Ube2c
-0.151058	6.9855	0.000187068	0.00719737	Cry2
-0.347001	3.5592	0.000187249	0.00719737	Ppp1r3g
0.41683	3.19939	0.000193855	0.00740166	Ifit2
0.668272	0.51625	0.00019388	0.00740166	Flnc
-0.225474	6.54365	0.000204544	0.00779116	Gmps
-0.291169	4.4768	0.000209509	0.00796227	Nanos1
0.842126	-0.358541	0.000219699	0.00833079	Bcl3
0.489636	0.701605	0.000222116	0.00840356	Rassf10
0.358154	2.57746	0.000238997	0.00900186	Pde3b
0.337306	3.60735	0.000247411	0.00929803	Cryzl2
0.354664	2.57159	0.000263874	0.00987275	Ccr5
0.829875	1.16074	0.000267011	0.00996803	Isg15
-0.353473	6.85076	0.000269281	0.0100306	Vgf
0.576128	0.668188	0.000270245	0.0100443	Hlx
-0.337302	3.70724	0.000275953	0.0102339	Cyp4f15
0.178623	5.47095	0.000276988	0.0102498	Scarb2
0.550733	0.438833	0.000285105	0.010527	Aim2
0.853612	-0.239578	0.000288994	0.0106473	Fam167b
-0.143349	6.29662	0.000293606	0.0107937	Atg13
0.491848	2.47895	0.000294343	0.0107973	Gbp7
0.342083	2.64577	0.000302848	0.0110731	Fmnl3
0.65424	-0.303058	0.000303175	0.0110731	Dennd2c
0.460554	5.35904	0.000306115	0.0111563	Serpina3n
0.281147	4.01298	0.000309905	0.0112701	Sipa1
0.594123	0.340621	0.000318357	0.0115526	Unc13d
0.587417	1.13282	0.0003248	0.0117424	Tfcp2l1
0.269019	2.8246	0.000324981	0.0117424	Ddx31
0.994607	1.5144	0.000327359	0.0118031	Fam216b
-0.246816	6.49307	0.000331569	0.0119294	Castor2
-0.406209	2.71136	0.000347006	0.0124318	Kirrel2
0.537374	4.02791	0.000348526	0.0124598	Ighm
-0.718394	4.36041	0.000349823	0.0124797	Epop
0.532659	2.13135	0.00035177	0.0125227	Il6ra
0.337442	5.86728	0.00035456	0.0125955	Rnaset2b
0.527658	1.46042	0.000364571	0.0129239	Fam129a
0.806039	5.21782	0.000367803	0.0130111	Prkcd
0.706458	0.221623	0.000370536	0.0130804	Cdk1
0.640861	0.36683	0.000381312	0.0134327	Cdc20
0.45371	2.89855	0.000384131	0.0135038	Mcub
0.29549	4.85194	0.000385293	0.0135165	Nsdhl
0.238761	7.00191	0.000397657	0.0139213	Aqp4
0.840236	-0.44701	0.000402698	0.0140686	Hpse
-0.84672	0.187096	0.000418545	0.014592	Gpr149
-0.214812	4.75058	0.000429244	0.0149342	Atrnl1
-0.145343	6.38523	0.000441102	0.0153151	Pnrc1
0.5082	1.90975	0.000443467	0.0153656	Tep1
0.155389	9.20717	0.00045042	0.0155329	Cd81
0.21767	6.14047	0.00045221	0.0155329	Ppfia4
0.299875	4.69851	0.000452306	0.0155329	Abca1
0.291707	2.59375	0.000452897	0.0155329	Elk3
0.69708	-0.0727593	0.000460057	0.0157464	Kif20a
0.844845	1.19346	0.000462531	0.0157991	C130074G19Rik
0.316252	2.74539	0.000470118	0.0160258	Heatr5a
0.40581	1.8991	0.000479483	0.0163121	Parp3
-0.239925	6.70663	0.000486552	0.0165193	Tacc1
0.228248	4.99664	0.00049868	0.016897	Ifnar2
0.325493	2.60257	0.000506912	0.0171416	Tmem173
-0.431233	5.64208	0.000512144	0.01724	Ccsap
-0.257169	7.67113	0.000512889	0.01724	Gng7
0.172412	6.54828	0.000534056	0.0178803	Gpx1
0.569953	0.732812	0.000535827	0.0179041	Gmfg
0.280983	3.78755	0.000545101	0.0181779	Nagpa
0.211744	4.99424	0.000547428	0.0181977	Necap2
0.478879	1.67558	0.000547851	0.0181977	Cybrd1
0.467969	1.6593	0.000549147	0.0182049	Asap3
-0.221585	4.79344	0.000565577	0.0186762	Grhl1
0.366017	2.77497	0.0005697	0.0187756	Ankrd44
0.469289	1.98119	0.000580251	0.0190861	Casp8
0.564217	1.31584	0.000590361	0.0193808	Apobec1
0.262207	5.01254	0.000616014	0.0201837	Man2b2
0.16426	5.89243	0.000622308	0.0203504	Epb41l2
0.868292	-0.674373	0.000625561	0.0204172	5430427O19Rik
0.32735	3.57313	0.000631737	0.020579	Sbno2
-0.217778	5.08166	0.000640224	0.0208153	Mxi1
-0.16431	8.3333	0.000644163	0.0209031	Kifc2
-0.351796	4.86081	0.000665313	0.021548	Tiam2
0.399189	2.82841	0.000693467	0.0224168	Sox1ot
0.476328	1.37416	0.000695615	0.0224432	Parp10
0.413348	1.32211	0.00070091	0.0225433	Gas2l3
0.335216	2.06011	0.000701846	0.0225433	BC028528
-0.311466	5.73901	0.000702723	0.0225433	Pak6
0.329377	2.05746	0.00070664	0.0226259	Gm15417
0.518381	2.10634	0.000715527	0.0228671	Mrc2
0.533953	2.37904	0.000721576	0.0230168	Hist1h4h
0.694972	-0.0827138	0.000748742	0.0238383	Isg20
0.589159	-0.0575016	0.000759487	0.0241348	Wdfy4
-0.217469	5.54182	0.000761658	0.0241583	H2afx
0.225138	4.3737	0.000766181	0.0242562	Vwa5a
0.581925	0.811126	0.000780775	0.0246519	Plin4
0.193188	6.55589	0.000791724	0.0249245	Gns
0.45565	1.0172	0.00080247	0.0252158	Pik3r5
-0.577161	2.25436	0.000812271	0.0254763	Vwc2
0.371315	2.0447	0.00081797	0.0256046	Nuf2
0.528559	0.164453	0.000819395	0.0256046	C5ar2
-0.541536	6.11797	0.000834394	0.0260251	Nr4a2
-0.20005	5.72488	0.00084205	0.0262154	Tmem198
0.324172	2.32833	0.000843969	0.0262268	Mfng
0.957858	-0.286239	0.000890622	0.0276256	Styk1
0.858754	1.16002	0.000897862	0.0277991	Ccdc146
0.323046	5.47251	0.000905482	0.0279837	Vim
0.600029	1.43983	0.000925919	0.028563	Mamdc2
-0.225167	5.16415	0.000949839	0.0292474	Ypel1
0.390183	1.63186	0.000957858	0.0294406	AW112010
0.333278	2.71193	0.000994498	0.0304906	Fgd2
0.221713	8.77734	0.000995634	0.0304906	Dbi
0.816041	1.10828	0.00100218	0.0306353	Zic2
0.333294	3.04592	0.00105513	0.0321958	Ahnak
-0.41311	5.62201	0.00105984	0.0322811	Tbr1
0.541034	3.04196	0.00106395	0.032348	Zfhx3
0.403837	4.21022	0.00108012	0.0327805	Tspo
-0.156624	6.48516	0.00108257	0.0327958	Rnf145
0.208098	4.26486	0.0011089	0.0335334	H2-DMa
0.297481	2.87497	0.00111458	0.0336447	Slc22a4
0.552189	0.359742	0.00112194	0.0338064	Gpr160
0.942283	-0.585944	0.00113425	0.0341164	Gm43579
0.734863	0.933438	0.00113765	0.0341577	1700028P14Rik
0.659278	0.327788	0.00114291	0.0342549	Tgfb1
-0.266424	4.12616	0.0011842	0.0354267	Hbegf
0.276382	4.94057	0.00118621	0.0354267	Bmp2k
-0.15161	5.94911	0.00119524	0.0356333	Fam53c
0.410434	2.52673	0.00122681	0.0365099	Herc6
-0.356652	1.34692	0.00123181	0.0365944	Gm10432
0.241038	3.71114	0.00124418	0.0368543	P2rx4
0.157452	5.92351	0.00124493	0.0368543	Stat3
0.67815	-0.32807	0.00124828	0.0368888	Mx2
0.642638	4.07353	0.00125371	0.0369846	Gm4735
0.468286	0.645072	0.001262	0.037164	Smagp
0.264188	2.71645	0.00127907	0.0376011	Cdh5
0.860641	1.4463	0.00128924	0.0378341	Igfbpl1
-0.186584	4.87683	0.00132236	0.0387388	Eps8
0.356619	2.37597	0.00132573	0.0387702	AI506816
0.216553	3.8227	0.0013438	0.0392306	As3mt
-0.144453	6.93634	0.00136763	0.0397886	St3gal5
-0.182485	6.2635	0.00139676	0.0405663	Fam3c
-0.180493	6.31522	0.00141877	0.0411345	Ets2
-0.222154	6.25531	0.00144663	0.0418705	A830018L16Rik
-0.224935	5.20431	0.00145446	0.042025	Hdac9
-0.267218	6.03198	0.00145936	0.0420945	Kcnip4
0.327745	2.78351	0.00146668	0.0422333	Zfp36
0.998321	0.160081	0.0014732	0.0423488	Dnah10
0.1588	5.12601	0.00147586	0.0423531	Lims1
-0.650678	-0.113049	0.00148164	0.042447	Fam205c
-0.436045	2.22704	0.00149544	0.0427318	Gm9899
-0.224049	6.48445	0.00149665	0.0427318	Pkig
-0.155117	7.60424	0.00152145	0.0433664	Trim9
-0.176304	5.73508	0.00153644	0.0436298	Bbs4
0.238874	5.03919	0.00153843	0.0436298	Ostf1
-0.252853	5.43595	0.00153845	0.0436298	Ankrd33b
0.676489	2.07397	0.00155501	0.0440255	Ret
-0.173208	7.65601	0.00156436	0.0442161	Dcaf7
0.53328	1.5887	0.00156906	0.0442749	Iigp1
-0.159638	6.83202	0.00157469	0.0443595	Fndc4
-0.177579	7.7857	0.00159352	0.0448152	Palm
0.426893	1.3111	0.00160141	0.0449622	Rps10-ps2
-0.273807	5.95691	0.00160707	0.045046	Plpp6
0.997244	0.160088	0.00161551	0.0451497	Lrrc71
0.137628	8.61537	0.00161679	0.0451497	Rplp0
-0.165353	6.56457	0.00162199	0.0451497	Lgalsl
0.355253	4.84383	0.00162373	0.0451497	Akap13
0.585359	1.52539	0.00162415	0.0451497	Frrs1
-0.274053	6.06375	0.00164239	0.0455069	Dock3
0.289833	2.26696	0.00166365	0.0460205	Trim56
0.275726	3.55006	0.00167363	0.0462206	Mthfd2
0.274793	3.62039	0.00168069	0.0463399	Il10rb
-0.168275	9.17539	0.00168987	0.046517	Gas7
0.697319	-0.736686	0.0017107	0.0470137	Efna4
0.621776	0.919452	0.00172215	0.0472513	Morn5
0.805657	0.287014	0.00174406	0.0477748	Uox
0.32503	2.59015	0.0017673	0.048333	Soga1
-0.347722	4.31769	0.00177334	0.0484198	Apaf1
0.26128	3.54674	0.00181204	0.0493964	Erap1
0.21754	3.59425	0.00181722	0.0494576	Prcp
0.382166	1.52238	0.00183617	0.049893	Lrrk1
-0.194388	4.26525	0.00186493	0.0505931	Gm5113
0.262218	2.94878	0.00187014	0.0506529	Fli1
0.372324	3.9793	0.0018791	0.050814	Nectin3
-0.275402	2.15204	0.00188703	0.0508659	Gm44210
-0.133914	6.84424	0.00188705	0.0508659	Mpp2
0.139949	6.19034	0.00189081	0.0508861	Dhrs1
-0.517613	0.907989	0.00193192	0.0519096	Fst
0.269731	3.51488	0.00194906	0.0522869	Pag1
-0.196982	4.54193	0.00197376	0.0528654	Mfsd2a
0.224189	5.64629	0.001992	0.0532694	Myo10
0.493279	0.720962	0.00200704	0.0535329	Mlph
0.159873	6.5362	0.0020082	0.0535329	S100a16
0.312243	2.67271	0.00202742	0.0539602	Htra3
-0.531574	2.07381	0.0020571	0.0546639	Wnt9a
-0.221953	6.34149	0.00208874	0.0554174	Etv5
0.310559	1.34676	0.00210371	0.0557268	Ly96
0.830725	-0.299731	0.00212002	0.0560708	Cacna1s
-0.137308	5.88875	0.00214542	0.056654	Xpo7
0.567177	-0.107547	0.00215298	0.0567646	Psd4
0.179118	4.88922	0.00216787	0.057068	Sgpl1
-0.181301	5.71257	0.00220438	0.0579387	Prkci
-0.19528	9.70574	0.00221428	0.0581085	Fbxl16
0.32606	3.62646	0.00223411	0.0585379	Ddo
-0.214052	4.35865	0.00225047	0.0588751	Mxd1
0.533254	0.529168	0.00225566	0.0589196	Ms4a6d
-0.51235	0.606005	0.0022779	0.0593823	Gm29367
0.972745	-0.905958	0.00228042	0.0593823	Gm3571
0.269656	2.73778	0.00230524	0.0599026	Rab29
0.770225	3.64746	0.0023075	0.0599026	Cd74
0.773644	-0.141297	0.00232942	0.0603788	Gm14253
-0.198531	4.21292	0.00233332	0.0603871	Nr2e1
-0.189805	6.05732	0.00237321	0.0613256	Smarcd1
-0.203163	7.69521	0.00238309	0.0614866	Pkia
-0.19527	4.13703	0.00241985	0.0623398	Ppat
-0.178122	7.59957	0.0024291	0.0624828	Fam49a
0.830629	2.64867	0.00244141	0.0627038	Pld5
-0.181872	7.36375	0.00245014	0.06281	Mapk9
-0.204526	4.31309	0.00245643	0.06281	Kat14
0.17322	4.51877	0.00245671	0.06281	Cr1l
0.263233	3.09664	0.00246844	0.0630143	Gm973
-0.134332	6.04422	0.00248054	0.0632274	Cstf2
-0.268568	7.32439	0.00248677	0.0632908	C2cd2l
0.399118	2.07816	0.00250181	0.0635776	Tor4a
0.244155	3.74962	0.00251787	0.0638895	Lmo2
0.766577	0.254384	0.00254379	0.0644417	Abhd11os
0.605124	3.23584	0.00254727	0.0644417	Plac9b
0.751353	-0.982478	0.0025559	0.0645632	Gm34589
0.287158	3.14186	0.00261798	0.0660325	Stat6
0.396482	1.01562	0.00262703	0.066162	Tnfrsf22
-0.19215	4.91579	0.00263359	0.0662284	AI464131
0.728721	-0.568825	0.00263873	0.0662589	Gm38843
0.571507	0.291616	0.00265328	0.0665251	Csf2rb2
0.951158	2.19101	0.00267886	0.067067	Cdhr4
0.370215	2.89779	0.00270693	0.0676692	Ulk4
0.185848	4.70795	0.00272349	0.0677971	Hsd17b7
0.398367	1.84783	0.0027236	0.0677971	Adcy7
0.668555	-0.789452	0.0027241	0.0677971	P2ry10b
0.419059	0.865413	0.00273982	0.068088	Ccrl2
-0.157574	5.85078	0.00274868	0.0682076	Slitrk2
-0.174892	5.76354	0.00276028	0.0683949	Akap5
0.245217	4.45055	0.00276749	0.0684731	Scpep1
-0.407254	4.21716	0.00280142	0.0692111	Prss12
0.475272	1.54029	0.00280722	0.0692529	Eif2ak2
-0.201407	4.52104	0.00282484	0.069586	Sema3c
-0.183916	6.6218	0.00284633	0.070013	2022-09-11
0.35204	1.84861	0.00285715	0.0701769	Rel
0.654497	-0.497983	0.00286704	0.0703175	Hspb3
-0.201924	5.06761	0.0028735	0.0703736	Dio2
-0.238145	2.33527	0.00287967	0.0704225	Setmar
0.337985	3.55263	0.0028909	0.0705949	Parp12
-0.133666	6.32396	0.00293564	0.0715837	Dnajb4
-0.272272	6.84862	0.00296385	0.0720725	Caln1
-0.153886	7.49866	0.00296422	0.0720725	Vstm2a
-0.2275	6.92725	0.00300861	0.0730464	Arnt2
-0.209011	3.91991	0.00303258	0.0735227	Pxylp1
0.149109	7.4321	0.0030383	0.0735556	Fasn
0.765369	-0.230562	0.00306452	0.0740742	Il3ra
0.762471	1.56663	0.0030685	0.0740742	Ppp1r36
-0.166758	6.93559	0.00308742	0.0744244	Pdcd4
-0.287534	7.67938	0.0030937	0.0744694	Fam81a
-0.250744	5.37372	0.00311133	0.0747872	Gm49601
0.244202	4.36536	0.00315195	0.0755696	Chst11
-0.312783	5.31418	0.00315577	0.0755696	Shisa9
-0.244149	5.21413	0.00315732	0.0755696	Sox11
0.242489	2.81966	0.00316865	0.0757334	Samhd1
-0.162994	4.35914	0.00317396	0.0757529	Nme7
-0.253035	3.47586	0.00318954	0.0760175	Mrpl23
0.471363	1.42545	0.00321355	0.0763788	Cd274
-0.337421	4.87388	0.00321376	0.0763788	Ttc9
-0.238648	3.59292	0.00322318	0.0764951	Slc29a2
0.338503	1.36898	0.00323525	0.0766737	Def6
0.412001	2.3562	0.00326599	0.0772595	Il4ra
-0.497934	2.64033	0.00326913	0.0772595	9130024F11Rik
0.539841	-0.43154	0.00327554	0.0773026	Kif20b
-0.300912	4.55572	0.00328924	0.0775176	Lypd6
0.930791	-0.549244	0.00331082	0.0779174	Smkr-ps
0.148916	4.51431	0.00332596	0.0781648	Srd5a3
0.641704	0.797676	0.00333147	0.0781854	Kcnmb1
-0.178852	5.14148	0.00335409	0.0786068	Snx21
0.35336	2.82949	0.00336553	0.0787655	Anxa4
0.729281	-0.462902	0.0033874	0.0791677	Kcnk6
-0.193043	6.87575	0.00344262	0.080347	Gabra4
0.314432	3.95341	0.00346318	0.0807151	Myo1e
-0.592525	-0.236009	0.00347435	0.0807818	Cldn23
0.223757	4.21691	0.00347562	0.0807818	Edem1
0.443575	1.27577	0.00350754	0.0813469	Mak
0.243282	3.38576	0.00351258	0.0813469	Itga6
1.00238	0.134845	0.00351439	0.0813469	Zfp474
0.210603	4.38514	0.00353143	0.0816293	Uap1l1
0.352627	1.79674	0.00354925	0.081929	Kcnj2
0.650067	2.46249	0.00358352	0.0826069	Zic5
0.292058	2.96375	0.00361174	0.0830555	Trex1
0.206867	4.53124	0.00361875	0.0830555	Ifngr1
-0.213621	3.37969	0.00362345	0.0830555	Fastkd5
-0.263149	5.17032	0.003627	0.0830555	Pknox2
0.37811	1.37359	0.00362759	0.0830555	Gm12892
-0.165418	4.25798	0.00365157	0.0834914	Elovl2
-0.230238	6.27445	0.00369354	0.0843367	Syt16
0.143932	7.49271	0.00370207	0.0844173	Tkt
0.177774	4.70613	0.00371358	0.0845654	Acaca
-0.545407	0.571756	0.00374707	0.0851902	Gm17244
-0.198546	8.86163	0.00375111	0.0851902	Dclk1
0.515496	0.26826	0.00375996	0.0852763	Lrmda
-0.211607	3.03748	0.00380152	0.0861032	Zfp712
-0.168993	9.06474	0.00381204	0.0862256	Ncald
0.836148	1.93809	0.00384142	0.086774	Magel2
-0.4388	4.42535	0.00385266	0.0869116	Nrarp
-0.163686	5.37752	0.00386761	0.0871323	Sidt1
-0.819662	3.03257	0.00389589	0.0876522	Drd1
0.302373	2.95141	0.00392293	0.0881284	Il13ra1
-0.15108	5.2949	0.00392749	0.0881284	Ccdc106
-0.159831	7.42226	0.00394156	0.0883266	Stmn4
0.830113	1.25773	0.00402373	0.0900483	1700001C02Rik
0.399274	0.891333	0.00404143	0.0902889	Tlr4
-0.207431	4.04378	0.00404518	0.0902889	Emx1
0.516645	0.277155	0.00405506	0.0903132	I830077J02Rik
0.169176	5.13217	0.00406094	0.0903132	Cmtm6
0.193893	5.2886	0.00406559	0.0903132	Synm
0.831591	0.215697	0.00406768	0.0903132	Asb4
0.137892	6.32946	0.00410018	0.0908235	Tpp1
0.848069	0.083833	0.00410143	0.0908235	Spag17
0.59498	3.96777	0.00411602	0.0910272	Rarres2
0.755239	2.29821	0.00415191	0.0916186	Dnali1
-0.154768	9.35621	0.00415362	0.0916186	Cx3cl1
0.380903	0.768747	0.00417363	0.0919397	Kif11
-0.326893	1.48866	0.00424262	0.0933377	CT010496.1
-0.193067	5.92373	0.00425056	0.0933905	Plppr5
-0.140346	6.71	0.00434691	0.0953299	Bag4
0.881196	0.596595	0.00435013	0.0953299	Lrrc36
-0.169638	5.36567	0.00436676	0.0955703	Nfyb
0.812489	1.25938	0.00438742	0.0958047	Lrrc74b
-0.195844	6.31675	0.00438883	0.0958047	Nr1d2
-0.182365	4.42332	0.00441256	0.0961983	Crem
-0.319362	5.85977	0.00443188	0.0963848	Kcnj9
-0.163648	5.27468	0.00443253	0.0963848	Hace1
-0.247147	5.35122	0.00446191	0.0968987	Gopc
-0.411262	3.6137	0.0044764	0.0970861	Chsy3
0.35068	3.71683	0.00448205	0.0970861	Anxa2
-0.230034	6.23954	0.00450106	0.0973729	Fam19a2
0.841882	0.231662	0.00452064	0.0976713	Fam166b
0.187928	4.71877	0.0045304	0.097757	Dpp7
-0.165978	6.26948	0.0045848	0.0988044	Prickle1
-0.231315	5.80306	0.00460447	0.0991018	Wnt7b
0.381749	4.68676	0.00467706	0.100536	Prdm16
-0.627754	4.35408	0.00470529	0.101014	Tac1
-0.169499	3.84096	0.00474069	0.101595	Nup155
-0.258956	2.65721	0.00474438	0.101595	Aste1
0.370423	1.3185	0.00481513	0.102979	Tes
0.493929	0.62161	0.00482334	0.103024	Itprip
-0.131331	7.76854	0.0048386	0.103219	Prkcz
-0.379458	2.83229	0.00487865	0.103942	Ramp3
0.164345	4.82232	0.00489401	0.104138	Pla2g15
0.863338	0.199793	0.00493564	0.104705	Ccdc187
0.247763	2.9951	0.00494123	0.104705	Irf1
-0.413577	0.807925	0.00494381	0.104705	Gm26781
0.419994	1.35401	0.00494546	0.104705	Plcb2
-0.175941	4.81663	0.00495493	0.104774	Ankrd6
0.866877	1.99357	0.00497791	0.105128	Ak7
-0.162998	5.14394	0.00500491	0.105382	Lmbr1
0.368565	2.53497	0.00500557	0.105382	Fam183b
-0.88252	0.933308	0.00500999	0.105382	Sec14l3
-0.229299	6.33395	0.00501491	0.105382	Rasal1
0.290405	7.04351	0.0050295	0.10547	Cd63
0.381094	1.75609	0.00503161	0.10547	Adap2
0.287956	2.49505	0.00504281	0.105574	Mov10
0.250769	3.67679	0.00510021	0.106643	Rps6ka1
-0.142126	5.19762	0.00511417	0.106803	Jade2
-0.158635	5.7083	0.00516249	0.107679	Dennd5b
-0.299878	1.26829	0.00517559	0.107818	AC090479.2
-0.358889	3.25606	0.0051972	0.108135	Gm21596
-0.208387	4.30645	0.00523972	0.108886	Lurap1
0.28703	1.88181	0.00526277	0.10923	Rab32
-0.132772	6.31047	0.00530204	0.109821	Nemf
0.257886	3.27621	0.00530427	0.109821	Ttc28
0.43951	0.964699	0.00533886	0.110402	Gramd1c
0.550315	-0.486725	0.00542542	0.11191	Magix
0.180568	6.73453	0.0054304	0.11191	Hmgcr
-0.17336	3.35605	0.00543169	0.11191	Tyw3
-0.212292	5.38492	0.00544145	0.111918	Dusp14
-0.12449	5.82398	0.00544536	0.111918	Gpr85
-0.140295	6.32448	0.00547506	0.112392	Top2b
0.518704	-0.124545	0.0054858	0.112464	Gm6548
-0.42397	3.90154	0.00549192	0.112464	Efnb2
-0.144262	5.62217	0.00554971	0.11351	Uri1
-0.380405	4.57976	0.00559892	0.114378	Pcsk1
0.668971	2.05639	0.00567613	0.115815	Odf3b
-0.32288	5.24462	0.00571817	0.116532	Prkar2b
-0.25041	5.51352	0.00574373	0.116912	Slc2a13
0.874675	0.543212	0.00577476	0.117401	2010001K21Rik
-0.146797	8.98121	0.00588417	0.119424	Dlgap1
0.396504	2.44611	0.00588839	0.119424	Ifih1
-0.152647	4.7879	0.00596561	0.120743	Zfp788
0.204078	4.02497	0.00596772	0.120743	Rhoc
-0.154584	6.98556	0.00602281	0.121711	Gria3
-0.43491	1.52555	0.00604376	0.121989	Mirt1
-0.137302	5.6011	0.00606113	0.122193	Prpf18
-0.348802	3.70331	0.00607108	0.122247	Gm3883
0.650152	2.34439	0.00608611	0.122308	Gm9780
-0.139032	5.96606	0.00609672	0.122308	Irgq
-0.208609	5.84622	0.0061024	0.122308	Cxcl12
0.278405	2.32637	0.00610305	0.122308	Sncaip
-0.469155	1.76036	0.00611139	0.122329	Alkal2
-0.121121	7.01883	0.00621649	0.124286	Csnk1d
-1.05801	1.06501	0.00624688	0.124745	Npcd
0.831386	3.20604	0.0062585	0.124768	Ccdc153
0.288738	1.56967	0.00626278	0.124768	Tubb6
0.387587	1.6503	0.00629258	0.125095	Gm8226
0.218555	4.16974	0.00629402	0.125095	Pdlim4
-0.142182	5.57265	0.00633115	0.125685	Ica1
-0.679566	-0.0221292	0.00633922	0.125697	Gm11223
-0.264468	6.96131	0.00642647	0.127277	Dbpht2
-0.338613	8.09179	0.0064698	0.127985	Serpini1
-0.422062	1.23858	0.00649912	0.128415	Gucy2g
0.187749	8.26729	0.00655466	0.129217	Sparc
-0.316991	6.5498	0.00655506	0.129217	Slc30a3
-0.150714	7.63182	0.00656273	0.129218	Gabrg2
-0.80611	-0.63226	0.00658524	0.12951	Gm30648
0.887956	-0.474028	0.00666643	0.130924	Ces1d
-0.195788	7.38452	0.00667266	0.130924	Slc4a10
0.237328	6.21619	0.00669352	0.131181	Ddr1
0.295187	3.48402	0.00670718	0.131296	Mvp
-0.579214	-0.713583	0.00672705	0.131532	Ces5a
0.713038	2.01681	0.00675023	0.131833	Cdhr3
-0.300273	5.70931	0.0067744	0.132152	Etl4
-0.33466	5.25029	0.00679962	0.13249	Crhbp
0.257701	3.92965	0.00682357	0.132756	Pnpla7
-0.171264	3.7728	0.006829	0.132756	Map3k13
0.185858	4.89532	0.00685747	0.133156	Mob1a
-0.235486	3.42766	0.00690143	0.133856	Vipr1
0.158777	5.98357	0.00696092	0.134855	Rida
-0.188827	4.00797	0.00701643	0.135774	Hmgcll1
-0.492504	0.397677	0.0070311	0.135902	Gm7832
0.507376	-0.0407152	0.00704537	0.136022	Prdm1
-0.120827	5.7406	0.00705659	0.136026	Babam2
0.924297	-0.429096	0.00706167	0.136026	Prr29
-0.124666	7.03497	0.00707466	0.136121	Mzt1
0.889089	2.78052	0.00709163	0.136292	Tmem212
-0.223966	6.80226	0.00710322	0.136359	Jun
-0.141835	4.54235	0.00715261	0.137151	Dcaf1
-0.99572	0.060543	0.00718257	0.137569	Rpe65
0.290301	3.40124	0.00722064	0.138093	Gm12166
-0.149456	5.57328	0.00722628	0.138093	Fam110b
-0.286014	2.98989	0.00727755	0.138916	Limk1
0.38772	2.04261	0.00729603	0.138956	Syna
-0.194752	3.13832	0.00729612	0.138956	Taf1c
-0.109711	6.44542	0.00733156	0.139455	Ilf2
-0.169663	6.48747	0.00733995	0.139455	Fgfr3
0.703732	1.11724	0.00734711	0.139455	Iqca
-0.447163	5.75023	0.00739687	0.140128	Nr4a1
-0.143915	5.72477	0.0073992	0.140128	Ss18l1
-0.310162	3.84777	0.00741932	0.140352	Pcdhga8
-0.398217	4.4845	0.00744505	0.140572	Cdkl4
-0.295886	1.95506	0.00744762	0.140572	Kcnmb2
0.195022	5.90867	0.00751043	0.141599	Pbxip1
-0.189278	3.86175	0.00754713	0.142132	Foxred2
-0.367497	1.51427	0.00757168	0.142435	Susd1
-0.138241	5.80258	0.00760395	0.142883	Klhl23
0.388062	1.30397	0.00762721	0.143161	Hist1h2ac
0.167884	4.34989	0.00773564	0.144926	Apeh
-0.315197	5.20661	0.00773842	0.144926	Rims4
-0.306881	8.6392	0.00775066	0.144994	Sst
0.632794	0.750736	0.00779013	0.145394	Slc43a3
-0.129565	6.62886	0.00780806	0.145394	Actl6b
-0.360715	2.73507	0.00780868	0.145394	Casz1
-0.115987	7.87696	0.0078137	0.145394	Inpp4a
-0.177389	6.46586	0.00781515	0.145394	Jcad
-0.210807	5.65016	0.00785387	0.145954	Grm3
0.902712	0.0229774	0.00787704	0.146224	Car9
-0.133205	8.81116	0.00790347	0.146553	Matr3
-0.116914	6.29844	0.00791321	0.146572	Btrc
0.166997	4.64213	0.00794968	0.147087	Cttnbp2nl
-0.560568	-0.856182	0.00799201	0.147708	Cyp4x1os
0.581859	2.08949	0.00800928	0.147749	Ano1
0.863592	-0.245807	0.00801175	0.147749	Cfap157
0.395059	5.88659	0.00805369	0.14836	Ucp2
0.71833	-0.10154	0.00807444	0.148432	Dnaaf3
-0.249758	5.67348	0.0080752	0.148432	Zmat4
0.26174	2.17713	0.0081171	0.14904	Fmo5
-0.272192	2.69131	0.00814308	0.149355	Klhl40
-0.11853	7.5703	0.00818518	0.149964	Spin1
-0.107735	5.62152	0.00823197	0.150657	Timm9
0.854797	-0.517188	0.00825545	0.150886	T2
-0.258838	5.93029	0.00826234	0.150886	Pde1b
-0.145708	4.57114	0.00827275	0.150913	Mto1
-0.216597	5.81231	0.00844797	0.153943	Rgs7
0.632838	-0.662876	0.00847744	0.154313	Gm36001
0.20602	2.36556	0.00851018	0.154742	Coa4
0.459421	1.74598	0.0085288	0.154833	Tgtp2
0.420819	0.440506	0.0085335	0.154833	Fgd3
-0.285989	1.84796	0.0085927	0.155636	Vegfa
-0.455854	0.470297	0.00860435	0.155636	Has1
-0.718886	0.203169	0.00860545	0.155636	Tmprss7
-0.12428	7.11789	0.00864306	0.156149	Kpna1
-0.218194	6.57176	0.00866534	0.156353	Kcnip3
0.155716	4.40136	0.00867573	0.156353	Gpr137b-ps
-0.213155	5.39664	0.00868216	0.156353	Dpysl4
0.137982	7.28874	0.0087043	0.156585	Cops9
-0.150652	4.85976	0.0087468	0.15693	Fam181b
-0.213312	5.0712	0.00875057	0.15693	Ccnd1
1.28899	2.45032	0.00875141	0.15693	Lbhd2
0.156721	7.21718	0.00879727	0.157457	Cnn3
0.109047	8.19771	0.00880234	0.157457	Rps9
0.356087	5.44372	0.00880879	0.157457	Tcn2
0.394666	0.187747	0.00881948	0.157481	Knstrn
0.647106	0.850747	0.00886497	0.158126	Casc1
-0.260178	5.10354	0.00890796	0.158725	Smad3
0.558375	0.122253	0.00892308	0.158827	Med9os
0.420222	0.0173791	0.00893779	0.158921	Gm45552
-0.274825	7.23319	0.00897774	0.159393	Efhd2
-0.118836	5.77831	0.0089832	0.159393	Actr8
0.685209	-0.462186	0.00912196	0.161685	Gm12144
-0.118243	6.73563	0.00917091	0.162382	Ptbp2
-0.495874	0.770657	0.00922918	0.163002	AC025794.1
0.769921	0.8384	0.0092309	0.163002	1700012B09Rik
-0.11733	5.94886	0.0092349	0.163002	Tbc1d20
-0.21606	3.46678	0.00939769	0.165702	Rasip1
0.131026	5.37547	0.00950004	0.167161	Tln1
0.239356	4.7162	0.00950028	0.167161	Mvd
1.05722	1.09237	0.0095351	0.167599	Slc14a2
0.317247	3.17286	0.00958531	0.168306	Zfp521
0.41912	0.302352	0.00964878	0.169245	Stard6
-0.120162	6.03722	0.00969996	0.169966	Ppm1f
-0.182295	4.18549	0.00973757	0.170399	Ccdc92b
-0.174607	4.21086	0.00975631	0.170399	Zfp2
0.415323	0.503805	0.00975738	0.170399	BC035044
0.270634	3.26272	0.00976506	0.170399	Igf1
-0.500236	4.75437	0.00981585	0.171059	Gsg1l
-0.108337	6.64884	0.00982316	0.171059	Eftud2
0.202275	3.04821	0.0098392	0.171092	Slc46a3
0.549396	-0.0178896	0.00984552	0.171092	Sp140
-0.342442	5.35743	0.00985549	0.171092	Vip
0.194366	6.30291	0.0098938	0.171389	Gng5
-0.135282	5.05046	0.00989819	0.171389	Uspl1
-0.130104	5.22524	0.00990304	0.171389	Unkl
0.210616	2.91901	0.00991483	0.171417	Polr1e
0.565962	-0.0607888	0.00994505	0.171743	Col15a1
0.582522	-0.23122	0.0099705	0.171743	Gm43154
0.157951	4.27975	0.0099786	0.171743	Lmf2
0.456151	0.583626	0.00998493	0.171743	Top2a
-0.222017	3.82695	0.00999359	0.171743	Otud1
-0.146544	4.57097	0.00999924	0.171743	Prr3
-0.176742	3.90293	0.0100049	0.171743	Retreg3
-0.214502	6.48087	0.0101016	0.173226	Ccdc85a
-0.132379	7.63585	0.0101512	0.173871	Pam
-0.132518	5.27169	0.0101598	0.173871	Unc119b
-0.34428	3.77902	0.0101759	0.17397	Htr2a
-0.121218	8.2349	0.0101988	0.174092	Fam171b
0.261183	5.42249	0.0102037	0.174092	Padi2
-0.129344	6.08127	0.0103619	0.176425	Ppm1k
0.653423	-0.0225226	0.0103717	0.176425	Cfap97d2
0.484352	0.93086	0.0103726	0.176425	Srpk3
-0.248913	3.84979	0.0103822	0.176425	Sox21
-0.122292	5.19013	0.0104026	0.176594	Nip7
0.167801	4.35735	0.0104358	0.176978	Skap2
-0.173704	5.4553	0.0105012	0.177909	Mn1
0.503799	2.36576	0.0105282	0.177999	Ubxn10
0.129222	11.3927	0.0105284	0.177999	Apoe
-0.18615	3.03096	0.0105382	0.177999	Zdhhc15
-0.102631	7.18524	0.0106145	0.179108	Fto
0.794761	0.599309	0.010673	0.179917	Rgs22
1.42659	0.320303	0.0107241	0.180443	Isl1
0.208765	2.69689	0.0107257	0.180443	Fpgs
0.400696	0.833118	0.0107451	0.180525	Il18bp
-0.138125	3.98521	0.0107519	0.180525	Cwc25
0.146534	5.01839	0.0107797	0.180812	Rcbtb2
0.288996	2.36759	0.0108139	0.181186	Riiad1
-0.120522	6.4016	0.0108235	0.181186	Adgrb3
0.181842	5.2951	0.0108812	0.181917	Gm9843
0.404861	-0.104174	0.0108887	0.181917	Mms22l
0.18503	5.86243	0.0109057	0.18202	Sulf2
-0.256298	3.85087	0.0109237	0.182141	Esrrg
0.587688	0.589152	0.0109492	0.182385	Mdh1b
0.203101	4.44977	0.0109896	0.182806	Cd83
0.443074	2.05262	0.0109961	0.182806	Spef2
-0.217309	2.43834	0.0110081	0.182825	AI849053
-0.386437	5.91028	0.0110776	0.183628	Kcnf1
-0.107862	5.47116	0.0110868	0.183628	Casc3
0.782782	-0.233982	0.011089	0.183628	Dnaaf1
-0.0948653	6.95675	0.0111441	0.184358	Wipi2
0.285579	2.58143	0.0111636	0.1845	Col16a1
0.885355	-0.161047	0.0112077	0.184779	Crocc2
-0.223357	3.41653	0.0112299	0.184779	C230057M02Rik
0.819826	1.27521	0.0112313	0.184779	Ppp1r32
0.1446	8.80137	0.0112369	0.184779	Rpl18a
-0.325132	3.00046	0.0112434	0.184779	Rgs16
0.131618	10.5323	0.0112462	0.184779	Clu
0.22473	5.87812	0.0112695	0.184983	Gltp
-0.102444	7.14149	0.0112866	0.185082	Rnps1
0.321055	1.05152	0.0113187	0.185321	9530082P21Rik
-0.171774	5.47031	0.0113321	0.185321	Fam189a1
0.10989	8.4308	0.0113341	0.185321	Rpl10
0.449645	0.951485	0.0113544	0.185474	Gm14964
-0.18662	3.15789	0.0113677	0.185512	Efna2
-0.156029	4.8974	0.0114224	0.186129	Prkaa2
-0.189788	4.33716	0.0114276	0.186129	Cry1
0.774588	1.17412	0.0114428	0.186133	Hydin
-0.113542	6.42192	0.0114583	0.186133	Ube3b
0.936615	1.15258	0.0114693	0.186133	Stoml3
-0.695581	2.29175	0.011472	0.186133	Sema3a
-0.204367	3.44635	0.0114852	0.186169	Frs3
0.235191	2.58544	0.0115437	0.186639	Rhoj
0.285212	1.32161	0.0115552	0.186639	Irak4
0.155594	4.7568	0.0115577	0.186639	2410006H16Rik
-0.19401	5.34553	0.0115585	0.186639	Mctp1
0.307588	5.32017	0.0116286	0.187463	Litaf
-0.182417	5.06401	0.0116317	0.187463	Sorcs3
-0.131973	6.41113	0.0116695	0.187892	Ccnh
-0.315305	2.76315	0.01172	0.188395	2810455O05Rik
-0.158491	8.22514	0.011723	0.188395	Ptn
-0.137586	6.13064	0.0117568	0.188757	Nol4
-0.222479	6.7434	0.0117802	0.188954	Arhgap26
-0.126533	5.70363	0.011832	0.189605	Snrpd3
-0.333803	3.72215	0.0119729	0.19168	1110032F04Rik
-0.104444	5.67795	0.0120134	0.192146	Vipas39
-0.137959	4.33555	0.0120582	0.192613	Zfp334
0.114497	7.66097	0.0120654	0.192613	Mlc1
0.559969	-0.105315	0.0121003	0.192987	Gm42741
-0.513856	0.0254574	0.0121234	0.193174	5930409G06Rik
-0.522738	0.019242	0.0121568	0.193469	AC153155.1
-0.501422	0.0100146	0.0121649	0.193469	Gm49317
0.732922	1.59907	0.0121934	0.19374	Cfap161
-0.150407	5.14928	0.0122091	0.193806	Clip4
-0.130186	5.53807	0.0122567	0.194379	Kdsr
-0.200669	3.01012	0.0123001	0.194817	Gm29170
0.173781	4.04907	0.0123074	0.194817	Tagln2
-0.232122	6.17692	0.0123212	0.194852	Trp53i11
-0.155134	3.8107	0.0123556	0.195215	Rfx5
-0.159451	4.04626	0.0123909	0.195588	Ppargc1b
0.663404	0.0407904	0.0124411	0.196085	Armh1
-0.12779	6.60592	0.0124738	0.196085	Trak1
-0.129189	5.20182	0.0124744	0.196085	Brd3os
0.908042	-0.682495	0.0124758	0.196085	Eppk1
0.227989	4.59617	0.0124932	0.196085	Nfe2l2
-0.256342	4.14791	0.0124986	0.196085	B3gnt2
-0.118057	5.78199	0.0125037	0.196085	B4galt3
-0.189913	3.79604	0.0125505	0.196637	Sult2b1
-0.107922	8.46102	0.0125795	0.196907	Ncam1
-0.129027	6.63236	0.0126179	0.197174	Gpd1l
0.904811	0.453728	0.0126199	0.197174	Nme9
0.45532	2.24861	0.0126327	0.197191	Plscr2
-0.117472	5.53387	0.0127219	0.198268	Cpsf2
0.411269	1.58659	0.0127251	0.198268	Mndal
0.202697	3.68523	0.0127466	0.198418	Creb3l2
-0.0982387	7.81769	0.012791	0.198926	Lancl1
-0.137232	4.64975	0.0128454	0.199588	Blzf1
1.05692	-0.0399371	0.0128668	0.199737	Adra2b
0.347768	3.13743	0.0130014	0.201642	Hspb6
-0.089836	6.32654	0.0131413	0.203543	Afg3l2
0.534023	-0.363773	0.0131481	0.203543	Gpr157
-0.16904	5.05301	0.0131776	0.203812	Lsm14a
-0.477597	1.45634	0.0132191	0.204266	Crh
-0.202396	6.16784	0.013249	0.204542	Mfsd4a
0.204079	3.24915	0.0132817	0.204751	Kri1
0.212842	3.77011	0.0132868	0.204751	Pald1
-0.0966776	5.87367	0.0133507	0.205547	Rnf214
-0.110271	8.43073	0.0133739	0.205716	Ttyh1
0.468948	1.80517	0.0133917	0.205802	Cfap43
-0.153185	5.52607	0.0134174	0.206011	Mtmr9
0.61524	-0.419448	0.0134694	0.20662	Endou
0.165337	3.97042	0.0134826	0.206635	Idua
0.204904	2.84555	0.0135796	0.207858	Nfkb1
-0.515832	-0.192769	0.013587	0.207858	Vipr2
-0.170053	7.92971	0.0136079	0.207989	2022-09-05
-0.131897	5.26889	0.0136245	0.207991	Zfp239
-0.13975	8.79596	0.0136327	0.207991	Pld3
0.163655	3.80401	0.0136575	0.208004	Abcc1
-0.124677	7.28431	0.0136582	0.208004	Fbxo31
-0.170885	4.74644	0.0137351	0.208987	C130071C03Rik
-0.174602	4.20965	0.0137539	0.209084	Ppm1d
0.150825	6.46695	0.0137905	0.209417	Abhd4
-0.170526	3.48156	0.0138006	0.209417	Zswim9
-0.45338	1.32827	0.0138365	0.209773	Gm37176
-0.821452	3.18309	0.0138635	0.209988	Bmp3
0.469847	1.67173	0.0138888	0.209988	1700016K19Rik
0.730289	-0.433834	0.0139003	0.209988	Lrrc18
0.271417	5.31213	0.0139005	0.209988	Rhog
0.50783	-0.335393	0.0139139	0.210004	Slc6a16
0.302669	1.19553	0.013956	0.210451	Cks2
-0.533759	4.37484	0.0139695	0.210466	Ipcef1
0.253099	1.6925	0.0139895	0.210579	1600002K03Rik
0.189192	4.67208	0.014028	0.210971	Myh9
0.199637	3.28811	0.0140636	0.21122	Shc1
0.214807	4.1496	0.0140696	0.21122	Stat2
-0.193433	2.97915	0.0140917	0.211236	Ccnj
-0.130364	5.34108	0.0140957	0.211236	Rps6ka4
0.324568	2.14708	0.0141776	0.212273	Ldlrap1
0.66621	1.79459	0.0142254	0.2128	Dnah6
-0.381674	2.24543	0.0142786	0.213408	Gm17322
-0.5587	-0.412979	0.0142991	0.213525	Gm26604
-0.339086	1.44391	0.0143147	0.21355	A430035B10Rik
0.679103	0.497331	0.0143261	0.21355	Dnajb13
0.786483	-0.636707	0.0143928	0.214355	Tctex1d1
0.327708	1.99792	0.0144604	0.215151	Aldh1l2
-0.228384	7.73752	0.0144717	0.215151	Synpr
-0.110028	6.20863	0.0144983	0.215356	Cipc
0.425312	2.90247	0.0145639	0.21614	Cebpa
-0.101934	6.06336	0.0145955	0.216418	Fip1l1
-0.37131	3.87442	0.0146244	0.216657	Ndst4
-0.380256	0.264285	0.014651	0.21686	Clec4a2
-0.165363	4.23483	0.0148478	0.219581	Zik1
-0.122683	6.1816	0.014968	0.221107	Pgam5
-0.2693	2.37775	0.0149772	0.221107	1700086L19Rik
-0.119379	6.25171	0.0149988	0.221232	Gba2
-0.116864	6.53	0.015022	0.221366	Stt3b
0.603842	2.79128	0.0150341	0.221366	Zic3
0.116866	8.70268	0.0150792	0.221836	Lamp1
-0.140037	6.59162	0.0151165	0.222125	Miga1
0.554788	2.23688	0.0151251	0.222125	Pon3
-0.131454	6.17276	0.0151534	0.222226	Slitrk1
0.422924	2.25175	0.0151646	0.222226	Gm11992
-0.111267	7.07409	0.0151716	0.222226	Csdc2
-0.189568	5.40546	0.0152262	0.222671	Lrtm2
-0.152939	6.46853	0.0152283	0.222671	Atrn
-0.0923328	7.51015	0.0152788	0.223216	Hp1bp3
0.530249	-0.0588758	0.015293	0.22323	Adamtsl3
-0.126652	5.56047	0.0153908	0.224464	Ttpal
0.37066	1.1109	0.0154613	0.225297	Dok1
-0.994963	-0.0959652	0.0154838	0.22543	Gm45623
-0.237496	7.34853	0.0155951	0.226743	Calb1
-0.11913	5.45933	0.0156009	0.226743	Fam207a
0.30088	1.96722	0.0156308	0.226983	Tyms
-0.156973	3.64816	0.0156968	0.227745	Gpr61
0.386489	0.289891	0.0157542	0.228382	Gm6682
-0.150426	5.43382	0.0157759	0.2285	Csnk1g3
-0.292935	4.71993	0.0158093	0.228723	Gabrd
0.132532	4.76138	0.015851	0.228723	Znfx1
-0.181794	5.64026	0.0158518	0.228723	Robo2
0.697952	0.574611	0.0158572	0.228723	Ccdc121
0.239748	6.92968	0.0158591	0.228723	Prkca
-0.135077	7.21115	0.015945	0.229766	Pianp
-0.103511	6.91316	0.0159735	0.22998	Vps26b
-0.159564	4.94682	0.0160611	0.231004	Tmed8
-0.12874	5.38602	0.016072	0.231004	Atl2
0.391675	2.32661	0.0161003	0.231214	Sned1
-0.193212	6.09554	0.0161405	0.231595	Cygb
-0.221241	8.34988	0.0161878	0.232075	Gabra1
-0.239659	4.82205	0.0162285	0.232462	Stk24
0.404293	0.724576	0.0164014	0.234541	Col27a1
0.712851	0.50622	0.0164014	0.234541	Got1l1
-0.175677	3.41196	0.0164172	0.234568	E130311K13Rik
-0.279834	5.0355	0.0165447	0.236189	Gpc4
0.253813	2.93061	0.0165844	0.236556	Stab1
-0.579073	1.50838	0.0166404	0.237154	C730002L08Rik
0.233056	3.9404	0.0166642	0.237268	Rps19-ps6
-0.151235	4.95999	0.0166876	0.237268	Pard6a
0.120227	5.71549	0.0166926	0.237268	Daglb
-0.149565	5.8555	0.0167047	0.237268	Ephx4
0.291715	3.99408	0.0167357	0.237509	Hs3st4
-0.142824	5.7132	0.0167615	0.237675	Uap1
-0.117148	6.42405	0.0168055	0.238099	Minpp1
-0.295128	4.82874	0.0168201	0.238106	Necab3
-0.199841	5.26173	0.0168456	0.238228	Mamld1
-0.164687	6.92979	0.0168646	0.238228	Phf24
-0.148722	5.62495	0.0168772	0.238228	B3galt1
0.254171	2.48886	0.0168852	0.238228	9030025P20Rik
0.168718	3.61582	0.0168994	0.23823	Chchd5
-0.103997	6.84292	0.0169148	0.238247	Parp6
-0.158118	3.57394	0.0169369	0.238273	Slx4
0.186357	4.68058	0.0169449	0.238273	Tbc1d10b
-0.145131	4.91729	0.0170663	0.239483	Edem3
-0.368474	6.05836	0.0170695	0.239483	Kcnc4
0.726898	0.584118	0.0170735	0.239483	Frmpd2
0.534167	0.0292811	0.0170994	0.239488	Apobr
-0.292796	7.73988	0.0171125	0.239488	Mpped1
0.220873	3.17909	0.0171187	0.239488	Wipf1
0.112228	7.90234	0.0171306	0.239488	Serpine2
-0.11414	8.37377	0.0171527	0.239599	Tomm20
-0.120532	7.19939	0.0172663	0.240986	Hdac5
-0.222611	4.4817	0.0172811	0.240992	Gria4
0.438224	0.275611	0.0173106	0.241197	Unc45b
0.616892	-0.6692	0.0173243	0.241197	1700003D09Rik
-0.108826	7.95721	0.0173825	0.241765	Fam234b
-0.275979	3.81141	0.0173938	0.241765	Lhx6
0.583792	-0.671978	0.0174358	0.242149	Gm8518
0.2126	3.41058	0.0174713	0.242398	Hsd3b7
0.329182	1.22018	0.0174966	0.242398	1600029O15Rik
0.166132	6.59448	0.0174968	0.242398	Gm12918
0.431211	0.137069	0.0176098	0.243637	Cryba4
0.532698	-0.652257	0.0176151	0.243637	Ncapg
-0.159614	3.52115	0.0176431	0.243824	Glmn
-0.173939	6.68578	0.0177053	0.244484	Slc2a3
0.533273	1.87562	0.0177574	0.244858	Enkur
0.186379	5.28223	0.0177614	0.244858	Tmem178b
-0.321056	4.34593	0.0178239	0.245461	Kitl
-0.160654	4.35376	0.0178343	0.245461	Fam163a
0.525379	0.224583	0.017864	0.245671	Slc45a3
0.206118	3.70942	0.0178791	0.245677	BC037034
-0.140273	4.89144	0.0179034	0.245811	Arntl
0.197213	2.5289	0.0179381	0.245916	Mtmr11
-0.158709	4.706	0.0179742	0.245916	Zfp12
0.11923	5.54464	0.0179793	0.245916	Pepd
0.300981	1.35224	0.0179795	0.245916	Rorc
-0.161965	4.10306	0.0179839	0.245916	2610021A01Rik
0.486865	1.75431	0.0180648	0.246324	Onecut2
-0.230789	5.76127	0.0180709	0.246324	Arhgap20
-0.145738	4.75958	0.0180879	0.246324	Fam160b1
-0.132134	5.35564	0.0180903	0.246324	Cpped1
-0.218303	5.29632	0.0180972	0.246324	Abhd13
-0.223268	3.28537	0.0181013	0.246324	A830082K12Rik
0.397649	0.954169	0.0181207	0.246389	Serpinb6b
-0.109535	10.8599	0.0181468	0.246545	Gpm6a
0.534833	1.70531	0.0182579	0.247583	Fgl2
-0.398837	1.91264	0.0182605	0.247583	Stk32c
-0.115335	6.61953	0.0182794	0.247583	Mcf2l
0.486603	0.0605368	0.0182943	0.247583	Gm20559
-0.180074	6.13915	0.0182983	0.247583	Hdgfl3
-0.154328	6.00745	0.0183113	0.247583	Camsap1
-0.123069	5.98887	0.0183487	0.247892	Ankrd34a
0.211024	4.80394	0.0183648	0.24791	Pfkfb3
0.164635	3.80773	0.0183969	0.248145	Ppcdc
-0.172602	4.25279	0.0184317	0.248416	D17H6S53E
0.126188	7.82985	0.0184815	0.248889	Gm11808
0.530211	1.93384	0.0185442	0.249388	Lgals3
-0.227628	5.47506	0.0185482	0.249388	Acvr2a
0.255739	2.35629	0.0186272	0.250251	Loxl3
0.22673	3.26752	0.018664	0.250546	Dynlt1f
0.242221	1.90189	0.0187518	0.251524	Hacd4
-0.201825	5.12877	0.0187833	0.251747	Npy1r
0.156394	3.96875	0.0188116	0.251927	Adam17
-0.503382	-0.742135	0.0189311	0.253326	Gm49700
0.161943	4.60221	0.0190199	0.254261	Rela
0.181335	5.38971	0.0190312	0.254261	Tspan17
0.129964	4.20845	0.0190752	0.254408	Inppl1
-0.119565	8.05524	0.0190758	0.254408	Cdc42se2
-0.136839	6.18652	0.0190874	0.254408	Extl1
0.804307	-0.475563	0.0191194	0.254634	Akap14
0.112416	4.98413	0.0191588	0.254957	Ggact
-0.152017	6.91194	0.0191894	0.255163	Dnajc27
-0.257445	7.17254	0.0192094	0.255227	Ngef
0.508516	2.40631	0.019274	0.255788	1110017D15Rik
-0.12244	7.5042	0.0192818	0.255788	Gabbr1
0.141008	5.72155	0.0193119	0.255984	Sema4d
0.180943	2.96342	0.019341	0.256016	Lipe
0.204212	5.19392	0.0193446	0.256016	Gna12
-0.133276	6.65949	0.0193944	0.256237	Wac
-0.132092	7.62838	0.0194004	0.256237	Pnmal1
-0.12384	8.41478	0.0194069	0.256237	Vdac1
-0.324008	5.06266	0.0195064	0.257351	Ntng1
-0.114692	5.88067	0.0195301	0.257462	Peli1
-0.0899398	7.35405	0.019575	0.257852	Zmynd11
-0.154625	5.33394	0.019654	0.258691	Ankib1
0.220384	2.04899	0.0196786	0.258812	Npl
0.414407	0.107886	0.0197234	0.259176	Gm29508
-0.37869	4.84317	0.0197369	0.259176	Garnl3
-0.15378	4.26538	0.0197664	0.259213	Carf
0.411399	1.27585	0.0198001	0.259213	Arhgap4
0.740089	-0.497308	0.0198002	0.259213	Kcnn4
-0.107609	5.53874	0.0198067	0.259213	Gpkow
0.677812	-0.397021	0.0198299	0.259213	Morn3
-0.107072	6.36918	0.0198637	0.259213	Fbxo25
-0.143866	3.58041	0.0198721	0.259213	Slc25a53
-0.12504	6.24798	0.0198908	0.259213	Spata2
0.191988	4.26752	0.0198918	0.259213	St3gal6
-0.199777	3.43433	0.0198934	0.259213	Mycn
-0.190243	7.46246	0.0200226	0.260696	Strn4
-0.151177	6.05057	0.0201341	0.261896	Kras
-0.210346	6.87715	0.0201458	0.261896	Unc5a
-0.283922	2.59708	0.0201768	0.262096	Kcna3
-0.115744	6.93835	0.0201947	0.262128	Ppp2r5b
-0.205245	4.90754	0.0202468	0.262523	Vps37b
0.437292	4.09328	0.0202563	0.262523	Cacng5
-0.22585	4.1925	0.0203169	0.263106	St6gal2
-0.313682	5.15757	0.0203418	0.263227	Ccng2
-0.142842	5.38052	0.0203606	0.263266	Trib2
0.33861	8.95513	0.0204065	0.263266	Trf
0.5197	2.29166	0.020415	0.263266	Cfap65
0.360179	0.796179	0.0204288	0.263266	Ms4a6b
0.589756	-0.0376495	0.0204418	0.263266	Slitrk6
0.619863	0.390608	0.0204498	0.263266	Ccdc142
-0.119691	6.53994	0.0204626	0.263266	Ptk2
-0.16623	5.53074	0.0204818	0.263266	Slc25a16
-0.108521	7.20783	0.0204852	0.263266	Gnb5
-0.183613	6.73907	0.0205276	0.263609	Tsc22d3
-0.594904	4.56495	0.020665	0.264995	Zdhhc22
0.365653	0.357901	0.0206669	0.264995	Marveld2
-0.340554	4.62233	0.0206923	0.265119	Olfm3
-0.208352	7.5089	0.0207258	0.265216	Sncb
0.227435	5.42535	0.0207313	0.265216	Kctd12
-0.137758	7.30893	0.0207597	0.265379	Podxl2
0.28149	3.81833	0.0208289	0.266062	Drc3
0.580776	3.59483	0.020856	0.266206	Foxj1
0.313416	2.89946	0.0208819	0.266263	Lpar6
-0.152829	7.20729	0.0208973	0.266263	Lin7c
0.461623	1.2428	0.0209164	0.266263	Cfap44
-0.833833	3.78321	0.0209338	0.266263	Ccn2
0.148523	3.74371	0.0209462	0.266263	Szrd1
-0.507088	2.00855	0.0209607	0.266263	Apoo-ps
-0.164996	5.61529	0.0209709	0.266263	Rhbdl1
-0.164596	5.69892	0.0209989	0.266417	Grk3
0.35087	1.31968	0.021063	0.26703	P4ha3
-0.450533	4.0763	0.0210952	0.267238	Doc2a
0.0938602	6.89619	0.0211265	0.267433	M6pr
0.404747	3.90152	0.0212253	0.268483	Mob3b
-0.226812	5.50225	0.0213244	0.269371	B230209E15Rik
-0.25582	5.28435	0.0213274	0.269371	Rgs12
-0.145037	6.86813	0.0214043	0.270139	Kcnk1
-0.227786	5.38716	0.0214313	0.270278	Mtmr1
-0.108035	6.30991	0.0215109	0.271079	Lhfpl4
-0.13364	5.5502	0.0215619	0.271345	Narf
0.413872	1.38754	0.0215711	0.271345	Ttc12
0.2905	1.78218	0.0216044	0.271345	Ccdc190
0.107069	7.72843	0.0216085	0.271345	Rps5
0.246183	1.50757	0.0216452	0.271345	Abhd1
-0.42937	0.541986	0.0216455	0.271345	Henmt1
0.152532	4.67993	0.0216553	0.271345	Rapgef3
0.382517	4.44476	0.0216744	0.271345	Ccdc3
0.357394	3.43144	0.0216981	0.271345	Itgb4
-0.483493	1.20058	0.0217073	0.271345	Calca
-0.124071	4.88771	0.0217089	0.271345	Senp7
-0.31156	3.20101	0.0217343	0.271462	Gm45062
-0.13821	4.89098	0.0218296	0.272411	Stam2
0.114653	5.22839	0.0218426	0.272411	Leprot
-0.165732	4.56629	0.0218922	0.272578	Gm4366
-0.165134	7.43489	0.0219014	0.272578	Lmo3
-0.101885	10.408	0.0219044	0.272578	Tspan7
-0.130406	4.23858	0.0219216	0.27259	Fam206a
-0.427579	3.92443	0.0219897	0.273236	Sstr2
-0.16695	4.56956	0.0220211	0.273425	Zfp46
-0.236675	8.11288	0.0220552	0.273647	Vxn
0.299867	3.37748	0.0222149	0.275223	Slc9a2
0.746274	-0.314869	0.0222149	0.275223	Daw1
-0.512153	1.99197	0.0222415	0.27535	Adra1b
-0.112151	6.23337	0.0222938	0.275796	Entpd4
0.840994	-0.455749	0.0223331	0.27608	Gm8206
-0.110118	6.12564	0.0223711	0.276218	Yod1
0.247201	3.63569	0.022377	0.276218	Efemp2
-0.548438	1.00805	0.022395	0.276238	Skap1
0.193395	4.24109	0.0224317	0.276282	Otud7b
-0.145317	4.38204	0.0224446	0.276282	Herc4
-0.696381	0.387292	0.0224477	0.276282	Mylk3
0.279705	1.82655	0.0224696	0.27635	Map3k19
-0.429273	1.76955	0.0225233	0.27665	Asic4
-0.128974	4.46989	0.0225616	0.27665	Peli3
-0.175558	3.80135	0.0225716	0.27665	Kif17
-0.146199	6.25846	0.022575	0.27665	Lrrc4c
0.740057	-0.399228	0.0225759	0.27665	Dnah12
-0.114878	4.99099	0.022629	0.277099	Lrrfip2
-0.356056	1.07317	0.0226857	0.277253	Lrrc38
-0.248808	4.06787	0.0226868	0.277253	Usp13
0.169055	2.83112	0.0226909	0.277253	Myc
0.523527	-0.745994	0.0227937	0.278109	Tnfrsf17
-0.139058	4.62008	0.022794	0.278109	Golph3l
0.239915	2.61729	0.0228266	0.27828	Plce1
-0.232242	5.23565	0.0228409	0.27828	Cadps2
-0.151298	4.80365	0.0228723	0.278329	Sgpp1
-0.122786	5.39329	0.0228779	0.278329	Evi5
0.509691	-0.674851	0.0229138	0.278565	Ssc5d
0.213517	2.57019	0.022956	0.278876	Trim47
-0.177117	7.02425	0.0230348	0.27947	Id2
0.608376	1.97468	0.023038	0.27947	Hdc
-0.0991767	6.2343	0.0231082	0.280012	Gatad1
-0.235467	6.47067	0.0231315	0.280012	Syt17
0.847318	-0.240914	0.0231336	0.280012	Ccdc180
0.180077	4.66031	0.0231491	0.280012	Naga
-0.164392	5.35491	0.0232034	0.280425	Rnf26
-0.174914	3.87493	0.0232164	0.280425	Gpr137c
0.757648	-0.779397	0.023274	0.280898	Ttll6
-0.214509	8.43343	0.0232889	0.280898	Prkacb
-0.525282	-0.61131	0.0233268	0.281015	B230110C06Rik
0.535512	-0.366773	0.0233375	0.281015	4833413G10Rik
-0.101206	5.02801	0.0233485	0.281015	Txndc11
-0.621851	2.44809	0.0233781	0.28117	Sowahb
-0.12365	4.54388	0.0234531	0.281724	Endov
-0.138972	7.31476	0.0234575	0.281724	Strbp
-0.149431	3.76427	0.0234783	0.281755	Ulk3
-0.365321	4.13219	0.023514	0.281755	Brinp3
-0.198403	5.17152	0.0235176	0.281755	1700025G04Rik
0.131177	4.42444	0.0235269	0.281755	Alg14
-0.0939638	5.76003	0.0236267	0.282612	Zmym2
0.425862	0.244934	0.023642	0.282612	Pbk
-0.455807	0.0520844	0.0236487	0.282612	Creb3l3
0.105697	5.46569	0.0237001	0.283026	Slc25a1
-0.418598	0.187081	0.0237716	0.283679	Gm37696
0.190008	4.28502	0.0238371	0.284259	Med12l
0.428421	0.690993	0.0238676	0.284414	1700010I14Rik
0.102669	7.46416	0.0238838	0.284414	Gas5
0.125979	5.67026	0.0239155	0.28459	Hipk2
-0.273345	7.17452	0.0239323	0.28459	Wfs1
-0.106917	8.03277	0.0239745	0.284891	Pnmal2
0.307651	2.74328	0.024016	0.285184	Lrrc51
-0.121626	4.39849	0.0240492	0.285377	Abt1
-0.0927706	7.73706	0.0241224	0.285988	Glud1
0.374752	1.57646	0.0241346	0.285988	Lrguk
0.100979	7.26778	0.0241699	0.286205	Rpl10a
0.527614	1.41293	0.0241896	0.286238	Spag8
0.683112	0.924925	0.0242099	0.286277	Tctex1d4
-0.137323	6.04637	0.0243097	0.287254	Pdp1
-0.0831007	6.56478	0.0243399	0.287254	Chmp7
-0.103274	7.57325	0.0243541	0.287254	Klhdc3
-0.178632	5.76201	0.0243606	0.287254	Ccdc85c
0.144174	4.70549	0.0244229	0.287737	Plod3
-0.167147	3.30351	0.0244356	0.287737	Rimkla
0.24065	3.83669	0.0244664	0.287898	Csf2ra
-0.127416	5.78219	0.0245503	0.288515	Dab2ip
-0.117691	5.74293	0.0245554	0.288515	Cinp
-0.165023	8.90824	0.0245701	0.288515	Fam131a
-0.207805	7.11265	0.024615	0.288538	Tmem132a
-0.196393	5.9413	0.0246454	0.288538	Rab40b
-0.66496	-0.212105	0.0246923	0.288538	Ccer2
-0.105661	7.90033	0.0247002	0.288538	Abi2
-0.14065	3.94519	0.0247051	0.288538	Csgalnact2
0.236486	5.8634	0.0247198	0.288538	Gm6472
0.14265	5.53322	0.0247241	0.288538	Tln2
-0.138434	5.99501	0.0247305	0.288538	Atcay
-0.293471	2.8373	0.0247394	0.288538	Prr16
-0.179985	3.95957	0.024743	0.288538	Fgfr1op
0.452871	2.5068	0.0248031	0.288942	Vit
-0.115959	5.59384	0.024812	0.288942	Zfand2a
-0.615509	2.19616	0.0248739	0.289463	Nxph3
-0.293354	2.00814	0.0249385	0.289914	Cdh18
-0.159379	5.75005	0.0249536	0.289914	Ccl27a
-0.152111	5.58793	0.0249642	0.289914	Mtmr7
-0.311974	6.43194	0.0249836	0.28994	Stxbp6
-0.12548	4.29688	0.0250328	0.290312	Tada2a
-0.439167	5.02292	0.0251097	0.291004	Dusp1
0.170963	4.56049	0.0251907	0.291678	Glb1
0.448486	0.0367411	0.0252159	0.291678	Gm20743
-0.230615	7.06271	0.0252198	0.291678	Rgs4
0.179352	4.04266	0.025237	0.291678	Itpr2
-0.442986	3.29316	0.0254017	0.293296	Klhdc8a
-0.192961	7.94473	0.0254608	0.293296	Oxr1
0.433513	0.473655	0.0254738	0.293296	Tmem52
-0.0967358	8.07143	0.0254772	0.293296	Rnf10
-0.0951487	6.83706	0.0254879	0.293296	Bri3bp
-0.113534	7.61505	0.0254981	0.293296	Ppp1r2
0.259356	3.26252	0.0254987	0.293296	Rcn3
-0.205042	6.8514	0.025517	0.293307	Galnt9
-0.199219	3.98939	0.0255841	0.293877	Tmem121b
-0.419874	5.24928	0.025626	0.294158	Gprin1
-0.263599	6.45428	0.025662	0.294372	Cnih3
0.295601	5.6439	0.0256911	0.294505	Evi2a
-0.117826	6.83669	0.0257291	0.29474	Fam126b
-0.154329	6.92278	0.02576	0.294823	Adcyap1r1
-0.151207	4.82075	0.0257712	0.294823	Nab2
-0.199604	6.82572	0.0258649	0.295563	Rell2
0.158655	5.54569	0.025871	0.295563	Fhl2
0.160123	5.38465	0.0259012	0.295709	Dtnbp1
0.485858	-0.13908	0.0259499	0.296064	Ptger1
0.124799	4.05666	0.026004	0.296481	Tmem219
0.222831	7.00352	0.0260458	0.296757	Mt2
-0.109051	6.77282	0.0260646	0.29677	Tmem170b
0.189618	5.35146	0.0261431	0.297464	Dhrs3
0.242013	1.91714	0.026193	0.297633	Mob3c
-0.398397	0.210802	0.0261933	0.297633	B3gnt5
-0.110779	4.80067	0.0262374	0.297934	Dvl3
0.377348	4.13686	0.0262888	0.298316	Klk8
0.195113	3.18874	0.0263518	0.29863	Gdf11
-0.104441	7.94031	0.026361	0.29863	Cdk16
-0.123243	5.23974	0.0263872	0.29863	Ppif
0.393316	1.6196	0.0263973	0.29863	Zfhx2os
0.349239	6.8211	0.0264049	0.29863	Bok
-0.128803	6.52597	0.0264253	0.298661	Mras
-0.094834	6.72671	0.0264457	0.298691	Uba2
-0.227319	6.72863	0.0264684	0.298748	Negr1
0.116011	7.49821	0.0265098	0.298856	Gm7536
0.288359	3.00052	0.0265458	0.298856	Ddr2
0.31963	1.66928	0.026549	0.298856	Mapkapk3
-0.0949614	7.92753	0.0265704	0.298856	Actr1b
0.236163	3.03489	0.0265945	0.298856	Gdpd2
0.128559	7.0175	0.0266009	0.298856	Tsc22d4
0.16088	5.18662	0.026602	0.298856	Picalm
0.693747	-0.504933	0.0266787	0.299519	Cfap221
-0.130605	3.78075	0.026699	0.299524	Fastkd1
-0.104453	7.70669	0.0267147	0.299524	Srsf3
-0.310714	0.855845	0.0267466	0.299682	Gm2136
-0.204325	5.53941	0.0268734	0.300726	Kirrel3
-0.148742	5.01202	0.0268805	0.300726	Csnk1e
0.401446	1.78601	0.0269133	0.300726	Cfap61
0.227514	4.96415	0.0269417	0.300726	Erbin
0.187845	3.75581	0.0269423	0.300726	Dennd1b
0.406554	0.434728	0.0269573	0.300726	Naalad2
-0.217791	2.02067	0.0269644	0.300726	Zbtb34
0.291328	1.38984	0.0270432	0.301224	AI467606
0.602109	-0.64701	0.0270448	0.301224	Trim12c
-0.161484	5.45639	0.0270797	0.301413	Herpud2
0.466351	-0.240128	0.0271424	0.301912	Cxcr4
0.309054	1.61455	0.0271924	0.302269	Egln3
-0.114507	4.60709	0.0272128	0.302296	Wdr5
-0.10857	4.65208	0.0272655	0.302525	B3galt6
-0.103408	7.92711	0.0272692	0.302525	Pafah1b2
-0.340375	0.731908	0.0272965	0.302629	Myom1
-0.335214	3.7162	0.0273833	0.302881	Pamr1
0.335108	3.47086	0.027397	0.302881	Tmem125
-0.156392	6.39693	0.0273978	0.302881	Sorbs2
-0.136763	7.13025	0.0274028	0.302881	Fam49b
-0.11002	6.27708	0.0274114	0.302881	Pcmtd2
-0.154729	5.61781	0.0274269	0.302881	Rhobtb2
-0.111718	6.76085	0.0274592	0.302898	Ndel1
0.48623	1.63587	0.0274644	0.302898	Togaram2
0.281801	1.1078	0.0274954	0.302898	Fam241a
0.230084	3.35469	0.0275003	0.302898	Sult1a1
-0.259958	1.42857	0.0275584	0.30334	Sag
-0.140928	6.53158	0.0277618	0.30538	Spry2
0.363988	1.65661	0.0277916	0.305509	Tmem37
0.198363	4.49585	0.027892	0.306413	Tmem86a
0.376167	0.563924	0.0279771	0.307148	Gm9833
-0.102752	6.75667	0.028017	0.307385	Sybu
-0.228473	2.03999	0.0280487	0.307534	Prr7
0.471022	1.63659	0.0281107	0.308013	Fbln7
-0.129552	5.7388	0.0282142	0.308946	Galnt2
0.776998	-0.651785	0.0282664	0.309153	Col6a5
-0.412436	2.2456	0.0282711	0.309153	Tmem132e
-0.114816	5.64567	0.0282941	0.309153	Slc30a5
-0.608021	-0.38841	0.0283063	0.309153	Rtp1
0.26438	4.82102	0.0283305	0.309156	Pdlim2
-0.15301	6.01507	0.0283433	0.309156	R3hdm2
0.250878	1.1922	0.0283905	0.309472	Cchcr1
-0.0815825	6.8732	0.0284881	0.310251	Ipo9
-0.120169	4.6738	0.0284988	0.310251	Mettl22
-0.0994364	6.47279	0.0285246	0.310332	Rrn3
0.144661	4.09687	0.0285438	0.310341	Gcat
0.289882	1.81544	0.0285651	0.310372	Bicc1
0.298614	1.24439	0.0285911	0.310454	Gm5124
0.221247	2.64161	0.0287022	0.31146	Gm27029
0.196717	3.57845	0.0287318	0.311581	Plcd1
-0.196204	1.93932	0.0288342	0.312255	AC144860.1
-0.153492	5.37734	0.0288545	0.312255	Scn3a
-0.124841	4.29552	0.0288582	0.312255	Uxs1
-0.409916	7.34774	0.028868	0.312255	Mef2c
-0.143506	7.16803	0.0289125	0.312353	Chl1
0.758484	1.16478	0.028914	0.312353	Sntn
0.188986	4.03821	0.0289735	0.312795	Btd
-0.117472	6.76754	0.0290338	0.313245	Fyttd1
0.0951669	5.18539	0.0290629	0.313359	Sft2d1
-0.133352	5.3782	0.0291023	0.313423	Chtf8
-0.109801	8.02987	0.0291181	0.313423	Bcan
-0.110195	8.0526	0.0291245	0.313423	Pdxp
-0.0956072	6.92105	0.0291494	0.313491	Dync1i2
-0.165031	4.66763	0.0292206	0.314057	Isoc1
0.0933818	8.4565	0.0293927	0.31562	Gstp1
0.239997	2.53373	0.0294035	0.31562	Pear1
0.391871	-0.2566	0.0295692	0.317196	Gm42568
0.133124	3.9016	0.0296345	0.317242	Cyb561a3
-0.125271	6.77842	0.0296355	0.317242	Dpp6
-0.149025	7.16158	0.0296618	0.317242	Cacnb3
-0.0937539	7.36136	0.0296632	0.317242	Glyr1
0.383974	-0.0350843	0.0296674	0.317242	Rapsn
-0.246829	4.25675	0.0297192	0.317595	Ndst3
0.208883	4.53808	0.0297395	0.31761	Micall1
0.580031	1.87928	0.0298033	0.317858	Mycbpap
0.205152	2.01997	0.0298171	0.317858	Ap5b1
-0.0842906	6.12933	0.0298313	0.317858	Rnf114
0.101999	6.38484	0.029838	0.317858	Rab4b
-0.12378	4.46739	0.0298715	0.318014	Zc4h2
0.189435	3.70532	0.0299179	0.318307	Ctdsp1
-0.157728	4.16219	0.0299374	0.318313	Erlin1
-0.144293	7.56703	0.0299953	0.318668	Tef
1.63399	-0.366747	0.0300128	0.318668	Gm6061
-0.0931042	5.474	0.0300274	0.318668	Sh3bp5l
-0.123725	4.47461	0.0300579	0.318791	Trpc1
-0.0874558	7.20203	0.0301674	0.319356	Setd3
-0.246206	4.17765	0.0301735	0.319356	Ehbp1l1
0.159917	4.43943	0.0301755	0.319356	Comtd1
0.198534	2.85516	0.0301868	0.319356	Eef2kmt
0.28039	2.16823	0.0302509	0.319833	Nkx2-2
0.304109	2.73615	0.0302834	0.319976	Nxn
-0.0898675	6.26192	0.0303217	0.32018	Gtf3c1
-0.132883	5.86805	0.0303915	0.320551	Ache
-0.445111	1.70867	0.0303948	0.320551	Il1rapl2
-0.117092	6.87085	0.0304866	0.321232	Fbxo9
-0.268193	2.67852	0.0304974	0.321232	Plcd3
0.196017	5.53345	0.0305202	0.321246	Plxnb2
-0.148125	4.8227	0.0305443	0.321246	Lyrm9
0.126587	5.97385	0.0305744	0.321246	Rps6-ps4
0.83893	-0.225641	0.0305833	0.321246	Gm39244
-0.144546	3.96706	0.0305939	0.321246	Zfp790
-0.144097	3.60866	0.030631	0.321435	Polk
-0.481752	1.50777	0.0306943	0.321899	Gm13306
0.0981393	7.01457	0.0307258	0.322029	S100b
-0.129765	6.45635	0.0307784	0.322183	Diras1
-0.412727	3.15416	0.0307787	0.322183	Rnd1
-0.327306	2.60988	0.0308189	0.322405	Kcnj4
0.215781	2.16858	0.0308846	0.322763	Sall3
-0.490862	-0.0214872	0.0309283	0.322763	Rgs13
0.187052	5.00471	0.0309393	0.322763	Slc2a6
0.214042	2.82088	0.0309471	0.322763	Ptpn13
-0.136716	3.74712	0.0309488	0.322763	Smug1
-0.096102	5.35971	0.0310604	0.323726	Eif2b4
0.294403	1.64659	0.0311221	0.32417	Dyx1c1
-0.130651	6.17674	0.0311571	0.324333	Dcaf6
0.12222	5.87286	0.0312027	0.324487	Glmp
0.127516	6.02342	0.0312103	0.324487	Cntnap1
0.346878	1.08632	0.0313288	0.325519	Pctp
0.136879	4.72208	0.0314538	0.326617	Cmpk2
-0.209683	4.87102	0.031518	0.326861	Prr36
-0.0979548	7.3449	0.0315318	0.326861	Tollip
-0.104472	5.45999	0.031542	0.326861	Rbbp9
-0.136776	4.85848	0.0315606	0.326861	Jazf1
-0.105111	7.19075	0.0315742	0.326861	Sec23a
0.43924	2.31001	0.0316005	0.326932	G530011O06Rik
-0.122803	5.50439	0.0316445	0.327117	Rilpl1
0.148465	5.67548	0.0316571	0.327117	2900026A02Rik
-0.101944	5.60757	0.0316889	0.327245	Taf9b
0.34968	3.01476	0.0317482	0.327426	Mxra8
-0.251871	2.51301	0.0317505	0.327426	Cth
-0.185004	5.0277	0.0317647	0.327426	Camk1g
-0.32269	1.96209	0.0319037	0.328659	Fancd2
-0.13047	6.34903	0.0319449	0.328883	Cpsf6
-0.0997295	8.83614	0.0319721	0.328962	Pink1
0.168914	3.4957	0.0320384	0.329443	Klhl25
-0.0915448	6.27344	0.0321479	0.330367	Rprd1a
0.0960795	7.71901	0.0321693	0.330386	Rps11
-0.178502	7.30432	0.0322061	0.330563	6430548M08Rik
0.263028	1.20248	0.0323143	0.3312	1110019D14Rik
-0.179847	3.13809	0.0323256	0.3312	Rai2
0.187557	3.82169	0.0323376	0.3312	Dpy19l4
0.330103	1.99795	0.0323467	0.3312	Tfpi
-0.107448	5.12141	0.0323928	0.331471	Eps15l1
-0.196862	3.17164	0.0324311	0.331662	Pcdhb14
-0.544685	1.70541	0.0324796	0.331922	Dtl
-0.540963	0.278352	0.0325041	0.331922	Teddm3
-0.120173	4.69515	0.0325342	0.331922	Prune1
0.402048	-0.232933	0.0325352	0.331922	Gm10069
-0.185287	5.03301	0.032682	0.333026	Mark4
-0.704684	1.73833	0.0326869	0.333026	Nxph4
0.284164	1.4706	0.0327026	0.333026	Car5b
-0.0975424	6.22834	0.0327517	0.333325	Nadk
-0.102634	5.6157	0.0328333	0.333953	Fam172a
-0.10487	5.37569	0.0328874	0.334025	Nfyc
0.360274	0.971425	0.032909	0.334025	2900005J15Rik
-0.293372	7.30656	0.0329103	0.334025	Arpp21
-0.16357	7.69388	0.0329383	0.334025	Smim13
0.232987	2.62633	0.0329393	0.334025	Gm15427
-0.135095	3.96065	0.0330183	0.334625	Ormdl1
-0.20408	4.61315	0.0330478	0.334633	Brpf1
0.599333	-0.195029	0.0330776	0.334633	Dnah11
0.618777	-0.701008	0.0330786	0.334633	Pkd2l1
0.491894	-0.920497	0.0331104	0.334754	Gm2449
-0.519235	-0.61377	0.0331563	0.334845	Gm8539
-0.441358	1.54701	0.0331591	0.334845	Nmbr
0.200623	5.32685	0.0332129	0.335107	Flna
-0.112489	5.70287	0.0332247	0.335107	Nipa2
0.328518	0.78103	0.0332774	0.335404	Eya4
-0.107257	5.70428	0.0333092	0.335404	Anapc4
-0.0833615	6.25659	0.0333138	0.335404	Ccar2
-0.113139	6.7899	0.0333835	0.335906	Gucy1b1
0.396867	0.247958	0.0334583	0.336457	Irak3
0.495049	2.9191	0.033479	0.336465	Slc37a2
0.499316	-0.195601	0.033559	0.337028	Pclaf
-0.107442	5.55807	0.033575	0.337028	Mpi
-0.108736	4.63291	0.033605	0.337129	Klhl42
0.0866897	6.00698	0.0336354	0.337234	Ssr4
-0.208029	4.52336	0.0337061	0.337741	Ell2
-0.649981	0.384989	0.0337388	0.337759	Tcap
-0.0961718	5.50738	0.0337479	0.337759	D230025D16Rik
-0.0863066	6.67754	0.0338072	0.338152	Ppp2r5d
0.419366	1.04978	0.033857	0.338171	Lrrc46
-0.471433	0.284653	0.0338803	0.338171	Ovgp1
-0.107362	8.24053	0.0338819	0.338171	Slc12a5
0.223435	1.45733	0.0338893	0.338171	4732471J01Rik
-0.403338	2.36854	0.0339346	0.338424	Gm2026
-0.140838	4.6913	0.0340458	0.339332	Hapln1
-0.105696	5.71091	0.0341002	0.339673	Zfp251
0.257697	1.68901	0.034159	0.340058	Sox13
0.321458	0.420035	0.0342211	0.340279	Rnase1
0.680336	2.9546	0.0342215	0.340279	A2m
0.309132	1.21163	0.0342998	0.340588	Rin3
-0.139219	6.25387	0.0343085	0.340588	Arhgef3
-0.170682	3.83891	0.0343131	0.340588	Kcnmb4
0.245261	4.65634	0.034387	0.34112	Hist2h2aa2
0.243881	4.97674	0.0344819	0.341861	Rerg
0.140151	5.34738	0.0345477	0.342313	Igf1r
-0.138889	8.90508	0.0345692	0.342324	Jph3
-0.0951899	6.32906	0.0346295	0.342589	Mcrs1
-0.379839	5.9533	0.0346365	0.342589	Hpcal1
-0.11957	8.02906	0.0346983	0.342898	Tusc3
-0.149751	4.08166	0.0347237	0.342898	Ccne1
-0.100699	5.4357	0.0347287	0.342898	6030458C11Rik
0.284582	1.47205	0.0348448	0.343843	AC122442.1
0.103256	8.52076	0.0349003	0.344046	Fau
-0.100852	6.27844	0.0349061	0.344046	Bpnt1
0.136828	3.86035	0.0349643	0.344418	Nans
-0.113629	4.31575	0.0351896	0.346435	Zfp319
-0.106771	5.32456	0.035309	0.347182	Pcgf3
-0.296151	2.99441	0.0353177	0.347182	Slc13a5
0.234964	3.08681	0.0353272	0.347182	Rhoq
0.150341	4.99462	0.0353574	0.347276	Ubr5
-0.180291	3.39166	0.0353793	0.347289	Faxc
-0.154525	4.27523	0.0354127	0.347415	Moap1
-0.157659	3.24547	0.0354437	0.347517	Kin
-0.130448	5.54282	0.0355817	0.348456	Gpc5
-0.14557	3.27408	0.0356155	0.348456	Selenon
-0.122844	5.60192	0.0356286	0.348456	Vegfb
0.472362	0.144469	0.0356575	0.348456	Sspo
-0.114275	5.79416	0.0356812	0.348456	Kbtbd7
0.18602	3.13552	0.0356824	0.348456	Mical1
-0.195179	4.09831	0.035698	0.348456	Cadm4
-0.112387	4.39005	0.0357157	0.348456	Pold3
-0.0975924	5.84936	0.0357253	0.348456	Wdr48
0.468539	-0.563012	0.0357927	0.348849	Fzd5
0.254968	3.12514	0.0358069	0.348849	S100a11
-0.18473	5.41151	0.0359215	0.349763	Ncoa5
0.133131	6.70029	0.0359503	0.349842	Akap6
-0.134653	7.21469	0.0359779	0.349908	Pitpnm1
-0.0939648	5.64605	0.0360349	0.350227	Sec24b
-0.3725	0.645138	0.0360641	0.350227	Adm
0.176673	7.06486	0.0360811	0.350227	Lamp2
-0.0940938	6.46209	0.0360937	0.350227	Bace1
-0.182933	2.6818	0.0361494	0.350372	Alg13
-0.167953	3.08004	0.0361502	0.350372	Tex30
-0.127211	5.25143	0.0362061	0.350713	Capn15
-0.540594	1.50289	0.0362272	0.350716	Nxph2
-0.126016	4.47235	0.0363629	0.351692	Rnf138
0.221052	2.76512	0.0363869	0.351692	Aldh3b1
-0.0989873	6.28168	0.0363944	0.351692	Ccdc32
-0.171391	4.28007	0.0364114	0.351692	Samd10
0.621055	-0.370001	0.0364413	0.35178	Gm16365
0.373982	0.580026	0.0365581	0.352705	Pyroxd2
0.413713	-0.166567	0.036611	0.352916	Card9
0.296552	1.50816	0.036663	0.352916	Chek2
0.558955	1.35048	0.0367062	0.352916	Klk6
-0.11308	10.122	0.0367086	0.352916	Vamp2
-0.121585	8.80494	0.036713	0.352916	Ctxn1
0.1346	6.09076	0.03673	0.352916	Shisa5
-0.334733	1.25337	0.0367347	0.352916	Lad1
-0.23113	6.04325	0.0367473	0.352916	Cirbp
-0.130807	4.10285	0.0369209	0.354301	Fam20a
-0.101773	6.87126	0.036966	0.354301	Pcyox1
0.734059	-0.36976	0.0369898	0.354301	Sap30bpos
0.265545	3.13167	0.0369908	0.354301	Nkain3
-0.154891	4.76457	0.0369965	0.354301	Nanp
-0.106393	6.30518	0.0370258	0.354381	Jakmip1
-0.161822	3.42077	0.037072	0.354622	Prdm15
0.118009	5.42194	0.037162	0.35523	Rnf220
-0.118012	7.53507	0.0371897	0.35523	Glg1
0.495485	-0.726276	0.0372076	0.35523	Ahrr
-0.0949603	6.16245	0.0372198	0.35523	Xpot
-0.33384	5.95009	0.037318	0.355836	Grm2
0.196299	4.22996	0.0373255	0.355836	Elovl1
-0.110144	4.64987	0.0374305	0.356559	Ints5
0.185041	2.91397	0.0374436	0.356559	Gsap
0.360276	5.95996	0.0375199	0.356933	Homer3
-0.224241	3.66653	0.0375252	0.356933	Lor
0.120209	7.11486	0.0376207	0.357349	Lynx1
0.118852	4.67345	0.0376243	0.357349	Edem2
0.178518	4.23038	0.0376324	0.357349	Itpkb
-0.121373	7.08019	0.0376946	0.357662	Pcdhgc5
0.48424	-0.0533582	0.0377078	0.357662	Cd163
0.119089	6.72414	0.037749	0.357852	S100a1
0.209213	4.31178	0.0377936	0.358074	Hrasls
-0.103604	6.54508	0.0379093	0.358968	Smap1
-0.0969915	6.32408	0.0379954	0.359582	Gid4
0.146127	4.83743	0.038055	0.359707	Robo1
-0.123805	5.29325	0.0380571	0.359707	Klhl8
-0.333028	0.792957	0.0380726	0.359707	Lck
-0.0998422	6.01087	0.0381431	0.359986	Fam92a
-0.0950549	6.32704	0.0381447	0.359986	Ppp6r2
-0.095243	5.83076	0.0381713	0.360035	Klhl24
-0.111351	4.58383	0.0382507	0.360521	Dph6
0.109077	5.5609	0.0382655	0.360521	B3gat3
-0.14973	4.62053	0.0383143	0.360589	Gm1976
-0.103802	6.51724	0.0383155	0.360589	Btf3l4
0.561277	0.330328	0.0383453	0.360668	Gm17455
-0.243305	4.3184	0.038407	0.361047	Rras2
0.234383	2.7205	0.0384893	0.36162	Arhgap18
-0.130564	3.89601	0.0385231	0.361735	Ncapd3
-0.320317	4.33075	0.0386591	0.362698	Cntnap4
-0.110807	4.72299	0.0386685	0.362698	Dhx29
-0.543606	-0.0378325	0.0387683	0.363149	A930015D03Rik
0.353255	0.136933	0.0387842	0.363149	Gm6180
-0.0956467	5.96244	0.0387888	0.363149	Ap1g1
0.323898	1.28026	0.0388028	0.363149	Gm36742
-0.0997309	4.51787	0.0389815	0.364505	Tfpt
-0.118963	5.08673	0.0390263	0.364505	Ipmk
0.449157	-0.430149	0.0390329	0.364505	A730036I17Rik
-0.111039	4.25965	0.0390454	0.364505	Tdp1
0.124605	5.03599	0.0390556	0.364505	S100a13
0.26757	2.03926	0.0391022	0.364738	Ccdc88b
0.353618	0.135749	0.0392894	0.366113	Zfp979
-0.0875956	5.51672	0.0393151	0.366113	Xpo5
-0.369791	2.07432	0.0393352	0.366113	Gkn3
0.396041	0.231665	0.0393477	0.366113	H2-K2
-0.376042	0.352844	0.0393661	0.366113	Gm11993
-0.120331	6.22683	0.0393799	0.366113	Dtx1
-0.114765	4.75096	0.0394369	0.366442	Rnf24
0.288817	5.63481	0.0394744	0.366588	Tppp3
0.575775	0.656935	0.039516	0.366773	Erich2
-0.0893661	7.60276	0.0396533	0.367845	Kctd13
-0.108522	5.87863	0.0397273	0.368329	Hgsnat
-0.107434	5.44316	0.0398852	0.369365	Rexo1
-0.222087	1.7491	0.0399045	0.369365	4930447M23Rik
0.146293	4.21017	0.0399047	0.369365	Acot1
-0.111015	5.71749	0.0399359	0.369451	Zfp180
0.240036	2.38737	0.0400073	0.369908	Trip6
-0.0972727	5.76439	0.04011	0.370655	Cnot2
0.23563	6.69339	0.04017	0.370831	Clic4
-0.0994832	5.12636	0.040173	0.370831	Zfp422
0.197077	2.90565	0.0402024	0.3709	Jpt2
0.485291	0.260659	0.0403353	0.371922	Gm10120
-0.0905018	6.13359	0.0403762	0.372096	Nt5c2
0.284161	2.06419	0.0404153	0.372254	4930578M01Rik
-0.115771	6.12199	0.0404764	0.372429	Zfp260
-0.815937	1.00763	0.0404785	0.372429	Oprk1
-0.162588	3.00804	0.0405348	0.372582	Nudt15
-0.178475	3.56637	0.0405393	0.372582	Cyp4x1
-0.115028	5.21283	0.0406299	0.373211	Tmem94
0.135286	4.33216	0.0407222	0.373855	Mapk7
-0.259532	1.83181	0.0407706	0.374097	Gm6277
0.59587	-0.527691	0.0408646	0.374235	Gm10269
-0.12924	4.30197	0.0408678	0.374235	Zbtb43
-0.111463	4.89987	0.0408978	0.374235	Dck
0.13685	4.34474	0.0408995	0.374235	Fah
-0.162251	6.68325	0.0409141	0.374235	Lrrn1
-0.116437	7.92383	0.0409188	0.374235	Tmx4
0.196643	2.73609	0.0410331	0.374978	Smad7
-0.652295	5.67701	0.0410521	0.374978	Penk
-0.15399	8.11599	0.041097	0.374978	Ptprn
0.126702	4.99365	0.0411076	0.374978	Psme2
0.619964	1.18363	0.0411118	0.374978	Wdr63
-0.141663	4.07946	0.0411333	0.374978	St8sia4
-0.0933018	5.70807	0.0411607	0.375025	Pygo2
-0.252391	7.80644	0.041205	0.375226	2010300C02Rik
-0.418041	1.03114	0.0412466	0.375235	Gm20878
0.112643	6.3734	0.0412623	0.375235	Pcyt2
-0.203162	2.42572	0.0412727	0.375235	Ranbp17
0.107303	6.02683	0.0413048	0.375324	Ost4
0.293942	0.626177	0.0413737	0.375748	Cdc42ep5
0.122831	7.08334	0.0414277	0.376036	Cyfip1
-0.124867	3.90347	0.0414726	0.376209	Pms2
-0.0890467	6.04682	0.0414914	0.376209	Cbfa2t2
0.144232	3.26363	0.041517	0.37624	Tmem203
-0.13039	5.79013	0.0415458	0.376298	Ankrd45
-0.153073	6.04163	0.0415818	0.376423	Egr3
-0.118379	7.41765	0.0416789	0.376896	Crk
-0.109537	5.59466	0.0417104	0.376896	Ppp1r12b
0.191288	5.0108	0.041721	0.376896	Peak1
-0.422967	1.53543	0.0417284	0.376896	Pla2g4e
-0.120909	4.71947	0.0417562	0.376896	Cep68
0.237386	5.05303	0.041778	0.376896	Slc12a2
-0.0937051	5.68024	0.0417905	0.376896	Pex5
-0.118572	8.777	0.0418401	0.377142	Rasgrf1
-0.445407	-0.683087	0.0419299	0.37775	AC125059.3
0.508876	-0.813844	0.0419532	0.377758	Psma8
0.113761	5.39209	0.0420374	0.378276	Fyn
0.198352	2.30291	0.0420664	0.378276	Plekhh2
-0.113804	5.47188	0.0420836	0.378276	Fam169a
0.673467	0.205153	0.0421004	0.378276	Crygn
-0.235804	2.17111	0.0421278	0.378321	Gm20517
0.271389	1.07243	0.0421747	0.378427	Bcl2l12
0.195782	2.20601	0.0421845	0.378427	Ptpn21
-0.094582	6.12284	0.0423109	0.379336	Fam76a
-0.171209	5.06741	0.0423494	0.379336	Nlk
0.345391	1.76888	0.0423533	0.379336	Enpp1
-0.197446	2.18381	0.0423985	0.37954	P2ry14
-0.142223	3.71633	0.0425126	0.380254	Gmds
-0.453653	-0.471524	0.0425233	0.380254	A630023P12Rik
-0.0940323	7.17105	0.0426399	0.38061	Atf2
-0.630703	0.964045	0.0426529	0.38061	AL732309.1
-0.0972736	5.27462	0.0426652	0.38061	Fam222b
0.133186	3.67506	0.0426761	0.38061	Hs1bp3
0.212332	3.01717	0.0427003	0.38061	Fbxo32
0.192532	2.32627	0.0427174	0.38061	Syde1
0.225628	5.12324	0.0427211	0.38061	Gstm7
-0.16642	5.29968	0.0427778	0.380718	Josd1
-0.124927	3.90582	0.0427783	0.380718	Zkscan5
0.147128	3.77385	0.0428871	0.381302	Reps1
-0.391531	2.40321	0.0428891	0.381302	Tac2
0.355219	0.401852	0.0429314	0.38145	Lrrc9
0.196066	4.1754	0.0429509	0.38145	Samd4
-0.105267	7.12557	0.0430063	0.381546	Fkbp3
-0.0907266	5.95261	0.043007	0.381546	Entpd4b
-0.0903952	5.78043	0.0432135	0.383176	Sec23ip
-0.212385	6.0767	0.0432381	0.383193	B3galt2
-0.588893	-0.735552	0.0433233	0.383655	Sp6
-0.112862	5.44345	0.0433357	0.383655	Fam13b
-0.233766	3.33786	0.0434322	0.384307	Lrrc3b
-0.107291	5.90341	0.0435554	0.385132	Atat1
-0.151441	4.95291	0.043571	0.385132	Ccz1
-0.107078	4.54124	0.0436763	0.38586	Asb3
-0.129453	3.99645	0.0437006	0.385873	Zfp30
-0.194883	4.05589	0.0439296	0.387339	Lamc1
-0.194851	3.31886	0.0439304	0.387339	Fam124a
0.227694	5.0848	0.043942	0.387339	Frmd8
-0.0816931	7.50449	0.0439584	0.387339	Fbxo21
-0.328725	2.3416	0.0441353	0.388506	Gm15631
0.365186	2.04923	0.0441583	0.388506	Dnaic2
-0.0911373	8.57914	0.0441752	0.388506	Cntn1
-0.094782	6.14999	0.0441976	0.388506	Rbm18
-0.243847	4.54117	0.044206	0.388506	Copg2
-0.224705	1.42489	0.0442317	0.38853	AC163221.1
0.190543	4.31851	0.0443149	0.388872	Adssl1
-0.0972708	5.80784	0.0443218	0.388872	Gosr1
0.280201	2.37922	0.044346	0.388872	Gpnmb
-0.229786	3.54914	0.0443629	0.388872	Prkd1
0.357967	0.299476	0.0444396	0.389213	Cgas
0.323663	3.41394	0.0444479	0.389213	Enpp6
-0.0778844	7.55539	0.0444861	0.389346	Clcn3
0.200323	2.68855	0.0445523	0.389611	Mettl27
0.222846	5.84881	0.0445626	0.389611	Lats2
-0.208533	2.68613	0.0446349	0.389766	Filip1
-0.129875	6.46119	0.044635	0.389766	Ajm1
-0.168961	4.95638	0.0446649	0.389766	Rundc3b
0.0954909	6.41805	0.0446727	0.389766	Ppfia3
-0.153658	4.47811	0.0447135	0.38992	Abca5
0.191984	3.35917	0.0447465	0.390006	Copz2
0.239633	2.25526	0.0448387	0.390184	Sfxn2
-0.107131	7.69075	0.0448487	0.390184	Tomm70a
0.204167	2.2385	0.0448807	0.390184	Zfp395
-0.142379	6.91808	0.0448938	0.390184	R3hdm1
0.145221	3.29933	0.0449017	0.390184	Khk
0.164559	3.34203	0.0449057	0.390184	Tbc1d16
-0.394059	3.70757	0.0449692	0.390535	Unc13c
-0.172043	3.28685	0.045028	0.390845	Ccdc120
0.349587	3.14214	0.0451398	0.391513	Adamtsl4
-0.136643	6.62846	0.0451991	0.391513	Tmem151b
-0.186686	3.48436	0.0452062	0.391513	Osbpl3
-0.311888	4.62917	0.0452127	0.391513	Btg2
0.199869	3.14448	0.0452392	0.391513	Fxyd5
-0.0908219	7.28418	0.0452441	0.391513	Mat2b
-0.114621	4.34923	0.0453104	0.391885	Lmnb2
0.0956379	6.38632	0.0453492	0.39202	Slc39a1
-0.108825	5.29229	0.0454199	0.392414	Ece1
-0.103562	6.7106	0.0454638	0.392414	Kpna3
-0.157376	4.53293	0.0454645	0.392414	Nkain2
0.357995	2.06775	0.0455239	0.392646	Tnni1
-0.259992	3.61094	0.045538	0.392646	Gm48482
-0.0973414	5.49867	0.0455676	0.392701	Ngrn
-0.223523	1.41186	0.0456289	0.392746	Slc25a47
-0.154742	6.1301	0.0456414	0.392746	Gas2l1
0.18453	5.01596	0.0456427	0.392746	Ankrd29
-0.215272	6.36243	0.0457691	0.393443	Marf1
-0.152654	8.34183	0.0457938	0.393443	Mllt11
-0.483186	0.851669	0.0458062	0.393443	Kcna5
-0.404539	3.63866	0.045817	0.393443	Satb2
-0.352328	4.62125	0.045901	0.393518	Chrna4
-0.105704	5.5977	0.0459165	0.393518	Snrnp27
0.3538	0.354572	0.0459248	0.393518	Il2rg
-0.193938	3.62996	0.0459298	0.393518	Chadl
0.341021	0.581601	0.0459673	0.393518	Traf5
0.208277	4.5447	0.0459887	0.393518	Gm10273
0.154554	3.88866	0.045989	0.393518	Arl10
0.235279	2.22031	0.0460648	0.393967	Gm9761
0.180327	3.20237	0.0460919	0.393999	Cyp4v3
0.115349	3.84622	0.0462788	0.395396	Dhrs4
-0.0977187	6.30977	0.0464261	0.396454	Dtd1
-0.136879	7.66599	0.0464976	0.396864	Syngr3
-0.0943115	6.07086	0.0465357	0.396989	Lrfn5
-0.0889004	5.86287	0.0465731	0.39703	Gtf2f1
-0.126547	6.91212	0.0465876	0.39703	Pak3
-0.208879	2.21903	0.046691	0.397593	Zfp791
0.306557	2.78274	0.0467007	0.397593	Meig1
0.131841	7.9357	0.0468058	0.397895	Pfn1
0.202871	3.83428	0.04682	0.397895	Ehd4
0.236037	3.98252	0.0468287	0.397895	Fam102b
-0.167985	5.12042	0.0468306	0.397895	Ypel2
0.18217	2.80328	0.0469639	0.398827	Tradd
0.406237	1.27217	0.0469896	0.398844	Nhs
-0.092887	6.35141	0.0470591	0.399233	Slc25a44
-0.107892	6.2589	0.0471754	0.400019	Cetn3
-0.0911208	6.0547	0.0472029	0.400051	Wdr37
-0.111001	4.92966	0.0472811	0.400399	Heatr3
-0.775578	-0.564039	0.0472914	0.400399	Pappa2
-0.426121	-0.254526	0.047392	0.401049	Gm15510
0.942614	-0.128974	0.0474345	0.401095	Omp
0.345247	1.60633	0.0474449	0.401095	Dnah2
0.276788	1.67186	0.0475065	0.401254	Stard9
-0.137246	4.66396	0.0475113	0.401254	4921524J17Rik
-0.123048	5.02484	0.047683	0.402402	Cc2d1a
-0.223545	5.72309	0.0476949	0.402402	Fezf2
-0.0845389	5.85132	0.0477868	0.402976	Trappc11
[truncated: 14,875 more rows]

## Sheet: 4 mo 5xFAD Trem2 vs 5xFAD
logFC	logCPM	PValue	FDR	gene_name
-0.399166	5.28076	2.58109e-17	4.20459e-13	Frmpd4
0.434081	9.06318	8.21475e-13	6.69091e-09	mt-Nd3
0.457738	5.63184	6.45287e-12	3.50391e-08	Tubb2b
0.435881	5.64255	2.11452e-11	8.61137e-08	Limch1
-0.281319	6.68583	3.34228e-11	1.07347e-07	Zfp106
-0.319261	5.03592	3.95386e-11	1.07347e-07	Arfgef2
0.702628	6.07886	6.89839e-11	1.60535e-07	Ide
-1.45641	1.68666	5.32907e-10	1.08513e-06	Itgax
-0.755877	2.4181	1.58135e-09	2.86225e-06	Ccl9
0.819925	4.5832	1.76262e-09	2.87131e-06	Btaf1
0.51575	4.74424	2.94823e-09	4.36606e-06	Btg2
-0.31393	6.85176	3.4985e-09	4.74921e-06	Reps2
-0.341014	4.48982	1.19026e-08	1.47877e-05	Prodh
0.364682	4.65028	1.34756e-08	1.47877e-05	Nkain2
-0.366261	4.2993	1.36167e-08	1.47877e-05	Gfpt1
0.486946	4.23991	1.4777e-08	1.50449e-05	Hist3h2ba
0.711159	3.60924	1.63051e-08	1.56241e-05	Fgfbp3
1.0356	3.27563	1.92623e-08	1.72659e-05	Apold1
-0.28649	7.83377	2.01382e-08	1.72659e-05	Serpine2
-0.261332	6.53332	2.13695e-08	1.74054e-05	Zyg11b
0.501708	3.33753	2.36329e-08	1.83323e-05	Lonrf1
-0.338621	4.08745	4.66583e-08	3.45484e-05	Arhgap31
0.388862	5.89437	5.04856e-08	3.5757e-05	Rraga
-0.241497	7.00766	6.62907e-08	4.49948e-05	Impad1
0.336307	5.32439	9.27151e-08	6.04132e-05	Dlg4
0.36577	4.46504	1.08172e-07	6.77737e-05	Hebp1
-0.556119	2.08983	1.26221e-07	7.58849e-05	Degs2
-0.258584	6.96494	1.30434e-07	7.58849e-05	Lrrc58
-0.393225	4.48464	1.37321e-07	7.71367e-05	Mob1b
0.258752	5.37491	1.48778e-07	8.07865e-05	Zfp664
-0.450157	3.05826	2.08549e-07	0.000109589	Lfng
0.410986	5.4599	2.49358e-07	0.000123938	Dnajb5
0.637441	3.95877	2.51071e-07	0.000123938	Arl4d
-0.276881	11.3368	2.69444e-07	0.000129095	Apoe
-0.236906	9.08998	3.99679e-07	0.000183556	Slc1a3
0.306412	7.313	4.05648e-07	0.000183556	Gnaq
-0.332845	7.06361	4.28185e-07	0.000188517	Cbarp
0.273317	5.64705	6.2492e-07	0.000267893	Csnk2a1
0.687498	3.76831	6.9987e-07	0.00029233	Sik1
1.22219	2.66121	9.48572e-07	0.000386306	Egr2
-0.308442	5.75003	1.09418e-06	0.00043447	Fzd3
-0.445739	4.10515	1.13601e-06	0.00043447	Tspan4
-0.208335	8.48431	1.15112e-06	0.00043447	Sptbn1
0.446003	3.10401	1.17352e-06	0.00043447	Lsm14b
-0.212818	5.63662	1.24918e-06	0.000452205	Chpt1
-0.32978	7.06295	1.36707e-06	0.000484123	Uhmk1
0.193066	8.45828	1.51298e-06	0.000524393	Vdac1
-0.225095	5.20167	1.57144e-06	0.000533307	Zkscan1
0.190705	6.41679	1.68605e-06	0.00055185	H1f0
-0.260242	4.99834	1.69383e-06	0.00055185	Ccdc50
0.24764	6.09176	1.81544e-06	0.00057652	Arpc3
-0.235194	6.12455	1.86495e-06	0.00057652	Ech1
-0.63506	4.07846	1.87573e-06	0.00057652	Lag3
-0.35547	5.81903	1.96532e-06	0.000592871	Slc39a12
0.189045	9.2817	2.20125e-06	0.000651969	Mrfap1
0.494021	1.87863	2.36494e-06	0.000687945	Tmem39b
0.50924	2.18862	2.66962e-06	0.000762949	Prr7
0.497913	1.90548	2.74049e-06	0.000766681	Mpst
-0.24003	7.6122	2.77681e-06	0.000766681	Pla2g7
0.390034	8.5735	2.91501e-06	0.000791425	mt-Nd6
0.335861	5.12105	3.35144e-06	0.000895	Baalc
-0.257017	6.8873	3.49105e-06	0.000917246	Ttll7
-0.25416	10.488	4.34273e-06	0.00112291	Clu
-0.22836	7.62009	4.50091e-06	0.00114562	Mlc1
-0.220215	13.7575	4.80362e-06	0.00120386	mt-Co1
-0.694262	4.16947	5.86877e-06	0.00144852	Hes5
-0.245713	5.59655	6.1707e-06	0.00150031	Ctso
-0.223385	7.6715	7.00655e-06	0.00167848	Rcn2
-0.195625	8.2168	7.30593e-06	0.00172484	Plpp3
0.617951	2.02024	7.54018e-06	0.00175471	Stk32c
0.756685	5.9342	7.67982e-06	0.00176203	Nr4a1
0.356165	7.53013	8.03271e-06	0.0018174	C230004F18Rik
-0.27049	4.53981	8.18056e-06	0.0018255	Tns3
0.287324	3.96431	8.318e-06	0.00183108	Retreg3
0.260306	4.44804	8.51267e-06	0.00184895	Prpf19
-0.28813	3.95921	8.78764e-06	0.00188356	Cib1
0.73979	2.39814	9.14447e-06	0.00193459	mt-Te
-0.319895	4.24849	9.44627e-06	0.00197282	Podxl
0.419464	6.69882	1.01328e-05	0.00208941	Enc1
-0.215991	7.0791	1.08488e-05	0.00220909	Epas1
-0.272484	5.49996	1.11105e-05	0.00223445	Ndst1
-0.243948	6.45282	1.22108e-05	0.00242578	Myo6
-0.265623	5.61612	1.26821e-05	0.00248905	Acadl
-0.444849	3.28621	1.29298e-05	0.00250746	Sult1a1
-0.178601	5.70564	1.32196e-05	0.0025335	Klhl24
-0.374992	3.84431	1.3699e-05	0.00259485	Adgrf5
-0.296705	5.07258	1.48351e-05	0.00277774	Maob
-0.869712	1.7624	1.51661e-05	0.00280746	Ccl4
-0.408491	4.03463	1.57522e-05	0.00288318	P2ry13
-0.337604	4.39665	1.59634e-05	0.00288938	Id1
0.634171	4.45799	1.73949e-05	0.00311388	Plk5
0.404031	3.27172	1.82691e-05	0.00321455	Ybx3
-0.28701	7.16595	1.86288e-05	0.00321455	Ctsl
0.253455	5.27843	1.86583e-05	0.00321455	Rpl12
-0.30585	5.98919	1.89224e-05	0.00321455	Tmem176b
0.742688	3.0579	1.90118e-05	0.00321455	Fosb
0.680854	5.03157	1.91412e-05	0.00321455	Cdr1
-0.180428	6.15285	1.96048e-05	0.00323931	Pttg1ip
0.400666	2.34444	1.96864e-05	0.00323931	Nfkbiz
-0.750676	1.09113	2.01693e-05	0.00328557	Siglecf
0.187355	5.82634	2.06248e-05	0.003316	B4galt3
0.861685	5.21798	2.07632e-05	0.003316	Fos
0.703139	1.31435	2.15805e-05	0.00334202	mt-Ta
-0.385072	3.74968	2.17481e-05	0.00334202	Slc40a1
0.235442	6.29746	2.17977e-05	0.00334202	Fam3c
-0.353175	3.98313	2.18824e-05	0.00334202	Btd
-0.321787	4.93511	2.20253e-05	0.00334202	Mertk
-0.383856	6.57956	2.23458e-05	0.00334202	Timp3
-0.264732	6.92006	2.23622e-05	0.00334202	Luzp2
-0.222721	5.22587	2.26423e-05	0.00335312	Jam2
-0.22835	6.32613	2.38956e-05	0.00350684	Abhd3
0.479759	3.12757	2.54358e-05	0.00369955	Rn7sk
-0.527402	2.67524	2.58137e-05	0.00370147	Nxn
0.264695	6.43012	2.60361e-05	0.00370147	Arglu1
0.247596	6.24462	2.61789e-05	0.00370147	Dcaf6
-0.257278	4.96019	2.63579e-05	0.00370147	Eci1
0.811857	2.09034	2.76635e-05	0.00378688	Gm47287
0.811857	2.09034	2.76635e-05	0.00378688	Gm47304
0.811857	2.09034	2.76635e-05	0.00378688	Gm47305
0.257111	5.63887	2.97612e-05	0.00404008	Dpf1
0.274556	4.84515	3.00253e-05	0.00404225	Irf2bp2
-0.387392	2.69123	3.04046e-05	0.00405493	Cdh5
0.155011	6.71594	3.06173e-05	0.00405493	Agpat1
0.436493	2.68389	3.12932e-05	0.00411101	Mmp14
-0.328917	5.30665	3.24357e-05	0.00422701	Slco1a4
-0.230335	5.54231	3.27464e-05	0.00423364	Tbc1d24
0.321394	6.30302	3.37276e-05	0.00432616	Elk1
0.373545	2.56088	3.43294e-05	0.00436896	Cacng8
0.264654	5.69518	3.48703e-05	0.0044034	Elavl3
0.458696	4.01213	3.5933e-05	0.00450177	Cebpb
0.523398	5.06887	3.62021e-05	0.00450177	Dusp1
0.322633	3.09465	3.69458e-05	0.00455945	Hsd17b11
0.446836	1.56846	3.83113e-05	0.00469242	AA414768
-0.250605	5.85099	3.97839e-05	0.00481853	Aldh1l1
-0.213642	7.29006	3.99325e-05	0.00481853	Acsbg1
-0.188952	6.1582	4.06902e-05	0.00487384	Capn2
0.265672	7.18164	4.30254e-05	0.00511594	Atf4
-1.03588	-0.195156	4.40739e-05	0.00520263	Il1rl2
0.245106	3.68335	4.73102e-05	0.00554448	Epc1
0.198656	4.94663	4.80989e-05	0.00559665	Kdelr1
-0.342829	3.70139	5.06109e-05	0.00584718	Chil1
-0.164916	7.09054	5.32962e-05	0.00611405	Spag9
0.49849	6.31385	5.72881e-05	0.00652604	Junb
0.228502	4.98993	6.03664e-05	0.00682527	Cdv3
-0.331668	3.00184	6.07528e-05	0.00682527	Zfp518a
-0.243686	5.1086	6.22175e-05	0.00689936	Strn
0.452937	2.47489	6.22594e-05	0.00689936	1700086L19Rik
-0.166035	6.49009	6.35261e-05	0.00699217	Tmf1
-0.276208	5.35454	6.4317e-05	0.00703171	Gpc5
-0.302054	4.35547	6.8275e-05	0.00740227	Vwa5a
-0.877252	1.48196	7.05265e-05	0.00740227	Gm13461
-0.196126	5.8197	7.06255e-05	0.00740227	E330009J07Rik
-0.394971	5.95137	7.08254e-05	0.00740227	Dbp
0.223921	4.92228	7.08694e-05	0.00740227	Snhg8
-0.386292	4.84669	7.08833e-05	0.00740227	Pygm
-0.346916	4.88591	7.08873e-05	0.00740227	Gabrg1
-0.283772	5.83889	7.19813e-05	0.00746864	Idh2
-0.386295	2.99956	7.34728e-05	0.00757514	Adora2b
0.177147	7.60349	7.55561e-05	0.00766525	Zmat2
-0.475264	5.41366	7.56912e-05	0.00766525	Tcn2
0.620671	6.87543	7.57585e-05	0.00766525	C1ql2
0.900749	1.43263	7.67056e-05	0.00771318	Tmem252
-0.17538	5.70924	7.8951e-05	0.00789026	Scaf11
0.221734	5.31154	7.95056e-05	0.00789723	Hace1
-0.540578	1.6955	8.0374e-05	0.00793511	Cybrd1
-0.19662	5.33393	8.10484e-05	0.00795349	Prpf40a
0.207928	6.42449	8.36902e-05	0.00816356	Top1
-0.328996	4.17933	8.49862e-05	0.00820257	Itpkb
-0.155689	8.76676	8.54599e-05	0.00820257	Kif5c
-0.403192	3.97707	8.56008e-05	0.00820257	F11r
-0.467782	2.59996	8.86823e-05	0.00844815	Aass
-0.51585	1.73591	8.93917e-05	0.00846623	Megf6
-0.355074	3.10965	9.11321e-05	0.00858117	Folh1
-0.164888	7.0535	9.40923e-05	0.00880899	Oat
0.342931	4.8198	9.56192e-05	0.00890078	Igsf3
0.691831	1.7745	9.72795e-05	0.00900388	Gem
0.653069	2.74746	9.87446e-05	0.00908785	mt-Tg
-0.247398	5.00107	0.000102142	0.00934768	Cyp2j9
-0.248296	5.02945	0.000103414	0.00941126	Pcca
-0.328566	3.77193	0.000106215	0.0096125	Caskin2
-0.219821	7.58761	0.00011038	0.00991327	Ap2b1
-0.233535	4.55391	0.000110756	0.00991327	Nwd1
-0.559535	1.4971	0.000114371	0.0101809	Fam129a
0.658961	3.55571	0.000117552	0.0103864	Ccn1
0.299265	6.84759	0.000118716	0.0103864	Jun
0.210741	6.79539	0.000119155	0.0103864	Lmo4
-0.291229	5.32099	0.000119231	0.0103864	Dhrs3
-0.590469	3.06204	0.000124502	0.0107879	Capg
-0.206114	4.96924	0.000127506	0.0109898	Crot
0.435602	2.53811	0.000129255	0.011082	Rpph1
-1.02038	3.60578	0.000130367	0.0111187	Cd74
-0.281717	4.59891	0.000134075	0.0113754	Fam120c
-0.266428	4.33522	0.000141667	0.0119572	Phka1
0.235347	5.21754	0.000144383	0.0120757	Prpf38b
0.234522	6.49467	0.000144553	0.0120757	Pkig
-0.253241	4.46954	0.000148493	0.0123416	Cpne3
-0.233919	5.99314	0.000149631	0.0123731	Pon2
0.336986	3.70273	0.000150643	0.0123829	Nfil3
-0.126275	6.41553	0.0001515	0.0123829	Ppfia3
-0.424766	2.52826	0.000152535	0.0123829	Sox17
-0.263057	4.8647	0.000152791	0.0123829	Pcm1
-0.256363	6.28517	0.000160071	0.0129087	Fgfr3
-0.329042	7.21581	0.000161652	0.012972	Cd9
-0.233519	11.4653	0.000164914	0.0131689	mt-Nd5
0.452627	3.76995	0.000166397	0.0131835	Cdkn1a
0.39839	3.73299	0.000166716	0.0131835	F730043M19Rik
-0.204172	5.08747	0.000169231	0.0133178	Thumpd3
-0.211727	7.2398	0.000171885	0.0134614	Ubqln2
-0.491911	4.51556	0.000172709	0.0134614	Cpq
-0.193363	7.83636	0.000174598	0.0135438	Synj1
0.206829	4.47633	0.000175574	0.013555	Rab5c
0.520734	5.56416	0.000178239	0.0136558	Egr4
0.809954	1.55726	0.000178557	0.0136558	mt-Tw
0.281562	4.9528	0.000181129	0.0137352	Vps37b
0.153424	6.146	0.000181282	0.0137352	Ift20
-0.50849	3.92994	0.000183894	0.0138357	Etnppl
-0.209961	6.45321	0.000184306	0.0138357	Abhd4
-0.264569	4.6624	0.000185317	0.0138477	Tor1aip1
-0.339537	7.12316	0.000187029	0.0139119	Csf1r
-0.350614	4.38262	0.000188639	0.0139679	Itih5
-0.888232	0.862966	0.000190053	0.0140089	Gm12184
0.239046	4.873	0.00019166	0.0140637	Nab2
-0.531866	1.24842	0.000193553	0.014139	Zfp966
0.220476	4.35217	0.000195342	0.0141781	Uxs1
-0.198775	7.19554	0.000196187	0.0141781	Diras2
-0.696277	0.815659	0.000197325	0.0141781	H2-Oa
0.169776	5.98334	0.000198345	0.0141781	Brd3
-0.157319	6.01538	0.000198749	0.0141781	Mtor
-0.158238	7.32323	0.000199904	0.0141781	Acsl6
-0.31026	6.09143	0.000200182	0.0141781	Id3
-0.229053	4.07533	0.000202312	0.0142262	Elovl2
0.387542	3.04485	0.000202608	0.0142262	Limk1
0.339147	4.08379	0.000205345	0.014314	Slc8a2
-0.210654	5.01064	0.000205615	0.014314	Necap2
0.327816	6.03589	0.000208333	0.0144415	Ppp1r3c
-0.350311	4.10059	0.000214494	0.0147645	Mgst1
-0.179521	8.92766	0.000215682	0.0147645	Atp1a2
-0.280799	3.17427	0.000215712	0.0147645	Sec14l2
-0.551005	1.35291	0.000218807	0.0149102	Gm12892
-0.292854	4.00454	0.000219848	0.0149102	Retsat
-0.471982	2.92752	0.000220587	0.0149102	Cd14
-0.27357	5.88745	0.000226254	0.0151725	Pbxip1
-0.139779	6.80561	0.00022633	0.0151725	Hdlbp
-0.395472	3.11096	0.000228745	0.0152715	Fzd6
-0.217528	5.63948	0.000231097	0.0153133	Acadvl
-0.169198	6.21517	0.000231251	0.0153133	Rlim
-0.136845	6.02157	0.000232509	0.0153343	Acp2
-0.248333	6.29334	0.000233578	0.0153427	Itm2a
0.177283	5.73668	0.000240043	0.0156014	Snrpd3
-0.315989	4.06877	0.000240332	0.0156014	Tmtc1
-0.519351	2.94154	0.00024039	0.0156014	Paqr5
0.17165	6.04823	0.00024403	0.0157147	Rsl24d1
0.30929	4.77519	0.000244066	0.0157147	Ddit4
0.150385	8.69926	0.0002453	0.0157316	Calm3
0.183437	6.7897	0.000246258	0.0157316	Prrc2c
-0.210952	4.96468	0.000247448	0.0157458	Mgat4b
-0.169203	5.53516	0.000253554	0.0160716	Pepd
-0.248549	6.05625	0.000259614	0.0163919	Tfrc
-0.519094	2.72504	0.000261926	0.0164741	Mr1
-0.420333	2.67751	0.000267262	0.0166297	Cdh19
-0.28767	5.22996	0.000267309	0.0166297	Itgav
-0.169339	9.21381	0.000267779	0.0166297	Cd81
-0.66415	4.71634	0.000269665	0.0166297	Ccl6
0.360119	5.9642	0.000269856	0.0166297	Rasl10a
0.351773	5.02032	0.000270526	0.0166297	Neurod1
0.297044	2.88678	0.000272843	0.0167091	Bach1
-0.178961	7.89494	0.000278723	0.0170052	Bcan
-0.288959	3.68854	0.000281395	0.0171042	Prom1
-0.156987	5.37606	0.000285394	0.0172828	Mrs2
0.209642	6.47967	0.000292701	0.0176596	Crebbp
-0.290321	3.86367	0.0002988	0.0179566	Plekho2
-0.39234	3.86539	0.000300545	0.0179566	Lcp1
-0.248755	4.09573	0.000301737	0.0179566	Fem1c
0.778072	0.847855	0.000302033	0.0179566	Gm49353
-0.198608	6.67259	0.000303252	0.0179635	Dpp8
-0.683108	2.20681	0.000308811	0.0182266	Plscr2
0.310855	3.09433	0.000320246	0.0188332	Zfp831
0.180973	5.52088	0.000322138	0.0188763	Ergic1
-0.361978	4.76135	0.000329674	0.0192487	Cpt1a
0.188344	4.83776	0.000332043	0.0193178	D10Jhu81e
0.397061	3.59277	0.000338172	0.0196043	Bambi
-0.269836	4.46761	0.00033989	0.0196341	Rapgef6
0.259463	3.93977	0.00034489	0.0197826	Serf1
-1.16534	0.0454222	0.000344361	0.0197826	Lrrc34
0.482586	1.15266	0.00034877	0.0199349	Casq2
0.485827	4.99676	0.000351345	0.0199696	mt-Ts1
-0.273586	4.04074	0.000351828	0.0199696	Fsd1l
-0.372554	6.09929	0.000356797	0.020115	Ezr
-1.20893	-0.0431409	0.000356858	0.020115	Acox2
0.23919	4.9499	0.000361277	0.0202938	Arntl
-0.566113	1.74407	0.000364206	0.020388	Gstt2
-0.162007	6.98277	0.00037931	0.0211608	Cbx5
0.444801	1.38709	0.000382153	0.0211652	Gm10432
-0.196411	7.0883	0.000383652	0.0211652	Ctsa
-0.278459	5.59398	0.000384386	0.0211652	Lpl
-0.207466	7.03359	0.00038533	0.0211652	Peg3
-0.376603	4.51552	0.000385885	0.0211652	Ctsc
0.414478	6.49149	0.00038762	0.021189	Stxbp6
0.311976	5.25472	0.000390801	0.0212232	Sox11
0.292248	2.85496	0.00039085	0.0212232	Ppwd1
-0.336547	5.88623	0.000396589	0.0214632	Rnaset2b
-0.190969	5.23503	0.000398014	0.021469	Manea
0.268279	3.37306	0.00040118	0.0215684	Sh3pxd2a
-0.420925	2.38384	0.000402587	0.0215729	Xdh
-0.207833	5.56447	0.000406114	0.0216905	Rpl14-ps1
-0.639647	1.01468	0.00041241	0.0218833	Gm15801
-0.639647	1.01468	0.00041241	0.0218833	Gm8783
-0.203121	5.65285	0.000415355	0.021968	Rnh1
0.216711	4.46187	0.000421266	0.0221173	Maco1
-0.383186	4.45839	0.000422241	0.0221173	Anxa3
-0.358055	4.44216	0.000422252	0.0221173	Tmem86a
0.175194	6.40832	0.000430156	0.0223938	Pnrc1
-0.773454	-0.192598	0.00043028	0.0223938	Gm18609
-0.575676	2.23184	0.000438119	0.0227292	Gm6768
-0.302817	3.62896	0.000440393	0.0227746	Il10rb
0.488028	1.69686	0.000442422	0.0227842	Rab26os
-0.166137	5.42511	0.000443376	0.0227842	Ltn1
-0.211903	7.22476	0.000447892	0.0229439	Grm5
-0.536184	2.52207	0.000454832	0.0231638	Ptprc
0.24883	5.16658	0.000455509	0.0231638	Magi1
0.189869	4.25016	0.000456451	0.0231638	Larp7
0.265691	3.84685	0.000467002	0.0236257	B230303A05Rik
-0.438426	5.88857	0.000478678	0.0241414	Ucp2
1.0533	1.18803	0.000483535	0.024311	AL732309.1
0.184611	6.91197	0.000489374	0.0245289	Rian
-0.289917	5.34537	0.000492173	0.0245936	Smpdl3a
0.210398	6.04018	0.00049887	0.024852	Atcay
-0.202399	8.27415	0.000500729	0.0248685	Sparc
0.620265	2.89851	0.000503992	0.0249545	mt-Tq
-0.287497	3.58148	0.000509275	0.0251397	Ltbr
-0.13166	8.07741	0.000516784	0.0254333	Tmem59
-0.120491	7.80858	0.000518574	0.0254445	Cds2
-0.373428	2.67459	0.000524435	0.0256548	Htra3
0.359831	4.90574	0.000533859	0.0260376	Cebpd
-0.239077	7.264	0.000537722	0.0261124	Psd3
-0.320099	6.03385	0.000540064	0.0261124	Man2b1
0.304122	2.45023	0.000540201	0.0261124	Erf
0.221623	5.74178	0.000543562	0.0261971	Tmem198
-0.291028	4.327	0.000546666	0.026221	Hes1
-0.192138	6.31124	0.000547277	0.026221	Snn
-0.223306	5.8224	0.000554062	0.0263268	Naaa
0.168377	8.71637	0.000555721	0.0263268	Rpl37a
-0.525516	2.23688	0.000555853	0.0263268	Car8
-0.259038	4.81565	0.000555949	0.0263268	Sft2d2
0.168034	6.94157	0.000558113	0.0263526	Pdcd4
-0.519435	2.90139	0.000560037	0.0263671	Hvcn1
-0.25978	4.64088	0.000567118	0.0266235	Naga
-0.686216	1.86202	0.000573905	0.026855	Slc16a12
-0.585715	1.07767	0.000575347	0.026855	Ugt1a7c
-0.213052	6.74419	0.000578892	0.0269433	Dock9
-0.162887	8.2575	0.000582763	0.0270462	Gpr37l1
-0.201808	6.11629	0.000594377	0.0275012	Etfb
-0.397946	3.17809	0.000595944	0.0275012	Pik3cb
-0.352277	4.04514	0.000604518	0.0278181	Naglu
-0.198801	5.52072	0.000607601	0.0278812	Tln2
0.413772	3.06509	0.000622448	0.0284294	Vwa3b
-0.396882	1.81248	0.000623038	0.0284294	Nog
-0.207462	4.14744	0.000625419	0.0284583	Fam199x
-0.363335	4.29348	0.000632124	0.0286294	Serpinh1
-0.236956	4.52758	0.000635218	0.0286294	Atp13a3
-0.205903	4.23207	0.000635335	0.0286294	Fbxl4
-0.514628	1.64253	0.000637675	0.0286294	Gm8226
-0.782643	0.21978	0.000637966	0.0286294	Gm6682
0.19532	4.14709	0.000645779	0.0289004	Tmem136
0.342023	5.26307	0.000647601	0.0289025	Kctd16
0.655556	1.70491	0.000650752	0.0289247	mt-Th
0.172292	5.32779	0.00065165	0.0289247	Emsy
-0.145276	5.58282	0.000656988	0.0290824	Agpat5
-0.185423	6.1078	0.000661988	0.0292243	Scaf1
-0.170415	7.70512	0.000665651	0.0293066	Pdia3
-0.164992	4.96923	0.000668796	0.0293657	Cox15
0.514292	3.81782	0.000677836	0.0296826	C1ql3
-0.227435	3.95173	0.000681527	0.0297643	Adam17
-0.175306	5.48418	0.000693271	0.0301311	Slc33a1
-0.222016	5.13033	0.000695068	0.0301311	Hint2
-0.18854	7.48888	0.000696095	0.0301311	Tmem47
0.386607	4.10014	0.000697325	0.0301311	Bhlhe22
-0.302715	4.34285	0.000700606	0.0301928	Itih3
0.462667	1.80463	0.000712094	0.0306069	Gch1
-0.476119	1.63799	0.000714512	0.03063	AW112010
-0.3879	4.11561	0.000724426	0.0309688	C1qtnf5
-0.153013	5.257	0.00072786	0.0309688	Eci2
-0.384777	3.88544	0.000728119	0.0309688	Myo7a
-0.196995	6.34913	0.000734687	0.0310871	Aldh6a1
-0.32986	5.44666	0.000734717	0.0310871	Slc7a10
-0.17886	6.5311	0.00074023	0.0312392	Ak3
0.525805	7.40572	0.000744429	0.0313352	Arc
0.407919	5.1137	0.000751098	0.0315345	Lrrtm4
0.378002	8.1413	0.000758977	0.0316508	Gm42418
-0.266766	6.1906	0.000759454	0.0316508	Anxa5
-0.185455	5.06647	0.000761227	0.0316508	Etfdh
-0.271344	5.72393	0.00076164	0.0316508	Plxdc2
-0.303462	5.50053	0.000774536	0.0321048	Plxnb2
0.31386	3.18624	0.000790398	0.0326791	Gm8186
-0.179676	6.47416	0.000794692	0.0327735	Epn1
-0.130201	6.22798	0.000806224	0.0331651	Cask
0.524884	3.28489	0.000810321	0.0332497	Klf2
0.1255	7.76778	0.000814551	0.0333393	Eif4a1
-0.423259	2.55618	0.000830449	0.0338543	Akna
-1.06612	1.13181	0.000831289	0.0338543	Gm28592
0.161905	6.2945	0.000835204	0.0339289	Trir
-0.212527	5.342	0.000839229	0.0339694	Clock
-0.193755	4.17703	0.000840373	0.0339694	Urm1
-0.365299	3.02842	0.00085839	0.0346118	Adgra3
-0.617108	1.81156	0.000861719	0.0346603	Slamf9
0.725034	1.13379	0.000867684	0.0348142	mt-Tv
-0.156685	4.90148	0.000870883	0.0348567	Taf1
-0.285386	4.03673	0.00087347	0.0348611	Tnfrsf1a
0.761006	0.862092	0.000875274	0.0348611	mt-Tf
-0.363867	5.2752	0.000877976	0.0348835	Vcam1
0.319554	3.56748	0.000882213	0.0349665	Hist1h2ap
0.271883	10.5508	0.000893608	0.0353276	Ppp3ca
0.158515	5.90739	0.000897608	0.0353276	Trim46
-0.287121	3.23922	0.000897829	0.0353276	Cep85l
0.184613	5.89957	0.00090765	0.035628	Ipo7
-0.249863	6.71222	0.000913098	0.0357557	Npc2
0.209596	4.16537	0.00092089	0.0359743	Rc3h1
-0.314912	4.29573	0.000931048	0.0362842	Gm7666
-0.227833	3.86793	0.00094014	0.036551	Rnft2
-0.153414	4.83969	0.000944285	0.0366248	Zdhhc5
0.298367	6.0517	0.000956456	0.0369276	Bdnf
-0.13961	6.93747	0.000958137	0.0369276	Acat1
-0.257646	5.76925	0.000958892	0.0369276	2310022B05Rik
0.163117	5.33379	0.000968686	0.0371855	Tle4
0.267485	4.4217	0.000970155	0.0371855	Sap130
0.213236	5.00028	0.000979806	0.0373881	Nup62
0.158867	5.49723	0.000980032	0.0373881	Ccdc12
0.231089	3.91654	0.00098591	0.0375012	Gm21988
0.187324	4.81193	0.00099033	0.0375012	Ptpro
0.168188	7.31767	0.000996556	0.0375012	Hnrnph1
-0.143486	6.65507	0.000996773	0.0375012	Ckap5
-0.155026	6.63316	0.000997779	0.0375012	Calu
0.943386	-0.197525	0.000998045	0.0375012	mt-Tp
-0.174192	5.37373	0.00100026	0.0375012	Plxnb1
0.834635	-0.117015	0.00100141	0.0375012	Gm26461
-0.242169	5.94023	0.00101421	0.0378933	Ednrb
0.606601	0.738799	0.00101832	0.0379597	Cfp
-0.443284	4.45997	0.00102492	0.0380494	Gm10273
0.188664	6.17864	0.00102539	0.0380494	Hnrnpa3
-0.362068	7.03333	0.00103449	0.0382996	Pltp
-0.208054	7.38697	0.00103975	0.038407	Lgmn
-0.220417	4.51381	0.00104676	0.0385784	Wasf2
0.195568	5.94944	0.00106356	0.0391092	Lsm8
-0.181409	6.01837	0.00107896	0.0395863	Dnajc3
-0.212603	5.90861	0.0010937	0.0399522	Etfa
0.428922	1.86124	0.00109384	0.0399522	Csrnp1
-0.499358	1.60237	0.00109681	0.0399711	Dyx1c1
-0.26603	3.68792	0.00109978	0.0399898	Ctdsp1
0.382074	2.89671	0.00111145	0.0403242	Gm20463
-0.688095	2.23459	0.00111452	0.0403455	Pon3
-0.28417	4.71665	0.00112237	0.0405398	Pdgfra
0.442748	2.66822	0.0011299	0.0407214	Kcnj4
-0.676281	2.24887	0.00113562	0.0408374	Gm3724
-0.335578	2.98067	0.00114184	0.0409703	Calcrl
0.283934	2.71324	0.00117005	0.0418903	Max
-0.268138	3.90176	0.00117754	0.0420509	Tns2
0.42099	2.72452	0.0011797	0.0420509	Gpr63
-0.351487	3.72112	0.00118738	0.0422322	Gpr135
-0.190911	4.61419	0.00119418	0.0423069	Ephx2
-0.300548	3.32441	0.00119467	0.0423069	Atp13a4
0.397135	2.22668	0.00122867	0.0434167	Zswim6
-0.323757	3.4803	0.00124617	0.0439396	Cobll1
-0.228763	4.26298	0.00125081	0.0440081	Lmf2
-0.164275	5.84024	0.00125388	0.044021	Rabgap1
-0.821857	0.762989	0.0012644	0.0442949	Slc43a3
-0.374598	3.0929	0.00126912	0.0443647	Dnase2a
-0.330108	3.19815	0.0012746	0.0444607	Ltbp1
-0.260873	4.08244	0.00128372	0.044648	Slc19a1
-0.17767	5.1564	0.0012857	0.044648	Aldh9a1
0.170026	5.83845	0.00128819	0.044648	Brd2
-0.191384	4.58789	0.00129529	0.0447989	Stxbp4
0.143672	8.59174	0.00131527	0.0453935	Rnasek
-0.275974	5.45198	0.0013247	0.045464	Isyna1
-0.238182	3.90897	0.00132724	0.045464	Ccdc157
-0.315956	3.65336	0.00132981	0.045464	Sox18
0.288146	3.50621	0.00133126	0.045464	Phlpp2
-0.233549	5.02375	0.00133251	0.045464	Prex2
0.446695	1.55174	0.00133406	0.045464	Susd1
-0.700247	2.12217	0.00133964	0.04553	Slc16a9
-1.32307	-0.143127	0.00134158	0.04553	Esm1
-0.374337	1.46945	0.00135564	0.0458221	Shroom4
-0.184508	6.67187	0.00135582	0.0458221	Gm13509
0.144898	6.21322	0.00136826	0.0459967	Nabp2
-0.29885	3.55128	0.00136868	0.0459967	Erap1
0.267083	5.93818	0.00136945	0.0459967	Pde1b
0.431887	6.88496	0.00137913	0.0462262	Sgk1
-0.510467	0.652351	0.00138582	0.046264	Neurl3
-0.2046	4.31231	0.00138779	0.046264	Pik3c2a
0.216707	5.845	0.00138877	0.046264	Agap2
0.183418	4.94432	0.00139173	0.0462678	Macrod2
-0.274574	3.76154	0.00140123	0.0464025	Usp6nl
-0.193515	7.31793	0.00140148	0.0464025	2610507B11Rik
-0.571183	2.08765	0.00141226	0.0465778	Acacb
-0.181614	7.21896	0.00141252	0.0465778	Cnn3
-0.460667	1.10738	0.00141727	0.0465778	Mecom
-0.170348	7.20544	0.00141821	0.0465778	Prickle2
-0.160886	11.7936	0.00143421	0.0470085	Cst3
-0.238907	3.75115	0.00146031	0.0477681	Pgap1
0.176395	5.82596	0.00146424	0.0478007	Rps12
0.533659	2.4653	0.00146728	0.047804	Gm15564
0.320258	12.7126	0.00147094	0.0478277	Rn7s1
-0.176478	5.48885	0.00147592	0.0478939	Creg1
-0.162683	4.9429	0.00147971	0.0479215	Farp1
-0.232073	4.08698	0.00148643	0.0480436	Rgma
-0.870695	0.0567838	0.00149501	0.0481354	Pdcd1
-0.309696	4.38536	0.00149684	0.0481354	Slco2b1
-0.252698	4.25641	0.00149814	0.0481354	Cyp2j6
0.288465	8.63996	0.00151586	0.0483812	Pcp4
0.130855	6.06599	0.00151613	0.0483812	Fbxw2
-0.159986	5.48448	0.00152027	0.0483812	Srgap2
0.265926	6.21059	0.00152201	0.0483812	Auts2
0.182505	4.93506	0.00152359	0.0483812	2010204K13Rik
0.231995	3.45587	0.00152647	0.0483812	Mycn
-0.20917	5.80688	0.00152658	0.0483812	Fuca1
-0.404153	3.25814	0.00154265	0.0487958	Ptpn6
-0.313455	3.98063	0.00155319	0.0490338	Dynlt1b
-0.145573	9.45172	0.00156847	0.0494206	Ndrg2
-0.304241	3.80845	0.00159007	0.0500044	Ehd4
0.227709	5.74379	0.00159949	0.0501149	Tnrc6c
-0.257993	4.06866	0.00159974	0.0501149	Zfp385a
0.120554	6.32448	0.00160564	0.0502032	Dnajb4
0.152681	5.39758	0.00161661	0.0504493	Snrpf
-0.426228	4.49206	0.00162187	0.0504623	Plek
-0.198273	5.67888	0.00162604	0.0504623	Ptgr2
-0.187743	5.83829	0.00162632	0.0504623	Itgb8
0.199318	8.39508	0.00164321	0.0505969	Baiap2
0.187582	5.69503	0.00164402	0.0505969	Sltm
-0.493017	1.33159	0.00164597	0.0505969	Tnfsf10
-0.173375	4.0888	0.00164693	0.0505969	Ptrhd1
-0.642985	0.00734975	0.00164872	0.0505969	Gm14412
-0.299012	3.64732	0.00165335	0.0505969	Cryzl2
-0.285668	3.52726	0.00165655	0.0505969	Ccdc141
0.196087	5.4407	0.00165687	0.0505969	Pip5k1a
0.202108	6.69089	0.00166062	0.0505969	Tacc1
-0.345134	2.41085	0.00166172	0.0505969	AI506816
-0.150969	5.6064	0.00167935	0.0510384	Ecpas
-0.157301	7.51523	0.00169679	0.0512919	Tm9sf2
-0.431065	2.96886	0.00169942	0.0512919	Cd55
-0.137881	5.63076	0.00170001	0.0512919	Syvn1
-0.689079	1.71872	0.00170029	0.0512919	Cfap61
-0.26158	4.19898	0.00170824	0.0514367	Tspan33
-0.173595	8.72555	0.00172693	0.0519036	Rapgef4
-0.162777	4.81191	0.00173688	0.0521063	Adhfe1
-0.245946	4.17471	0.00174499	0.0521306	Pdlim4
-0.167619	8.33466	0.00174666	0.0521306	Gja1
0.133343	5.90793	0.00175192	0.0521306	1810022K09Rik
-0.142035	6.8491	0.00175316	0.0521306	Rabgap1l
-0.300362	3.12479	0.00175659	0.0521306	Fkbp10
-0.352801	2.81101	0.00175834	0.0521306	Eef2kmt
0.25917	6.93886	0.00176056	0.0521306	Fam84a
-0.147972	11.5888	0.00176334	0.0521306	Cpe
-0.590819	1.4504	0.00176649	0.0521306	Traf3ip2
0.398033	2.12383	0.00177267	0.0522185	Vash1
-0.342027	2.54148	0.00178846	0.0525587	Gata2
0.258729	3.12588	0.00179067	0.0525587	Emd
-0.154216	6.0051	0.00181302	0.0531189	Cat
-0.132286	6.09261	0.00181901	0.0531986	Alas1
0.249873	3.97133	0.00182614	0.0533115	1500009C09Rik
-0.597975	0.281826	0.00186243	0.0542085	Tlr1
0.149266	7.39595	0.00186352	0.0542085	Rps13
-0.396087	2.6751	0.00187512	0.0544487	Slc13a5
0.231877	3.64425	0.00189738	0.054997	Rnf32
0.32099	3.90078	0.00190376	0.0550839	Dusp4
-0.148851	6.94097	0.00191713	0.0553724	Tmed10
-0.186601	3.9886	0.00192511	0.0555045	Zfx
-0.131198	6.42347	0.00193016	0.055543	Snrnp200
-0.191166	5.4925	0.00193326	0.055543	Tmed3
-0.214133	4.00476	0.0019435	0.0556838	Erlec1
0.222981	4.39849	0.0019476	0.0556838	Proser1
0.11497	7.37378	0.0019488	0.0556838	Zmynd11
0.136388	8.253	0.00195184	0.0556838	H3f3a
-0.239388	7.60676	0.00196238	0.0558511	Mfge8
-0.181527	4.04158	0.0019667	0.0558511	Wdr19
-0.28008	5.29441	0.00196799	0.0558511	Msn
-0.245941	5.25817	0.00198404	0.0561941	Gpr162
-0.177052	5.86988	0.00198697	0.0561941	Erlin2
-0.441122	2.96309	0.00199189	0.0562355	Tcerg1l
0.392036	2.93661	0.00199569	0.0562454	Mid1
0.221992	5.19174	0.00200033	0.0562787	Grik2
-0.164154	7.00538	0.00201267	0.0565282	Phgdh
-0.120839	6.47025	0.00201719	0.0565576	Serp1
-0.203125	9.28546	0.00204083	0.0570345	Bsg
-0.148577	6.20511	0.0020412	0.0570345	Gng12
-0.362327	3.62421	0.00205883	0.0573315	Lair1
-0.137118	5.33924	0.00205887	0.0573315	Dpy19l3
-0.136828	5.56648	0.00206693	0.0574579	Cnot1
-0.419565	2.8898	0.00207248	0.057514	Zkscan16
0.358967	4.75863	0.00207658	0.0575297	Gabrd
0.313746	3.50113	0.00211108	0.0583862	Arid5a
-0.211843	3.55156	0.00211582	0.0584183	Lima1
-0.442443	4.96978	0.00213888	0.058955	Cfh
-0.384147	2.60227	0.0021451	0.0590264	Gstt3
-0.449786	3.6805	0.0021549	0.0591963	Itgb2
0.241154	3.94996	0.0021656	0.0593848	Fam193a
0.155203	5.37602	0.00216906	0.0593848	Rnf146
-0.380551	1.13121	0.00218372	0.0596791	Slc25a24
0.216428	5.21823	0.00218823	0.0596791	Hnrnpd
-0.174498	6.64637	0.00219096	0.0596791	Abca2
-0.285628	2.86579	0.00219446	0.0596791	Nudt12
0.415508	7.70381	0.00220701	0.0599202	Egr1
-0.530434	0.104283	0.00221637	0.0600743	Chrna1os
-0.284495	4.67356	0.00225648	0.0610105	Tmem176a
-0.329017	3.21866	0.0022584	0.0610105	Klhdc7a
-0.152519	4.88726	0.00228353	0.0615872	Cflar
-0.234944	3.78539	0.00230262	0.0619971	Selenbp1
-0.673188	1.18458	0.00230634	0.0619971	9930111J21Rik1
0.699829	-0.217871	0.00231545	0.0621126	B430218F22Rik
-0.662479	1.94023	0.00231893	0.0621126	Lgals3
0.210862	5.43259	0.00232207	0.0621126	Cacng2
-0.153204	5.94932	0.0023385	0.0623849	Gpr158
-0.614834	0.978653	0.00234224	0.0623849	Il4i1
-0.307388	3.25364	0.00234741	0.0623849	Dynlt1f
-0.287533	2.81053	0.00234757	0.0623849	Ptpn13
-0.322909	3.59325	0.00235907	0.0625883	Agtrap
-0.318851	3.07656	0.00237188	0.0628259	Ahnak
0.162673	5.15928	0.00239851	0.063428	Fn3krp
-0.129543	6.45559	0.00240691	0.0634411	Abcd3
-0.36332	2.23899	0.00240755	0.0634411	Ephb4
0.1488	5.19556	0.00241068	0.0634411	Zfand3
-0.176342	6.73388	0.00243772	0.0640491	Slc25a39
-0.354126	2.1666	0.00244627	0.0640917	Gper1
-0.116537	7.26645	0.00244721	0.0640917	Rpn2
0.33701	4.31007	0.00248241	0.0649092	Gm4149
0.13868	7.55072	0.00251439	0.06564	Rpl35a
0.269468	3.44591	0.00253999	0.0662023	Emx2os
-0.152074	8.36078	0.0025663	0.0667812	Vsnl1
-0.209219	5.54905	0.00257392	0.0668717	Cd34
-0.254943	3.3444	0.00257799	0.0668717	Nqo2
0.588999	0.712217	0.00259036	0.0669694	mt-Td
-0.660219	4.09758	0.00259333	0.0669694	Gm4735
-0.497729	0.860327	0.00259753	0.0669694	F8
0.147666	4.27241	0.0025982	0.0669694	Gtf2h3
-0.220553	3.96816	0.00260234	0.0669703	Nat8f1
-0.34085	2.3474	0.00261661	0.0672311	Loxl3
-0.890494	-0.397454	0.00264283	0.0677496	AC122119.2
-0.455771	3.89295	0.0026451	0.0677496	Irf8
-0.747045	2.32345	0.0026624	0.0680855	Ccl3
0.280995	6.58474	0.00267198	0.0682064	Kctd4
0.219456	5.22664	0.00267972	0.0682064	9330159F19Rik
-0.91278	-0.0196171	0.00268325	0.0682064	Slc26a7
-0.367066	3.41132	0.00268387	0.0682064	Cpt2
-0.117549	7.18992	0.00270538	0.0686287	Wdr7
0.335831	4.85306	0.00270891	0.0686287	Tiam2
-0.181804	4.76005	0.00271491	0.0686738	Tmem209
-0.303927	2.77516	0.00274217	0.0691546	Heatr5a
-0.149293	4.69929	0.0027443	0.0691546	Ino80c
-0.196618	5.59337	0.0027522	0.0691546	Marc2
0.171674	5.80814	0.00275271	0.0691546	Socs5
-0.570992	0.940297	0.00275684	0.0691546	Serpinb6b
-0.410558	2.36284	0.00275939	0.0691546	Edn3
0.140111	5.75742	0.00277258	0.0693783	Babam2
-0.159162	5.37504	0.00278025	0.0694635	Tln1
0.201778	4.96879	0.00279546	0.0697368	Tet3
0.149453	4.9545	0.00280558	0.0698822	Zfp652
0.170993	7.74386	0.00284312	0.0707091	Rps21
-0.505032	0.570939	0.00285091	0.070745	Ncaph
-0.166455	7.65299	0.00285594	0.070745	Serinc3
0.188951	6.1407	0.0028576	0.070745	Inka2
-0.148318	8.50226	0.0028673	0.0708776	Uqcrc1
0.769522	4.92449	0.00287574	0.0709785	Gm47283
-0.260592	4.12254	0.00288276	0.0710441	Ptgs1
-0.14339	4.89879	0.00289446	0.0711185	Galnt1
-0.207312	6.58929	0.00289641	0.0711185	Gm12918
0.12516	5.89235	0.00289888	0.0711185	Peli1
0.184254	5.07967	0.00293998	0.0720183	Pex5l
-0.279179	2.31817	0.00294459	0.072023	Castor1
-0.245204	4.50592	0.00295528	0.0721459	Prdx4
-0.219013	4.39792	0.00295847	0.0721459	Uap1l1
-0.423287	2.91425	0.00296452	0.0721854	Slc11a1
0.373711	3.19321	0.00298218	0.072507	Mkx
-0.437057	2.11618	0.00299078	0.0725146	Chrdl1
0.161977	7.58127	0.00299532	0.0725146	Scg2
0.293049	3.75774	0.00299585	0.0725146	Midn
-0.223131	3.06274	0.00301024	0.0726835	Rdm1
0.299334	1.93447	0.00301175	0.0726835	Srf
0.365202	1.42259	0.0030199	0.0727724	Mex3d
-0.117592	7.07952	0.00304057	0.0731623	Swi5
-0.307532	5.40022	0.00304768	0.0732252	Wls
-0.437049	1.98564	0.00305675	0.0733349	Dhrs11
-0.677126	0.213035	0.00306573	0.0733434	Irak3
0.22283	2.99789	0.00306895	0.0733434	Ccnj
-0.71743	2.53619	0.00307061	0.0733434	Mlf1
0.294126	3.92077	0.00309048	0.0736781	Glt8d2
-0.144443	6.94686	0.00309367	0.0736781	Phyh
-0.277916	2.37886	0.0031009	0.0737426	Ticam1
-0.973936	2.90255	0.00310914	0.0737646	A2m
-0.442694	0.705459	0.00311392	0.0737646	Smagp
0.806069	-0.305313	0.0031194	0.0737646	Tmem86b
1.1706	0.343056	0.00312416	0.0737646	Gm20371
-0.351376	2.93807	0.00312447	0.0737646	Nudt7
0.162243	5.98326	0.00313585	0.0739262	Tardbp
0.128979	6.63524	0.0031405	0.0739289	Tmem127
0.151443	7.8932	0.00314596	0.0739505	Rbfox3
-0.57971	0.315007	0.0031621	0.0741768	Ly75
-0.183984	4.93646	0.00316469	0.0741768	Plpp1
-0.410011	2.06599	0.00317328	0.0742711	Cpxm1
-0.62144	0.891347	0.00319741	0.0747286	Cd180
-0.538282	2.20245	0.00323199	0.0754086	Tlr2
-0.202973	4.72903	0.00323576	0.0754086	AI464131
0.130394	5.85575	0.00324422	0.0754976	Erg28
-0.148849	9.45812	0.0032588	0.0757287	Ctsb
-0.153705	5.1441	0.00328327	0.0761887	Lims1
-0.410504	2.13948	0.00328955	0.076226	Fyb
-0.207646	4.92531	0.00330773	0.0765382	Acot11
0.240906	5.36182	0.00332347	0.0766956	Ddx17
0.401498	2.80742	0.00332395	0.0766956	Pde7b
-0.160173	7.24128	0.00333739	0.0768968	Sdc4
-0.11427	7.57791	0.00334574	0.0769804	March6
-0.142227	6.84189	0.00335139	0.0770016	Oaz1-ps
-0.449387	0.432675	0.00336067	0.0771061	Gm15163
-0.511076	1.94867	0.00337391	0.0773	Cxcl16
-0.243081	4.55273	0.00337861	0.0773	Fcgrt
-0.156668	8.0844	0.00339199	0.0774637	Spock2
0.260909	5.16504	0.00340167	0.0774637	Npy1r
-0.214482	4.18273	0.00340258	0.0774637	Plcd4
0.345781	4.61969	0.00341097	0.0774637	Net1
-0.334674	1.42329	0.00341755	0.0774637	Gm17586
-0.236784	4.16841	0.00342214	0.0774637	Tlcd1
-0.124076	7.65128	0.00342302	0.0774637	Ntsr2
0.188211	6.574	0.00342381	0.0774637	Basp1
-0.795991	-0.47882	0.00345289	0.0779301	Magix
-0.298345	4.01731	0.00345399	0.0779301	Efcab1
-0.208419	4.74206	0.00346984	0.0781795	Oplah
-0.616366	-0.262898	0.00350374	0.0788342	Slc25a21
-0.245455	3.79006	0.00350891	0.0788415	Tap2
-0.517726	2.19885	0.00351583	0.0788883	Npr3
-0.538273	3.76511	0.00352792	0.0790507	Hemk1
-0.309018	9.8513	0.00353345	0.0790658	Ctsd
-0.396863	2.00977	0.00354142	0.0791354	Clcn5
-0.13896	6.00731	0.00354938	0.0792046	Rida
0.185831	4.52814	0.0035607	0.079293	Bmi1
0.188869	4.78726	0.00356308	0.079293	Zfand2b
0.385629	2.95025	0.00357947	0.0795493	Mbtd1
0.14032	5.30408	0.00359586	0.0797106	Fam222b
-0.307576	3.97835	0.00359652	0.0797106	Myo1e
-0.31409	3.08927	0.00360624	0.0798175	Sqor
-0.349111	4.98588	0.00361903	0.0799616	Agt
-0.277133	3.61149	0.00362257	0.0799616	Kdr
-0.197952	4.25446	0.00363336	0.0800912	Cd320
0.109303	8.08554	0.00364754	0.0801535	Rnf10
-0.253021	5.17023	0.00364877	0.0801535	Fkbp9
0.111565	7.14101	0.00365095	0.0801535	Ubald1
-0.165324	8.84686	0.00366166	0.0802806	Tubb4b
-0.425781	3.25204	0.00367605	0.0804562	Hfe
-0.214942	7.06123	0.00367955	0.0804562	Lamp2
-0.317163	3.19282	0.00368943	0.0805201	Cast
-0.292526	2.50253	0.00369236	0.0805201	Sugct
0.159247	11.102	0.00376218	0.0819331	mt-Nd2
0.678244	-0.211891	0.00378543	0.0822142	mt-Tl2
-0.164991	4.65447	0.0037914	0.0822142	Aifm1
-0.109833	7.08736	0.00379372	0.0822142	Fto
-0.324819	4.2679	0.00379528	0.0822142	Tspo
-0.994331	1.63458	0.00382345	0.0827145	Serpinb1b
-0.18763	5.09754	0.00383301	0.0828113	Ugcg
0.208903	3.37601	0.00383914	0.082834	2900079G21Rik
0.337284	4.17057	0.00386006	0.0831752	Dgki
-0.159521	7.07254	0.00388445	0.0835173	Dlat
-0.374857	5.70316	0.00389846	0.0835173	Prelp
0.220488	4.36975	0.00389877	0.0835173	Sox5
-0.158221	7.69399	0.00390045	0.0835173	Abat
-0.254996	4.94006	0.00390266	0.0835173	Ggh
0.330009	2.16408	0.0039067	0.0835173	Dlx1as
-0.108499	8.76365	0.00392765	0.083855	Tmbim6
0.126917	5.85936	0.00393451	0.0838915	Anp32b
-0.199402	4.09678	0.0039441	0.0839737	Tmed1
-0.293195	2.38876	0.00394867	0.0839737	Bbs10
0.316568	5.22869	0.00397802	0.0843594	Nr4a3
-0.398971	5.63672	0.00398019	0.0843594	Phactr2
-0.427229	2.34214	0.00398235	0.0843594	Pik3cg
0.12053	5.92068	0.00401765	0.0849969	Lpcat4
-0.138317	6.34224	0.00403136	0.0851762	Tpp1
0.663652	0.955421	0.00403751	0.0851957	Gm12751
-0.32866	2.86275	0.00405113	0.0853724	Spef1
0.260358	2.68667	0.00406809	0.0856074	Alyref2
1.22272	-0.0402559	0.00407523	0.0856074	6330415B21Rik
-0.167868	6.58214	0.00407805	0.0856074	Gns
-0.577927	0.816655	0.00409187	0.0857871	Rnasel
-0.476269	1.42347	0.00410573	0.085967	Gm43352
0.180884	4.7261	0.00416588	0.0871146	Zcchc8
-0.13537	6.14195	0.00419652	0.0876427	Lrpprc
-0.109563	7.60937	0.00420622	0.0876894	Selenof
-0.432602	2.2975	0.00421204	0.0876894	Nynrin
0.17644	8.84067	0.0042149	0.0876894	Ctxn1
0.155471	4.76062	0.00423756	0.0880482	Rbm4
0.51752	-0.120402	0.00426934	0.0885956	Gm49741
-0.433418	2.41716	0.00429	0.088911	Havcr2
0.283456	3.61981	0.00429547	0.0889113	Qtrt2
0.284315	5.04059	0.00430325	0.0889593	Gpc4
-0.167532	8.54663	0.00432964	0.0893914	Ntrk2
-0.51739	0.103901	0.00434357	0.0895096	Igsf6
-0.141055	9.0801	0.00434821	0.0895096	Ftl1
-0.197758	4.5642	0.00435185	0.0895096	Glb1
-0.195744	10.2134	0.00437573	0.0898873	Kif5a
0.230768	5.15346	0.0043916	0.0900998	Syngap1
-0.128326	5.87859	0.00440602	0.0902819	Hacd2
-0.305471	1.67881	0.00450753	0.0922459	Axin2
0.254249	4.89948	0.00453625	0.0926674	Banp
-0.146786	7.21278	0.00453951	0.0926674	Tbc1d9b
-0.27245	4.77729	0.00455365	0.0928398	Unc93b1
-0.410142	1.66064	0.0045767	0.0931799	Sox13
0.221718	5.95957	0.00458177	0.0931799	Rab40b
-0.247233	4.60527	0.00459627	0.0933582	Nfe2l2
-0.139702	6.76006	0.0046034	0.0933865	Cand1
-0.252841	4.22393	0.0046525	0.0941588	Lpcat2
0.254751	5.03294	0.00465303	0.0941588	Kdm6b
-0.900037	0.819519	0.00468987	0.0947866	Spaca9
0.289746	6.53716	0.00469959	0.0948589	Slc30a3
0.112329	6.28248	0.00470509	0.0948589	Eif5b
-0.675641	1.82127	0.00471676	0.0949765	Gstm2
-0.133021	13.0154	0.00473216	0.0951689	mt-Cytb
-0.330914	8.08858	0.00475454	0.0954441	Hexb
0.258269	4.74553	0.00475756	0.0954441	Akap7
-0.267712	4.3154	0.0047714	0.095604	Itgb5
-0.321958	5.79231	0.00477945	0.0956476	Slco1c1
0.133347	7.5806	0.00478572	0.0956556	Rps8
-0.192038	4.95986	0.00480452	0.0957725	Fam214a
-0.192177	4.44435	0.00480689	0.0957725	Cspg4
-0.136781	5.0898	0.0048092	0.0957725	Rspry1
-0.260648	3.94767	0.0048334	0.0959626	Pnpla7
-0.161236	9.9438	0.00483607	0.0959626	Aldoc
-0.349413	4.44441	0.00483642	0.0959626	Slc12a4
-0.43499	2.14209	0.0048612	0.0962754	Spint1
-0.420461	5.20541	0.00486401	0.0962754	Acaa2
-0.191829	3.33988	0.00488408	0.0964738	Bcat2
-0.151104	5.61406	0.00488587	0.0964738	Anapc1
-0.252981	4.8154	0.00490196	0.0966742	Ptprb
-1.02644	1.29698	0.00494687	0.0974421	Col6a3
0.795445	0.856891	0.00497555	0.0978885	Gm45222
-0.273774	4.02298	0.00499743	0.0982004	Arhgdib
-0.199951	3.31324	0.00502676	0.0985934	Ppcs
0.317347	1.89745	0.00503302	0.0985934	Gm10501
0.143691	6.23009	0.00503559	0.0985934	B230217C12Rik
-0.39086	1.61184	0.00504675	0.0986933	Lpxn
-0.474907	1.88917	0.00505554	0.0987468	Cabcoco1
-0.236082	4.21966	0.00507136	0.0989371	Dcc
-0.685185	1.78368	0.00508893	0.0991611	Myof
-0.162066	6.97496	0.00512176	0.0995898	Prune2
-0.289571	3.45046	0.00512316	0.0995898	Serhl
-0.22349	5.95317	0.00517613	0.100411	Ctnna1
-0.24519	3.21352	0.00517775	0.100411	Adgre5
0.228534	4.84221	0.00520909	0.100899	Tmcc1
-0.372482	3.51605	0.00522107	0.100925	Tnfaip8
-0.11388	8.95046	0.00522287	0.100925	Aco2
-0.161136	4.70806	0.00522902	0.100925	Zfyve21
-0.186899	6.513	0.00525035	0.101128	Hexa
-0.212878	3.28864	0.00525197	0.101128	Khk
-0.121705	7.31664	0.00526635	0.101286	Sh3bgrl
0.209918	3.92417	0.00529932	0.101625	Pxylp1
-0.466885	1.044	0.00530136	0.101625	Notum
0.178379	4.8203	0.00530272	0.101625	Zfp651
-0.299534	7.23726	0.00531466	0.101734	Wdr6
0.126358	5.59093	0.00534519	0.102098	Mrpl52
-0.138035	5.64805	0.00534619	0.102098	Acadm
-0.117968	7.3118	0.00540781	0.103143	Rpn1
0.239733	3.95742	0.0054136	0.103143	Gm38039
-0.119096	6.38453	0.00544476	0.103616	Sugt1
0.263024	2.71497	0.00549079	0.10437	Adat1
0.38573	2.46615	0.00551222	0.104655	Il1rapl1
0.185188	4.74102	0.00554366	0.105129	Atrnl1
-0.20041	4.04011	0.00555109	0.105148	Slc7a2
-0.152612	4.93878	0.00556414	0.105273	Ift27
0.316182	3.65182	0.00558709	0.105493	Rbm24
-0.448576	1.71933	0.00558874	0.105493	Ehhadh
0.595291	-0.109454	0.00562431	0.105945	Epha2
0.175184	3.77133	0.00562567	0.105945	Rpusd4
0.521857	0.802599	0.00564407	0.106169	Rn7s6
0.369793	2.87432	0.00565847	0.106317	Adamtsl2
-0.108215	7.00446	0.00566717	0.106357	Ppt1
-0.59447	3.57596	0.00568133	0.106412	Ltc4s
-0.100087	7.30103	0.00568402	0.106412	Ahcyl1
0.660148	1.23449	0.00569405	0.106412	Gm13092
0.462347	0.874953	0.00569622	0.106412	Dus4l
-0.102671	8.90142	0.0057429	0.107161	Eif4g2
0.169437	4.1236	0.00576781	0.107374	Psmg4
-0.312305	2.74897	0.0057698	0.107374	Rassf4
-0.125982	7.81992	0.0057778	0.107374	Fads1
0.125853	5.47307	0.00578998	0.107374	Aldh5a1
-0.293672	2.10412	0.00580948	0.107374	Gm15417
0.459059	3.86755	0.00581249	0.107374	Gm28221
-0.11277	6.20091	0.00581569	0.107374	Adh5
-0.147875	9.09046	0.0058173	0.107374	Ldhb
0.193834	5.19946	0.00582018	0.107374	Xpr1
0.136081	7.42993	0.00582021	0.107374	Nudt3
-0.413546	2.23798	0.00584983	0.107589	Bdh2
0.162353	4.48947	0.00585014	0.107589	Mapk7
-0.181466	5.03682	0.00585236	0.107589	Lgi4
-0.293028	2.66204	0.00585828	0.107589	Tbc1d4
-0.14744	6.03076	0.00587147	0.107605	Pcx
-0.384873	5.21647	0.00587235	0.107605	Emb
0.218189	3.7002	0.00588592	0.107732	Zbtb2
-0.20984	5.46517	0.00591197	0.108088	Ccnd3
-0.255239	4.98768	0.00593081	0.10831	Tns1
-0.24565	3.81361	0.00595052	0.108357	Dpy19l4
-0.497891	1.59554	0.00596165	0.108357	6820408C15Rik
0.141726	6.62335	0.00597221	0.108357	Atxn1
-0.271548	4.79011	0.00597227	0.108357	Stxbp3
-0.504076	0.157533	0.00597478	0.108357	Gm7901
-0.352836	3.30822	0.00598508	0.108357	Sept10
-0.151644	6.52407	0.00599517	0.108357	Rtl8b
-0.235883	2.33101	0.00599879	0.108357	Ttpa
0.392059	2.78799	0.00599962	0.108357	Plekhf1
-0.242125	6.06204	0.00600101	0.108357	P2ry12
-0.220677	5.04874	0.00601194	0.108357	Man2b2
-0.728565	-0.0844273	0.00601318	0.108357	Slc22a18
0.114987	6.1899	0.00604622	0.108832	Vps39
0.113753	9.32366	0.00608356	0.109383	Skp1a
-0.283744	2.25814	0.00611051	0.109734	Cyb5rl
0.468274	0.286642	0.00611655	0.109734	Gm6345
-0.168566	5.41204	0.00612661	0.109794	Slc9a3r2
0.219736	3.29143	0.00613877	0.109891	Mettl7a1
-0.69212	0.523704	0.00614996	0.109954	Sdc1
-0.218272	3.90377	0.00615583	0.109954	Optn
-0.650011	2.64483	0.00616883	0.110066	Nid2
0.173932	8.0377	0.00618614	0.110254	Icam5
-0.16589	3.8605	0.00620159	0.110409	Mettl21a
-0.172162	10.1469	0.00626778	0.111465	Eno1
-0.132713	6.69102	0.00633401	0.11252	Tbcb
-0.358879	2.07065	0.00636178	0.11289	Tifab
-0.137404	5.31344	0.00637763	0.113049	Txnl4b
-0.125952	5.24188	0.00638868	0.113121	Taf13
0.123104	7.27396	0.00639619	0.113131	Rpl23
0.24572	5.81981	0.0064345	0.113685	Dynll2
-0.306113	3.33182	0.0064599	0.114011	Aga
0.261239	2.30086	0.00647543	0.114161	Fbxl14
0.66909	1.14196	0.00650024	0.114336	Gm12744
0.306838	3.71303	0.00650648	0.114336	Lor
-0.283964	3.45437	0.00651184	0.114336	Aph1c
0.1298	8.53171	0.00651345	0.114336	Atp5g3
0.1216	6.99869	0.00657547	0.115301	Rpl27
-0.231451	3.84131	0.00658539	0.11535	Tlr3
-0.886521	1.37793	0.00660365	0.115546	Gm2223
-0.117266	7.4304	0.00668982	0.116928	Ndufs1
0.980821	-0.432965	0.00671801	0.117295	Gm27022
0.144625	4.73621	0.0067502	0.117668	Tbp
-0.525058	2.43456	0.00675381	0.117668	Gm10645
-0.241105	5.27579	0.00683052	0.118877	Arpc1b
-0.168592	4.10411	0.00686951	0.119428	Gcat
-0.706616	1.27439	0.00689726	0.119783	Ccdc146
0.133736	7.5614	0.0069208	0.119959	Rpl23a
0.17874	4.82779	0.00693287	0.119959	Acvr1b
-0.155389	5.05461	0.00693607	0.119959	Sorcs2
-0.21171	3.78784	0.00693684	0.119959	Pald1
-0.381715	4.4383	0.00694639	0.119983	5730409E04Rik
-0.5503	1.99535	0.0069608	0.119983	Ccdc114
-0.136057	6.60251	0.00696883	0.119983	Gpcpd1
-0.206609	4.08876	0.00698114	0.119983	Ptpn23
-0.483234	1.11151	0.00698133	0.119983	Itga5
-0.213182	3.24915	0.00699058	0.119983	Ipp
0.120784	8.44961	0.00699238	0.119983	R3hdm4
-0.372408	7.56628	0.00699715	0.119983	Ctss
0.696829	0.378029	0.00702291	0.120298	Mylk3
-0.195231	5.5611	0.00705818	0.120651	Rps27a-ps2
-0.250349	3.18642	0.00706019	0.120651	Wipf1
0.155482	4.25592	0.00708105	0.120651	BC024978
-1.1034	0.822642	0.00708492	0.120651	Scn5a
0.368178	2.72067	0.00708964	0.120651	Vav3
0.181727	6.91585	0.00709228	0.120651	Dlg2
0.137602	5.86188	0.00709539	0.120651	Lin7b
-0.142467	6.62892	0.0071214	0.120967	Cxcl14
-0.382616	1.49494	0.00714366	0.121114	Akr1c14
-0.150436	4.75254	0.0071449	0.121114	Atp5s
-0.202947	5.99101	0.00717933	0.121446	Gjb6
0.218207	5.82839	0.00717943	0.121446	Errfi1
0.137487	4.85302	0.00721912	0.121884	Spr
-0.140185	5.25004	0.00722429	0.121884	Tcta
-0.198327	3.54775	0.00722772	0.121884	Tek
0.215799	6.7762	0.00724226	0.122003	Ppp1r1a
-0.337058	2.05716	0.00727373	0.12231	Kctd12b
0.740309	0.780933	0.00727552	0.12231	Tnfrsf25
-0.166721	5.25824	0.00732316	0.122816	Avl9
0.0955411	7.70639	0.00732358	0.122816	Tpm3
-0.621365	1.88497	0.00732823	0.122816	Gpr84
-0.475361	1.96825	0.00737247	0.12343	Trp73
0.116424	6.69883	0.00738631	0.123535	Arl6ip5
0.684271	2.12872	0.00740303	0.123688	Gm43843
-0.436174	0.897728	0.00746113	0.124531	Tpcn2
0.149804	11.1263	0.00747236	0.124531	Gm29216
-0.280226	4.75142	0.00747647	0.124531	Rsph9
0.141693	6.10182	0.0075082	0.124855	Lrfn5
-0.145048	8.36148	0.00751125	0.124855	Ank2
1.05636	2.03518	0.00752924	0.124918	Gm42772
0.22816	3.80731	0.00753034	0.124918	Fam131b
0.285991	1.6467	0.00756521	0.125369	Wdr76
0.165675	4.72131	0.0076171	0.1261	Fam133b
0.320827	3.47574	0.00765811	0.12665	AC127249.1
-0.296849	2.61333	0.00768427	0.126954	Abca9
0.146646	6.6522	0.00769751	0.127044	Celf5
0.191967	4.98035	0.00771806	0.127237	Mfap3
-0.458301	2.52729	0.00772483	0.127237	Fbxo36
0.183801	4.4603	0.00774625	0.127461	Pin4
-0.122171	7.86575	0.00777611	0.127823	Sfxn5
-0.16101	4.60065	0.00779882	0.127935	Clybl
-0.178815	5.24206	0.00780379	0.127935	Mfap3l
0.282207	2.39868	0.00782345	0.127935	Rps6ka3
-0.270723	3.04115	0.00783376	0.127935	Lama2
-0.197451	4.41643	0.00783985	0.127935	Rp2
-0.526631	-0.187503	0.00784371	0.127935	Sh3d21
-0.117406	7.87892	0.00784762	0.127935	Mpc1
-0.368022	1.35863	0.00785249	0.127935	Tes
0.184724	7.4565	0.00785362	0.127935	Arhgef9
-0.137482	4.90875	0.00787863	0.127974	Gnpda2
-0.773023	-0.331673	0.00788028	0.127974	Gm16365
0.300433	6.87372	0.00788283	0.127974	Cttnbp2
-0.0961854	7.54672	0.00789214	0.127974	Dazap2
-0.12776	5.5023	0.00789529	0.127974	Lypla1
-0.239317	3.12577	0.00792067	0.128081	Spg11
-0.217135	4.08686	0.00792427	0.128081	Arhgef11
-0.232887	5.37532	0.0079284	0.128081	Acad8
-0.134821	5.00879	0.00793332	0.128081	Tmem129
0.627364	-0.044414	0.00795296	0.128271	CT010445.1
0.285671	12.7396	0.0079692	0.128337	Rn7s2
-0.177989	4.85109	0.00797539	0.128337	Zfyve1
0.202231	3.97027	0.00798276	0.128337	Ino80d
0.167748	4.57332	0.0079897	0.128337	Msi2
-0.325309	1.86062	0.00800323	0.128337	Gpr183
-0.15887	4.90175	0.00801542	0.128337	Pex2
-0.308651	2.8273	0.00802575	0.128337	Ankrd44
-0.245633	4.14399	0.00802876	0.128337	Mospd1
0.150987	5.76293	0.0080331	0.128337	Snrpg
-0.223122	4.11012	0.00803581	0.128337	Atp8b2
-0.123846	5.52468	0.00804804	0.128406	Zfp24
-0.131254	5.41638	0.0080628	0.128516	Vps8
-0.376711	3.81708	0.00808045	0.128615	Fzd4
-0.303854	2.84595	0.00808481	0.128615	Them6
-0.202858	4.44155	0.00809466	0.128646	Ttc30b
0.121084	12.4007	0.00810874	0.128744	mt-Co2
0.421697	7.47446	0.00813545	0.129042	Fam163b
0.769524	-0.0867841	0.00819657	0.129885	Gm44164
-0.116288	7.10856	0.00823423	0.130231	Peg13
-0.255903	3.79171	0.00823438	0.130231	Itga3
-0.25393	4.95532	0.00825076	0.130364	Rps13-ps2
0.302341	6.61422	0.00830991	0.131171	Rfx3
-0.156785	5.16359	0.00837887	0.132131	Rsu1
-0.151313	4.22368	0.0083903	0.132184	Clip2
-0.775612	1.27009	0.00841401	0.132429	Smim5
0.101597	7.33793	0.00843041	0.132559	Btf3
-0.298826	2.90418	0.00846227	0.132932	Dennd4c
-0.202645	5.67188	0.00848194	0.133112	Myo10
-0.133313	5.15225	0.0085253	0.133664	AW047730
0.563719	5.07863	0.00854233	0.133699	Gm12940
-0.618932	2.94202	0.00854395	0.133699	Clec7a
0.125082	5.61465	0.00855689	0.133712	Snrnp27
0.13647	6.17121	0.00856119	0.133712	Tbca
-0.306443	2.61326	0.00859055	0.134042	Plce1
0.74577	-0.473857	0.00860356	0.134117	Gm16551
-0.145789	7.02254	0.00862777	0.134272	Tsc22d4
0.2494	5.65367	0.00862999	0.134272	Tra2a
-0.130003	5.97134	0.00867946	0.134913	Ipo11
0.245339	5.51267	0.00869072	0.134959	Rapgefl1
-0.117435	5.71871	0.00872915	0.135427	Vcpip1
-0.37163	1.48853	0.00874685	0.135494	AU021092
-0.310809	3.58568	0.00875922	0.135494	Tor3a
0.202141	5.84947	0.0087661	0.135494	Lmo7
0.201804	5.9054	0.00876678	0.135494	Btg1
-0.147244	4.69108	0.00878025	0.135574	Lrsam1
-0.207942	3.47573	0.00879751	0.135712	Zfp384
-0.332864	3.25487	0.00881318	0.135825	Rpl9-ps4
0.122444	8.42309	0.00882272	0.135843	Dmtn
-0.232075	2.81124	0.00887525	0.136407	Wrn
0.123486	4.68604	0.00887611	0.136407	Mtf2
-0.180772	4.10737	0.00889823	0.136618	Entpd2
-0.291903	4.39023	0.00893175	0.137004	Pros1
0.735354	-0.306084	0.00894094	0.137016	Gm45188
-0.175274	7.82313	0.00897736	0.137359	Htra1
-0.393928	1.81254	0.00898022	0.137359	Nt5dc1
-1.0602	1.69094	0.00899598	0.137471	Oca2
0.373344	3.93607	0.00901663	0.137557	Pdyn
-0.128369	6.78909	0.00901847	0.137557	Fh1
0.148488	5.81022	0.00904456	0.137826	Bcl7a
-0.880781	5.73797	0.00908335	0.138288	Igf2
-0.305423	3.39324	0.00909981	0.138409	Spi1
-0.12321	10.1255	0.00913425	0.138764	Gpm6b
0.170684	8.94811	0.00914303	0.138764	Rps29
0.466591	1.71171	0.00914899	0.138764	Htra4
0.196544	5.36059	0.00916218	0.138764	Ypel4
-0.136943	5.081	0.00917878	0.138764	Cpne1
-0.662289	0.0707472	0.0091821	0.138764	Ip6k3
-0.312724	4.79098	0.00918277	0.138764	Ephx1
0.219333	4.00722	0.00919452	0.138813	Pcf11
-0.363803	2.93136	0.00923514	0.139213	Tent5c
0.216287	2.62255	0.00924267	0.139213	Tmsb15b2
-0.184974	4.08531	0.0092467	0.139213	Prkd3
0.111444	6.50672	0.00925964	0.139279	Pfdn2
-0.210557	3.48662	0.00926971	0.139302	Tmem179b
0.163048	6.38031	0.00928289	0.139372	Pitpnc1
-0.212135	8.36269	0.00933748	0.139845	Map1a
-0.148358	6.31876	0.00933754	0.139845	Cyld
0.169767	4.88773	0.0093402	0.139845	Kif3b
-0.109839	7.60056	0.0093739	0.140221	Etnk1
0.240102	5.97488	0.00940161	0.140507	Dnajb1
-0.210715	3.73289	0.00941164	0.140528	Tgfb1i1
-0.114967	7.06124	0.00948168	0.141344	Gnb2
0.180599	5.83638	0.00948365	0.141344	Cxcl12
-0.346412	2.33111	0.00949652	0.141406	Dnaic1
-0.230918	4.43578	0.00951064	0.141487	Lamb2
-0.252159	5.2095	0.00953704	0.14175	Akap9
-0.489582	0.364709	0.00958373	0.142149	Marveld2
0.493542	-0.458276	0.00958913	0.142149	Gm27003
-0.258158	3.5476	0.00959006	0.142149	Hpgd
-0.195625	4.33116	0.00961282	0.142252	Suclg2
-0.278971	4.50151	0.00961872	0.142252	Cd53
-0.407468	1.46497	0.0096367	0.142252	Msrb3
-0.393382	4.40165	0.00963998	0.142252	Sowahc
-0.446811	1.41105	0.00964064	0.142252	Nek11
0.274868	6.55464	0.00967409	0.142594	Bcl11b
-0.730972	0.0571989	0.00968133	0.142594	Dydc2
-0.246004	4.7671	0.0097552	0.143511	Tgfbr1
0.255174	3.02041	0.0097612	0.143511	Ptpn12
-0.150221	5.26066	0.00977033	0.143516	Dhrs7
-0.51142	2.29878	0.00986445	0.144768	Fam161a
0.203417	3.59319	0.00992128	0.14547	5031425E22Rik
0.505766	0.847421	0.0100515	0.147052	C2cd4a
-0.658878	5.05881	0.010052	0.147052	Cst7
-0.227148	3.66776	0.0100567	0.147052	Nat8f4
0.22143	3.58771	0.0100694	0.147052	Slc29a2
-0.385827	0.894676	0.0100874	0.147052	Ttf2
0.131917	7.08071	0.0101072	0.147052	Rpl39
-0.109635	5.28034	0.0101147	0.147052	Dnajb12
0.201732	4.35014	0.0101217	0.147052	Zfp667
0.124135	4.64555	0.0101301	0.147052	Polr3f
-0.194398	5.81176	0.010132	0.147052	Lrp10
0.115847	6.26412	0.0101348	0.147052	Luc7l
0.167701	4.27758	0.0101554	0.147052	Cbx1
0.182293	6.32929	0.0101629	0.147052	Rpl37rt
-0.720291	-0.304796	0.0101682	0.147052	Map3k15
0.311916	3.20881	0.0101701	0.147052	Gm10605
-0.27159	5.00272	0.0101736	0.147052	Fcgr3
0.130401	5.58846	0.0101827	0.147054	Lsm7
-0.114957	5.96604	0.0101961	0.14708	Ilk
0.11978	6.81908	0.0102037	0.14708	Rpl36a
-0.257779	7.0751	0.0102176	0.14708	Cd63
-0.217794	2.48888	0.0102207	0.14708	Gpx7
0.285387	2.18133	0.0102767	0.147755	Zbtb33
-0.236751	4.0082	0.0103101	0.148105	Lyn
-0.242332	4.76874	0.0103813	0.148997	Heg1
-0.158098	7.74557	0.0104388	0.149582	Fads2
0.70834	-0.106353	0.0104404	0.149582	Teddm1b
-0.652115	-0.208955	0.0104513	0.149606	Snai1
-0.341303	3.21415	0.0104792	0.149873	Hmgcs2
0.77054	0.236212	0.0104961	0.149983	Gm44723
0.0999783	6.0715	0.0105218	0.15022	Dhx15
-0.213941	3.02222	0.0105446	0.150316	Ppp1r18
-0.420233	2.76821	0.010547	0.150316	St8sia6
-0.157649	6.8853	0.0105739	0.150567	Arhgap5
0.183489	7.45006	0.0106268	0.151127	Lmo3
0.945607	0.222237	0.0106318	0.151127	Gm44229
-0.132091	6.19737	0.0106487	0.151236	Hadha
0.114126	6.28893	0.0106674	0.151369	Nfx1
0.23502	3.03289	0.0107348	0.152194	Zfp462
-0.107865	6.78045	0.0107937	0.152896	Surf4
-0.343251	2.06077	0.0108062	0.152939	Tmem88
-0.327006	1.83051	0.01086	0.15344	Gm10052
-0.194448	4.52836	0.0108604	0.15344	St6gal1
-0.132282	5.42465	0.0108926	0.153761	1110032A03Rik
0.230942	7.74312	0.0109578	0.154548	Synpr
-0.191054	3.07262	0.0110164	0.155108	Slc46a3
-0.124235	8.33468	0.0110165	0.155108	Kif1b
-0.242919	5.16079	0.011033	0.155205	Vsir
-0.314383	1.76904	0.0110775	0.155696	Gm8394
-0.352537	1.60585	0.0111062	0.155966	Fgf2
0.13684	4.72404	0.0111171	0.155984	Jmjd6
0.825079	-0.0292232	0.0111341	0.156088	Gm38104
-0.572607	-0.379398	0.0111826	0.156159	1700028K03Rik
-0.248691	3.73075	0.0112082	0.156159	Smim1
-0.298608	4.74473	0.0112164	0.156159	Tgfbr2
-0.210322	3.19552	0.0112169	0.156159	Agmo
-0.137443	5.42484	0.0112184	0.156159	Hsdl2
0.737779	-0.431584	0.0112188	0.156159	Gm16933
-0.459698	6.63205	0.0112267	0.156159	Trpm3
-0.455494	2.2446	0.0112274	0.156159	Galm
-0.120285	6.05238	0.0112377	0.156159	Slc41a1
-0.302006	2.62081	0.0112409	0.156159	Gm15427
0.138612	4.61796	0.0112446	0.156159	Znrd1
0.879164	0.739839	0.0112764	0.156467	Pcdha8
0.172335	8.11475	0.0113034	0.156709	Rgs7bp
-0.416727	1.49743	0.0113552	0.157293	Gm16499
-0.482188	1.53476	0.0113724	0.157396	Mamdc2
-0.131633	8.78435	0.0114035	0.157694	Prdx6
0.328991	2.66498	0.0114599	0.158339	Klhl29
-0.319609	3.62501	0.0114924	0.158654	Efemp2
-0.194688	3.74751	0.0115746	0.159467	Atic
0.551687	4.8122	0.0115765	0.159467	Lct
-0.377869	1.78182	0.0115975	0.159467	H2-DMb1
-0.123037	5.30156	0.0116001	0.159467	Clpx
-0.688301	3.25716	0.0116003	0.159467	Gpx8
-0.146586	4.68936	0.0116126	0.159502	Golim4
-0.103764	6.53881	0.0116515	0.159902	Nacc2
0.283224	4.08068	0.0116817	0.16012	Khdrbs2
0.132683	5.39999	0.0116875	0.16012	Emg1
-0.270414	3.42059	0.0116992	0.16012	Pycard
-0.559059	-0.434351	0.0117243	0.16012	Alox12
-0.825958	0.167532	0.0117249	0.16012	Tmem102
-0.194397	4.81936	0.0117399	0.16012	Scara3
0.114597	7.81861	0.0117434	0.16012	Rpl24
-0.154916	4.88852	0.0117591	0.16012	G6pc3
-0.338603	2.35731	0.01177	0.16012	Kirrel2
-0.117536	9.10034	0.011774	0.16012	Tspan3
0.172977	6.3152	0.0117808	0.16012	Myef2
-0.232453	3.23611	0.0117915	0.16012	Fgfrl1
-0.191288	5.43592	0.0117952	0.16012	Arl4a
-0.191541	4.96418	0.0118136	0.160236	Eng
-0.256826	1.82414	0.0119041	0.161329	Kdm8
-0.155281	6.7027	0.0119407	0.16162	Akap6
-0.834206	1.54693	0.0119454	0.16162	Rab20
-0.189673	5.93916	0.0119624	0.161716	Sptb
0.181476	3.99644	0.0120037	0.162139	Ints6
-0.116057	5.12972	0.0120419	0.162507	Fbxo38
-0.123291	7.09559	0.0120508	0.162507	Cyfip1
0.510411	0.521262	0.0120979	0.163007	mt-Tn
0.11129	8.32493	0.0121228	0.163164	Tpt1
-0.516803	1.30653	0.0121296	0.163164	Scn7a
-0.334048	0.781491	0.0121428	0.163206	Adora3
-0.237266	3.78431	0.0121664	0.163389	Nudt14
0.194073	2.75867	0.0121844	0.163496	St3gal3
-0.245262	3.4879	0.0122325	0.164006	Sspn
-0.263752	3.416	0.0122616	0.164261	Atp13a5
-0.108054	8.00584	0.0122767	0.164328	Dstn
-0.317419	5.31972	0.0123167	0.164667	Ly86
0.481895	0.0855013	0.0123222	0.164667	Hist1h3i
-0.116298	6.72198	0.0123417	0.164792	Cops4
-0.361179	2.8288	0.0123544	0.164826	Gm12715
-0.157503	5.79647	0.012418	0.16554	Efcab14
-0.151198	4.46789	0.012472	0.166091	Hip1
-0.492123	5.29465	0.0124798	0.166091	Htr2c
0.280634	4.30255	0.0125058	0.166301	Dhx9
-0.293214	2.77113	0.0125324	0.166439	Nipal2
0.197321	5.48582	0.0125365	0.166439	Crim1
-0.165835	4.54497	0.0125672	0.16671	Prss23
-1.22358	1.29722	0.0125966	0.166964	Sfrp5
-0.110578	5.8579	0.0126119	0.16703	Cndp2
-0.189311	5.80333	0.0126402	0.167161	Hsd11b1
0.572823	0.172174	0.0126423	0.167161	mt-Tm
-0.366195	4.6938	0.012667	0.167244	Cul4b
-0.52121	2.67975	0.0126735	0.167244	St6galnac2
-0.134429	6.74811	0.0126793	0.167244	Prrc2a
-0.416663	5.72357	0.0127185	0.167521	Cab39l
-0.132227	7.51185	0.0127303	0.167521	Tkt
-0.286084	3.96773	0.0127312	0.167521	Mmp15
-0.116725	8.02375	0.0127841	0.168043	Pdha1
0.30658	1.28863	0.0127915	0.168043	Gm45774
-0.114984	6.59242	0.0128108	0.168161	Cyb5r3
0.674576	-0.0574818	0.0128372	0.168372	Gm11223
-0.147317	5.98002	0.0129093	0.169174	Sgsm1
-0.111572	6.02722	0.0129191	0.169174	Mkln1
0.186468	3.57402	0.0129543	0.169498	Eml2
0.247929	4.19853	0.0129833	0.169622	Hrk
-0.575387	0.687924	0.0129858	0.169622	Tmem232
-0.121484	4.97218	0.012995	0.169622	Birc2
-0.202745	3.53572	0.013015	0.169748	Pcnt
0.128887	8.11825	0.0131398	0.171238	2900011O08Rik
0.684758	0.411877	0.0131653	0.171433	Ovgp1
-0.156439	4.42393	0.0131923	0.171475	Smchd1
-0.117673	5.00653	0.0132252	0.171475	Phkb
-0.084653	7.27827	0.0132313	0.171475	Tmem106b
-0.164648	6.38839	0.0132429	0.171475	Cd164
0.177157	5.37772	0.0132504	0.171475	Srek1
-0.262294	2.52078	0.0132516	0.171475	Prrx1
-0.183589	4.91237	0.0132521	0.171475	Mob1a
-0.184233	5.46913	0.0132527	0.171475	Slc5a3
-0.137861	5.98243	0.0132883	0.171698	Rps6-ps4
0.141009	3.99582	0.013291	0.171698	Cwc25
0.155853	6.54241	0.0133281	0.17196	Nefm
-0.300785	2.34529	0.0133325	0.17196	Sema3d
-0.215473	3.81063	0.0133494	0.172043	Entpd1
-0.221927	2.29922	0.0133852	0.172267	Whamm
-0.114845	5.73502	0.0134029	0.172267	Frs2
0.516612	0.370689	0.0134089	0.172267	Gm38336
0.221059	6.00392	0.0134091	0.172267	Gse1
-0.386212	1.81698	0.0134327	0.172434	Tec
-0.104953	6.14045	0.0134449	0.172455	Dnajb9
0.166697	5.63603	0.0135027	0.17306	Mtmr12
-0.6534	0.237869	0.0135269	0.173128	Ripk4
0.1269	8.78755	0.0135386	0.173128	Ptma
-0.135146	5.26379	0.0135399	0.173128	Nkain4
-0.30163	3.4185	0.0135665	0.173332	Gm12166
-0.141327	8.47552	0.0135966	0.17358	Map2
-0.163752	3.6558	0.0136119	0.173639	Mid2
0.304009	2.79047	0.0136847	0.174432	Amd2
0.13002	6.30492	0.0137094	0.174609	Irf2bpl
-0.651969	1.87322	0.0137308	0.174746	Iqub
-0.223201	4.8755	0.0137915	0.175382	Gusb
-0.128712	8.66847	0.0138317	0.175755	Pld3
-0.50373	0.209158	0.0138465	0.175772	Liph
0.348747	4.22571	0.0138546	0.175772	Dclk3
-0.197867	4.58016	0.0138974	0.176089	Magt1
0.165573	5.36044	0.0139012	0.176089	Pdap1
-0.171018	6.84983	0.0139385	0.176424	Atp1b3
-0.44981	1.4529	0.0139512	0.176448	Bmp4
-0.256845	4.20506	0.0139742	0.176456	Syngr2
0.487905	0.156696	0.0139864	0.176456	Gm26653
0.15959	3.58005	0.0139956	0.176456	Mettl8
-0.140338	4.39365	0.0139995	0.176456	Cgrrf1
0.144393	8.56413	0.014006	0.176456	Nrgn
0.180153	6.70766	0.0140504	0.176879	Negr1
0.0854215	7.56943	0.0141183	0.177498	Gas5
0.822151	-0.16779	0.0141214	0.177498	Npsr1
-0.719171	1.12394	0.0141736	0.178017	BC067074
0.121757	6.31026	0.0141934	0.178128	Car11
-0.720064	4.29197	0.014235	0.178513	Msx1
-0.38019	4.61474	0.0143214	0.17939	Hist2h2aa2
-0.0989973	6.62696	0.014327	0.17939	Poldip2
0.648664	0.13301	0.0143714	0.179749	Gm14827
-0.103521	7.6828	0.0143916	0.179749	Hacd3
-0.366899	4.71509	0.0144039	0.179749	Prdm16
-0.182841	6.67126	0.0144186	0.179749	Aff4
-0.22589	3.33697	0.0144254	0.179749	Orai1
0.171568	3.66011	0.0144283	0.179749	Gpr61
-0.835476	-0.0491505	0.0144329	0.179749	Ccdc170
0.242306	6.4115	0.0144843	0.180056	Dusp6
0.245416	4.77546	0.0144873	0.180056	Pan3
-0.13818	4.82683	0.0144907	0.180056	Slc12a9
-0.219236	4.51204	0.0145287	0.180391	Qpct
-0.575507	0.116722	0.0145638	0.180511	Gm6180
-0.494118	0.173348	0.0145752	0.180511	Gm14421
0.104287	7.47915	0.0145792	0.180511	Vstm2a
0.185053	6.46996	0.0145837	0.180511	Ccdc85a
-0.172022	4.07433	0.0145943	0.180511	Baz2a
-0.221191	4.67842	0.014608	0.180511	Plin3
-0.167435	5.54039	0.0146252	0.180511	Sdc2
0.437783	1.23747	0.0146289	0.180511	Gm19439
0.113283	5.95304	0.0146381	0.180511	Tbc1d20
-0.2349	5.65665	0.0146497	0.180517	Slc38a3
0.156034	4.8904	0.0146639	0.180555	Khsrp
-0.133955	4.48874	0.014693	0.180777	Anks1
0.205807	4.18616	0.0147129	0.180886	Gadd45b
-0.334627	1.22268	0.0147242	0.180887	Cd300a
0.170187	4.656	0.0147402	0.180931	Gm42372
0.408571	3.07553	0.0147512	0.180931	Prdm5
0.180023	5.40585	0.014761	0.180931	Lrtm2
-0.159174	4.50984	0.0147941	0.180978	Plekhm3
-0.13893	6.69499	0.0147961	0.180978	Gm2a
0.105625	7.84362	0.014816	0.180978	Rpl30
0.540331	1.56509	0.0148234	0.180978	Il20rb
-0.130979	6.0915	0.0148302	0.180978	Rb1cc1
0.303296	1.50808	0.014842	0.180978	Zfp383
0.277987	3.50222	0.0148426	0.180978	Nuak1
0.414541	0.937605	0.0148958	0.181369	Klf4
0.369899	6.17545	0.014915	0.181369	Dgkh
0.141688	6.71956	0.0149158	0.181369	Klhl3
-0.372573	4.4104	0.0149193	0.181369	Vamp8
0.15727	6.27198	0.014971	0.181862	Spata2
-0.0911893	8.66079	0.0150107	0.182168	Atp6v0a1
-0.372127	5.14116	0.0150294	0.182168	Strip2
0.218677	4.62216	0.0150322	0.182168	Ablim3
0.105667	5.29295	0.0150517	0.182168	Eif2a
-0.377311	0.768383	0.0150675	0.182168	Was
0.132689	4.83815	0.0150749	0.182168	Rp9
-0.475893	0.398181	0.0151417	0.182168	Dach2
-0.121021	6.19517	0.0151548	0.182168	H13
-0.199474	3.79905	0.0151649	0.182168	Paqr6
-0.326716	2.47487	0.015182	0.182168	Casp6
-0.136289	6.72861	0.0151825	0.182168	S100a1
-0.179003	6.69864	0.0151834	0.182168	Fam107a
-0.404273	1.83963	0.0151876	0.182168	Lamc3
-0.13976	5.25693	0.0151903	0.182168	Acss1
-0.221299	3.03847	0.0151906	0.182168	Emcn
-0.131123	5.17818	0.0151927	0.182168	Ddx56
-0.160909	7.47341	0.0151991	0.182168	Kcnq2
-0.26057	2.72236	0.0152038	0.182168	Arhgap42
0.909371	0.0139105	0.0152086	0.182168	Gm37606
-0.134833	5.16005	0.0152552	0.182517	Stag2
-0.192563	5.14551	0.0152602	0.182517	Itprid2
-0.311573	1.64297	0.0153166	0.183057	Gm49492
-0.122306	5.15972	0.015333	0.183119	Hipk3
0.130892	4.21724	0.0153609	0.183318	Stx4a
-0.115467	7.27893	0.0153834	0.183452	Megf9
0.162021	5.85204	0.015409	0.183623	Ddi2
0.124875	6.63628	0.0154389	0.183845	Uqcc2
-0.344943	2.13427	0.0154551	0.183852	Tor4a
0.19622	3.05785	0.0154621	0.183852	Bloc1s3
0.484625	0.0727247	0.0154787	0.183915	Gm26909
-0.1141	5.54662	0.0154934	0.183956	Cep170
0.17527	4.33063	0.0155165	0.184017	Vgll4
0.305731	1.71635	0.0155211	0.184017	Zfp408
-0.152477	5.09787	0.0155476	0.184034	Fstl1
-0.147804	5.31788	0.0155516	0.184034	Zfp266
-0.137057	5.54299	0.0155565	0.184034	Mthfd1
-0.228534	2.94252	0.015583	0.184165	Pdpr
-0.474657	-0.00276968	0.0155901	0.184165	Gzmm
-0.149687	4.4315	0.0156309	0.184448	Alg14
-0.361642	2.54322	0.0156368	0.184448	Arhgap25
-0.131164	5.88619	0.0156786	0.184683	Klc2
-0.107625	6.5114	0.0156793	0.184683	Ppp2r5c
-0.220016	4.393	0.0157288	0.185103	Clic1
0.420947	4.1168	0.0157377	0.185103	Bc1
0.12824	6.25649	0.0157627	0.185263	Prickle1
0.218714	6.11012	0.0158032	0.185562	Marcks
-0.330048	2.02873	0.0158109	0.185562	Tfpi
-0.353563	1.07978	0.0158256	0.185601	Lrp5
-0.132217	5.17445	0.0158721	0.185988	Sec16a
-0.16903	3.53993	0.0158815	0.185988	Tpmt
0.189492	3.68339	0.0158986	0.186054	Rsbn1l
0.137803	4.95426	0.01591	0.186054	Anks3
0.200523	5.12057	0.0159386	0.186255	Gm10443
1.61761	1.07502	0.0159611	0.186384	Gm2446
-0.547048	0.643641	0.0159732	0.186392	Ccdc17
-0.446859	1.64385	0.0160018	0.186592	AC102496.1
-0.247252	4.50157	0.0160488	0.186941	Slc32a1
-0.951416	2.0291	0.0160547	0.186941	Slc39a4
-0.208247	8.3363	0.016101	0.187347	Car2
-0.270094	6.66562	0.0161402	0.187613	Ctsz
0.171941	6.32869	0.0161469	0.187613	Hnrnpm
0.316753	1.86498	0.0161824	0.187892	Vegfa
-0.133174	10.3961	0.0162282	0.18821	Sparcl1
0.111254	5.99044	0.016233	0.18821	Ankrd34a
0.152336	7.80902	0.0162618	0.188411	Cap2
0.276231	5.83831	0.0162746	0.188425	Kcnj9
-0.316487	2.0023	0.0163643	0.189226	Rasl12
-0.275465	3.23653	0.016367	0.189226	Ogfod3
-0.15062	5.40237	0.0164129	0.189268	Smox
-0.412949	5.1587	0.0164145	0.189268	Slc31a1
0.138201	4.47218	0.0164214	0.189268	Lrif1
-1.03563	0.0525367	0.0164234	0.189268	Plek2
-0.170538	4.51877	0.0164337	0.189268	Yif1a
0.180179	7.21802	0.0164413	0.189268	Mt2
-0.357184	0.574925	0.016452	0.189268	B830017H08Rik
0.73867	-0.01439	0.0164736	0.189382	Gm26575
-0.375084	1.13498	0.0164882	0.189417	Usp51
-0.178343	4.3602	0.0165337	0.189806	Apeh
-0.104992	7.41413	0.016555	0.189916	Sel1l
-0.315918	3.01366	0.0165674	0.189924	Ddr2
-0.548853	1.60906	0.0165953	0.190111	Doc2g
-0.128286	5.03987	0.0166162	0.190217	Zmpste24
-0.13037	4.63653	0.0166405	0.19036	Clcc1
0.391021	4.69174	0.0167065	0.190982	Doc2b
0.129951	9.05045	0.0167324	0.191143	Ncald
-1.31827	0.431941	0.0167745	0.191491	Sult1c2
0.521324	0.875656	0.0168349	0.191968	Gm42608
0.401964	1.29209	0.0168532	0.191968	Atf3
0.102353	5.81987	0.0168589	0.191968	Gpr85
-0.375927	2.05927	0.0168635	0.191968	Bche
-0.101211	6.44333	0.0169102	0.192366	Por
-0.259981	3.55472	0.0169605	0.192801	Mtfr1
-0.232909	2.95793	0.0169721	0.192801	Cyp4f13
-0.745219	0.0827736	0.0170093	0.193088	Adh1
-0.782249	0.374439	0.017036	0.193256	Uox
-0.759708	1.9353	0.0170865	0.193575	Baiap2l1
1.05337	0.363983	0.0170878	0.193575	8030445P17Rik
-0.144864	3.7945	0.0171514	0.193954	Slc41a2
0.097934	5.62391	0.0171525	0.193954	Timm9
0.196295	4.24169	0.0171575	0.193954	Aebp2
-0.333348	2.37492	0.017169	0.193954	Trip6
-0.155353	5.04631	0.0171838	0.193988	Ifnar2
-0.138332	5.25191	0.0171987	0.194021	Tbl1x
-0.357567	0.29022	0.0172211	0.194139	Bend7
0.527852	-0.339289	0.0172558	0.194301	2610042L04Rik
-0.104619	6.19097	0.0172593	0.194301	Rab3gap1
-0.201984	3.71194	0.0173038	0.194668	Eva1a
-0.114429	6.77606	0.0173287	0.194814	Opa1
0.237864	4.47533	0.0173655	0.195093	Adamts1
1.0955	0.398003	0.0174347	0.19544	Gm44230
-0.112287	6.99541	0.0174478	0.19544	Tmem33
-0.134612	6.87772	0.0174488	0.19544	Hadhb
-0.380113	2.76373	0.0174489	0.19544	Loxl1
-0.280621	2.70941	0.017458	0.19544	Uaca
-0.106303	5.82839	0.0174936	0.19544	Apmap
-0.108203	6.0926	0.017497	0.19544	Pigk
-0.483895	0.0464364	0.0175008	0.19544	Wdfy4
0.23308	3.80868	0.0175195	0.19544	Pcdhga8
0.104155	8.12317	0.0175218	0.19544	Ptges3
-0.550891	-0.215293	0.0175362	0.19544	Osgin1
0.184563	4.37401	0.0175404	0.19544	Arih1
0.402748	1.23202	0.0176124	0.196108	Gm34220
0.653893	0.428023	0.0176504	0.196397	Gm3608
-0.117163	8.71516	0.0177008	0.196712	Lamp1
0.159076	3.70567	0.0177029	0.196712	Alkbh1
-0.127493	8.72791	0.0178402	0.197886	Atp6ap2
-0.337304	2.56453	0.0178448	0.197886	Renbp
-0.16088	4.65313	0.0178449	0.197886	Focad
-0.195146	3.76086	0.0178771	0.198108	Eid2
-0.25286	4.90537	0.0178999	0.1982	Rnaset2a
-0.147024	4.15727	0.0179098	0.1982	Oard1
-0.17993	3.78895	0.0179234	0.198216	Zfp606
-0.251827	3.85187	0.0179703	0.198555	Tax1bp3
0.152605	4.16317	0.0179841	0.198555	Krt10
0.159649	11.1515	0.0179906	0.198555	Ncdn
0.540078	-0.348812	0.0180327	0.198838	Mettl5os
-0.75755	6.31839	0.0180406	0.198838	Igfbp2
-0.126131	4.98568	0.0181264	0.199566	Slc35a2
-0.111643	7.49813	0.0181312	0.199566	Clptm1
0.170014	4.785	0.0181873	0.200006	Foxn2
0.166744	3.73915	0.0182013	0.200006	Igsf11
-0.364334	3.73545	0.0182161	0.200006	Anxa2
-0.124409	5.73742	0.0182204	0.200006	Psme1
-0.229117	3.52166	0.0182428	0.200118	Ptges3-ps
0.307975	1.7108	0.0182785	0.200374	Zbtb39
-0.178345	4.56092	0.0183097	0.200582	Ifngr1
-0.426008	2.11446	0.0183746	0.20093	Cmtm8
-0.359095	2.69974	0.0183773	0.20093	C3ar1
-0.23399	6.73752	0.0183785	0.20093	Gad2
0.134701	7.8959	0.018396	0.200982	Rogdi
-0.110348	7.41713	0.0184079	0.200982	Lmbrd1
-0.0934997	8.64707	0.0184376	0.201171	Sptan1
-0.168068	4.63885	0.0184815	0.201515	Tmem123
0.20682	3.725	0.0185618	0.202142	0610030E20Rik
0.173022	3.91328	0.0185638	0.202142	Fbxo27
0.112819	6.31992	0.0186081	0.202489	Lhfpl4
-0.12077	4.88952	0.0186282	0.202572	Foxred1
0.154201	5.40713	0.0186693	0.202884	Runx1t1
-0.111751	5.90883	0.0187349	0.203276	Lrrc8b
-0.115075	6.75872	0.0187514	0.203276	4933434E20Rik
-0.137983	5.73108	0.0187654	0.203276	Tspan12
0.168866	4.31624	0.0187658	0.203276	Mettl3
-0.15042	4.37584	0.018768	0.203276	Cramp1l
-0.299978	2.5336	0.0187828	0.203276	Heph
0.10563	6.20713	0.0188049	0.203276	Agfg2
-0.709186	2.28215	0.0188093	0.203276	Ano2
-0.157912	5.83075	0.0188245	0.203276	Atp6v0e
-0.13539	6.05502	0.0188302	0.203276	Tram1
-0.212086	3.46	0.0188575	0.203436	Snx9
-0.316013	1.42683	0.0188757	0.203498	Chst14
-0.120689	5.79627	0.0189081	0.203599	Slc9a3r1
-0.340994	1.90458	0.0189101	0.203599	9630013A20Rik
0.219232	8.07278	0.0189441	0.20383	Btbd3
-0.278843	6.27543	0.0189939	0.204214	Pcp4l1
0.287235	2.68286	0.019023	0.204214	Pdcd5-ps
-0.589755	0.435729	0.0190245	0.204214	Fmo2
-0.131363	7.21675	0.0190299	0.204214	Slc3a2
-0.713715	0.323894	0.0190448	0.204218	Sbspon
0.286479	1.61438	0.0190565	0.204218	Fam78a
0.548515	4.97468	0.0190771	0.204218	9330162G02Rik
-0.21172	3.59355	0.0190804	0.204218	Zadh2
-0.672944	1.84503	0.0191089	0.204388	Dnah6
-0.164205	4.68218	0.0191332	0.204466	Trpm7
0.480738	0.550144	0.019143	0.204466	Gm10766
-0.294051	2.30147	0.0191538	0.204466	C030014I23Rik
-0.299288	4.51297	0.0191697	0.204502	Slit2
0.186061	3.53503	0.0192505	0.20523	Smc2
-0.10288	5.05481	0.0192656	0.205256	Dpp3
-0.114189	5.95778	0.0192815	0.205291	Asah1
-0.186084	6.1167	0.0192999	0.205353	Me1
-0.16943	4.61348	0.0193379	0.2056	Slc7a5
-0.453346	1.98463	0.0193484	0.2056	Slc25a13
-0.145701	4.23519	0.0193742	0.205643	Ampd3
0.932676	1.18629	0.0193776	0.205643	2900064K03Rik
-0.329107	2.31926	0.0194068	0.205705	Vangl1
0.110813	7.62182	0.0194108	0.205705	Kctd13
-0.395033	2.94779	0.0194384	0.205705	Pdgfd
-0.453565	0.473671	0.0194603	0.205705	Elf4
-0.118661	5.2158	0.0194637	0.205705	Egfl7
-0.0940284	7.12127	0.0194754	0.205705	Psmb6
0.122708	4.96733	0.0194875	0.205705	Tfam
-0.207589	4.41116	0.0194885	0.205705	Vat1
-0.427578	1.67621	0.0194971	0.205705	Mpp7
-0.590145	2.87548	0.0195115	0.205723	Ngb
-0.10829	7.22049	0.0195795	0.206306	Fam213a
-0.184864	3.96232	0.0195948	0.206334	Zfp945
-0.568078	3.3333	0.0196179	0.206371	Perp
-0.0946301	6.88101	0.0196236	0.206371	Adipor1
-0.28714	2.20646	0.0196528	0.206544	Mum1l1
-0.464712	3.47777	0.0197874	0.207658	Dab2
-0.386423	2.6769	0.019805	0.207658	Kif9
-0.67391	2.19854	0.0198248	0.207658	H2-Ab1
-0.154381	3.93563	0.0198294	0.207658	Pigh
-0.314583	5.96814	0.0198322	0.207658	Zcchc12
-0.400642	1.56768	0.0198352	0.207658	Zc2hc1c
0.146071	5.50934	0.0198579	0.207761	H2afx
-0.305665	2.5743	0.0198712	0.207767	Ggta1
-0.637268	2.74398	0.0198927	0.207859	Mia
-0.26107	3.52123	0.0199138	0.207946	Mvp
-0.304225	4.13545	0.0199562	0.208142	Unc5d
-0.250426	2.48224	0.0199581	0.208142	Cyyr1
0.183782	5.69557	0.0200145	0.208597	Rtf1
0.332565	1.60193	0.0200477	0.208808	Rnf39
-0.673537	4.12778	0.0201193	0.209138	Steap2
0.171874	3.83769	0.0201208	0.209138	Rnf169
-0.368089	1.6102	0.0201294	0.209138	Kif6
0.585712	0.882588	0.0201307	0.209138	Gm45223
-0.145586	6.42769	0.0201998	0.209722	Hif1a
-0.927411	3.9411	0.0202135	0.209731	Slc2a12
-0.11594	6.36071	0.0202371	0.209842	Prex1
-0.129601	6.23767	0.0202728	0.209979	Nucb1
0.121773	6.19822	0.0202835	0.209979	Kcnj3
-0.169371	5.31019	0.0202989	0.209979	Flrt2
-0.346093	2.23169	0.0203088	0.209979	Tmem53
-0.537318	0.496818	0.0203256	0.209979	Anpep
-0.227118	4.52273	0.0203276	0.209979	Pdpn
-0.118484	5.72947	0.0203656	0.210238	Ormdl3
0.219538	4.47184	0.020398	0.210439	Zfp189
-0.106627	5.62732	0.020439	0.210613	Cpsf3
0.22448	3.71458	0.0204408	0.210613	Neurl1b
0.189572	3.37085	0.0204777	0.210861	Fastkd5
-0.109897	7.42755	0.0205051	0.210957	Ddb1
-0.636979	1.24807	0.0205188	0.210957	Llgl2
-0.388556	2.15676	0.0205259	0.210957	Bbox1
0.187812	4.55895	0.0205516	0.211088	Senp6
-0.646309	0.633679	0.0205709	0.211153	C230072F16Rik
0.170084	4.85964	0.0205883	0.211163	Pou6f1
0.0788537	6.8295	0.0205978	0.211163	Yme1l1
-0.28871	4.31541	0.0206117	0.211173	Itgam
-0.172213	3.76118	0.0206692	0.211629	Acsf3
-0.151869	4.62612	0.0206896	0.211705	Kcmf1
1.03326	0.138156	0.0207777	0.212473	Gm47088
-0.260904	3.10464	0.0208144	0.212533	Gpc6
0.364955	2.99193	0.0208178	0.212533	Prox1os
-0.185772	5.08708	0.0208228	0.212533	Slc14a1
-0.0980834	7.26109	0.0208748	0.212931	Add3
-0.12873	5.19369	0.0209022	0.213077	Fbxo7
0.103793	6.93958	0.0209395	0.213323	Rpl27a
-0.322334	3.82225	0.0209667	0.213467	Drc3
-0.103161	5.38612	0.0210007	0.21368	Tmem87b
-0.123458	6.37211	0.0210888	0.214443	Gmps
-0.21484	6.24228	0.0211096	0.21452	Ddr1
0.336193	2.47969	0.0211691	0.21499	Gm4540
-0.261926	4.39137	0.0211978	0.215148	Ctsh
0.11869	5.68895	0.0213336	0.216294	Akt1s1
-0.160869	5.68852	0.0213373	0.216294	Arhgef26
-0.242985	5.31926	0.0213689	0.216442	Tbc1d9
-0.0977555	8.02134	0.0213785	0.216442	Pygb
-0.294357	3.20745	0.0214266	0.216651	Zfp521
-0.243853	3.26115	0.0214307	0.216651	Vcp-rs
-0.2377	5.51322	0.021439	0.216651	Man1a
0.734335	-0.279009	0.021461	0.216679	Gm10074
-0.454616	3.12697	0.0214937	0.216679	Gpx3
-0.14587	4.15524	0.021497	0.216679	Stx17
-0.0882396	7.66085	0.0215043	0.216679	Idh3g
-0.456091	2.50417	0.0215093	0.216679	Capsl
-0.382658	1.61055	0.0215216	0.216679	Lrguk
-0.163634	5.25937	0.0215457	0.216788	Nav3
0.171653	4.22875	0.0215858	0.216959	Paip2b
-0.156687	3.45808	0.0215893	0.216959	Pqlc2
-0.240967	4.31299	0.0216295	0.21707	Adssl1
-0.24619	3.86171	0.0216354	0.21707	Cd2ap
-0.156185	4.27244	0.0216403	0.21707	Arfip1
0.120552	4.29281	0.0217209	0.217743	Gpr137b
0.17974	3.81861	0.0218364	0.218767	Ankrd24
-0.282868	3.81253	0.0218542	0.218811	Inpp5d
0.146574	3.95449	0.0218952	0.218965	Gon7
0.222479	4.59312	0.0218965	0.218965	Mapk8
-0.237191	1.71047	0.021951	0.219218	Rbm41
-0.666463	2.50178	0.02196	0.219218	Zfp185
0.0965348	4.7887	0.0219686	0.219218	Ccdc71
-0.20471	3.29662	0.0219787	0.219218	Mavs
0.213727	3.46226	0.021989	0.219218	Zrsr1
0.251421	2.95931	0.0220439	0.21963	Rgs16
0.234013	4.3169	0.0220947	0.220002	Rras2
0.158559	3.68248	0.022128	0.220198	Zfp961
-0.553783	-0.235721	0.0221727	0.220383	Esrrb
0.138835	4.95213	0.0221736	0.220383	Mtus2
-0.224552	2.20887	0.0223064	0.221568	9130023H24Rik
-0.379262	5.58238	0.0223321	0.221688	Lyz2
-0.213233	4.27523	0.022366	0.221889	St3gal6
0.081975	8.27558	0.0224431	0.222321	Mapt
0.69477	0.0332455	0.0224481	0.222321	Gm43486
-0.363485	1.68187	0.0224554	0.222321	C1ra
-0.141207	6.05519	0.0224696	0.222321	Adgrg1
0.474335	2.17203	0.0224777	0.222321	Npas4
-0.276889	3.20099	0.0224925	0.222332	Pcdhgb5
-0.184569	3.69646	0.0225671	0.222833	Gbe1
-0.173833	3.91205	0.0225948	0.222833	Gab2
0.137866	6.28749	0.0225995	0.222833	Tmem35a
0.112751	4.80036	0.0226024	0.222833	Esf1
-0.444133	1.47234	0.0226382	0.222833	Pqlc3
-0.367893	1.01061	0.0226438	0.222833	Gm8546
0.266166	1.4411	0.0226464	0.222833	Frg2f1
0.366685	1.49776	0.0226527	0.222833	Cemip
-0.247671	1.65442	0.0226974	0.223139	4732491K20Rik
0.202067	2.779	0.0227395	0.223417	1700087I21Rik
0.314955	1.43114	0.0227929	0.223583	A430035B10Rik
-0.556841	0.800139	0.0228002	0.223583	Arl11
-0.100853	5.74735	0.0228013	0.223583	Selenos
-0.253958	2.12312	0.0228113	0.223583	BC028528
-0.812674	0.805005	0.022843	0.223642	Inmt
0.167644	3.48385	0.0228581	0.223642	Rrp15
-0.32954	3.17203	0.0228639	0.223642	Hspb6
-0.649207	1.90456	0.0228721	0.223642	Mycbpap
-0.687043	0.106263	0.0229054	0.223832	Armh1
-0.144534	4.88086	0.0229519	0.224075	Cyp2d22
-0.192816	4.15797	0.0229748	0.224075	Slc45a4
-0.134714	7.21566	0.0229758	0.224075	Asph
-0.113183	6.27228	0.0229852	0.224075	Tmx3
-0.116244	5.63306	0.0230229	0.224262	Bckdha
0.0904361	6.76693	0.0230375	0.224262	Dpp6
0.185516	5.93712	0.0230457	0.224262	Gm14303
-0.298504	1.4705	0.0230703	0.22433	Marveld1
0.188591	4.6242	0.0230803	0.22433	Trerf1
0.270021	1.91955	0.0230974	0.224363	Chst7
0.14592	4.41206	0.0231207	0.224455	Crem
0.418408	1.15021	0.0231627	0.224729	Gm49593
-0.486788	0.847529	0.0231783	0.224747	Gm9755
-0.107855	6.64612	0.0232401	0.22513	Os9
-0.157893	7.16643	0.0232525	0.22513	Slc23a2
-0.347762	1.74158	0.0232803	0.22513	9930111J21Rik2
0.148963	4.88807	0.0232944	0.22513	Hsd17b7
1.12967	1.00252	0.0232948	0.22513	Gm49674
0.217707	4.13042	0.0233191	0.22513	B3gnt2
-0.339073	1.83311	0.0233307	0.22513	Map3k19
-0.106573	6.4144	0.0233423	0.22513	Pigs
0.121482	5.11246	0.0233525	0.22513	Ggact
0.1253	5.76707	0.0233882	0.22513	U2af1
-0.58974	0.719082	0.0233982	0.22513	Erich2
-0.379564	1.68876	0.023403	0.22513	Tmem37
0.475767	-0.347002	0.0234078	0.22513	Tatdn2
-0.139821	5.28373	0.0234113	0.22513	Aph1b
-0.224883	3.36331	0.0234383	0.225257	Copz2
-0.286648	1.78694	0.0234691	0.22542	Ptafr
-0.178715	3.45353	0.0234908	0.225495	Cyp4f15
-0.285033	4.91742	0.0235245	0.225686	Gpr34
-0.352065	2.12272	0.0235698	0.225812	Spa17
0.843566	0.111621	0.0235752	0.225812	Gm8325
-0.101631	6.29062	0.0235793	0.225812	Pgm1
-0.576457	3.94313	0.0236294	0.226094	Spp1
0.130659	5.9908	0.0236365	0.226094	Pigt
-0.387705	1.33438	0.0236698	0.22628	Pih1d2
0.235618	3.08418	0.0237015	0.22645	Atxn7
-0.249909	6.93981	0.0237223	0.226474	Prkca
-0.303314	0.881315	0.0237318	0.226474	Atp10b
0.130722	5.10802	0.0237708	0.226713	Cox19
-0.097749	8.85617	0.0239112	0.227919	Aplp2
-0.168802	7.04977	0.0239444	0.228056	Aqp4
-0.15987	6.14473	0.0239536	0.228056	Nr1d2
0.160828	9.86171	0.0239807	0.228178	Camk2b
-0.188913	2.69547	0.0239944	0.228178	Tmed10-ps
-0.439794	2.09309	0.0240782	0.228694	Spef2
-0.30731	4.29399	0.024087	0.228694	Gm9803
0.472363	2.39658	0.0240912	0.228694	Gm2026
-0.393694	1.79518	0.0241048	0.228694	Plscr1
-0.25321	6.39905	0.0242347	0.229793	Ifi27
0.0975264	8.48128	0.024313	0.230401	Rps14
-0.243116	3.43006	0.0243441	0.2305	Rdh10
-0.233541	3.13239	0.0243518	0.2305	Gm973
0.423203	1.20056	0.0243845	0.230676	Morc2b
-0.135218	5.7213	0.0244195	0.230871	Specc1
0.669399	1.66684	0.0244335	0.230871	Pla2g2f
-0.123077	7.18349	0.0245167	0.231523	Degs1
-0.332197	4.13755	0.0245648	0.231843	Slc22a8
0.195723	2.97052	0.0245801	0.231853	Gm44950
0.206122	6.83196	0.0246889	0.232594	Dgat2
-0.09454	5.71093	0.0246932	0.232594	Ppp2r5e
0.233993	3.16506	0.0247157	0.232594	Rbm12b1
-0.131047	5.45842	0.0247158	0.232594	Exoc2
-0.405986	1.65617	0.0247803	0.233018	Kansl2-ps
-0.389024	2.31897	0.0247895	0.233018	Clec14a
-0.0830439	6.39311	0.024817	0.233027	Atraid
0.144059	4.29042	0.024819	0.233027	Etv3
-0.0884774	8.11383	0.0248766	0.233071	Ubc
-0.0930838	7.33126	0.0248887	0.233071	Tax1bp1
0.251504	4.50535	0.0249095	0.233071	Rbm26
0.899959	0.00790578	0.0249459	0.233071	Gm48967
-0.3134	1.41505	0.024956	0.233071	AI467606
0.13794	8.78477	0.0249704	0.233071	Rpl41
-0.514426	1.4582	0.0249749	0.233071	Gm13910
-0.511315	2.63885	0.0249755	0.233071	2410004P03Rik
-0.680212	0.627068	0.0249793	0.233071	Gm16201
0.136682	6.39229	0.0249879	0.233071	Sorbs2
0.208446	4.426	0.0249902	0.233071	Fam8a1
-0.128025	6.66364	0.025	0.233071	Endod1
-0.210639	2.75867	0.0250098	0.233071	Ghdc
0.366173	1.51973	0.0250254	0.233084	Mir8114
-0.190774	3.48083	0.0251008	0.233578	Tmem204
-0.126751	7.22746	0.0251162	0.233578	Ptprz1
-0.205823	3.91091	0.0251386	0.233578	Stom
0.0905524	8.26496	0.0251546	0.233578	Rps6
0.337531	2.09859	0.0251627	0.233578	Gimap6
-0.284077	1.83036	0.0251644	0.233578	Adap2
-0.155838	4.29337	0.0252216	0.233737	Sh3gl3
0.165464	3.7673	0.0252291	0.233737	Zfp61
0.134995	6.60047	0.0252412	0.233737	Trim44
-0.574842	3.63127	0.025253	0.233737	Foxj1
0.143729	3.76868	0.0252533	0.233737	Mphosph9
-0.433764	0.309466	0.0253316	0.234322	B3gnt7
-0.112469	4.87526	0.0253453	0.234322	Parl
-0.228552	2.02402	0.0254979	0.235466	Zbtb3
-0.109701	5.17828	0.0254979	0.235466	Arhgef18
-0.164702	3.63046	0.0256251	0.236506	Ctbs
0.147294	5.6601	0.0256751	0.236833	Wasf3
0.864608	0.306243	0.0257195	0.237108	Gm37204
0.408541	-0.0686542	0.0257588	0.237113	Gm10676
0.278384	1.97187	0.025765	0.237113	C2cd4b
0.327076	1.90048	0.0257817	0.237113	Asxl3
0.12398	4.2264	0.0257943	0.237113	Zfp64
0.256632	4.628	0.0257975	0.237113	Lingo2
-0.112073	7.02024	0.0258074	0.237113	S100b
-0.123729	5.77542	0.0258449	0.23723	Sec23b
0.612964	0.082554	0.0258544	0.23723	Gm45343
-0.130488	5.72531	0.0258733	0.23723	Timp4
0.110143	7.29585	0.0258783	0.23723	Hspe1
-0.126469	6.01831	0.0259212	0.237407	Ncstn
0.223793	6.67034	0.0259352	0.237407	Luc7l3
-0.11014	6.25835	0.0259414	0.237407	Uhrf1bp1l
0.226978	4.88228	0.0259857	0.23768	Cdh9
-0.112155	4.99526	0.0260485	0.238043	Ubr1
-0.626811	1.66849	0.02606	0.238043	Ppp1r36
0.22058	4.51181	0.0260762	0.238043	Foxk1
-0.318564	1.75555	0.0260839	0.238043	Gna15
0.083731	6.76706	0.026106	0.238112	Tmem170b
-0.998441	0.510925	0.026135	0.238243	Ooep
-1.19854	-0.437397	0.0261936	0.238643	Ces1d
-0.508835	2.74365	0.0262663	0.239172	Arhgap6
0.156368	8.57817	0.0263068	0.239307	Mmd
-0.111474	8.24927	0.0263106	0.239307	Idh3a
-0.407347	4.28495	0.026345	0.239487	Plagl1
-0.158527	3.48251	0.0263668	0.239551	Slc30a7
-0.136531	4.70012	0.0263966	0.239669	Mpv17l2
0.11106	5.70079	0.0264092	0.239669	Nsa2
0.0885423	6.05047	0.0265034	0.240219	Rbm8a
0.173419	2.70469	0.0265058	0.240219	Nxpe3
-0.257877	3.75825	0.026514	0.240219	Sms-ps
-0.603048	-0.150881	0.0265304	0.240234	Vpreb1
-0.682403	1.75223	0.0265853	0.240518	Cfap206
-0.115236	7.18994	0.0265913	0.240518	Ndufs8
-0.557952	2.97756	0.0266121	0.240523	Sfrp1
-0.462721	0.821729	0.0266322	0.240523	Naip2
0.190457	5.31934	0.0266362	0.240523	Maml2
-0.206767	4.33025	0.0266756	0.240637	Hrasls
0.106023	7.80404	0.0266823	0.240637	Rhob
0.14884	3.99949	0.0266931	0.240637	Snhg12
-0.36584	2.23143	0.026738	0.240797	Gcnt1
0.507327	1.76162	0.0267545	0.240797	Alkal2
-0.220047	3.07932	0.0267552	0.240797	Fam208b
-0.109742	5.31948	0.0267897	0.240974	Bag6
0.103981	5.61851	0.0268131	0.241032	Trafd1
-0.14012	6.54808	0.026836	0.241032	Slc27a1
-0.368566	2.64972	0.0268507	0.241032	Myo1f
-0.201066	2.94143	0.0268553	0.241032	Zkscan17
0.104198	5.85326	0.0268936	0.241243	Ttc33
0.122963	4.5032	0.0269391	0.241518	Eepd1
-0.315137	3.18673	0.0269677	0.241584	Atp11c
0.294267	1.47745	0.0269761	0.241584	Tomm6os
-0.155857	5.3462	0.0270378	0.241981	Rcbtb1
0.12458	5.15298	0.0270502	0.241981	Mlx
-0.622515	1.27423	0.0271147	0.242234	Dmrt3
-0.0928792	5.80906	0.0271172	0.242234	Gbf1
0.127186	4.97335	0.0271231	0.242234	Polr2i
0.168957	7.00225	0.0271657	0.242482	Btbd9
-0.201015	2.71473	0.0271861	0.242531	Mcm9
0.72482	1.88858	0.0272042	0.242535	Gm21887
0.107932	6.31359	0.0272164	0.242535	Jakmip1
0.113145	6.25445	0.0272396	0.24261	Gba2
-0.12697	4.95484	0.0272704	0.24273	Lclat1
-0.455913	2.04543	0.0272829	0.24273	Dnaic2
-0.155813	4.45846	0.0273211	0.242937	Comtd1
0.141448	6.60518	0.0274527	0.243974	Sept11
0.89911	-0.144176	0.0274898	0.244075	Gm42991
-0.404598	5.84599	0.027494	0.244075	Lgals3bp
-0.346454	4.63671	0.0275444	0.244389	Tmem98
0.150392	4.48951	0.0275722	0.244457	Dlc1
-0.133467	5.88108	0.0275821	0.244457	Glmp
0.0834635	6.09525	0.027598	0.244465	Pias1
-0.285238	2.4961	0.0276218	0.244532	Ptpn14
-0.116456	6.3501	0.0276356	0.244532	Dnm3
-0.14761	6.93779	0.0276742	0.244741	Gprasp2
-0.207615	2.27429	0.027737	0.245163	Setdb2
-0.165181	3.86487	0.0277546	0.245186	As3mt
-0.106592	5.15971	0.0277819	0.245279	Psmf1
0.300861	1.09127	0.0277953	0.245279	3110001I22Rik
-0.317204	3.03727	0.0278108	0.245283	Gm6206
-0.233228	1.67294	0.0278428	0.245432	Gm7276
0.326948	1.01815	0.0278675	0.245486	4933415A04Rik
0.20698	2.79905	0.027879	0.245486	Zbtb49
0.13884	5.91854	0.0279178	0.245663	Cyth1
-0.277773	2.48313	0.0279293	0.245663	Ifi30
0.150383	3.72625	0.0279874	0.245679	Zcchc9
-0.199232	3.17673	0.0279976	0.245679	Abi3
-0.12394	5.26188	0.0280136	0.245679	Erc1
0.968868	-0.0542154	0.0280159	0.245679	Gm45177
-0.169365	3.01513	0.0280163	0.245679	BC048403
0.169576	6.408	0.0280216	0.245679	Gabra2
-0.593149	2.04269	0.0280475	0.245762	H2-Eb1
0.301974	4.84333	0.0280612	0.245762	Pter
0.147632	5.50272	0.0281091	0.245902	Alcam
0.140872	7.44539	0.0281171	0.245902	Atp5k
-0.687692	1.01391	0.0281226	0.245902	Nek5
-0.122176	4.97794	0.0281376	0.245902	Tbcc
-0.0980721	6.32756	0.0281695	0.246049	Naa20
0.111827	8.11253	0.02822	0.246358	Rplp2
-0.174637	3.2233	0.0283308	0.247152	Cyp4v3
-0.373664	2.16819	0.0283413	0.247152	Cd86
-0.253984	2.75871	0.0284045	0.247571	Atp10a
-0.219455	6.50196	0.0284436	0.247778	Gsn
0.185392	4.85242	0.0285008	0.248144	Gatad2b
-0.316118	2.45919	0.0285244	0.248217	Phldb2
0.904547	0.915845	0.0285468	0.248279	3110080E11Rik
-0.159903	3.22568	0.0285956	0.248571	Arsk
-0.1161	7.57018	0.0286332	0.248765	Ndufa12
0.367285	2.70948	0.0286529	0.248804	Gpnmb
-0.0953457	6.21247	0.0287088	0.249156	Ppfia4
-0.243247	2.76843	0.0287338	0.249177	Intu
-0.347572	2.54499	0.0287496	0.249177	Gulp1
-0.285128	4.45066	0.0287571	0.249177	Igfbp3
-0.779679	-0.217422	0.0287862	0.249291	Marveld3
0.617024	-0.183237	0.0288098	0.249291	Gm37274
-0.453941	4.04815	0.0288302	0.249291	Car14
-0.122485	4.67793	0.0288314	0.249291	Nim1k
0.501749	0.355727	0.028873	0.249518	mt-Ti
0.093585	5.74184	0.0289398	0.249958	Fam104a
-0.204702	4.92935	0.0289546	0.249958	Fstl5
-0.167622	3.35244	0.0289987	0.250192	Zfp958
-0.594424	1.98418	0.0290125	0.250192	Bmp6
-0.407664	1.72989	0.0290403	0.2503	Lat2
-0.204576	2.78923	0.0290774	0.250487	Rab29
0.244154	2.75662	0.0291361	0.25086	Ramp3
0.10219	7.24533	0.0291984	0.250958	Laptm4a
0.10533	4.55869	0.0291993	0.250958	Prr3
-0.359432	0.550076	0.0292063	0.250958	Abca6
-0.154577	3.2379	0.0292313	0.250958	Tkfc
-0.433575	3.1866	0.0292348	0.250958	Gm11273
-0.484715	2.8729	0.0292399	0.250958	Eps8l2
0.115844	5.3341	0.0293845	0.251815	Sema4f
-0.646644	1.38168	0.0293882	0.251815	Lrrc74b
-0.393347	1.45757	0.0294105	0.251815	Mroh7
0.38	-0.188337	0.0294191	0.251815	Nlrc4
0.0997789	5.9975	0.0294271	0.251815	Bcl7b
-0.400258	0.75682	0.0294326	0.251815	Lrrc38
-0.688153	-0.217009	0.0294795	0.252013	Cutal
-0.258936	1.91872	0.0294866	0.252013	Rel
0.141321	6.50382	0.0295334	0.25228	Hist3h2a
0.129695	4.13097	0.0295826	0.252568	Prkx
-0.203351	4.76494	0.0296346	0.25288	Ninj1
-0.181935	4.64047	0.0297211	0.253485	Dock1
0.239774	4.63777	0.0298354	0.254327	Ubn2
-0.327269	1.70218	0.0298807	0.25458	Mapkapk3
-0.124583	5.24616	0.0299176	0.254674	Tnrc18
0.118254	7.88523	0.0299499	0.254674	Rpl38
0.0843519	7.8255	0.0299521	0.254674	Naca
-0.196054	3.39716	0.0299652	0.254674	Manba
-0.366416	4.87488	0.0299699	0.254674	Hbb-bt
-0.538232	2.29144	0.0300157	0.254901	Dlk1
-0.157251	4.72182	0.0300279	0.254901	4931406P16Rik
0.103073	6.04112	0.0300682	0.255007	Porcn
-0.215832	4.72886	0.0300746	0.255007	Camk4
-0.1434	4.58349	0.0300984	0.255007	Nbas
0.344826	0.78212	0.030103	0.255007	Chrna1
-0.176687	4.42585	0.0301393	0.255108	Spats2l
-0.214762	2.80993	0.0301463	0.255108	Trip10
-0.252005	4.47194	0.0301701	0.255177	Sod3
0.17776	3.3651	0.0301933	0.255241	Angptl6
0.252332	3.06249	0.030253	0.255613	Ascl1
0.224779	4.58193	0.0302943	0.25569	Gm12338
-0.269125	2.28417	0.0303042	0.25569	Olfm4
-0.155452	3.82166	0.0303093	0.25569	Abcc1
0.135182	7.66455	0.0303249	0.25569	Pkia
0.104131	5.5274	0.0303598	0.255852	Polr2f
-0.90162	3.45832	0.0304208	0.256087	Glp1r
-0.158697	6.53754	0.0304218	0.256087	Sox9
-0.281252	3.80239	0.0304538	0.256087	Sgk3
0.2533	4.87799	0.0304564	0.256087	Plekha2
-0.163796	6.41541	0.0304663	0.256087	Nr1d1
-0.370177	4.73524	0.0304994	0.256232	Elovl7
-0.136797	5.11904	0.030515	0.256232	Slbp
0.205536	5.07754	0.0305515	0.256406	Smad3
0.218327	4.97646	0.0305697	0.256427	Mmp16
-0.525831	-0.163921	0.0306277	0.25668	Gm8730
-0.884692	-0.0787093	0.0306314	0.25668	Cd300lg
0.277029	3.60968	0.0306924	0.257059	Fam171a2
-0.10486	5.66974	0.0307688	0.25752	Tpp2
0.158238	7.62196	0.0307791	0.25752	Gng7
-0.169913	4.93814	0.0309261	0.258617	Klf6
-0.20641	3.14362	0.0309453	0.258643	Rhbdd1
-0.0714037	8.23943	0.030961	0.258643	Nisch
-0.758609	0.175635	0.0309848	0.258709	4931406G06Rik
-0.142655	4.12897	0.0310104	0.258774	Papss2
-0.609674	-0.193594	0.0310276	0.258774	Hcar2
-0.662203	1.74746	0.0310426	0.258774	Pifo
0.96883	2.65054	0.0310582	0.258774	Gm42583
-0.103483	8.23638	0.031072	0.258774	Hk1
0.343411	0.793367	0.0311036	0.258875	Bcl6b
-0.279673	1.9846	0.0311283	0.258875	Adra2a
-0.46384	2.47716	0.0311403	0.258875	Sox1
0.975568	0.159673	0.0311605	0.258875	Gm44242
0.329533	0.697855	0.0311635	0.258875	Gm4045
-0.251959	2.345	0.0312187	0.259202	Grtp1
-0.0870538	5.57021	0.0312556	0.259375	Chm
-0.233387	3.61697	0.0313249	0.259818	Cep162
-0.472448	1.65006	0.0314033	0.260336	Maats1
-0.264008	2.89455	0.0314565	0.260587	Anxa4
-0.0861672	6.64332	0.0314884	0.260587	Ccpg1
0.246304	2.17955	0.0314972	0.260587	Kcns1
-0.118351	4.04649	0.0314976	0.260587	Ttc27
0.17737	5.8151	0.0315652	0.260998	Mapk3
-0.0873643	7.42774	0.0315793	0.260998	Acox1
-0.540488	3.57654	0.0316103	0.261034	Pcolce2
-0.502988	0.515528	0.0316401	0.261034	AC115119.1
-0.326295	7.49381	0.0316632	0.261034	Hbb-bs
-0.209387	2.07058	0.0316751	0.261034	Hykk
-0.515828	0.176623	0.0316755	0.261034	Car13
-0.617564	0.588246	0.0317487	0.261034	Dnajb13
0.901935	0.412717	0.0317541	0.261034	2900022M07Rik
0.167575	4.65871	0.031769	0.261034	Tiparp
-0.15483	4.95924	0.031782	0.261034	Sil1
-0.257488	3.01431	0.0317845	0.261034	Ecm2
-0.206759	4.45925	0.0317871	0.261034	Zfp941
0.0978866	6.59646	0.0317875	0.261034	Ablim2
-0.335816	5.5653	0.031792	0.261034	Car12
0.191145	4.37204	0.0318248	0.261075	Mllt6
0.107996	6.09712	0.0318334	0.261075	Safb
0.111389	6.35294	0.0318625	0.261075	Ube2e2
0.684134	-0.366575	0.0318656	0.261075	A430106G13Rik
0.466858	-0.221479	0.0318772	0.261075	1700124L16Rik
-0.306215	1.09513	0.0319413	0.261378	Bcl2l12
0.125055	4.83294	0.0319473	0.261378	Srek1ip1
-0.0757641	7.71304	0.0319622	0.261378	Eif5
0.110573	7.27275	0.0319857	0.261438	Ndufb1-ps
0.193935	2.56857	0.0320736	0.262026	A230056P14Rik
-0.406442	0.277691	0.0321077	0.262143	Kirrel
0.0965994	5.45794	0.0321202	0.262143	Ccnt1
0.0877368	6.18226	0.032163	0.262361	Cd2bp2
-0.0892544	5.99403	0.0321895	0.262446	Bcap29
-0.272463	2.90996	0.0322143	0.262517	Sox1ot
[truncated: 14,291 more rows]
