# Supplementary material for: A Trem2R47H mouse model without cryptic splicing drives age- and disease-dependent tissue damage and synaptic loss in response to plaques
Source: Mol Neurodegener. 2023 Feb 17;18:12. doi: 10.1186/s13024-023-00598-4 (PMC9938579; doi:10.1186/s13024-023-00598-4)
Supplement: Supplementary file 1 — Additional file 1. . [file 13024_2023_598_MOESM1_ESM.zip › Trem2 CPZ vs control DEGs.xlsx]

## Sheet: WT CPZ vs ctrl
logFC	logCPM	PValue	FDR	gene name
4.86137	1.21112	3.62666e-41	5.8741e-37	Ccl4
4.31484	1.00851	1.80533e-33	1.46205e-29	Ccl3
1.59131	4.40985	3.12428e-29	1.6868e-25	Nupr1
4.84527	1.38439	5.09337e-27	2.06243e-23	Itgax
4.18495	2.0507	4.38044e-26	1.419e-22	Clec7a
4.97866	1.67266	6.98106e-25	1.88454e-21	Cst7
2.0889	5.24055	6.10459e-23	1.41252e-19	Lyz2
2.2702	2.53932	1.61085e-21	3.26136e-18	Cd52
2.58428	2.43257	1.15057e-20	2.07064e-17	Ccl6
1.28542	4.66631	2.93928e-17	4.32796e-14	Serpina3n
2.13869	1.71298	2.85136e-17	4.32796e-14	Atf3
1.57074	2.54128	4.49472e-17	6.06674e-14	Capg
2.85672	0.157062	1.21966e-16	1.51961e-13	Gdf15
1.60656	3.84156	2.7202e-16	3.14708e-13	Cd68
1.12175	2.92487	6.12399e-16	6.61269e-13	Eif4ebp1
2.49869	1.89685	7.61286e-16	7.7066e-13	Trib3
2.54666	1.59344	2.03838e-15	1.94209e-12	Col5a3
1.18129	4.71484	5.39878e-14	4.858e-11	Tyrobp
2.30398	1.14242	2.84068e-13	2.4216e-10	Cybb
1.82868	2.25151	4.93603e-13	3.99744e-10	Slc11a1
2.27691	2.07137	9.88612e-13	7.62502e-10	Lgals3
1.26168	2.32799	1.91575e-12	1.41043e-09	9630013A20Rik
1.53475	4.55233	2.41615e-12	1.70149e-09	Cd74
2.12197	-0.0081132	2.96311e-12	1.99973e-09	Cyb5r2
1.00835	6.76368	4.5754e-12	2.96431e-09	Ctss
1.98401	0.893865	5.51131e-12	3.43333e-09	Cd48
1.44256	2.38908	6.57632e-12	3.94506e-09	Cd14
0.910621	3.86469	1.03207e-11	5.97018e-09	Ly86
1.10562	3.15241	1.13898e-11	6.36141e-09	Irf8
-1.06123	7.21877	1.48763e-11	8.03169e-09	Mal
1.72921	4.40175	1.63177e-11	8.52573e-09	Atf5
2.39987	0.603345	2.72006e-11	1.37678e-08	Ch25h
1.52362	8.73797	4.61418e-11	2.26472e-08	Gfap
1.40116	2.82459	1.52432e-10	7.26161e-08	Itgb2
1.07491	4.48661	1.99275e-10	9.2219e-08	Trem2
0.83197	6.09302	6.39059e-10	2.87523e-07	C1qb
0.824164	5.03836	7.46156e-10	3.26635e-07	Slc14a1
1.45282	2.17226	8.83992e-10	3.7679e-07	C3ar1
0.934556	5.94181	9.41171e-10	3.90875e-07	C1qc
1.31458	2.59704	9.81878e-10	3.97587e-07	Osmr
1.22537	2.51712	1.71249e-09	6.76518e-07	Hmox1
0.89207	4.10932	2.03739e-09	7.85704e-07	Fcer1g
1.3057	1.49296	2.1432e-09	8.0729e-07	Plaur
0.675719	5.84335	2.42633e-09	8.93167e-07	Ctsz
1.24186	1.93878	3.74523e-09	1.34803e-06	Fcgr1
0.901141	4.80281	4.00819e-09	1.41132e-06	Lgals3bp
1.39894	2.36681	6.15648e-09	2.12163e-06	Ptprc
1.34267	2.0114	8.61966e-09	2.9086e-06	Cd84
0.683541	8.01773	1.04605e-08	3.45773e-06	B2m
0.909925	4.58615	1.10465e-08	3.57841e-06	Fcgr3
1.04236	2.47373	1.27211e-08	4.04009e-06	Oasl2
1.30057	2.02343	1.37261e-08	4.27541e-06	Cxcl16
1.24141	3.53323	1.41446e-08	4.32265e-06	Lag3
2.39777	0.215367	1.51641e-08	4.5484e-06	Ifi204
1.61534	1.21941	2.55407e-08	7.52149e-06	Cd180
1.0674	2.57136	3.85731e-08	1.11566e-05	Ptafr
0.887193	6.10235	4.21367e-08	1.19735e-05	C1qa
1.27033	0.841852	5.14361e-08	1.4364e-05	Oas1a
1.39573	0.559982	5.80441e-08	1.59346e-05	St14
1.17274	4.76524	6.04533e-08	1.63194e-05	C4b
0.711894	3.81305	6.71818e-08	1.78384e-05	Mthfd2
-1.19902	0.433838	1.11663e-07	2.91711e-05	A230009B12Rik
1.09597	2.23793	1.31118e-07	3.37098e-05	Hvcn1
1.32323	1.75702	1.5529e-07	3.93005e-05	AU020206
2.37261	0.0880599	2.30083e-07	5.7333e-05	Cxcl10
0.587455	5.27687	2.74365e-07	6.73318e-05	Abca1
0.81019	3.17234	3.04588e-07	7.3633e-05	Ifit3b
1.49819	0.432826	3.14641e-07	7.49448e-05	Slc15a3
0.659933	7.11405	4.62679e-07	0.000108609	H2-D1
0.808277	3.49056	5.47199e-07	0.000126614	Tor3a
-1.4385	1.00019	6.11282e-07	0.000135629	Gm42756
0.645429	3.23583	6.0979e-07	0.000135629	Lair1
1.17223	1.70774	6.05239e-07	0.000135629	Ccl9
1.39788	1.06998	6.82648e-07	0.000149417	Slamf9
2.38885	-0.221135	7.09093e-07	0.000153136	Cd22
0.63861	5.25878	7.94111e-07	0.00016924	Slc7a11
0.724871	4.34412	8.6515e-07	0.000181985	Chil1
0.540396	5.40795	9.49192e-07	0.000194772	H2-K1
0.71153	3.62274	9.49988e-07	0.000194772	Gadd45a
1.08319	1.83346	1.04182e-06	0.00021093	Csf3r
0.671535	5.50897	1.42759e-06	0.000285465	Cdkn1a
1.48444	0.0397063	1.4486e-06	0.000286134	Ticam2
0.617209	8.6306	1.52873e-06	0.000298323	Ctsd
1.10852	1.68146	2.01873e-06	0.000389254	Usp18
1.75728	0.156616	2.11787e-06	0.000403566	Siglecf
0.77307	3.72462	2.38192e-06	0.000448604	Plek
1.12703	2.58699	2.59579e-06	0.000483265	Fcgr2b
1.49999	0.318499	3.34859e-06	0.000616331	Plau
1.08215	2.43295	3.48903e-06	0.000634964	Ifit1
1.37673	0.534136	3.9257e-06	0.000706496	C3
0.72125	3.77673	4.51167e-06	0.000777058	Cyba
0.757245	3.4208	4.51664e-06	0.000777058	Pld4
0.920163	1.6563	4.36641e-06	0.000777058	Dnaic2
1.05081	1.64432	4.45748e-06	0.000777058	Irf7
1.21386	0.0818048	4.55767e-06	0.000777058	Naip2
0.578089	3.36631	6.27968e-06	0.0010595	Aif1
0.87811	1.72305	6.41831e-06	0.00107173	Klhl6
0.61303	3.9741	6.78297e-06	0.00112106	Arid5a
1.28721	2.70496	6.90018e-06	0.00112891	Gpnmb
1.09502	6.58146	7.20697e-06	0.00116731	Spp1
1.19954	1.77848	7.45422e-06	0.00119541	Myo1f
0.753094	1.589	7.7607e-06	0.00123235	Tgif1
0.462128	7.40359	8.3578e-06	0.00131428	Slc3a2
-1.21116	0.991002	1.03094e-05	0.0016056	Sgk2
0.953361	1.46571	1.15541e-05	0.0017823	Tifab
1.11843	1.62805	1.16946e-05	0.00178696	Rab7b
1.57414	0.378399	1.2163e-05	0.00184116	Igsf6
1.1294	1.25703	1.26754e-05	0.00190096	Gpr183
-0.598697	5.86866	1.28877e-05	0.00191507	Lpar1
0.813821	2.25846	1.33558e-05	0.00196658	Fyb
-0.863807	1.48635	1.47297e-05	0.00214934	Ninj2
-1.07163	2.43322	1.50749e-05	0.00216972	Abca8a
1.31746	3.0772	1.52713e-05	0.00216972	Mpeg1
2.2488	-0.366624	1.52527e-05	0.00216972	Fgr
0.51334	4.05614	1.59036e-05	0.00223992	Adamts1
1.44576	1.53579	1.65821e-05	0.00231534	Tlr2
0.469939	3.37543	1.74856e-05	0.00242063	Hspb6
1.14193	1.36767	1.9197e-05	0.00263503	Bcl2a1b
0.932881	2.32078	2.03832e-05	0.00277434	H2-Aa
-0.5963	7.74285	2.38135e-05	0.00321422	Cldn11
0.968773	1.69738	2.71662e-05	0.00363645	Cd86
0.525522	3.58056	2.78301e-05	0.00369478	Pnpla7
0.863502	1.54142	2.89572e-05	0.00381317	P2ry6
0.983402	1.14867	2.99271e-05	0.00390911	Gm8995
-0.961177	0.831878	3.26557e-05	0.00423139	Gxylt2
0.596967	4.12112	3.32897e-05	0.00427931	Irgm1
0.437563	6.12212	3.4286e-05	0.00434759	Grn
0.712605	1.97609	3.43577e-05	0.00434759	Icam1
1.38877	0.195677	3.58644e-05	0.00450307	Tagap
-1.38542	1.71523	3.71947e-05	0.0045988	Aqp1
-0.771316	2.41269	3.69515e-05	0.0045988	Erbb3
0.622005	2.98333	3.771e-05	0.00462719	Irf9
1.20443	1.37181	3.98129e-05	0.00484849	Lat2
0.657003	3.97145	4.63188e-05	0.00559869	Ctsh
0.591986	5.39826	4.83482e-05	0.00580071	Laptm5
0.937391	1.29773	4.91906e-05	0.00585838	Apobec1
0.704607	3.04012	4.97516e-05	0.00588195	Psmb8
1.37428	0.0732504	5.32224e-05	0.00624669	Slfn8
-0.405421	6.50502	5.48559e-05	0.0063921	Cldn5
0.869284	2.55916	5.53726e-05	0.00640621	Rtp4
0.808127	2.51801	5.90299e-05	0.00678091	Ptpn6
-0.844464	4.60275	6.22018e-05	0.00709494	Ppp1r14a
0.750748	2.2176	6.89186e-05	0.00780612	Fermt3
1.05176	1.44258	7.06743e-05	0.00794938	Apoc1
0.78812	1.89684	9.53809e-05	0.0106544	Hcls1
0.75579	4.04367	0.000102266	0.0112683	Ifit3
1.07418	1.42895	0.000102268	0.0112683	Lpo
0.752584	1.91466	0.000104105	0.0113432	Ncf2
0.817844	1.38898	0.000104349	0.0113432	Dock2
0.715699	2.62759	0.000109668	0.0118419	Nckap1l
-1.0014	0.973506	0.000137966	0.0147989	A330015K06Rik
0.81839	1.22908	0.000145405	0.0154943	Hck
-0.42331	4.78149	0.000153513	0.0162513	Fjx1
0.553328	6.6886	0.0001601	0.0168386	Hexb
0.624389	4.05787	0.000163655	0.0171015	Unc93b1
-1.75728	0.547847	0.000167602	0.0174016	1700012B09Rik
-0.727592	3.36872	0.000172408	0.0177439	Smoc2
-0.43591	8.23169	0.000174185	0.0177439	Car2
-0.354759	6.42917	0.000173922	0.0177439	Desi1
0.513646	3.37458	0.000190191	0.0192532	Phyhd1
0.921123	1.47864	0.000195634	0.0196812	Tent5c
0.869688	2.668	0.000205885	0.0205847	H2-Ab1
0.613539	2.76837	0.000207675	0.0206362	Bst2
0.47056	4.83409	0.00022493	0.0219469	Ddit3
0.614619	3.90256	0.000222413	0.0219469	Pros1
0.674532	1.37315	0.000224926	0.0219469	Tmco4
0.952393	-0.118587	0.000229866	0.0222942	Ttll13
0.706644	2.60052	0.00024625	0.0237412	Spi1
0.374548	4.96867	0.000249182	0.0238817	Msn
-0.475709	3.67417	0.000254973	0.0242929	Gamt
0.682091	1.67456	0.000260655	0.024689	Ifi30
0.27841	6.71812	0.000268034	0.025124	Eprs
0.431481	3.43725	0.000268349	0.025124	Pdlim4
0.817241	1.61938	0.000275819	0.0256749	Tbxas1
1.2015	0.519068	0.000287005	0.0265635	Csf2rb
0.764976	1.66516	0.000297957	0.0274205	Trim30a
0.848135	1.70068	0.000315713	0.0288904	Cd300c2
0.444566	3.31652	0.000348206	0.0316847	Tagln2
-0.447754	6.04034	0.000362777	0.0326439	Cmtm5
0.751938	2.23443	0.000361718	0.0326439	Glipr2
0.370443	4.11159	0.000374561	0.0328686	Gusb
0.460724	4.08304	0.000375421	0.0328686	Tgfbr1
0.708114	1.33779	0.00036749	0.0328686	Clec5a
0.803631	2.29703	0.000375117	0.0328686	G530011O06Rik
0.941976	0.710347	0.000372971	0.0328686	Hk3
-0.541598	3.3858	0.000382415	0.0332744	Ogn
0.363653	11.4271	0.000384164	0.0332744	Apoe
0.801254	2.90527	0.00040039	0.0343127	Gbp3
0.942649	0.673983	0.000399627	0.0343127	Mypn
-0.594851	2.13368	0.000415658	0.0354337	Bmp6
0.518968	2.82599	0.000419766	0.0355966	Abi3
0.504199	5.89028	0.000431567	0.0364067	Csf1r
0.451041	3.26338	0.000435685	0.0365637	Cmtm3
0.472319	2.71745	0.000441637	0.0367252	Rel
0.625942	3.34688	0.000442144	0.0367252	Ctsc
0.338312	6.20768	0.000451925	0.037271	Sat1
0.489573	5.92497	0.000453318	0.037271	Srebf1
1.03263	2.96295	0.000458991	0.0375469	Ngfr
0.943743	1.47334	0.00047796	0.0389021	Slfn2
0.444898	3.59953	0.00048721	0.0394567	Sfrp1
0.467671	4.38563	0.000530704	0.0427653	Aldh18a1
0.453629	3.40092	0.000548266	0.0437452	Tspo
0.526396	3.47706	0.000547779	0.0437452	Lcp1
-0.52944	4.8226	0.000580224	0.046068	Efhd1
0.50502	2.63004	0.000588094	0.0464651	Cd33
-0.58837	5.27144	0.000603193	0.0474268	Opalin
0.896755	0.509639	0.000619165	0.0484474	Arhgap9
-0.836871	0.41495	0.000638209	0.0496975	Bank1
-0.323885	4.84543	0.000668846	0.0518339	2810468N07Rik
0.584104	4.03997	0.000694511	0.0535666	Cd53
0.420154	5.4108	0.000713493	0.0545764	Axl
-0.443692	7.3182	0.000715108	0.0545764	Mfge8
0.691276	3.45128	0.000717711	0.0545764	Cebpd
-0.625682	2.58747	0.000782802	0.0591853	Stra6
0.931018	0.801144	0.000785629	0.0591853	Ms4a6d
0.556169	3.48739	0.000892038	0.0668905	Inpp5d
0.915105	0.378853	0.00097088	0.072467	Arhgap4
0.931531	3.32644	0.000981357	0.072913	Mab21l2
0.732055	1.43757	0.00101238	0.0748745	Rac2
-0.796792	0.838172	0.00103353	0.076091	Cfap61
-0.319043	4.0994	0.0010562	0.0772211	Banp
0.476932	4.30863	0.00105841	0.0772211	Slc7a5
0.517709	9.63969	0.00107847	0.0783316	Trf
0.440598	6.26281	0.0011044	0.0798572	Tril
-1.03107	1.26538	0.00116302	0.0837216	Wnt6
-0.837594	1.31392	0.00121525	0.0870945	Wfdc18
0.506866	5.92249	0.00123011	0.0877715	Etnppl
-0.33818	4.62441	0.0012556	0.0888525	Arhgef28
0.690707	1.40749	0.00125623	0.0888525	Gna15
0.962005	2.33939	0.00127038	0.0894621	Thbs4
0.501018	3.32009	0.00131865	0.0924593	Rhbdd1
0.392926	2.87629	0.00134308	0.093623	Tnfrsf12a
0.728728	4.37656	0.0013468	0.093623	Lpl
0.57316	2.0505	0.0013579	0.0938889	AI506816
-0.346897	3.88643	0.00136222	0.0938889	Ifitm2
0.546352	1.50762	0.00139769	0.095508	Mgmt
0.920921	0.0454552	0.00140234	0.095508	Trp53cor1
0.858732	-0.140346	0.0014034	0.095508	C530044C16Rik
0.871536	0.756712	0.00144266	0.0975502	9930111J21Rik1
0.888413	1.25503	0.00144546	0.0975502	Rasal3
-0.498248	9.63295	0.00145513	0.0977959	Ptgds
-0.591729	3.54676	0.00151082	0.101119	Bgn
-0.36467	5.75517	0.00155309	0.102248	Homer2
-4.60871	4.69109	0.00155618	0.102248	Gh
0.898751	-0.074472	0.00155999	0.102248	Dna2
-0.511892	4.51662	0.00156438	0.102248	Anln
-0.526972	1.82617	0.00156701	0.102248	Rassf9
-0.955422	-0.237272	0.00157041	0.102248	Gm30371
0.389288	5.30514	0.00157188	0.102248	2900052N01Rik
-0.217036	7.32989	0.00161934	0.104914	Gstp1
-0.279155	4.86179	0.00165058	0.106359	Trps1
-0.426308	5.91826	0.00165478	0.106359	Igfbp2
-0.750672	0.325056	0.00166387	0.106521	Mfap4
0.700454	1.48459	0.00169326	0.107975	H2-DMb1
0.666998	1.82243	0.00175173	0.111266	Il10ra
-0.519718	2.11528	0.00180218	0.113658	Crybb1
0.450379	5.61326	0.00180342	0.113658	Cyp2j9
0.368725	5.20349	0.00181279	0.113805	Atp11b
0.58583	2.43051	0.00183355	0.114512	Csrnp1
0.650457	2.25844	0.00183818	0.114512	Adcy7
-0.473343	10.9827	0.00185046	0.11454	Plp1
0.463489	4.69512	0.00185278	0.11454	Tiparp
-0.386006	3.47787	0.00188795	0.116271	Tgm2
-0.719085	1.8867	0.00190002	0.11657	Pkp2
-1.24319	1.53102	0.00190991	0.116735	Alx4
-0.951511	1.58396	0.00195051	0.118769	Smtnl2
0.247582	5.98616	0.00196975	0.119491	Slc25a36
0.7262	0.366639	0.00208844	0.126218	Aurka
0.855397	0.780761	0.00211678	0.127094	Tlr13
-0.586272	4.34392	0.00214106	0.127094	Gjc2
-0.220921	6.63468	0.00215184	0.127094	Taldo1
0.988867	0.342566	0.00215283	0.127094	Glipr1
0.53063	4.63298	0.0021542	0.127094	Fcrls
0.380543	5.03835	0.00215502	0.127094	Arpc1b
0.506361	2.17904	0.00215785	0.127094	Rnf213
0.466202	3.66141	0.00217922	0.127887	S1pr3
-0.423665	3.30908	0.00225069	0.131247	Cpm
0.684206	1.5569	0.00225269	0.131247	Pik3cg
0.303025	4.36277	0.00226616	0.131559	Relt
0.989555	0.210771	0.00230205	0.132168	Il1a
0.446974	2.29381	0.00230335	0.132168	Akna
-0.444725	3.74144	0.00230647	0.132168	Sh3gl3
-0.952679	0.0346658	0.00230929	0.132168	9430060I03Rik
0.864454	0.993237	0.00236944	0.134877	Aspg
-1.40268	0.761865	0.00237327	0.134877	Krt18
0.478604	2.45071	0.00241423	0.136725	Lsp1
0.784856	0.973555	0.00244702	0.137841	Lpxn
-0.414947	2.63812	0.00245427	0.137841	Sox17
0.361861	4.62202	0.00245947	0.137841	Stat1
0.834669	0.0908686	0.00257053	0.143569	Gm8355
-0.263554	6.2729	0.00261833	0.145736	Fdps
-0.590243	2.29445	0.0026438	0.146547	Col12a1
0.412995	2.16855	0.00265099	0.146547	Zfp454
0.88902	1.69659	0.00271929	0.149324	Iigp1
-1.64346	1.38799	0.00271967	0.149324	Cbr2
0.478279	3.113	0.00275357	0.150674	Tent5a
0.327786	4.71208	0.00277522	0.151347	Dock1
0.436464	4.21891	0.00281053	0.152529	Sowahb
-0.538237	3.26716	0.00281572	0.152529	Prrg1
-0.396895	3.32657	0.00283927	0.153292	Gldc
0.329042	4.46093	0.00288133	0.155046	Sh2d3c
0.659529	2.93389	0.00290634	0.155874	Cd72
-0.486584	2.78	0.00291632	0.155893	Rps16-ps2
-0.399565	3.28378	0.00295924	0.157352	Gpt
-0.343483	5.53907	0.00296496	0.157352	Ccp110
0.756645	1.68799	0.00297276	0.157352	Cd274
-0.500882	5.7493	0.0029997	0.158261	Fa2h
-0.388206	4.59147	0.00300968	0.158272	Foxo1
0.445737	2.1969	0.00304047	0.159374	Parp3
0.74539	0.709746	0.00305094	0.159407	Hlx
0.294864	9.47496	0.00309517	0.161198	Ctsb
0.53248	1.97198	0.00310943	0.161421	H2-M3
-0.572719	2.4967	0.00312024	0.161465	Gkn3
0.50891	3.85291	0.00322187	0.165737	Esyt1
0.291885	7.47411	0.00322979	0.165737	Lgmn
-0.734563	4.30274	0.00323349	0.165737	Frzb
-0.306714	3.59447	0.00327525	0.167348	Tinagl1
1.03234	-0.215868	0.0033003	0.168098	4930513N10Rik
-0.700028	4.30675	0.003342	0.169688	Islr
-0.777686	0.415611	0.00348711	0.176487	Hrct1
-0.551244	2.00762	0.0034977	0.176487	Rasl12
0.283446	5.80485	0.00358322	0.18024	Tapbp
0.663	1.06286	0.0036426	0.18255	Pctp
0.710249	1.07682	0.00365167	0.18255	Il2rg
0.746782	1.26851	0.00372037	0.185412	Mid1-ps1
0.368271	2.52991	0.00375387	0.18626	Myd88
1.1625	-0.109261	0.00376806	0.18626	Csf2rb2
-0.425975	4.6758	0.00377188	0.18626	Ndnf
-0.225265	8.05043	0.00378668	0.186422	Rps7
-0.361747	3.62068	0.00380243	0.18663	Palmd
-0.306693	3.72386	0.00381631	0.186746	Maml3
-0.647022	0.962857	0.00395949	0.193168	Pln
-1.24484	0.476037	0.00402247	0.195652	Igfbpl1
-1.06044	6.55899	0.00404467	0.195763	Fabp7
0.533241	3.11767	0.00404893	0.195763	Lgals9
-2.286	3.93575	0.0041355	0.198304	Omp
0.574722	4.16163	0.00413713	0.198304	Cd38
0.605858	2.33773	0.00413823	0.198304	Gbp6
0.582655	1.99015	0.00418667	0.200034	Apobec3
-0.405258	2.42366	0.00422069	0.201066	Nudt7
0.272808	5.53842	0.00429362	0.203768	Slc1a4
0.715496	1.47642	0.00430257	0.203768	Tnfaip8l2
0.703954	1.86467	0.00432348	0.203769	Pik3ap1
0.690407	0.509058	0.00433826	0.203769	Xlr
-1.1918	0.239519	0.0043481	0.203769	Vwa3b
0.948127	-0.00443439	0.00438418	0.203769	Fbxo40
0.375978	3.45656	0.0043861	0.203769	Gm6145
0.454045	3.06223	0.00438871	0.203769	Cyp4f14
-0.426969	4.80782	0.0043947	0.203769	Kctd4
0.366104	3.94413	0.00440324	0.203769	Ciart
0.77428	0.673054	0.00461648	0.213029	AC102342.2
-0.977389	2.125	0.00465204	0.21406	Sp7
0.993079	1.27435	0.0046822	0.214604	Ugt1a6a
-0.759669	1.31053	0.00469036	0.214604	Kctd14
0.351693	3.51685	0.00472379	0.215305	Csf1
0.412783	4.04741	0.00473227	0.215305	Slco2b1
0.798757	0.871064	0.00477128	0.216311	Pappa2
0.379796	4.4577	0.0047811	0.216311	H2-T23
0.780987	3.8118	0.00480152	0.21663	A2m
-0.732582	1.22606	0.00491768	0.220732	Ppp1ccb
0.401491	5.32207	0.00491969	0.220732	Vim
0.259128	7.30856	0.00503335	0.224878	Aars
-0.371292	4.18802	0.00503986	0.224878	Micall1
0.437369	7.55779	0.00509631	0.226276	Lrrc8a
-0.547531	2.88163	0.00509914	0.226276	Gm21984
-0.572947	1.63141	0.00526938	0.233192	Acot5
0.252744	5.6201	0.00533297	0.235363	Plxdc2
0.460334	3.18826	0.00542884	0.238943	Mid1
-0.357761	3.63158	0.00548028	0.240477	Rspo3
-0.510631	2.67811	0.00549339	0.240477	Hist2h2be
-0.590493	4.52996	0.00556587	0.242993	Myo5b
-0.270028	6.9025	0.00571359	0.248771	Atp1b3
0.429323	3.43742	0.00573973	0.248796	Sik1
1.67789	2.55844	0.00574488	0.248796	Tph2
0.663617	1.31737	0.0057834	0.249796	Vav1
0.267769	6.77699	0.00584223	0.251667	Arhgef2
0.3542	5.92904	0.00587686	0.252487	F3
-0.57927	2.53083	0.00591835	0.252977	Sec14l5
0.367577	3.43533	0.00594983	0.252977	Csf2ra
0.294096	3.59585	0.00598649	0.252977	Mylip
0.848322	0.313018	0.00599766	0.252977	Was
0.374752	3.74695	0.00601346	0.252977	Igfbp3
0.73759	0.764557	0.00601523	0.252977	Gm49322
0.256127	6.0016	0.00605399	0.252977	Aldh1l1
-0.44285	6.38075	0.00605488	0.252977	Gsn
-0.337732	5.27642	0.00606094	0.252977	Tmeff1
0.350663	4.1602	0.00606343	0.252977	Skap2
0.344717	5.82162	0.0060781	0.252977	Phlda3
0.375334	4.13575	0.00608756	0.252977	Gadd45b
-2.0377	3.08978	0.00609132	0.252977	Stoml3
-0.231799	6.46971	0.00612092	0.253438	Ptpra
0.592869	1.12553	0.0061337	0.253438	Sh3bp2
0.250174	5.19236	0.00623325	0.256896	Slc7a1
-0.681349	2.40753	0.00628866	0.258521	Lbhd2
-0.298194	5.43363	0.00633731	0.259862	Pip4k2a
0.593595	0.845042	0.00637049	0.259954	Sp110
0.269464	3.99833	0.00637165	0.259954	P2rx4
0.874615	0.314452	0.0064906	0.263632	Neurl3
0.436089	5.78355	0.00649976	0.263632	Cx3cr1
0.27751	7.92201	0.00651258	0.263632	Luzp2
-0.36802	5.26264	0.00652691	0.263632	Syt17
-0.514649	3.33271	0.00655505	0.26411	Col1a1
-0.341189	4.46739	0.00667723	0.268365	Garem1
0.58877	0.613862	0.00669818	0.26838	Abcb1b
-0.447537	4.41507	0.00672475	0.26838	Matn2
0.55324	3.78453	0.00672731	0.26838	Cyth4
0.705961	0.200214	0.00683461	0.271991	Gm6712
-0.821666	3.93689	0.00686221	0.27242	Hmgcs2
0.463993	1.99177	0.00689895	0.273209	Pycr1
-2.05234	3.84388	0.00694912	0.274524	S100a5
-0.210052	5.54285	0.00700777	0.275897	Enoph1
-0.299258	3.20019	0.00701794	0.275897	Snx9
0.887937	-0.31071	0.00707184	0.277343	Gen1
0.670514	2.22268	0.00710232	0.277865	Tap1
-0.551909	0.624865	0.00714624	0.27891	Nuf2
-0.863359	-0.40864	0.00727076	0.282869	Il12rb1
-0.29563	5.33346	0.0072962	0.282869	Josd2
0.310606	4.49231	0.00731126	0.282869	Olig2
0.649704	0.211083	0.00731755	0.282869	Gm3739
0.306559	4.06386	0.00735582	0.283672	Slc29a3
0.56507	1.80863	0.00739429	0.284478	Fam78a
0.556166	0.833972	0.007432	0.285251	Ang
0.481215	2.57	0.00747015	0.285326	Bbc3
0.472724	2.24269	0.00747883	0.285326	Hk2
0.279477	4.12809	0.00748679	0.285326	Elf2
-0.281769	5.99949	0.00756	0.28744	Klhl2
-0.448417	2.10898	0.00759532	0.287978	Csrp2
-0.330917	3.76051	0.00762245	0.287978	Wnt5a
0.404093	2.64607	0.00764894	0.287978	9930111J21Rik2
-0.342468	3.61854	0.00764942	0.287978	Tspan33
0.376897	2.13472	0.00767299	0.287978	Adap2
-0.318597	6.33019	0.00769648	0.287978	Cnih2
2.16841	1.64824	0.00769863	0.287978	Slc6a4
-0.307414	5.39843	0.00775411	0.289386	Enho
0.734012	-0.150164	0.00781802	0.290632	Traf3ip3
0.511158	2.23828	0.00782341	0.290632	P4ha3
-0.640123	0.705372	0.00788266	0.291108	Meig1
-0.221431	5.37467	0.00788391	0.291108	Polr1d
0.387854	1.80821	0.00789816	0.291108	Rbpms2
-0.316164	2.73699	0.00791217	0.291108	Rpusd3
-0.212141	5.08535	0.00792608	0.291108	Cavin3
0.670274	0.694762	0.00801841	0.293833	AC114539.1
0.706341	0.871689	0.00811083	0.296549	Trim30d
-0.3296	5.00893	0.00817533	0.298234	Ripor2
-0.381294	6.3418	0.00822896	0.299516	Tspan2
0.522606	2.19153	0.00831016	0.301793	Sp100
-0.561245	1.58344	0.00847294	0.30638	Gm3693
0.592269	0.656929	0.00847429	0.30638	Slc7a7
0.733249	1.52904	0.0084979	0.306549	Gm42856
0.921261	0.191867	0.00855456	0.307907	Gm42047
0.361157	5.42795	0.00880961	0.316384	Man2b1
0.32811	4.03713	0.00893553	0.320196	Mtmr10
0.355428	3.35829	0.00904748	0.323021	Cryzl2
0.488239	2.46043	0.00905425	0.323021	Cntn5
-0.333861	4.46164	0.00907826	0.323166	Shtn1
0.827916	1.14469	0.00923486	0.327768	Cxcl5
0.317734	2.61025	0.00924801	0.327768	Zfp599
1.05685	-0.349044	0.00929058	0.328253	Ccl12
0.575484	2.03214	0.00930224	0.328253	Ggta1
-0.43561	3.36586	0.00943067	0.331534	Sox18
-0.268544	4.86992	0.00943615	0.331534	2021-03-08
-0.50427	4.96885	0.00946637	0.331876	Pcdh20
-0.267449	5.37126	0.00948931	0.331962	Sypl
-0.341719	3.99949	0.00957713	0.333431	Thbd
-0.472938	10.3371	0.0095825	0.333431	Mobp
-0.239434	4.99971	0.0096181	0.333431	Akirin2
-0.978349	-0.310717	0.00962683	0.333431	Ccdc33
0.712018	1.21519	0.00963422	0.333431	Gm19461
-0.464091	3.15719	0.00968072	0.334188	Nid1
-1.18698	2.66242	0.00969738	0.334188	Nmb
-0.410346	5.43334	0.00972536	0.334267	Itpka
0.353937	4.86364	0.00974094	0.334267	Btbd11
-0.68116	1.36375	0.0097922	0.335024	Mrc1
-0.238722	7.54491	0.00980436	0.335024	Hmgcs1
-0.219131	6.92111	0.00984653	0.335756	Tmeff2
0.307229	5.7585	0.00987307	0.335954	Sgk1
0.641562	0.493988	0.00996699	0.338439	Themis2
0.748374	-0.41092	0.0100151	0.338871	Lrrc25
0.638477	0.106603	0.0100227	0.338871	Cdnf
0.756948	-0.296471	0.0100541	0.338871	Slc6a16
-0.320429	4.97279	0.0100634	0.338871	Ankrd6
0.496065	0.89782	0.0101909	0.342452	Fas
-0.481745	3.6681	0.0102466	0.343001	Itgb4
-1.38284	2.74596	0.0102496	0.343001	Pomc
0.96962	-0.200774	0.0103717	0.346372	Gm4951
0.542721	1.55932	0.0106546	0.355086	Nfam1
-0.781985	0.912886	0.010692	0.355602	Crlf1
0.310999	5.58912	0.0107318	0.356193	Pim3
-0.415843	2.70391	0.0107808	0.35709	Phldb2
0.748705	0.487403	0.0108189	0.357137	Runx1
0.204439	5.38712	0.0108462	0.357137	Cars
0.525575	1.77238	0.010864	0.357137	Arhgap45
0.773135	0.356183	0.0108704	0.357137	Gpr84
-0.410497	3.50505	0.0110045	0.360298	Rftn1
-0.868262	0.220287	0.0110111	0.360298	Hcar1
0.429261	4.03163	0.0110368	0.360408	Zc3hav1
0.271149	6.10713	0.0110921	0.361485	Abhd4
0.23448	4.58089	0.0111461	0.361801	AI854703
0.324196	4.44204	0.011156	0.361801	Pfkfb3
0.543395	1.79686	0.0111855	0.361801	Irf5
-0.527034	1.57639	0.0111911	0.361801	Prcd
-0.436218	12.0407	0.0112581	0.36324	Mbp
-0.537099	1.05989	0.0113372	0.365067	Fam160a1
0.219315	5.63823	0.0114502	0.367544	Smg5
-0.79516	0.0557757	0.0114702	0.367544	Prss57
-0.488656	2.43352	0.0114822	0.367544	Dock5
0.309339	3.15501	0.0115935	0.370279	1700017B05Rik
0.365949	3.03185	0.0116134	0.370279	Lhfpl5
0.898479	1.74094	0.0116687	0.370635	Barhl1
0.353853	3.27898	0.0116703	0.370635	Rsad1
0.197841	4.74862	0.0117479	0.37237	Mybbp1a
0.477898	1.79693	0.0117878	0.372553	Tnfrsf1b
0.570962	0.654644	0.0117997	0.372553	Cbx2
-0.208328	4.75166	0.0118773	0.373602	Akr7a5
0.231789	5.29305	0.0118791	0.373602	Ccnd1
-0.245141	4.40734	0.0119064	0.373736	Pex6
0.347164	4.58856	0.0119523	0.374452	Klf15
0.291439	4.16424	0.0120416	0.376522	Rassf1
-0.333186	2.07728	0.0121291	0.378526	Zfp524
-0.232761	7.11746	0.0124287	0.386548	Mgll
0.199942	6.37219	0.0124339	0.386548	Cyb5r3
0.286634	4.23383	0.0125598	0.389382	Inpp5b
-0.47274	2.11386	0.0125731	0.389382	Bicc1
-0.511716	2.62023	0.0126075	0.389702	Oxtr
-0.585272	2.758	0.0126692	0.390313	Sall3
0.211187	6.40011	0.0126755	0.390313	Npc2
0.206625	7.07984	0.0127526	0.39173	Ctsl
0.366322	3.8564	0.0127699	0.39173	Anxa3
-0.695346	1.24995	0.0128003	0.391922	Slc47a1
0.360847	3.41531	0.0131201	0.400236	Col19a1
-0.268744	5.31306	0.0131213	0.400236	Tst
-0.955188	2.73973	0.0132118	0.402227	Sostdc1
-0.180491	7.47363	0.0132362	0.402227	Sumo2
0.288234	4.46978	0.0133186	0.403491	Nrg1
0.332988	3.84028	0.0133276	0.403491	Rfx4
0.272979	6.00839	0.0133662	0.403903	Garnl3
0.508237	2.21174	0.0134757	0.406453	Aldh1l2
-0.274848	4.16688	0.0135008	0.406455	Nme3
-0.282244	4.44475	0.0135326	0.406656	Rybp
-0.81457	1.05727	0.0136432	0.40922	Slc26a4
-0.295121	3.84293	0.0137978	0.412479	Rasgrp3
0.495488	1.18384	0.0138175	0.412479	Ikzf1
-0.488304	3.14804	0.0138283	0.412479	Adamtsl4
-0.213597	6.36236	0.0139015	0.413901	Itm2a
-0.698707	0.252771	0.0139324	0.414061	Tll2
0.833645	0.36057	0.0141355	0.419327	Phf11d
-0.969721	0.63817	0.014234	0.421476	Amd-ps3
0.471034	1.04233	0.0143069	0.422864	Gm26982
-0.360184	5.02356	0.0144648	0.426626	Rgcc
-0.412471	2.0966	0.0144869	0.426626	Mir670hg
0.801549	0.720325	0.0145182	0.426772	Tmem106a
0.42648	1.64245	0.0145948	0.428247	Zfp488
-0.391623	4.8805	0.0147379	0.431498	Hes5
1.00157	3.57798	0.0147589	0.431498	Egr2
0.189012	4.80128	0.014867	0.43339	Scaf4
-0.497282	1.38892	0.0148771	0.43339	Thbs1
0.400927	4.94645	0.0149099	0.433566	Cd83
-0.506945	2.01988	0.0149421	0.433723	Nkd2
0.801787	-0.265964	0.0150375	0.435712	Gm6548
-0.569716	2.03415	0.0153248	0.442287	Mcub
1.21265	0.179659	0.0153396	0.442287	Hoxd3
0.377341	6.52577	0.0153683	0.442287	Vgf
0.392095	2.39743	0.0153737	0.442287	Myc
1.03588	0.812745	0.015505	0.445274	Gm42890
-0.300294	3.86101	0.0155369	0.4454	Gpr62
-0.508106	2.26088	0.0156063	0.446303	Lrrc1
-0.389727	4.68839	0.0156235	0.446303	Stum
-0.188668	5.82999	0.0157936	0.450368	Bpgm
0.442743	1.53386	0.0158895	0.451528	Upp1
0.738992	-0.296406	0.01589	0.451528	Il3ra
-0.371139	4.16081	0.0159489	0.452408	Mgp
0.580636	2.39901	0.0160014	0.452474	Gbp2
-0.335182	2.46356	0.0160071	0.452474	Grap
0.579443	1.6649	0.0161232	0.45496	Havcr2
-0.292691	4.2559	0.0161925	0.456122	Cav1
-0.185361	5.5353	0.0162275	0.456155	Manf
-0.383957	3.17859	0.01625	0.456155	Ptpn14
-0.328819	2.83223	0.0163609	0.458473	Adamtsl1
-1.03591	0.503836	0.0164218	0.459086	Rd3
0.201237	4.69565	0.0164865	0.459086	Cttnbp2nl
0.419134	1.95933	0.0164929	0.459086	Blm
0.434189	1.19633	0.0164961	0.459086	Gm38309
-0.367534	5.85306	0.0166101	0.461463	St6galnac5
0.337518	5.61723	0.0167149	0.463582	Per1
-0.512564	8.33668	0.0167844	0.464714	Enpp2
-0.368603	8.66368	0.0168538	0.465838	Plekhb1
0.222641	7.01836	0.0169402	0.46702	Ctsa
0.301992	4.35471	0.0169681	0.46702	Tmem100
0.606219	1.60515	0.0169966	0.46702	Map3k14
0.659733	0.844092	0.017036	0.46702	Fblim1
-0.657236	2.0522	0.0170632	0.46702	Prokr2
0.277935	6.39124	0.0170696	0.46702	Rida
0.338964	7.73248	0.0171737	0.468746	Pla2g7
-0.767129	-0.338268	0.0172143	0.468746	Adamts13
0.309245	3.94995	0.0172195	0.468746	Radil
-0.546335	1.08341	0.0173037	0.470249	Emilin1
0.515218	0.958334	0.0174394	0.47251	Rab32
0.524298	0.883303	0.0174453	0.47251	Pnpla3
0.416798	3.88658	0.0176014	0.475119	Mafb
0.379536	2.77558	0.0176174	0.475119	Pycard
0.715311	-0.218591	0.0176296	0.475119	Gbp11
0.930342	0.70042	0.0178551	0.480184	Foxb1
0.223177	5.63397	0.0178768	0.480184	Rab11fip5
0.492048	1.6907	0.0180537	0.484133	Itga5
-0.25199	4.29195	0.0181155	0.484532	Lurap1l
-0.185564	5.96712	0.0181506	0.484532	Atp5g2
-0.263134	4.11404	0.0181584	0.484532	Nipa1
-0.318994	4.68435	0.0182138	0.485212	Nkain2
0.2745	4.68142	0.0182602	0.485648	Amotl2
-0.232586	6.2936	0.0182962	0.485809	Mtfp1
0.296652	3.26697	0.0183406	0.48619	Mthfd1l
-0.51612	1.62402	0.0183968	0.486885	Crabp2
-1.16977	1.49981	0.0184382	0.487184	Folr1
0.191601	4.6415	0.0184914	0.487253	Rab10os
-0.243373	5.55571	0.0185298	0.487253	Slc44a1
-0.850268	2.31388	0.0185311	0.487253	Ly6g6e
-0.525021	5.88955	0.0185676	0.487421	Crym
-0.403468	2.76728	0.0186567	0.488969	Calhm5
0.22773	7.44574	0.0187786	0.491368	Pnkd
-0.671199	0.114235	0.0188531	0.492073	Zar1
-0.596355	2.18848	0.0188771	0.492073	Hey2
0.377311	4.17127	0.018898	0.492073	Sesn2
0.267278	5.42506	0.018927	0.492073	Abcd2
0.439687	3.13748	0.0190006	0.492797	Gbp7
-0.205042	4.9294	0.0190158	0.492797	Mcee
0.563207	0.933845	0.0192688	0.498558	E230016M11Rik
0.319507	2.71156	0.0193265	0.499253	Il4ra
-0.857225	-0.293215	0.0194163	0.500772	Gm4524
0.56206	0.650924	0.0194639	0.500788	Gmfg
0.478898	3.21413	0.0194787	0.500788	Klhl1
-0.387293	3.19143	0.0195822	0.501863	Hopx
-0.669355	1.48596	0.0195825	0.501863	Dlx6
0.312154	2.97888	0.0196917	0.503864	Zkscan2
-0.257304	7.33827	0.0197614	0.504195	Mtch1
-1.27568	0.510068	0.0197668	0.504195	Nppa
0.441066	1.22957	0.0198063	0.504406	Trim12a
0.709548	-0.268019	0.0198676	0.504966	Sp140
0.406399	1.205	0.0198906	0.504966	Hist1h4h
0.268031	4.07697	0.019967	0.506111	Tmem176a
-0.898374	3.22905	0.0201023	0.508744	Kcnj13
-0.469687	1.98377	0.0201463	0.509054	Ccdc151
-0.766932	-0.128714	0.0201948	0.509054	Dnah14
0.201729	4.54425	0.0202667	0.509054	Esco1
0.321195	2.8779	0.0202857	0.509054	Arsk
-0.606908	0.126148	0.0202863	0.509054	Gm9806
0.295796	8.24381	0.0203087	0.509054	Gpr37l1
0.290817	2.58161	0.0203449	0.509054	Arrdc1
0.441394	1.26561	0.0203659	0.509054	Gm26777
0.294109	2.78584	0.0204024	0.509179	Kcnd1
-0.282106	4.4435	0.0204631	0.509903	Zfp651
0.271336	5.74645	0.0204943	0.509903	Eml1
-0.260224	3.65036	0.0206276	0.511525	Smpd2
-0.445372	2.46075	0.0206675	0.511525	Spag6l
-0.165674	7.3079	0.0206974	0.511525	Gstm5
-0.310994	8.13587	0.0207342	0.511525	Qdpr
-0.152783	7.16092	0.0207809	0.511525	Cisd1
-0.252113	6.71288	0.020878	0.511525	Msmo1
-0.201358	5.61735	0.0209057	0.511525	Wls
0.765643	0.850244	0.020907	0.511525	Depp1
0.669306	-0.145788	0.020925	0.511525	Psd4
0.482886	1.382	0.0209906	0.511525	Lin28b
0.882888	-0.352953	0.0210044	0.511525	Fyb2
-0.280244	6.498	0.0210089	0.511525	Mpp2
-0.649035	0.729348	0.0210182	0.511525	Tmem40
0.18204	6.68009	0.0210184	0.511525	Nop56
-0.167792	6.13111	0.0210332	0.511525	Tmed7
-0.363898	5.01817	0.0211384	0.51257	Aspa
0.554792	0.785618	0.0211395	0.51257	Gm20743
0.283299	3.08614	0.0212997	0.515548	Tchh
-0.694497	0.519744	0.021326	0.515548	Gm44763
-0.452178	4.2848	0.0214283	0.515804	Serpinb1a
0.470919	1.86877	0.0214905	0.515804	Ccdc190
0.321789	2.6891	0.0214986	0.515804	Adora2b
1.00642	2.11527	0.0215367	0.515804	Gm4070
0.76581	0.135799	0.021569	0.515804	Ms4a6c
-0.505878	0.686427	0.021571	0.515804	Sema3g
-0.552936	0.508451	0.0216228	0.515804	Dnah11
0.56181	1.18369	0.0216585	0.515804	Esrrb
0.799295	-0.255818	0.0216789	0.515804	Ttc39aos1
-0.254125	5.48117	0.021679	0.515804	Bok
0.234925	5.9214	0.0217109	0.515804	Slc25a25
1.06668	2.79177	0.0217187	0.515804	Gata3
-0.763312	1.38272	0.0218417	0.517964	Lbp
0.742775	0.359493	0.0218959	0.518491	Lrmp
0.339293	3.53204	0.0220323	0.519749	Mob3a
0.244084	7.31879	0.0220916	0.519749	Tmem47
-0.344498	4.07786	0.0221061	0.519749	Tmem98
0.399978	3.11592	0.0221311	0.519749	Cyp2s1
0.799566	7.23569	0.0221387	0.519749	Nr4a1
-0.172123	5.57119	0.0221416	0.519749	Rabggtb
-0.727337	0.699744	0.0222341	0.52073	2700046A07Rik
-0.199327	7.13455	0.0222477	0.52073	Zeb2
-0.755607	-0.0895435	0.0223732	0.522473	Ccdc146
0.444388	1.23798	0.0223903	0.522473	Arhgap30
0.219214	4.1957	0.0224189	0.522473	Etv3
-0.270511	5.97154	0.0225368	0.524467	Lrrtm1
0.311277	2.79791	0.0226822	0.527093	Ltbr
0.647782	0.785992	0.0227637	0.528228	Rad54b
0.23984	4.64863	0.0228334	0.5287	Man2b2
-0.305144	7.2938	0.0228493	0.5287	Pbx1
0.56514	0.688133	0.0228873	0.528824	Birc3
0.532217	1.08251	0.0229937	0.529966	Parp14
-0.257606	6.38963	0.0230377	0.529966	Grb2
-0.199772	5.14971	0.0230614	0.529966	Idh2
0.287272	3.91881	0.0230676	0.529966	C030006K11Rik
0.360033	2.36614	0.0231171	0.530351	St8sia6
0.387647	2.00777	0.0231688	0.530518	Ncf1
0.554507	0.130665	0.0232067	0.530518	Zpbp
0.266376	4.44958	0.0232278	0.530518	Itgb5
0.292436	5.77236	0.0232554	0.530518	Zfp385a
-0.251567	3.946	0.0233495	0.531916	Galk1
0.607095	1.0396	0.0236116	0.537107	Sash3
0.233355	7.67731	0.0236437	0.537107	Mbnl1
-0.313193	3.71314	0.0237208	0.538102	Slc15a2
0.263976	6.89956	0.0238237	0.539682	Gm2a
-0.318098	3.71466	0.0240474	0.543989	Nmral1
0.294947	3.70514	0.024092	0.544238	Angel1
0.648597	1.37432	0.0241458	0.544297	Acrbp
-0.607218	0.989087	0.0241619	0.544297	Hpdl
-0.224881	6.00038	0.0242171	0.544783	Tyro3
0.726885	-0.235317	0.0243178	0.545968	Elf4
-0.331204	6.05148	0.0243372	0.545968	Cnih3
0.35836	2.85081	0.0244314	0.547325	Xaf1
-0.312673	3.39628	0.0245159	0.548458	Pcdha7
-0.683552	0.310132	0.0246296	0.550241	Ccdc187
-0.600116	1.56882	0.0247352	0.551839	Cdca7
0.728185	1.41878	0.024884	0.554301	Postn
0.414454	3.69052	0.0249139	0.554301	Pcdhga8
-0.39669	4.83199	0.025031	0.556141	Tshz1
0.846967	0.699918	0.0252622	0.56051	Evi2
0.260822	6.68863	0.0253663	0.560602	Igsf9b
0.587224	1.86163	0.0254172	0.560602	Icosl
-0.428885	4.11106	0.0255038	0.560602	Lhx2
-0.200696	7.61474	0.0255073	0.560602	Bnip3l
-0.264535	3.94238	0.0255189	0.560602	Mvk
0.230553	4.40271	0.0255313	0.560602	Ehd4
0.379713	2.56918	0.0255388	0.560602	Ifih1
-0.632801	0.564637	0.0255433	0.560602	Musk
-0.206656	8.3031	0.0256411	0.561988	Gm10222
0.553789	1.08546	0.0257712	0.564075	Rpe65
0.211521	4.27827	0.0259961	0.56823	Brat1
-0.916145	2.76415	0.0262736	0.573128	Shisa3
0.240019	9.7829	0.0263653	0.573128	Ndrg2
0.46606	2.27791	0.0263739	0.573128	Tnc
0.711641	-0.0143963	0.0263824	0.573128	Gm16185
-0.190312	4.8724	0.0263971	0.573128	Nit1
-0.478299	3.61173	0.0264685	0.573148	Slc13a4
-0.349435	3.45553	0.0264688	0.573148	Mrpl23-ps1
0.242113	4.25491	0.0266012	0.574942	Glb1
0.432095	3.0676	0.0266735	0.574942	Moxd1
-0.350103	3.40356	0.0266785	0.574942	Hmgn5
0.559527	0.826465	0.0267271	0.574942	Tlr7
-0.396613	1.65999	0.0267291	0.574942	Il17d
0.424832	3.26667	0.0271306	0.582804	Pcdhgb2
0.179866	5.37356	0.0271808	0.583109	Lars
-0.335955	6.34377	0.0272263	0.583312	Gabra5
-1.1246	0.455585	0.0274926	0.587458	Dsp
-0.526517	3.72622	0.0275049	0.587458	Lgr5
-0.664216	2.36247	0.0275286	0.587458	Fbln2
0.838423	1.96118	0.0275968	0.58808	Tgtp1
0.960997	5.17869	0.0277108	0.58808	Slc6a5
-0.181332	5.1118	0.0277395	0.58808	Sh3gl1
0.222753	4.03839	0.027758	0.58808	Ddx19b
-0.323863	2.88673	0.0277944	0.58808	Cdk5rap1
-0.251153	5.49202	0.0278106	0.58808	Rfx3
0.540577	0.694409	0.0278259	0.58808	Mmel1
-0.45184	0.970281	0.0278482	0.58808	Gm20208
-0.265832	3.49597	0.0279332	0.589107	Ift43
0.26202	5.87288	0.0281371	0.59255	Gjc3
0.695038	-0.176774	0.0281981	0.59255	Itprip
-0.529882	1.0569	0.0282062	0.59255	Pparg
0.260935	3.40115	0.028276	0.592901	Tmem206
0.407447	1.39563	0.0283032	0.592901	Fam181a
-0.196792	4.25698	0.0283327	0.592901	Kptn
-1.63442	1.56442	0.0283694	0.592902	Clca3a1
-0.538494	1.24889	0.0285285	0.595459	Aldh3b2
0.229764	4.04346	0.0286651	0.596826	Pnpla2
-0.363331	2.61839	0.0286677	0.596826	Shroom1
0.356067	2.47726	0.0287059	0.596853	Hyal1
-0.195384	7.75294	0.0287717	0.597456	Rps14
-0.166326	5.81373	0.0288942	0.599232	Trappc2l
-0.677984	-0.140821	0.029249	0.605814	Six5
-0.28829	7.09922	0.0293044	0.606084	Ndrg1
0.592257	0.137147	0.0293369	0.606084	Prss50
-0.301953	5.85907	0.0295469	0.608908	Ugt8a
0.480044	5.40065	0.0295521	0.608908	Itih3
-0.254169	3.41993	0.029603	0.608908	Sec61g
-0.503727	2.0114	0.0296527	0.608908	Gstm2
-0.352137	3.05043	0.0296939	0.608908	Grhl1
0.325138	2.0562	0.0296992	0.608908	Ripk1
-0.460806	7.60955	0.0297656	0.609005	Synpr
0.189751	10.616	0.0297791	0.609005	Sparcl1
-1.05254	1.7515	0.0298912	0.610527	F5
-0.179357	5.17608	0.0301529	0.615097	Rbm10
-0.812186	0.251566	0.0302118	0.615522	Inmt
0.62376	1.91984	0.0302675	0.615884	Bmp5
0.313875	4.58962	0.0303078	0.615929	Ppm1d
0.330248	3.13697	0.0304746	0.618363	Bin2
-0.19142	5.36815	0.0305039	0.618363	Npc1
0.192406	3.73063	0.0305728	0.618417	Pus1
0.254767	3.19909	0.0305829	0.618417	Rrp8
-0.282638	3.29373	0.0306491	0.618982	Epha3
-0.704755	0.281657	0.0307509	0.619586	Aox3
-0.744339	-0.135342	0.0307555	0.619586	Gm26606
0.236646	3.47351	0.0308414	0.62032	Senp1
-0.187357	5.21085	0.0308685	0.62032	Gm10177
0.279781	2.38027	0.0309562	0.621311	Nup43
0.886073	1.73102	0.0310728	0.622611	Irx2
-0.813356	-0.3355	0.0310979	0.622611	Dapl1
-0.284762	4.57623	0.031137	0.622625	Ypel1
-0.684622	0.852947	0.0312246	0.623607	Grem1
0.294913	5.97791	0.0315565	0.629458	Sv2c
0.358525	4.95529	0.0317036	0.631307	Sgpp2
0.235295	7.07935	0.0317762	0.631307	Mid1ip1
0.566907	-0.11466	0.0318379	0.631307	Ncf4
-0.283624	3.69851	0.0318382	0.631307	Yjefn3
-0.216368	4.05843	0.031844	0.631307	Coq4
-0.33283	5.5421	0.0319668	0.632356	Igf2
-0.455661	0.805538	0.0319751	0.632356	Ppil6
0.297719	5.42102	0.0320716	0.633493	Tob2
-0.340399	1.47323	0.0321792	0.634843	Ism1
-0.277234	2.85316	0.0322261	0.634995	Rtl5
-0.157858	5.79604	0.0322684	0.635056	Ppdpf
-0.431409	2.15261	0.032397	0.636814	Prg4
-0.525873	3.20484	0.0324597	0.637273	Lgr6
0.196479	5.2702	0.0326635	0.64044	Rnaset2b
0.432783	2.59566	0.0327001	0.64044	Casz1
-0.254246	5.42351	0.0328027	0.641418	Lrp4
-0.278188	4.37854	0.0328293	0.641418	Trim59
-0.556385	0.195255	0.0330381	0.64454	Tead2
-0.222459	7.07535	0.0330687	0.64454	Pdia6
0.341976	4.70162	0.0331259	0.64488	Itpkb
-0.208893	3.47568	0.0331659	0.644883	Cryl1
-0.393831	2.2854	0.0332409	0.645566	Gpx8
-0.169492	4.80519	0.0333099	0.645742	Sec11a
-0.211525	5.9905	0.0333297	0.645742	Neurl1a
-0.680434	0.474775	0.0334858	0.647992	Cdca7l
-0.239332	3.03234	0.0335381	0.64823	Ppih
-0.220237	4.40156	0.0336326	0.64883	Creld2
-0.243344	7.60846	0.0336552	0.64883	Zbtb20
-0.573477	1.11753	0.0337043	0.64883	Arsj
0.272045	5.13579	0.0337522	0.64883	Gm42715
0.515803	1.42518	0.0337713	0.64883	Gm45204
-0.814209	-0.255922	0.0338589	0.64883	Frmpd2
-0.248024	5.74661	0.0339032	0.64883	Tesc
-0.351211	3.01096	0.0339714	0.64883	Pcolce
-0.205806	7.46719	0.0339745	0.64883	Cryab
-0.328173	4.53779	0.033977	0.64883	Prss23
0.609327	0.307609	0.0340323	0.64883	Il21r
0.333661	3.08228	0.0340784	0.64883	Wipf1
0.18752	5.61694	0.0340899	0.64883	Pbxip1
-0.362724	2.26631	0.0341306	0.648841	Cyp2j12
-0.206616	3.89598	0.0342357	0.649078	Ldlrad4
-0.472081	1.29966	0.0342639	0.649078	Tmem81
0.455548	1.18095	0.0342746	0.649078	Gm38357
0.52921	0.881175	0.0343207	0.649078	Znf41-ps
-0.640829	1.16002	0.0343513	0.649078	Capsl
-0.299843	3.0396	0.0343947	0.649078	Selenbp1
0.160976	7.39201	0.0344235	0.649078	Nfe2l1
-0.73179	2.2795	0.0345276	0.650284	Vipr2
0.221263	4.44943	0.0345829	0.650569	Map3k2
0.687686	0.960747	0.0348186	0.65083	Trac
0.262658	5.48049	0.0348205	0.65083	Carmil1
0.240467	3.22391	0.0348836	0.65083	Pfkfb4
0.336727	2.86401	0.034888	0.65083	Anxa4
0.528352	0.633631	0.0348887	0.65083	H2-Q6
0.337254	2.18263	0.034889	0.65083	Gimap6
0.670907	0.508813	0.0349078	0.65083	Gbp5
-0.193778	7.34993	0.0349183	0.65083	Caly
-0.194546	5.1405	0.0351818	0.653993	Usp54
-0.205108	6.20864	0.0351894	0.653993	Jpt1
0.41979	1.40271	0.0352166	0.653993	P2rx6
0.604263	-0.0218631	0.0352495	0.653993	Epsti1
0.830971	0.312162	0.0353557	0.654487	Gm44144
0.429964	2.27615	0.0353569	0.654487	Zfp658
-0.191184	4.75326	0.0355121	0.656376	Fxr1
0.188408	4.92539	0.03554	0.656376	Szrd1
0.558747	4.49098	0.0356065	0.656724	Slc18a2
-0.21051	6.20375	0.0356399	0.656724	Ahcyl2
0.174652	4.78089	0.035783	0.657868	Mob1a
-0.697308	-0.0508888	0.0357833	0.657868	AC137853.2
-0.375742	4.29515	0.0359591	0.660352	Kank3
0.327101	3.65231	0.036007	0.660482	Creb5
0.965522	0.547521	0.0360711	0.66091	Gm44597
0.572337	1.35012	0.0361698	0.661834	Apbb1ip
0.476372	2.44481	0.0362033	0.661834	Adamtsl5
-0.994785	4.40755	0.0362737	0.662373	Sp8
0.479784	3.09727	0.0363955	0.663599	Igtp
-0.552574	0.523931	0.0364227	0.663599	Tusc1
-0.391175	3.34038	0.0365495	0.663916	Pik3c2b
0.220829	5.52244	0.0366477	0.663916	Fuca2
-0.200923	3.80948	0.0366577	0.663916	1500009L16Rik
0.264492	5.24576	0.0366822	0.663916	Gpam
-0.299849	3.13031	0.036689	0.663916	Nme5
0.256033	3.76926	0.0366973	0.663916	Prcp
-0.520438	1.70822	0.036757	0.663916	Foxc1
0.855799	1.36942	0.0367863	0.663916	Gm37895
-0.547168	0.970674	0.0368091	0.663916	Rpl36a-ps2
-0.392333	4.78039	0.0370112	0.666819	S1pr5
0.35866	3.46531	0.037075	0.667227	Plin2
0.442705	1.48593	0.0371969	0.668677	Socs3
-0.300943	4.0952	0.0372729	0.6693	Gclc
1.02519	0.146147	0.0374618	0.671559	Alpk2
-0.293825	3.37557	0.0375244	0.671559	Tmem107
-0.191003	8.64764	0.0375524	0.671559	Glul
-0.743583	-0.224829	0.0375645	0.671559	Frem3
-0.255292	3.71006	0.0376082	0.671598	Arl15
0.219361	4.93849	0.0377238	0.672442	Slc9a8
-0.734207	3.28765	0.0377385	0.672442	Kl
0.255911	2.77599	0.0378923	0.674358	Stx2
-0.977768	1.25039	0.0379293	0.674358	Tmem72
0.315098	2.76985	0.0379755	0.674439	Crlf2
-0.194245	3.86629	0.0381342	0.676516	Amdhd2
-0.231227	3.8468	0.0383601	0.679779	Pard3
-0.212271	4.10775	0.0385182	0.680652	Dhx40
0.289248	5.06918	0.0385279	0.680652	Nab2
0.326794	2.0971	0.0385354	0.680652	Mks1
0.388738	1.59595	0.0385836	0.680667	Efcab12
0.182665	4.86218	0.0386203	0.680667	Far2
0.236456	3.57077	0.0386633	0.680685	Cpsf4
0.297663	2.20867	0.0387129	0.680818	2021-03-11
-0.574053	0.329404	0.0388384	0.682284	Gm6477
-0.18432	7.73147	0.0388958	0.682482	Apc
-0.517368	1.94964	0.038934	0.682482	Lum
-0.509289	0.631044	0.0390243	0.683327	Depdc7
-0.208711	6.93377	0.039072	0.683422	Htra1
-0.262616	6.70401	0.0391757	0.683916	Cspg5
0.299868	2.86936	0.0391847	0.683916	Syde1
0.564794	0.56693	0.039258	0.684172	Tnfsf9
-0.331661	3.46575	0.0393035	0.684172	Inhba
-0.980551	0.586409	0.0393261	0.684172	Acbd7
-0.237371	8.36122	0.0393776	0.684333	Nsmf
-0.75175	1.49681	0.0394817	0.684944	Col8a2
0.638226	-0.263497	0.0394973	0.684944	Gm45102
-0.35177	2.1754	0.0396866	0.687309	Kirrel2
-0.325137	2.36504	0.0397914	0.687309	Ednra
-0.162828	9.37517	0.0397993	0.687309	Aplp1
0.430354	1.11219	0.0398034	0.687309	Tmem37
-0.320802	6.13069	0.0399216	0.688615	Rasl11b
0.22939	4.46878	0.0404551	0.697076	Ephx1
-0.541648	0.285924	0.0405333	0.697681	Gm37885
-0.240833	4.82595	0.0406391	0.69876	Abl2
0.240044	5.83836	0.0407157	0.699334	Creg1
1.07107	1.87524	0.04076	0.699354	Gm47088
0.499389	0.98012	0.0409713	0.700842	Gm26703
-0.553283	0.323541	0.0409921	0.700842	Lmntd1
-0.561035	0.322897	0.0410283	0.700842	Pf4
-0.293034	4.63353	0.0411617	0.700842	Rhog
0.314158	3.4838	0.0412493	0.700842	Tap2
-0.214792	4.89421	0.0412704	0.700842	Pygo1
-0.578641	1.21807	0.0413232	0.700842	Tnfsf13
0.217317	3.72753	0.0413363	0.700842	Rad17
-0.163413	6.30904	0.0413608	0.700842	Fbxl5
0.291222	3.98702	0.0413915	0.700842	Vsir
0.39202	6.88285	0.0414137	0.700842	Aldh1a1
0.207832	6.31584	0.0414217	0.700842	Lamp2
0.401113	1.71066	0.0414398	0.700842	Slc37a2
-0.143383	6.33654	0.0414525	0.700842	Rnf141
-0.317786	3.90386	0.0416359	0.703209	Col1a2
-0.190723	4.48551	0.0417643	0.704386	Pex16
-0.444409	0.671195	0.0417926	0.704386	C1qtnf2
0.182632	6.00118	0.0420239	0.707547	Map2k7
0.326628	4.78243	0.0420699	0.707588	Npas3
-0.233234	3.19001	0.0421363	0.707968	Exo5
0.334094	1.75265	0.042314	0.710217	Trim25
-0.31136	3.66702	0.0429438	0.719449	Cdc42ep2
0.284655	2.63108	0.0429529	0.719449	Pxmp2
0.352371	4.0005	0.0430884	0.720813	Rimkla
0.189865	5.09697	0.0431284	0.720813	Fubp3
0.253348	5.49189	0.0431678	0.720813	Git2
0.283362	2.79371	0.0433224	0.722064	Efcc1
-0.380642	7.44325	0.0433436	0.722064	Cpne6
0.205108	4.09494	0.0433764	0.722064	Lsg1
-0.706127	-0.182144	0.0436018	0.724383	Foxs1
-0.304185	2.43721	0.0436052	0.724383	Carns1
-0.29402	2.50668	0.0437166	0.724697	Crybg3
0.482689	0.271454	0.0437481	0.724697	Gm14634
-0.254164	3.53514	0.0437583	0.724697	Fndc3b
0.217241	3.7663	0.0438553	0.725561	Gpr137b
-0.139775	6.18263	0.0439994	0.727108	Hmox2
-0.310101	5.58262	0.0440386	0.727108	Dpf1
-0.938503	4.54697	0.0441036	0.72744	Cdhr1
0.253926	3.13647	0.0443013	0.729957	Ube2l6
-0.658434	0.276366	0.0444798	0.731649	Lrrc74b
-0.641891	-0.5174	0.0444943	0.731649	Bambi-ps1
-0.172147	6.49403	0.0445603	0.731992	Timm13
0.444227	6.75901	0.044659	0.732679	Syt2
-0.135095	7.40671	0.0447168	0.732679	Dstn
-1.00092	0.790116	0.0447427	0.732679	Kcnk15
0.465644	1.09613	0.0448097	0.732679	Dhx58
0.463292	1.08146	0.0448284	0.732679	Kdm4d
-0.350625	5.00824	0.0449891	0.734565	Wipf3
0.701578	-0.496466	0.0451224	0.73528	Naip5
-0.368907	2.65267	0.0451675	0.73528	Hist1h4d
0.772802	-0.462785	0.0451985	0.73528	Cmklr1
-0.169969	6.03984	0.0452145	0.73528	Nudt16l1
0.235193	8.43817	0.0452733	0.735498	Serpine2
-0.297726	3.85156	0.0453679	0.736297	Nectin3
0.538147	1.8982	0.0454587	0.736393	Vwa7
-0.530987	6.47531	0.0454648	0.736393	Gng4
0.483584	1.12166	0.0455582	0.736481	Gm16499
-0.275007	3.46739	0.0456272	0.736481	Hhip
0.245492	6.49961	0.0456536	0.736481	Ubxn2a
-0.387685	1.96109	0.0456673	0.736481	Nxn
0.292915	3.26465	0.0456976	0.736481	Tmtc2
0.201031	4.26999	0.045805	0.737478	Acox3
0.189966	5.05686	0.0458887	0.738093	Cln8
0.644076	0.228933	0.0460864	0.740537	Bdkrb2
0.234998	3.69408	0.0461757	0.741236	Gpr137b-ps
-0.220645	4.0961	0.0464098	0.744257	Slc7a2
-0.54224	0.992698	0.0466229	0.746073	A4galt
-1.10631	1.37434	0.0466465	0.746073	Sec14l3
0.679434	1.31839	0.0466612	0.746073	Msx2
-0.195362	4.56522	0.046768	0.746262	Zfand3
-0.569977	0.892115	0.0467729	0.746262	Iqub
-0.251143	5.733	0.0468537	0.746262	Hspa2
-0.212897	3.58599	0.0468573	0.746262	Napepld
-0.29922	4.3339	0.0469725	0.747361	Prr5l
-0.33433	3.493	0.0473862	0.749086	Pde8a
-0.937632	0.556498	0.0474546	0.749086	Prss56
0.492049	0.933001	0.0474916	0.749086	B230312C02Rik
-0.214866	5.12841	0.047501	0.749086	Mbd3
0.305201	2.65927	0.0475353	0.749086	Rtel1
0.469994	3.09203	0.0475483	0.749086	Cd44
-0.923438	0.901851	0.047595	0.749086	Tmem212
0.342791	3.974	0.0476573	0.749086	Coro6
0.24482	3.92622	0.0476768	0.749086	Nfatc2
0.535341	0.278156	0.0477197	0.749086	A730063M14Rik
0.422069	1.60565	0.0477295	0.749086	Cd37
0.602482	0.836437	0.0477386	0.749086	H2-Q7
0.365996	1.23269	0.0477853	0.749086	Gm19522
0.462579	1.023	0.0478719	0.749086	Pip5kl1
-0.492791	0.379709	0.0478783	0.749086	Alkal2
-0.619871	3.70335	0.0478864	0.749086	Dlx2
0.62179	-0.23599	0.0478872	0.749086	Gm3468
-0.275187	8.46121	0.0479384	0.749086	Snca
-0.252009	5.06393	0.0479597	0.749086	Plppr5
0.244277	4.61482	0.0480492	0.749361	Lgals8
-0.623721	0.0482636	0.0480698	0.749361	Clec3b
-0.340129	3.23286	0.0482575	0.751564	Fbln1
0.439049	1.624	0.0484118	0.753244	Slc16a10
0.609965	-0.447307	0.0484929	0.753781	Dhrs13os
0.191196	6.13038	0.048605	0.754473	Gns
0.353955	3.06544	0.0486601	0.754473	Jpt2
-1.12775	-0.182642	0.0486772	0.754473	2900040C04Rik
-0.326667	2.42187	0.0487735	0.754664	AI849053
-0.993514	5.44621	0.0488842	0.754664	Doc2g
0.259067	2.96042	0.0490054	0.754664	H2-T24
-0.190476	4.91479	0.0491684	0.754664	Tmem258
0.689641	0.00121653	0.0491914	0.754664	Gm42585
0.261752	3.04521	0.0492183	0.754664	Zfp948
-1.28658	0.590627	0.0492275	0.754664	Gm10718
0.269334	3.10656	0.0492476	0.754664	Atp13a4
-0.253784	2.90294	0.0493292	0.754664	Adgra3
-0.27223	4.8476	0.0493798	0.754664	Dmwd
0.152638	6.85947	0.0494487	0.754664	1500004A13Rik
-0.362225	4.00658	0.0494738	0.754664	Car14
0.502718	1.32758	0.0494918	0.754664	Sgcz
-0.308331	2.66973	0.0496381	0.754664	Hspg2
-0.337745	4.65827	0.0496824	0.754664	Snx7
0.152475	5.88028	0.0497141	0.754664	Cstf2
0.336155	2.61635	0.0497476	0.754664	Snx22
0.25185	4.67367	0.0497643	0.754664	Sec24a
0.284732	3.08277	0.0497944	0.754664	Trp53inp1
-0.492334	1.88267	0.0497969	0.754664	Npr1
-0.175628	4.78163	0.0498331	0.754664	Ahsa2
-0.592455	0.00822582	0.0498618	0.754664	Syna
0.191389	4.95434	0.0498943	0.754664	Klf3
-0.309025	5.0713	0.0499227	0.754664	Rab40b
0.365914	2.33064	0.0499601	0.754664	Otx1
-0.34734	2.44946	0.0500091	0.754664	Serinc2
0.425664	0.97867	0.050082	0.754664	Cd300a
0.165622	4.80492	0.0501354	0.754664	Nom1
-0.296747	7.81962	0.0501501	0.754664	Pcp4l1
0.325863	4.44219	0.0501599	0.754664	Ifitm3
-0.628934	0.756174	0.0502405	0.754664	Ell3
-0.27204	3.32738	0.0502789	0.754664	Cdh19
-0.169406	6.97292	0.0503019	0.754664	Golga7
0.22241	6.0422	0.050311	0.754664	Arap2
0.601687	0.669218	0.0503483	0.754664	Ifi44
-0.327293	2.34436	0.0503993	0.754664	Clec14a
0.574993	2.29624	0.0504295	0.754664	Dgkk
0.288202	1.90936	0.0506112	0.754664	Ripk2
-0.182493	5.12921	0.0506655	0.754664	Fam171a1
0.504204	0.72263	0.0507014	0.754664	Cybrd1
0.406199	6.24447	0.0507552	0.754664	Agt
-0.638327	-0.0988642	0.0507667	0.754664	Wnt16
-0.274591	4.6838	0.0508152	0.754664	Bod1
-0.423874	1.96065	0.0508425	0.754664	Tagln
0.213312	4.1186	0.050862	0.754664	Pprc1
-0.506282	0.325365	0.0508656	0.754664	Kif27
0.380395	1.72402	0.0509319	0.754664	Hacd4
-0.417155	2.7096	0.0509466	0.754664	Trpc6
-0.195687	4.68502	0.0509725	0.754664	Acaa2
-0.288669	5.89672	0.051257	0.758182	Stxbp6
-0.230385	3.76641	0.0513912	0.759473	Slc4a7
-0.27281	3.96095	0.0515731	0.76094	Efemp1
0.280596	2.3656	0.0515844	0.76094	Adat1
0.206622	4.94784	0.0517778	0.762651	Mpzl1
-0.182661	4.99357	0.0517946	0.762651	Itpk1
0.19684	4.04941	0.0519256	0.763824	Entpd7
-0.513895	0.783569	0.052009	0.763824	Aldh1a3
0.267225	3.73935	0.0520157	0.763824	Bag3
-0.176824	9.00572	0.0521362	0.764901	Pea15a
-0.243117	3.40897	0.0523632	0.76619	Lsr
0.190753	3.37519	0.0523655	0.76619	Nup188
0.55842	-0.0481223	0.0523708	0.76619	Knstrn
-0.450671	1.09792	0.0524133	0.76619	Gm17586
0.186205	5.57061	0.0524874	0.766581	Slf2
0.760369	-0.229953	0.0527463	0.76955	Gm17529
0.557628	0.0234099	0.0528151	0.76955	Itgal
-0.57275	0.235159	0.0528332	0.76955	Shisal2b
0.179652	7.02888	0.0529693	0.7706	Add3
-0.161442	6.50985	0.0530005	0.7706	Rnf7
0.176091	4.11556	0.0531439	0.771687	Sord
0.652923	0.107215	0.0531723	0.771687	Gm37795
0.183208	3.89763	0.0532182	0.771687	Xpc
-0.164949	6.89626	0.0533148	0.771786	Pfdn5
0.188379	5.58789	0.0533657	0.771786	Irgq
-0.534035	5.22219	0.0533835	0.771786	Dlx1
0.192176	3.76307	0.0534156	0.771786	Ppcdc
0.595295	0.546527	0.0534728	0.771925	Tdrd5
-0.622039	1.12397	0.0536279	0.77251	A430018G15Rik
0.330678	1.51099	0.0536426	0.77251	Susd3
0.482391	0.939369	0.0536711	0.77251	Abhd15
-0.305373	2.82752	0.0537042	0.77251	Adamtsl2
-0.722964	4.09004	0.0538334	0.77341	C1ql2
0.358669	1.7704	0.0538799	0.77341	Enpep
-0.196645	5.47474	0.05391	0.77341	Ift57
-0.265716	3.62159	0.054003	0.774059	2210408F21Rik
0.197617	4.02233	0.054144	0.774911	Alg3
0.198063	4.221	0.0541581	0.774911	Plcd4
0.308652	2.07385	0.0542912	0.775788	Cebpa
-0.498315	0.449922	0.0543152	0.775788	BC006965
-0.932833	1.21361	0.0546718	0.780081	Calml4
-0.338923	7.19935	0.054777	0.780081	Ddn
-0.249856	4.76065	0.0547834	0.780081	Klf16
0.663772	0.231267	0.0548777	0.780081	Gm32699
0.157793	5.29084	0.0549185	0.780081	Tmem214
-0.341273	4.6035	0.0549277	0.780081	Pdlim2
0.24862	4.02696	0.0549662	0.780081	Dpy19l4
-0.136069	5.95612	0.0550011	0.780081	Fopnl
0.354013	7.23669	0.0550955	0.780736	Bcas1
-0.392111	5.5419	0.055217	0.781414	Cpne4
-0.296176	4.39115	0.0552555	0.781414	Slc13a3
0.621655	-0.0557071	0.0552881	0.781414	P2ry2
-0.323995	2.17987	0.0553363	0.781414	Hist1h2ap
-0.198177	4.18025	0.0554937	0.782954	Lrrc28
0.317684	5.73743	0.0555908	0.783641	Clk1
0.418972	0.638827	0.0557129	0.784201	Abca6
0.679192	-0.146292	0.0557273	0.784201	A730020M07Rik
0.188411	6.13982	0.0557835	0.78431	Alas1
-0.439931	2.34928	0.0559844	0.786452	C030029H02Rik
0.261922	4.53054	0.0561111	0.787375	Hspb8
-0.456414	2.37147	0.0561473	0.787375	Adra2c
-0.242236	4.22029	0.0562101	0.787376	Plcl1
-0.351442	3.68516	0.0562446	0.787376	Pbx3
-0.206196	4.41044	0.0562934	0.787379	Snrpg
-0.13762	6.57738	0.0564269	0.788529	Gpd2
-0.209358	6.25641	0.056473	0.788529	Tmcc2
0.312433	4.55062	0.0565835	0.789391	Kcnk9
0.591351	0.0652999	0.0566873	0.789445	Gm11762
-0.506216	0.390918	0.0566897	0.789445	Gm13835
-0.209959	3.81323	0.0567928	0.789445	Zadh2
0.431802	1.1423	0.0568283	0.789445	Syk
0.199757	6.02579	0.0568532	0.789445	Dhrs1
-0.237678	4.92504	0.0568798	0.789445	Rasa1
0.259877	2.9671	0.0569804	0.790163	Hdx
-0.378764	3.0233	0.0570497	0.790448	Prdm8
-0.613649	1.14013	0.057158	0.790727	1110017D15Rik
0.332117	1.61405	0.0571675	0.790727	S1pr2
-0.300193	1.7903	0.0573061	0.791968	Diaph3
0.268089	3.01438	0.0573613	0.792055	Hsf4
0.171099	5.01526	0.0577079	0.795684	Gm14296
0.423782	0.962388	0.0577223	0.795684	Dsn1
-0.303929	4.07962	0.0578108	0.796226	Tax1bp3
0.251229	4.03388	0.0578638	0.796279	Nfil3
-0.450196	1.06525	0.0579894	0.796943	Slc52a3
-0.16058	7.14661	0.0580906	0.796943	Trp53inp2
0.206435	6.12001	0.058117	0.796943	Capn2
-0.203883	4.77237	0.058173	0.796943	Sgpp1
-0.382371	1.59692	0.0581963	0.796943	Lpar4
-0.194316	4.05779	0.0582073	0.796943	Armt1
-0.217986	5.15249	0.0582685	0.797107	Btbd17
0.501802	1.25604	0.0584658	0.79837	Etohd2
-0.220094	8.16103	0.0584716	0.79837	Fam171b
-0.205919	5.07517	0.0585144	0.79837	Cpox
0.440496	1.77582	0.058667	0.79837	Klhdc7b
-0.218048	8.5599	0.0586834	0.79837	Ptn
-0.22203	5.0436	0.058701	0.79837	Zdhhc2
-0.340183	6.2255	0.0587301	0.79837	Icam5
-0.462364	0.527874	0.0588022	0.79837	Spef2
0.227242	7.4684	0.0588044	0.79837	Scn1a
0.346425	4.13662	0.0590476	0.801	Vwa5b2
-0.191032	3.96871	0.059181	0.802138	Adgrl4
0.212068	3.38538	0.0593632	0.802408	Usb1
-0.318548	3.1627	0.0593867	0.802408	Plekhg3
0.209942	3.31209	0.0593927	0.802408	Vstm5
0.186593	5.03105	0.0594401	0.802408	St6galnac4
-0.639769	0.624833	0.0594486	0.802408	Dynlrb2
-0.309563	3.35145	0.059568	0.80335	Rspo2
-0.214465	3.31372	0.0598662	0.806195	Slc30a10
-0.510426	3.41083	0.0598785	0.806195	Prlr
-0.136918	7.92306	0.0602891	0.810494	Rps3
-0.523463	0.565324	0.0603375	0.810494	5830408C22Rik
0.212553	4.89252	0.0603479	0.810494	Cmpk2
0.228595	4.04657	0.0604009	0.810533	Cast
0.202554	6.28755	0.0605104	0.810858	Cntnap1
0.348444	3.85928	0.0605901	0.810858	Zfpm2
0.20399	4.661	0.0605905	0.810858	Fam98a
0.257809	2.58909	0.0607143	0.810858	Kyat3
0.582138	0.11074	0.060723	0.810858	A730009L09Rik
-0.707743	2.85189	0.0607745	0.810858	Eomes
0.544849	-0.0582143	0.060827	0.810858	Gm16677
-0.378564	1.39966	0.0608732	0.810858	Aox1
0.460751	5.03784	0.0608757	0.810858	Dusp5
-0.49102	0.31111	0.0609962	0.811186	Gramd1c
0.489643	6.45122	0.0610005	0.811186	Dusp1
0.385627	1.10042	0.0613805	0.814043	Lcp2
0.201583	5.89725	0.061461	0.814043	Hmga1
0.310245	3.70135	0.0614679	0.814043	Lpcat2
0.218327	4.75689	0.061491	0.814043	Gadd45g
-0.251573	4.1691	0.0614922	0.814043	Acbd3
0.15716	7.98905	0.0616217	0.814043	Pcdh9
-0.399337	3.78806	0.0616929	0.814043	Myoc
-0.386258	2.40428	0.0617055	0.814043	Pdgfc
-0.25357	6.34485	0.0617606	0.814043	Ak5
-0.23238	4.48772	0.0617915	0.814043	Nsmce4a
0.184183	4.40619	0.0618131	0.814043	Unk
-0.219939	8.2177	0.0618254	0.814043	Map2k1
0.221962	3.99462	0.0618687	0.814043	Zfp787
0.226397	4.73672	0.0619699	0.814586	Cox15
-0.301471	8.14793	0.0620105	0.814586	Camkv
-0.149899	5.54256	0.0620684	0.814685	Ccdc32
-0.380128	5.66593	0.0621231	0.814743	Prr18
0.824849	1.93686	0.0622007	0.815101	Mybpc3
-0.428263	2.06902	0.0623712	0.815797	Shisa2
0.255234	3.79541	0.0624149	0.815797	Sntb2
0.254395	3.40981	0.0624896	0.815797	Sbno2
0.195489	5.16413	0.0624934	0.815797	Ccdc184
-0.307148	3.81005	0.0625056	0.815797	Pip5k1b
0.687057	0.093419	0.062679	0.816517	Gm49291
-0.14422	6.5994	0.0626939	0.816517	Spcs1
0.431647	1.47054	0.0627468	0.816517	Zgrf1
-0.447246	2.30437	0.0627794	0.816517	Eid2
0.589841	1.40875	0.0628128	0.816517	Gm26798
-0.641194	-0.304908	0.0629324	0.817212	Lrrc46
-0.154139	4.81729	0.0629839	0.817212	Osgep
0.198189	5.76739	0.06305	0.817212	Mars
0.143072	5.22641	0.0630681	0.817212	Anapc1
-0.685171	0.259338	0.0631229	0.817268	Pifo
-0.289468	3.26166	0.0632191	0.817308	Evc2
0.285922	2.73361	0.063227	0.817308	P2rx7
-0.148318	5.52195	0.0633377	0.818052	Snrpd1
0.301914	3.03745	0.0634532	0.818052	Tnfrsf1a
0.249779	3.04044	0.0634694	0.818052	Naglu
0.322779	3.02098	0.0634865	0.818052	Sox21
0.594471	-0.490868	0.0636664	0.819718	Rem1
-0.184855	5.0066	0.0637946	0.820153	Hdac9
-0.268357	4.98922	0.0639762	0.820153	Rpl15-ps3
-0.331548	1.39533	0.0639858	0.820153	Dnah9
-0.221698	3.32094	0.0640153	0.820153	Yap1
-0.988137	8.60366	0.064027	0.820153	Ttr
0.244527	3.21276	0.0640287	0.820153	Erap1
0.294317	2.21582	0.0640547	0.820153	Trim56
-0.39459	0.822508	0.0641201	0.820342	Fzd5
0.271983	3.08012	0.0642845	0.821797	Nedd9
-0.218446	3.84576	0.0644182	0.822689	Cep97
0.531136	0.46231	0.0644958	0.822689	Gm33680
-0.161528	4.83558	0.0645394	0.822689	Dhps
0.529769	-0.223843	0.0645575	0.822689	Fhl3
0.252955	3.52142	0.0646436	0.823139	Eed
-0.217064	3.53402	0.0648028	0.824134	Cmss1
-0.219418	5.59405	0.0648235	0.824134	Mapk3
-0.253259	4.08498	0.0648977	0.824269	Zdhhc14
0.505315	0.869035	0.0649359	0.824269	Lacc1
0.146242	5.6673	0.0650171	0.824653	Tln1
0.309564	2.33934	0.0651647	0.825879	Evpl
-0.1669	4.11749	0.0652471	0.826276	Esam
0.410706	0.782327	0.0654272	0.82737	Zfp879
0.679656	-0.23664	0.0654771	0.82737	Gm28175
-0.385143	1.67275	0.0654867	0.82737	Car13
-0.152547	5.56233	0.0656462	0.828476	Fbxo25
0.431322	0.443275	0.0656765	0.828476	Pantr2
-0.220609	6.47959	0.0657806	0.829143	Ppp1cc
0.326902	1.71346	0.065946	0.830553	Casp8
0.22113	4.0798	0.0660807	0.830553	Rela
0.354901	2.52905	0.0661031	0.830553	Gpr139
0.441197	0.558742	0.0661103	0.830553	C5ar1
-0.230188	3.09516	0.0661489	0.830553	Fancg
-0.353931	4.49472	0.066304	0.831246	Kif13b
-0.319868	4.28259	0.0663067	0.831246	Plekhh1
-0.152618	6.25428	0.0664188	0.832007	Btbd1
0.287592	3.60303	0.0666341	0.833076	Gla
1.19588	0.292042	0.0666477	0.833076	Pax5
0.217273	4.78085	0.0666584	0.833076	Ccnl1
-0.385123	1.65274	0.0667595	0.833079	Wnk4
0.206554	5.45809	0.0667872	0.833079	Dnm2
-0.221933	4.51797	0.066813	0.833079	Ajap1
0.221828	3.80737	0.0669025	0.833554	Crtc2
0.907545	0.359117	0.0670019	0.834151	Gm47987
-0.157958	5.77768	0.067249	0.834914	Zc3h11a
-0.407837	2.78879	0.0672676	0.834914	Thsd4
0.158572	4.91323	0.0672773	0.834914	Aen
0.326743	2.81769	0.0672824	0.834914	Ntsr1
-0.250054	4.08691	0.0673271	0.834914	Fam184a
0.254804	8.46915	0.0673725	0.834914	Rsrp1
0.221612	3.55309	0.0674826	0.83536	Ttc37
-0.261707	5.61136	0.0675116	0.83536	Eid1
0.496806	0.187085	0.0675965	0.835771	Slc25a21
0.592416	-0.0665371	0.0677731	0.83604	Rapsn
0.572135	2.59773	0.0677885	0.83604	Lingo4
0.319179	2.09862	0.0677895	0.83604	Gpr3
-0.29796	2.9982	0.0678247	0.83604	Dcdc2a
0.260234	3.59365	0.0679047	0.836389	Zfp597
-0.222481	2.77642	0.0680353	0.836806	Rfc3
-0.561323	0.634027	0.0680998	0.836806	2210011C24Rik
-0.341472	2.4333	0.068254	0.836806	Fzd2
-0.212154	6.84301	0.0682901	0.836806	Fam84a
-1.02059	3.70535	0.0685064	0.836806	Gm21738
0.171962	6.50239	0.0685461	0.836806	Bcat1
0.283126	1.86873	0.0685583	0.836806	Sfmbt2
-0.166139	4.63648	0.0685712	0.836806	Paxip1
-0.488031	4.10727	0.068625	0.836806	Dlx6os1
-0.166081	4.27972	0.068647	0.836806	Rnaseh2c
0.226424	5.36423	0.068704	0.836806	Adgrl2
0.485761	0.284777	0.0687056	0.836806	Procr
0.584881	-0.356537	0.0687169	0.836806	Gm26902
-0.183391	4.40832	0.0687221	0.836806	Brd7
-0.273291	3.92842	0.0687503	0.836806	Smad7
-0.276602	5.33327	0.0688236	0.836806	Rasal1
-0.310006	2.68081	0.0688297	0.836806	Phactr4
-0.131964	5.80099	0.0688685	0.836806	Aarsd1
0.355978	8.15281	0.0691627	0.838548	Vamp1
0.218576	3.42204	0.0691853	0.838548	Polr1b
0.269109	2.41669	0.069215	0.838548	Rhoj
-0.348214	1.23375	0.0692189	0.838548	Dnah7a
0.217677	6.53842	0.0693595	0.839333	Diras1
-0.359638	1.99626	0.06942	0.839333	Foxq1
0.212867	3.52936	0.0694528	0.839333	Mafk
-0.531898	0.15876	0.069491	0.839333	Tnxb
-0.16309	7.22155	0.069649	0.839828	H3f3a
-0.181736	6.47228	0.069713	0.839828	Auts2
-0.286191	1.84448	0.0697154	0.839828	A230056P14Rik
0.175493	6.15901	0.0697959	0.839828	Tmem25
-0.163441	6.12407	0.0698127	0.839828	Hmgn1
-0.198022	4.20564	0.0698545	0.839828	Fam129b
0.206251	4.25722	0.0698949	0.839828	Ppip5k2
0.283789	3.44964	0.0701853	0.842154	Plk3
0.202401	3.81086	0.0701925	0.842154	Phka1
0.154309	5.06293	0.0702908	0.842313	Mdm2
-0.610402	0.240104	0.0703098	0.842313	Col2a1
-0.29849	4.29005	0.0708118	0.847339	Rasl10a
0.233761	5.86575	0.0708339	0.847339	Ache
-0.356899	1.43328	0.0709557	0.848119	Efcab10
0.706984	1.27044	0.0710972	0.848119	Gm42664
-0.864499	0.00743043	0.0711081	0.848119	Mmp19
-0.172138	4.37664	0.0711599	0.848119	Tsen15
0.742694	0.146729	0.0711609	0.848119	1700030C10Rik
0.342583	2.12628	0.0712933	0.848598	Cth
0.20473	4.81669	0.0713059	0.848598	Coq10b
0.42818	1.42548	0.0713822	0.848883	Mamdc2
0.253459	3.57721	0.0716242	0.850619	Edem1
0.160065	6.36164	0.0717331	0.850619	Arl2bp
-0.448704	0.410659	0.0717702	0.850619	Dusp2
-0.20167	3.83764	0.0717857	0.850619	Rnf149
0.447545	1.98112	0.0717909	0.850619	Calca
-1.02562	0.559674	0.0720742	0.853352	Klhl30
0.234769	3.77604	0.0721958	0.854168	Foxred2
-0.314271	2.97837	0.0723619	0.855508	Dnttip1
-0.189581	4.55471	0.0724262	0.855643	Cir1
-0.399946	1.55105	0.0726068	0.856354	Cped1
-0.209377	6.02579	0.0726162	0.856354	Hnrnpab
0.418416	1.59722	0.0726844	0.856354	Gbp9
0.243031	6.17471	0.0727297	0.856354	Tspyl2
0.828184	-0.408916	0.072784	0.856354	Gm44848
0.450351	0.916905	0.0728924	0.856354	Rsad2
0.548678	-0.127181	0.0729374	0.856354	BC035044
0.259494	4.84906	0.072954	0.856354	Lgi4
0.399259	0.979486	0.0729622	0.856354	Ttc12
-0.409539	2.31006	0.0731663	0.858059	Slc2a12
0.345552	6.77476	0.0732134	0.858059	Nefh
-1.03063	5.33796	0.0732838	0.858095	Gm26870
0.304961	2.41424	0.0733224	0.858095	Spata6
-0.210619	4.70009	0.07352	0.859308	Tmem131
0.209343	4.39583	0.0735743	0.859308	Gab2
-0.60394	1.16061	0.0735853	0.859308	Ush1g
0.471834	0.0338173	0.0736574	0.859411	Liph
0.362364	1.63094	0.0737884	0.859411	Tfap4
-0.471532	0.728383	0.0737978	0.859411	Gng8
0.27242	2.34957	0.0738063	0.859411	Nmi
-0.189089	4.00489	0.0739595	0.860224	Il18
-0.223542	4.11084	0.0739823	0.860224	Mllt1
-0.329797	0.998182	0.0741974	0.862106	Gm11627
-0.418399	0.662424	0.0742626	0.862244	Fap
0.304567	2.0674	0.0743273	0.862378	Mob3c
-0.864927	2.09871	0.0744107	0.862727	Slc24a5
-0.309536	1.8936	0.0746479	0.864858	Scn7a
0.228984	3.04547	0.0747261	0.865145	Hps6
-0.199242	4.15103	0.0748375	0.865337	Socs2
0.545812	0.511515	0.0748768	0.865337	Gm46404
-0.235504	3.67304	0.0749901	0.865337	Jak2
-0.461527	0.250033	0.0750373	0.865337	9530018F02Rik
0.29516	4.9443	0.0750602	0.865337	Gpld1
-0.252058	4.7006	0.0751132	0.865337	Dirc2
-0.694275	0.358693	0.0751166	0.865337	Top2a
-0.264361	2.59909	0.0753897	0.867707	Rhpn2
0.163793	6.00075	0.0754784	0.867707	Sgcb
-0.204656	4.59689	0.075483	0.867707	Map4k5
-0.137768	5.65878	0.0757403	0.870046	Glod4
0.208403	4.81649	0.0759048	0.871319	Inpp5e
0.630238	-0.120975	0.0759765	0.871357	Gm36527
-0.153535	5.2444	0.0762304	0.871357	Neo1
-0.249721	6.72623	0.0762452	0.871357	Rnf11
-0.204745	4.49107	0.076256	0.871357	Jam3
-0.142446	5.04436	0.0762736	0.871357	Cdk10
0.291506	3.83451	0.0762877	0.871357	Abtb2
0.374469	1.79353	0.076377	0.871357	Tmem173
-0.153778	4.99837	0.0763908	0.871357	Tmem14c
-1.10126	1.26632	0.0763923	0.871357	Kcne2
-0.136717	6.02275	0.0765546	0.871417	Tceal8
0.196734	5.59479	0.0766005	0.871417	Slc36a4
-0.185499	4.37761	0.0766126	0.871417	Cpne8
-0.287206	3.10445	0.0766128	0.871417	Alyref
0.151453	5.00074	0.076744	0.872039	Vars
0.278951	5.13053	0.0767752	0.872039	Hist1h1c
0.366562	1.48735	0.0768802	0.87262	Uba7
-0.44467	2.04472	0.0770207	0.873602	Col8a1
-0.196468	12.6251	0.0772269	0.875212	mt-Co1
0.152512	6.45326	0.0772707	0.875212	Sorbs1
0.801877	-0.405069	0.0773717	0.875743	Nudc-ps1
0.319633	1.31627	0.0774643	0.876066	Mmp2
0.21878	4.38558	0.0775256	0.876066	Adhfe1
0.344642	4.02587	0.0775624	0.876066	Trib1
0.174935	4.43736	0.0777765	0.876997	Dpp7
-0.426054	0.666856	0.0778217	0.876997	Slc38a4
0.25423	4.03145	0.0779377	0.876997	Slain2
-0.675857	-0.0763283	0.0780452	0.876997	Alox12
0.421808	3.06357	0.0781081	0.876997	Plekhh3
-0.264506	3.72938	0.0781445	0.876997	P3h4
0.260897	3.73069	0.0781692	0.876997	Grm8
-0.245949	2.83044	0.0782436	0.876997	Svil
-0.198327	5.82967	0.0783114	0.876997	Rps21
-0.212706	5.4344	0.0783139	0.876997	Dapk1
0.422677	0.77508	0.0783276	0.876997	Gm26592
0.525469	0.10847	0.0783604	0.876997	Zbtb42
-0.186243	5.40642	0.0785389	0.876997	2021-09-09
-0.126956	5.34594	0.0785774	0.876997	Polb
-0.191365	7.50608	0.0786253	0.876997	Rpl9
0.204013	5.53467	0.0786695	0.876997	Minar2
0.296756	2.17784	0.0786705	0.876997	D130040H23Rik
-0.486981	5.05186	0.078703	0.876997	Cpne7
0.21678	9.40812	0.0787263	0.876997	Nap1l5
0.576631	-0.267866	0.0787493	0.876997	Btk
0.146804	4.66838	0.0787819	0.876997	Nhlrc2
-0.236728	2.61877	0.0789252	0.877342	AU041133
-0.210055	3.97654	0.0789599	0.877342	Klhdc1
-0.342696	4.03933	0.0789783	0.877342	Syt10
-0.146894	5.45508	0.0791301	0.877342	Dalrd3
-0.171615	5.48871	0.0792336	0.877342	Dnal4
-0.422278	2.71103	0.0792406	0.877342	Msx1
-0.271282	4.40688	0.0792488	0.877342	Kcns2
0.610537	1.30712	0.0793677	0.877342	C230085N15Rik
-0.300148	3.43513	0.0794053	0.877342	Mepce
0.270207	2.87526	0.079459	0.877342	Dmp1
0.322535	1.71607	0.0794604	0.877342	Dhtkd1
0.420994	2.52543	0.0794629	0.877342	Glra1
-0.172065	4.27458	0.0795385	0.877579	Mettl23
-0.235742	4.42016	0.07989	0.880718	Abhd17b
0.179449	4.86835	0.0799857	0.880718	Pcnt
-0.132962	7.65598	0.0800401	0.880718	Cox7a2l
-0.228423	2.96416	0.0800406	0.880718	Zfp65
-0.456847	0.786701	0.0802049	0.880862	Adgrv1
-0.536789	-0.154246	0.0802418	0.880862	BC024139
0.190326	4.22161	0.0802658	0.880862	C1qtnf5
0.550318	-0.333619	0.0803696	0.880862	Gm4804
-0.57336	0.352849	0.0803809	0.880862	Gm13031
-0.952753	-0.560617	0.0804551	0.880862	Gm46123
-0.148609	4.82046	0.0805261	0.880862	Nup85
0.227672	6.26427	0.0806263	0.880862	Abhd3
-0.177389	12.2431	0.0806432	0.880862	mt-Nd1
-0.220438	5.69059	0.0807384	0.880862	Kif2a
-0.182605	3.61029	0.0807459	0.880862	Ikzf4
0.149601	8.01751	0.0807593	0.880862	Nars
0.629759	0.64968	0.080861	0.880862	Ifi27l2a
0.20755	3.96796	0.0808632	0.880862	Sclt1
0.320935	2.16494	0.0808955	0.880862	Apol8
0.30786	4.90892	0.0809316	0.880862	Tlnrd1
-0.298067	4.56634	0.0809781	0.880862	Slit1
-0.325131	2.24528	0.0810713	0.881126	Fam198a
-0.314224	3.92316	0.081132	0.881126	Sall1
-0.543527	-0.140538	0.0811657	0.881126	4930507D05Rik
-0.174837	6.16287	0.0812333	0.881143	Ppp1r12b
-0.657094	0.747766	0.0812925	0.881143	Prok2
-0.474866	4.07393	0.0813829	0.881143	Car12
0.26244	1.56095	0.0813848	0.881143	Accs
0.226036	5.80735	0.0816228	0.882384	Prex2
-0.211605	6.60182	0.0816458	0.882384	Cdk17
0.159311	5.52448	0.0816628	0.882384	Crkl
0.610008	0.980436	0.0818629	0.883675	Tdgf1
0.270919	2.85543	0.0818915	0.883675	Tifa
0.549184	0.085263	0.0819892	0.884141	Nsl1
-0.167517	6.12062	0.0820475	0.88418	Rpl29
0.226636	4.62941	0.0821656	0.884379	Sgpl1
0.148266	4.98377	0.082249	0.884379	Zfp275
-0.119827	5.87061	0.0823049	0.884379	Commd3
0.436983	0.879632	0.0823676	0.884379	D030068K23Rik
0.231949	6.11358	0.0823852	0.884379	Dbp
-0.196527	6.60627	0.0823936	0.884379	Rragd
0.456342	1.09779	0.0826065	0.884423	2810403D21Rik
0.287967	1.92843	0.0826111	0.884423	Zcwpw1
-0.196556	8.59993	0.0826682	0.884423	Olfm1
0.447195	0.450405	0.0826906	0.884423	Flnc
0.503858	-0.328934	0.08271	0.884423	Gm40557
0.749039	0.0732559	0.0827385	0.884423	Gm15425
-0.17619	6.63429	0.082808	0.884423	Ogfrl1
-0.305743	5.33073	0.0828344	0.884423	Rgs14
-0.377201	1.18606	0.0829801	0.885207	Shmt1
-0.309592	1.84484	0.083055	0.885207	Gm17750
0.171194	5.68393	0.0830718	0.885207	Kcnt1
-0.114756	6.73109	0.083152	0.885479	Dad1
-0.281759	6.27397	0.0834313	0.886866	Mog
-0.253358	6.31995	0.0834944	0.886866	Scn3b
0.182431	3.44225	0.0835289	0.886866	Plekha7
-0.14119	4.43765	0.0835497	0.886866	Pdcd2l
0.201851	3.77208	0.0835561	0.886866	F11r
-0.202699	3.1583	0.0839031	0.888569	Tmem17
0.188023	8.45906	0.0839281	0.888569	Peg3
-0.500797	0.475746	0.0839495	0.888569	Tmem45a
0.240713	2.32983	0.0840941	0.888569	Fpgs
0.279176	2.03795	0.084112	0.888569	Pdzph1
-0.119752	5.78867	0.0842215	0.888569	Trim28
1.12942	-0.0237392	0.0842661	0.888569	Gm45177
-0.246539	2.75576	0.0843081	0.888569	Zbtb33
0.209191	2.92851	0.0843081	0.888569	4930570G19Rik
-0.136777	8.01687	0.0843508	0.888569	Atp6v0b
-0.607892	1.6421	0.084392	0.888569	Ccdc153
0.196101	4.02772	0.0844344	0.888569	Mynn
-0.359622	0.870615	0.0845043	0.888569	AC163221.1
-0.319359	4.922	0.084564	0.888569	Csnk1g2
0.205547	3.96381	0.0846023	0.888569	Ing5
0.212043	2.83336	0.0846785	0.888569	Zfp53
0.20373	3.30343	0.0846808	0.888569	Arrdc4
-0.190797	5.21291	0.084704	0.888569	Clstn2
0.142493	6.43054	0.0847895	0.888891	Atxn2l
0.527738	0.231984	0.0849074	0.889462	Gldn
-0.338644	4.31046	0.0849538	0.889462	Plekha2
-0.221127	5.18209	0.0850188	0.889567	Kcnb2
-0.165101	4.84558	0.0851707	0.890157	Slc35b1
-0.311138	6.29545	0.0851851	0.890157	Pcbp3
0.469308	2.41811	0.0854583	0.892189	Gm38394
0.286416	2.97719	0.0855668	0.892189	Nectin4
0.477656	0.599043	0.0855778	0.892189	Rarres1
-0.530728	0.308286	0.0855999	0.892189	Adamts9
0.178709	5.52581	0.0856803	0.892297	Iars
-0.229465	3.51024	0.085735	0.892297	Wfdc1
-0.396408	0.510949	0.08593	0.892297	Arhgef5
0.263297	4.29375	0.085951	0.892297	Galc
0.25801	2.4059	0.0860416	0.892297	Elk3
0.46842	0.689476	0.0860986	0.892297	Gm20633
-0.507051	0.218133	0.0861151	0.892297	Baiap2l1
-0.400357	1.01708	0.0861364	0.892297	5330413P13Rik
0.195368	3.92371	0.0861386	0.892297	Elmsan1
0.247391	6.85687	0.0861612	0.892297	Sox9
0.179444	5.40319	0.0863114	0.89251	Ppfia4
-0.782223	0.831887	0.0863883	0.89251	Slc4a5
0.225749	5.10636	0.0864791	0.89251	Esrrg
0.174454	3.9379	0.0865113	0.89251	Tmem104
-1.05273	3.01867	0.0866001	0.89251	Ms4a15
-0.170525	5.20829	0.0867206	0.89251	Tmem35a
-0.988464	7.08382	0.0867348	0.89251	Gm10800
-0.228994	5.00445	0.0867622	0.89251	P2ry12
0.196684	3.77122	0.0867988	0.89251	Phf13
-0.447986	1.1761	0.0868069	0.89251	Crabp1
0.443942	1.22164	0.0870181	0.89251	Arntl2
-0.34931	3.16847	0.0870206	0.89251	Iqgap2
-0.162086	7.86475	0.0871355	0.89251	Ppp2r2c
-0.176516	6.51124	0.0871943	0.89251	Rpl34
0.241369	4.2849	0.0872121	0.89251	Atp8b2
0.410008	1.68687	0.0872186	0.89251	A330076C08Rik
0.160138	6.45252	0.0874635	0.89251	Gas6
-0.319907	1.66777	0.0874642	0.89251	4931414P19Rik
0.245788	7.31141	0.0875123	0.89251	Habp4
0.355763	1.89663	0.0877151	0.89251	Calhm2
-0.195103	3.85722	0.0877824	0.89251	Chrac1
-0.999756	4.19168	0.0878476	0.89251	Gm10801
0.230063	3.23665	0.0878672	0.89251	Nudt12
-0.650566	0.21694	0.0878936	0.89251	Gm5067
0.223517	2.6705	0.087919	0.89251	Sugct
-0.484348	0.465065	0.0879743	0.89251	Rnf138rt1
-0.340528	1.09605	0.0880796	0.89251	Gm26794
-0.287474	2.26853	0.0881437	0.89251	Shq1
-0.167487	4.77597	0.0881494	0.89251	Egfl7
-0.147551	6.39233	0.0881671	0.89251	Dnajb2
0.396961	1.61463	0.0882047	0.89251	Nfkbiz
0.330193	1.52535	0.0882336	0.89251	Gm26896
0.197458	5.77648	0.0882507	0.89251	Hexa
-0.175167	9.26684	0.0882546	0.89251	Fkbp1a
0.211609	6.02366	0.088343	0.89251	Eif5a2
0.22926	2.41141	0.0883493	0.89251	Trim47
0.194194	3.30773	0.088394	0.89251	Alkbh3
-0.163146	6.60461	0.0883982	0.89251	Rpl22l1
-0.245304	4.12928	0.0884047	0.89251	Suz12
-0.147526	7.04828	0.0884946	0.89251	Clta
-0.291354	2.75978	0.0885808	0.89251	Sertad4
0.248034	3.47193	0.0886037	0.89251	Hmgb2
-0.688848	-0.154765	0.0886192	0.89251	Htra4
0.159005	7.37457	0.0886991	0.89251	Lynx1
0.246832	3.31679	0.0887221	0.89251	Gm9899
0.227867	4.60143	0.0887966	0.89251	Gm28370
-0.210393	5.37321	0.0888191	0.89251	Pogk
-0.129485	6.4984	0.0888267	0.89251	Srp14
-0.156269	4.53063	0.0888847	0.892539	Ralgps2
-0.676084	-0.174989	0.08909	0.89363	Oca2
-0.243149	4.12305	0.0891717	0.89363	Rbp1
0.270763	5.09249	0.0892833	0.89363	Kcnj16
-0.273808	2.47017	0.0893295	0.89363	Reck
-0.149525	8.72133	0.0893574	0.89363	Rtn4
-0.19083	4.14926	0.0894621	0.89363	Grk6
-0.226706	4.5693	0.0894817	0.89363	Plekhg5
0.333669	2.40533	0.0895266	0.89363	Capn1
0.935206	0.295486	0.089543	0.89363	Gm44675
-0.344635	1.297	0.0895451	0.89363	Gpr4
-0.462991	0.0970318	0.0896857	0.894482	Gm13127
-0.185185	7.46359	0.0898222	0.895292	Nckap1
-0.232007	6.06353	0.0899054	0.895495	Pten
0.4063	1.11875	0.0899531	0.895495	B230311B06Rik
0.172938	4.35853	0.0902439	0.897387	Peli3
-0.680928	1.08315	0.090305	0.897387	Drc7
0.421366	1.12703	0.0903094	0.897387	Slc2a4
0.405417	0.50808	0.0904131	0.897867	1700010I14Rik
-0.50397	-0.18457	0.0905987	0.898882	Cd80
0.267998	2.87732	0.0906263	0.898882	Gm973
0.480405	0.343572	0.0907107	0.89906	Rhoh
-0.293095	4.50313	0.0907553	0.89906	Sox4
0.203146	4.24613	0.0908222	0.899174	Gls2
-0.183963	3.97226	0.0909035	0.899372	Jazf1
-0.178737	4.80012	0.0910316	0.899372	Ccdc106
0.270287	2.75814	0.0911014	0.899372	Kcnj2
-0.154601	7.05809	0.0911466	0.899372	Ndufb11
0.237382	2.58649	0.0911784	0.899372	Irf1
0.245372	4.35541	0.0911888	0.899372	Myo1e
-0.180515	5.412	0.0912813	0.899372	Pla2g16
-0.222671	3.3438	0.091363	0.899372	Abracl
-0.248264	2.91174	0.0914284	0.899372	1110002L01Rik
-0.508265	1.24996	0.0914478	0.899372	Mlf1
0.175654	3.6707	0.0914531	0.899372	Alkbh1
0.324857	1.90828	0.0915436	0.899715	Xdh
0.243104	2.23066	0.0918551	0.90223	Npl
-0.204646	5.29011	0.0920504	0.903309	Tmcc3
-0.17658	4.73107	0.092141	0.903309	Tpd52l1
0.519065	0.29432	0.0921675	0.903309	Gm41442
0.39677	0.23588	0.0922145	0.903309	Emp1
0.462406	0.730936	0.0922628	0.903309	Gm3558
0.247533	2.3126	0.0922996	0.903309	Pou2f2
-0.235211	5.03075	0.0924236	0.903406	Shisal1
-0.129449	4.92433	0.0924331	0.903406	Med21
-0.474743	3.58231	0.0924769	0.903406	Dlx5
-0.210404	5.2756	0.0926536	0.904588	Il34
0.187548	5.64136	0.0928516	0.905974	Il6st
0.467473	0.514775	0.0930288	0.906727	Gm37844
-0.26283	1.92472	0.0930407	0.906727	Paqr5
0.195449	3.50019	0.0931518	0.907264	B3galnt2
0.636932	-0.455037	0.0932344	0.907522	Drd4
0.293824	2.32917	0.093332	0.907927	Fgd2
-0.377887	3.5831	0.0934365	0.90795	Mas1
-0.31037	7.04399	0.0934465	0.90795	Meis2
-0.520944	-0.185994	0.0935594	0.908502	Ccdc162
0.194179	6.5836	0.0936961	0.908817	Phgdh
-0.24177	5.12888	0.0937083	0.908817	Gprin1
0.196696	4.10224	0.0938033	0.908817	Nup93
-0.288269	2.0229	0.0939262	0.908817	Ripply2
0.364787	1.30216	0.0939297	0.908817	Trim34a
0.800954	0.935532	0.0939843	0.908817	Gm44831
0.209471	3.16802	0.0939846	0.908817	Mttp
-0.22252	3.19861	0.0940948	0.90917	Aif1l
0.209968	4.2465	0.0941743	0.90917	Slc19a2
0.160308	7.47773	0.0941987	0.90917	Fto
-0.142515	5.04559	0.0942732	0.90917	C1galt1c1
0.172923	7.24239	0.0945261	0.90917	Ntsr2
0.331735	4.42742	0.0946652	0.90917	Midn
-0.244968	2.54387	0.0947608	0.90917	Tesk2
-0.273932	2.81116	0.094784	0.90917	Insc
-0.556747	-0.0425631	0.0948095	0.90917	Ptgdr
0.303858	1.71975	0.094847	0.90917	Suv39h2
0.408219	2.95658	0.0949257	0.90917	Arhgap25
-0.142276	7.91191	0.0949947	0.90917	Hsbp1
0.552764	-0.100342	0.0949968	0.90917	Gm43808
-0.319259	3.83848	0.0950407	0.90917	Kat2b
-0.22826	5.64758	0.0951216	0.90917	Akt3
-0.172002	5.00532	0.0951779	0.90917	Elk1
0.590842	4.53252	0.0951957	0.90917	Ccn1
0.363942	2.19808	0.0952597	0.90917	Nfkbie
-0.292914	1.90085	0.0952717	0.90917	1810014B01Rik
-0.162324	4.13186	0.0952747	0.90917	Tm4sf1
-0.171864	5.28031	0.0952879	0.90917	Fbxl3
-0.371218	0.99	0.0953566	0.90917	Gucy2e
-0.243557	3.26527	0.0953667	0.90917	Xrcc3
-0.140321	5.47454	0.0953683	0.90917	Ap3s1
0.29009	2.49829	0.0954482	0.909396	Igsf10
-0.265265	3.58391	0.0955044	0.909397	Tesk1
-0.164386	6.94166	0.0956027	0.909798	Rnf13
0.129849	5.2132	0.0956932	0.910125	Dhrs7
-0.826004	0.620294	0.0957862	0.910475	Slc9a4
-0.250417	2.28963	0.095941	0.910897	Mettl18
-0.203206	3.14689	0.0959918	0.910897	Ccdc30
0.346073	1.57424	0.0959993	0.910897	Hhex
-0.135552	6.2403	0.0961439	0.911734	4930402H24Rik
-0.301328	5.34126	0.0963205	0.912528	Clmn
0.18433	4.39063	0.0963746	0.912528	Shmt2
-0.176089	4.64931	0.0964861	0.912528	Dnaja4
-0.23605	4.9074	0.0965515	0.912528	Ablim3
-0.264994	2.17709	0.0965555	0.912528	Ceacam1
-0.417974	0.000729731	0.0966108	0.912528	1810059H22Rik
0.329757	5.84416	0.0966987	0.912528	Psd2
0.410513	0.845708	0.0967114	0.912528	Ccdc88b
-0.345308	1.88484	0.0967347	0.912528	Emilin2
0.155276	5.38783	0.0969419	0.913451	Ext2
0.16025	5.08125	0.0969809	0.913451	Frmd4a
0.375552	1.67974	0.0970016	0.913451	Parp9
-0.555786	0.152944	0.0970926	0.913529	Foxc2
-0.154555	5.54511	0.0971228	0.913529	Prmt8
-0.309062	1.41672	0.0973781	0.914825	Cenpm
-0.521132	1.0618	0.0974416	0.914825	Mpzl2
0.132356	5.95506	0.097472	0.914825	Nckipsd
0.387127	0.697662	0.0974956	0.914825	Abcc3
0.197299	3.59225	0.0976103	0.914825	Usp35
0.153771	6.92054	0.0976889	0.914825	Yars
0.280988	1.79584	0.0977017	0.914825	Fam129a
0.373726	0.649118	0.0977555	0.914825	Nradd
-0.185211	3.77993	0.0977688	0.914825	Nasp
-0.27476	4.64857	0.0978459	0.914905	Rtn2
0.271824	2.56846	0.0978937	0.914905	Scrt2
0.420274	1.64998	0.0979468	0.914905	Exoc3l4
-0.457176	-0.0200906	0.0981295	0.916083	D730044K07Rik
-0.154253	4.67442	0.0983019	0.917164	Gnptab
-0.151743	5.93531	0.0986222	0.918087	Papss1
-0.145339	5.77205	0.0986689	0.918087	B3galnt1
-0.273236	2.60467	0.0986983	0.918087	Gm45495
0.441411	0.343921	0.0987521	0.918087	Gm9796
-0.157687	3.70324	0.0988726	0.918087	Rpp25l
0.272499	2.53395	0.0989388	0.918087	Sdsl
-0.242841	4.14712	0.0989663	0.918087	Noc2l
0.228387	3.25653	0.098982	0.918087	Pald1
0.348773	1.4996	0.0990312	0.918087	5830444B04Rik
0.308249	1.67203	0.0990813	0.918087	Nrm
-0.47055	0.211662	0.0990907	0.918087	Irf6
-0.173283	5.82808	0.099138	0.918087	Ttyh3
0.195551	4.41265	0.0991508	0.918087	Ifngr1
-0.151608	5.09193	0.0992372	0.918087	Mtln
0.132366	7.37509	0.0992512	0.918087	2021-09-11
-0.832443	0.342277	0.0993805	0.918759	Mfrp
-0.210928	4.63138	0.0995491	0.919377	Fn1
0.150768	4.59802	0.0995665	0.919377	Wdr70
0.497166	-0.273413	0.0996176	0.919377	Gm11423
-0.264411	2.77681	0.0996956	0.919573	Rnf32
-0.192445	5.09821	0.0998016	0.919675	Ttc19
-0.23078	3.71905	0.0998287	0.919675	Tmem204
-0.297715	4.09518	0.0998823	0.919675	Aebp1
-0.230546	4.73385	0.0999338	0.919675	Pcdh19
0.655068	-0.350741	0.100006	0.919814	Ptger1
0.213253	4.13259	0.100161	0.920402	Aff1
-0.183536	6.71779	0.100236	0.920402	Vtn
0.148567	4.44897	0.10024	0.920402	Slc11a2
0.262493	3.24129	0.1004	0.921349	Fbln5
-0.17989	5.6288	0.100499	0.921535	Adi1
-0.34359	3.71331	0.100534	0.921535	Dlg3
-0.120912	5.42752	0.10068	0.922349	Mrps17
-0.249887	2.60486	0.100853	0.923412	Spef1
0.275569	2.71892	0.100958	0.923848	Hps1
-0.289436	2.73835	0.10108	0.924443	Ranbp3l
-0.411759	1.93505	0.101302	0.925741	Aven
0.437667	1.32926	0.101336	0.925741	Gm39244
-0.42056	0.230777	0.101507	0.925925	Ccdc89
0.4342	2.04537	0.101636	0.925925	Gch1
0.736284	-0.029232	0.101733	0.925925	Gm37201
-0.195989	5.20333	0.101739	0.925925	Gm7536
0.784826	0.917707	0.101762	0.925925	Gm44680
0.204696	2.96157	0.101894	0.925925	Serhl
-0.367961	0.840745	0.101979	0.925925	Kif6
0.15985	4.31693	0.102002	0.925925	Naga
0.168438	6.72155	0.102027	0.925925	Tsc22d3
0.576302	-0.00546198	0.10208	0.925925	C130021I20Rik
0.445749	0.447392	0.102128	0.925925	Ip6k3
-0.15349	6.58721	0.10226	0.925925	Rhob
0.293701	2.70319	0.102263	0.925925	Dtx3l
-0.246732	7.23274	0.102298	0.925925	Nrip3
0.612822	-0.076383	0.102356	0.925925	Prrxl1
-0.168902	4.18486	0.102479	0.925925	Nudt11
0.697184	-0.599734	0.102524	0.925925	9430034N14Rik
0.262295	2.79878	0.102567	0.925925	Il13ra1
-0.150506	5.65117	0.102579	0.925925	Map7
0.42311	0.878945	0.102587	0.925925	S100a4
-0.144859	5.30468	0.102614	0.925925	Ctnnbip1
-0.156083	3.95335	0.102628	0.925925	Ptpdc1
0.156478	7.20219	0.102671	0.925925	Ogt
0.34132	1.4904	0.103037	0.928711	Tnfrsf11a
0.213651	3.07436	0.103098	0.928738	Dock11
-0.336744	6.49077	0.103238	0.929487	Gpsm1
0.731263	-0.00429272	0.103466	0.930883	D830024N08Rik
-0.163681	5.01657	0.103508	0.930883	Clvs2
-0.167738	4.99604	0.103734	0.932399	Csnk1g3
0.519971	0.329834	0.104132	0.933343	Cd109
0.223868	2.98101	0.104231	0.933343	Mavs
-0.558224	0.292527	0.104298	0.933343	Cldn14
-0.219915	5.4449	0.10435	0.933343	Lrrn3
-0.226678	4.64681	0.10437	0.933343	Usf2
-0.118272	5.28885	0.104478	0.933343	Fibp
-0.116794	5.53761	0.104526	0.933343	Naxd
-0.599784	0.152371	0.104542	0.933343	Chst9
-0.130367	7.64951	0.104557	0.933343	Cox7a2
0.173567	3.41986	0.104565	0.933343	Ighmbp2
0.149411	5.56946	0.104586	0.933343	Krt222
-0.78181	0.891844	0.104744	0.933343	Lct
-0.309034	1.74421	0.10476	0.933343	Vmn2r57
-0.175679	5.53426	0.104761	0.933343	Gm20390
-0.177437	3.23948	0.104763	0.933343	Mcat
0.245113	3.44335	0.10477	0.933343	Lypd6b
0.379434	3.75726	0.105005	0.933343	Gm47512
-0.1458	4.35841	0.105039	0.933343	Pop4
-0.632268	-0.398584	0.105078	0.933343	Trpv3
0.529624	0.695388	0.105097	0.933343	Isg15
0.452364	1.01601	0.105185	0.933343	Gm21811
0.158598	4.13218	0.105207	0.933343	Scpep1
-0.193002	11.7552	0.105231	0.933343	mt-Nd4
0.437948	0.691586	0.105236	0.933343	Zfp982
0.187976	3.31133	0.105381	0.933343	Adam19
-0.169384	3.94305	0.105381	0.933343	Tmem165
0.135602	6.22822	0.105395	0.933343	Rbm5
0.37399	1.04927	0.105659	0.933923	Ptger4
0.182521	3.78839	0.105748	0.933923	Uty
-0.144417	5.30073	0.105757	0.933923	Commd1
-0.405677	2.49063	0.105765	0.933923	Slc22a6
0.573298	1.90567	0.105785	0.933923	Tgtp2
-0.140375	4.74495	0.105829	0.933923	Rab33a
0.119761	6.33966	0.105976	0.933923	Ube2j1
0.179993	4.5832	0.105978	0.933923	Lipa
-0.118536	5.2404	0.106006	0.933923	Mrpl17
-0.235505	6.67898	0.106037	0.933923	Prkca
0.190792	3.20811	0.106128	0.934217	Map3k20
0.148068	4.27693	0.106187	0.934227	Ethe1
0.182389	7.28399	0.106302	0.934494	Fus
-0.225585	3.40268	0.106333	0.934494	1700001L19Rik
-0.62038	1.12046	0.106563	0.935951	Gm19744
0.605896	1.3366	0.106663	0.935951	Irs4
0.168837	4.42578	0.106714	0.935951	Slc12a9
-0.136155	5.63154	0.10673	0.935951	Stard3nl
-0.1553	4.26861	0.106844	0.936444	Wdr36
-0.297557	3.94268	0.107052	0.937764	Shc3
-0.190896	5.41912	0.107236	0.938863	Adcy2
-0.208757	4.97971	0.107485	0.939375	Thrsp
0.120516	7.08436	0.107497	0.939375	Dtna
-0.214417	3.75453	0.107503	0.939375	Bhlhe22
0.165107	5.83242	0.107591	0.939375	Srgap2
0.156545	5.93999	0.107645	0.939375	Usp8
0.230643	3.45539	0.107689	0.939375	Plekhf2
0.412928	3.27511	0.1077	0.939375	Fosb
1.43284	-0.205561	0.107881	0.940362	Gm49673
-0.238216	6.68027	0.107929	0.940362	Pitpna
0.195844	3.27034	0.108209	0.941834	Mvp
-0.34469	2.51477	0.108333	0.941834	Apcdd1
-0.609078	3.32914	0.108385	0.941834	1500015O10Rik
0.263925	5.00063	0.108395	0.941834	Vat1
-0.311041	3.54863	0.108396	0.941834	Glt8d2
0.224351	4.50901	0.108447	0.941834	Elovl2
-0.244261	3.10343	0.108644	0.943041	Prkcq
-0.264115	2.96609	0.108804	0.943919	Rarres2
-0.646435	-0.130061	0.108868	0.943973	B330016D10Rik
-0.243962	2.11334	0.108931	0.94401	Nt5dc2
-0.278272	2.0774	0.109043	0.944046	Gpr182
0.186506	4.10263	0.109052	0.944046	S100a6
-0.534964	-0.506339	0.109114	0.944081	Tbx2
-0.194994	5.54031	0.109307	0.945246	Erbin
-0.299222	1.61858	0.109447	0.945553	Fam161a
0.727926	2.301	0.109459	0.945553	Hoxb5
-0.253512	1.58841	0.109578	0.945717	Prtg
-0.187289	3.27257	0.109595	0.945717	Pigf
-0.172157	3.43315	0.109716	0.945832	Zfp867
0.184519	3.96531	0.109725	0.945832	Cln5
0.250589	4.32632	0.109788	0.945867	Olfml3
-0.644157	-0.0490279	0.10987	0.945918	Adgrf4
-0.150328	4.61993	0.110039	0.945918	Timm10
0.232264	3.64445	0.110157	0.945918	Clcn5
-0.424492	0.778341	0.110166	0.945918	Itga11
-0.346173	1.84124	0.11019	0.945918	Gm10273
0.29873	2.35405	0.110201	0.945918	Tubb6
-0.300376	2.43688	0.110233	0.945918	Trpc7
-0.131779	5.2678	0.110371	0.945918	Nt5c3b
-0.121536	6.39491	0.110413	0.945918	Eef1b2
0.324215	1.96406	0.110447	0.945918	Inhbb
-0.198268	6.41158	0.110505	0.945918	Chst1
-0.41807	0.906774	0.110541	0.945918	Angpt2
0.199056	3.86196	0.110587	0.945918	Pan2
-0.628279	1.08481	0.110665	0.945918	Cpa6
-0.221774	2.70058	0.11067	0.945918	Rab13
0.550629	0.801946	0.110907	0.946124	Xlr3a
-0.673965	0.861356	0.110991	0.946124	Otop2
-0.188864	4.05056	0.111005	0.946124	Tle1
0.141006	7.82137	0.111087	0.946124	Acsl6
-0.160888	8.24647	0.111093	0.946124	Nell2
-0.177155	3.6172	0.1111	0.946124	Cp
-0.695765	0.370484	0.111149	0.946124	Gm49527
-0.204519	4.53904	0.111187	0.946124	Ythdf1
-0.106616	8.78125	0.111219	0.946124	Oaz1
-0.171674	4.02705	0.111391	0.947077	Dcps
0.138938	6.06181	0.111448	0.947077	Kcna6
0.499197	0.882103	0.111588	0.947769	Muc3a
-0.467345	-0.0428449	0.111703	0.947949	AC133523.4
0.179219	6.63686	0.111788	0.947949	Slc38a2
0.143782	4.78189	0.111869	0.947949	Lss
-0.281928	1.68487	0.111875	0.947949	Nr6a1
-0.251673	6.55208	0.111917	0.947949	Marcksl1
0.207793	5.88196	0.111961	0.947949	Glrx5
-0.14894	4.53126	0.112133	0.948087	Bex4
-0.221298	6.98102	0.112193	0.948087	Baiap2
-0.416036	-0.0534017	0.112217	0.948087	Gm15270
-0.224381	2.88585	0.112235	0.948087	Rcn3
0.225848	3.59105	0.112315	0.948087	Ifit2
0.501927	0.160282	0.11244	0.948087	Igdcc3
-0.371564	1.38846	0.11251	0.948087	Rsph4a
-0.159047	5.06912	0.112578	0.948087	Mtmr3
-0.214612	5.72589	0.11259	0.948087	Pacs2
0.23289	2.38033	0.112769	0.948087	Xylb
-0.153192	4.58584	0.112781	0.948087	Aprt
0.415093	0.657521	0.112857	0.948087	Tlr4
-0.157756	5.66368	0.112872	0.948087	Tbc1d14
-0.273963	3.8643	0.112905	0.948087	Mdga1
-0.252237	3.53803	0.113052	0.948087	Myo1d
0.183946	3.88877	0.113064	0.948087	Arhgef15
0.267729	2.55601	0.113155	0.948087	Siah3
-0.494107	-0.0774935	0.113235	0.948087	Mdh1b
-0.163124	5.87858	0.113252	0.948087	Rpl36a
0.644971	1.51731	0.113268	0.948087	Gm26945
0.175034	3.3448	0.113339	0.948087	Myo1c
-0.267879	1.65136	0.113349	0.948087	Bmp4
-0.133569	5.28885	0.113416	0.948087	Cby1
0.403751	4.5252	0.113466	0.948087	Rps6ka1
-0.122649	5.47704	0.11354	0.948087	Mrps36
-0.259395	8.82125	0.113543	0.948087	Hpcal4
-0.137387	4.3662	0.113557	0.948087	1110059G10Rik
0.289635	1.97518	0.11364	0.948205	Adm
-0.321206	3.20789	0.113689	0.948205	Heyl
0.297152	3.85767	0.113748	0.94821	Zkscan16
-0.557158	0.317537	0.114002	0.949625	Artn
-0.128873	5.67188	0.114054	0.949625	Ube2e2
-0.323566	1.66245	0.114093	0.949625	Ccnf
-0.309756	2.32854	0.114197	0.949996	Sphk1
-0.182961	11.8693	0.114333	0.950639	mt-Co2
-0.823123	1.1995	0.114475	0.950705	Trdn
0.513984	0.852771	0.114502	0.950705	Pla2g3
-0.176292	7.11212	0.114558	0.950705	Sort1
-0.271504	2.49886	0.114575	0.950705	Arhgap22
-0.154061	4.04475	0.114773	0.951565	Dync2li1
0.691169	1.38031	0.114828	0.951565	Gm37925
0.613669	0.0222421	0.114892	0.951565	Gm37868
0.294531	6.36661	0.115088	0.951565	Scn4b
-0.165571	4.05553	0.115089	0.951565	Spats2
0.125787	5.8566	0.115112	0.951565	Zfp445
0.36276	1.15849	0.115277	0.951565	Snhg15
0.164576	5.05208	0.115317	0.951565	Ccnd3
-0.108548	5.83104	0.11536	0.951565	Chchd3
0.135694	5.23092	0.115446	0.951565	Tars
-0.38623	1.66686	0.115554	0.951565	Dlx1as
0.817742	0.456353	0.115622	0.951565	Pgr15l
-0.172527	3.66502	0.115679	0.951565	Casp3
-0.393827	1.73252	0.115748	0.951565	Gm19935
0.207273	3.31148	0.115756	0.951565	Sertad1
-0.163591	4.50285	0.115833	0.951565	Selenoh
-0.140885	7.12362	0.115839	0.951565	Fxyd6
0.464869	1.98997	0.11584	0.951565	Gm5812
0.455349	-0.325212	0.115965	0.951565	Gm38944
-0.210551	3.86658	0.115966	0.951565	Ramp2
0.534406	-0.0780473	0.116028	0.951565	Peg12
0.213626	8.3793	0.116072	0.951565	Clstn3
-0.142784	6.7582	0.116142	0.951565	Atp5mpl
-0.127464	5.58551	0.116236	0.951565	Wdr61
0.258791	5.13291	0.116239	0.951565	Cdc42ep1
-0.164229	5.34339	0.116246	0.951565	Mrpl53
0.208891	5.7835	0.116392	0.951565	Tox2
-0.160175	5.46099	0.116433	0.951565	Hist3h2a
0.814126	1.72562	0.116439	0.951565	Gm43889
0.203243	4.72024	0.116456	0.951565	Ppp1r15a
0.271868	1.89297	0.1165	0.951565	Chaf1a
0.803882	0.382285	0.11662	0.952066	Hoxb2
-0.113105	6.75794	0.11683	0.952901	Ssu72
-0.162095	8.33719	0.11684	0.952901	Nsg2
-0.423552	0.323103	0.11692	0.953075	Gm5112
0.26164	3.79838	0.11712	0.953708	Vwa5a
-0.157879	5.12973	0.117144	0.953708	Asphd2
-0.20911	3.22759	0.117208	0.953708	Lama2
0.277744	1.8289	0.117253	0.953708	Skp2
-0.186565	5.17677	0.117357	0.953708	Lin7b
0.157125	9.27116	0.117433	0.953708	Nefl
0.332713	1.21224	0.117498	0.953708	3830408C21Rik
-0.179127	5.18077	0.117567	0.953708	Aacs
-0.141231	5.14694	0.11758	0.953708	Tbca
-0.147874	4.62714	0.117639	0.953708	Haus2
-0.306857	7.66452	0.117646	0.953708	Ptk2b
-0.651063	-0.16989	0.117769	0.954229	Mypopos
[truncated: 14,198 more rows]

## Sheet: Trem2 CSS CPZ vs ctrl
logFC	logCPM	PValue	FDR	gene name
2.45046	4.87966	6.89167e-54	1.13065e-49	Lyz2
6.53153	2.27629	1.22039e-39	1.00109e-35	Cst7
5.35233	1.3688	7.41737e-30	4.05631e-26	Clec7a
2.62061	3.17403	1.26731e-27	5.19788e-24	Gpnmb
1.99209	4.2951	9.58805e-25	3.14603e-21	Nupr1
2.29862	3.02671	8.44014e-23	2.30782e-19	Gm38431
6.78168	0.491251	1.61248e-21	3.77918e-18	Itgax
1.14151	5.62325	2.94893e-20	6.04752e-17	Baalc
2.0294	4.00049	4.55106e-20	8.29608e-17	Atf5
1.67399	8.50788	9.46601e-19	1.55299e-15	Gfap
2.10516	3.06177	1.22356e-18	1.82488e-15	Mpeg1
1.85114	3.51324	4.80385e-18	6.56766e-15	Lag3
1.0305	6.7308	4.71827e-17	5.95445e-14	Hexb
1.07664	6.64828	8.81642e-17	1.03316e-13	Ctss
7.39464	-0.406665	1.5494e-16	1.69463e-13	Atp6v0d2
1.18217	4.86132	1.76218e-16	1.80689e-13	Fcrls
4.10806	0.427498	2.15844e-16	2.08303e-13	Gdf15
0.932685	5.07375	2.42753e-15	2.21256e-12	Vim
-1.11423	5.63593	6.32588e-15	5.18912e-12	Fa2h
1.13266	5.98772	6.19905e-15	5.18912e-12	C1qa
1.02684	5.34984	8.17278e-15	5.82968e-12	Abca1
1.50076	3.78261	7.67571e-15	5.82968e-12	Cd68
3.48402	0.373167	7.97827e-15	5.82968e-12	Ccl3
1.05004	5.8438	1.16764e-14	7.9818e-12	C1qc
7.23326	-0.547205	6.5145e-14	4.27507e-11	Tgm1
1.04868	5.96997	7.49888e-14	4.73179e-11	C1qb
0.997404	4.98383	1.17807e-13	7.15829e-11	Sema7a
1.58145	2.49665	2.8337e-13	1.66035e-10	Hist1h1e
3.68331	0.0666493	3.01858e-13	1.70768e-10	Ccl4
2.35634	1.77257	4.65462e-13	2.54546e-10	Col5a3
1.01054	8.68033	4.83976e-13	2.56133e-10	Ctsd
4.23595	-0.290908	7.30413e-13	3.74474e-10	Ly9
1.33941	4.0428	1.01272e-12	5.03475e-10	Ifit3
1.84516	2.13914	1.22221e-12	5.89753e-10	C3ar1
-2.81937	2.81099	1.46448e-12	6.86466e-10	Gm44235
-1.77636	3.5787	1.63506e-12	7.45134e-10	Gm40309
-1.31695	4.50828	1.76086e-12	7.80776e-10	Ppp1r14a
0.832936	6.14648	1.93683e-12	8.36202e-10	Grn
2.47102	1.64808	2.77191e-12	1.16605e-09	Cd52
0.933831	5.77543	3.20552e-12	1.31475e-09	Ctsz
1.29622	4.44778	3.53565e-12	1.41478e-09	C4b
1.08901	5.42589	4.20498e-12	1.64255e-09	Pigt
1.31849	4.69896	6.159e-12	2.34987e-09	Lgals3bp
1.45723	4.61578	8.74995e-12	3.26254e-09	Tyrobp
2.30273	1.69698	9.53662e-12	3.47684e-09	Trib3
-1.05936	5.74316	1.0537e-11	3.75803e-09	Rpgrip1
-2.71633	3.55741	1.34126e-11	4.68186e-09	Gm37602
4.44894	-0.127717	1.86006e-11	6.35754e-09	Cd22
-2.24947	3.21825	1.94038e-11	6.49671e-09	C230071H17Rik
1.22077	2.96069	2.04582e-11	6.71274e-09	Irf8
0.950905	4.35556	2.69343e-11	8.6644e-09	Olfml3
1.50582	2.35607	3.19772e-11	1.00888e-08	Gbp6
-1.45362	3.90715	3.29489e-11	1.01992e-08	6430511E19Rik
0.967754	5.98314	5.73926e-11	1.74367e-08	Srebf1
-2.46696	1.55894	6.54157e-11	1.91645e-08	C230085N15Rik
-2.31403	0.968176	6.49739e-11	1.91645e-08	A930006L05Rik
-1.27266	3.53371	1.0308e-10	2.96691e-08	Pde8a
-0.879656	7.64574	1.0747e-10	3.03993e-08	Cldn11
-1.90936	1.3845	1.50671e-10	4.18969e-08	Gm19409
-3.72592	0.558086	1.85314e-10	5.06711e-08	Gm21698
-1.20083	5.19638	2.64116e-10	7.10343e-08	Opalin
0.744062	6.66152	2.69324e-10	7.12667e-08	Ptprn2
1.99845	1.36783	2.80134e-10	7.29504e-08	Bcl2a1b
-2.04226	2.87847	3.03653e-10	7.78394e-08	Gm42992
-2.34847	4.53061	3.72307e-10	9.39703e-08	Gm43670
-0.760486	6.96696	4.00689e-10	9.96015e-08	Srsf2
0.899432	4.96596	4.50948e-10	1.08798e-07	Hist1h1c
3.10947	0.26064	4.48824e-10	1.08798e-07	Cxcl10
-2.95432	3.24844	7.36194e-10	1.72543e-07	Gm17922
1.28212	2.50545	7.25834e-10	1.72543e-07	Thbs4
-2.04806	3.03978	8.09065e-10	1.86951e-07	Gm43696
-2.0119	2.72884	9.9344e-10	2.19122e-07	5330431K02Rik
-1.78905	3.15446	1.00151e-09	2.19122e-07	Gm42899
0.71697	5.85777	9.90585e-10	2.19122e-07	Csf1r
0.723621	5.19564	1.00171e-09	2.19122e-07	Rnf146
-2.43651	3.06743	1.08773e-09	2.31873e-07	Gm42946
-2.38249	2.11039	1.09872e-09	2.31873e-07	C130089K02Rik
1.38944	2.61492	1.10241e-09	2.31873e-07	Osmr
1.36206	2.63492	1.1282e-09	2.34294e-07	Eif4ebp1
0.748484	4.84399	1.25716e-09	2.57813e-07	Sipa1l3
1.843	1.11266	1.35153e-09	2.73743e-07	Cd180
-1.04668	4.33487	1.39727e-09	2.79556e-07	Chuk
0.936758	4.03379	1.51148e-09	2.98763e-07	Unc93b1
-1.32263	9.34709	1.60462e-09	3.13397e-07	Snhg11
-0.759887	5.72374	1.65996e-09	3.20391e-07	Ccp110
-3.20951	3.75711	2.07405e-09	3.95661e-07	Gm45183
-2.17688	2.98825	2.30936e-09	4.35487e-07	Gm42692
-2.33578	3.33786	2.42011e-09	4.51186e-07	9630010A21Rik
-1.1679	5.69723	2.7532e-09	5.07517e-07	Prr18
0.893124	4.77955	2.85746e-09	5.20883e-07	Sun2
0.733598	5.06352	3.21262e-09	5.7919e-07	Arpc3
-0.850648	10.988	3.28923e-09	5.86555e-07	Plp1
-2.22113	2.06938	3.60991e-09	6.36818e-07	Gm48582
-1.66849	1.46083	3.71526e-09	6.41607e-07	Gm26853
2.35575	1.96513	3.69298e-09	6.41607e-07	Ccl6
-2.10819	0.81753	3.78793e-09	6.47342e-07	Gm37954
0.86693	4.45555	4.04658e-09	6.84415e-07	Fcgr3
0.746784	5.60497	4.14015e-09	6.86093e-07	Cdkn1a
1.4085	2.30013	4.1121e-09	6.86093e-07	Oasl2
-1.91992	2.4369	4.21125e-09	6.90897e-07	Gm47585
-2.0901	1.80284	4.32246e-09	7.02122e-07	C530043K16Rik
-1.06417	5.49271	4.53418e-09	7.29292e-07	Tmem181b-ps
1.18233	2.53889	4.87127e-09	7.75904e-07	Itgb2
0.779686	5.45736	5.24433e-09	8.27292e-07	Laptm5
-3.50278	-0.303788	7.37347e-09	1.14836e-06	Gm43111
-1.79444	1.7074	7.41961e-09	1.14836e-06	Gm47588
1.32526	2.30477	7.96424e-09	1.22113e-06	Ptpn6
-2.73636	2.03015	8.23595e-09	1.2511e-06	Gm42616
-2.90652	1.8633	8.47864e-09	1.27615e-06	Gm37895
-2.23714	2.27299	9.65926e-09	1.44063e-06	Gm37363
1.66525	1.64569	1.02027e-08	1.50798e-06	Usp18
1.72234	0.799112	1.06332e-08	1.55758e-06	Tmem106a
-2.38971	3.58184	1.12395e-08	1.62122e-06	Gm43318
1.27439	3.55738	1.12654e-08	1.62122e-06	Trem2
0.878572	3.85061	1.16852e-08	1.66702e-06	Ctsh
2.02422	0.771779	1.20413e-08	1.70301e-06	Cd48
-2.10109	1.16233	1.23284e-08	1.72871e-06	Gm37949
0.988551	2.95647	1.3687e-08	1.90296e-06	Irf9
-1.51425	5.1155	1.50232e-08	2.07118e-06	Pcdhgc4
0.973965	3.59604	1.54061e-08	2.10627e-06	Cyba
-1.63406	1.82571	1.75265e-08	2.37637e-06	Gm45204
0.796871	4.90938	1.78042e-08	2.39422e-06	Tubb2b
0.713463	5.82865	2.08692e-08	2.78358e-06	Cx3cr1
-3.53274	0.119931	2.21764e-08	2.93408e-06	Gm47801
-1.86632	0.913757	2.4737e-08	3.24669e-06	Gm42756
-1.50403	5.03394	2.55095e-08	3.3215e-06	Gm12940
-1.7409	1.34441	2.59299e-08	3.34966e-06	AC122117.2
1.12008	3.79791	2.64311e-08	3.38772e-06	Ly86
-1.08381	3.263	2.75544e-08	3.50433e-06	Prrg1
0.707014	5.2216	2.79241e-08	3.52403e-06	Fam219a
-0.822752	6.08262	2.87024e-08	3.59459e-06	Tmem88b
-1.00372	4.1207	2.94302e-08	3.65781e-06	Spaca6
-0.948367	5.17606	3.58783e-08	4.42571e-06	Hapln2
2.3739	0.644205	3.85647e-08	4.72159e-06	Oas1a
-1.62893	6.08643	3.97483e-08	4.83045e-06	9330162G02Rik
-0.940632	4.43269	4.11904e-08	4.96889e-06	Anln
-1.29392	3.78697	4.19422e-08	5.02266e-06	4632427E13Rik
-0.754953	6.67969	4.23041e-08	5.02928e-06	Ccdc88a
-2.68156	2.14058	4.31783e-08	5.09628e-06	Gm43889
0.79005	5.19097	4.497e-08	5.26984e-06	H2-K1
0.952647	3.6428	4.58984e-08	5.34049e-06	Itgam
0.647927	10.3243	5.47269e-08	6.32288e-06	Ckb
-1.86374	1.93435	5.61353e-08	6.44025e-06	Gm45223
-0.82476	7.05583	5.83818e-08	6.65147e-06	Pnisr
1.56521	1.76478	6.07458e-08	6.87308e-06	Slc11a1
-2.45222	3.06562	6.22228e-08	6.99197e-06	A230103L15Rik
-1.39457	3.28702	6.54822e-08	7.30817e-06	Mir99ahg
0.62605	11.3203	6.85649e-08	7.60051e-06	Apoe
-1.21723	7.28725	6.92342e-08	7.62319e-06	Mal
-1.35654	9.7717	7.36675e-08	8.05726e-06	Gm37376
2.1211	1.07973	7.90326e-08	8.58681e-06	Hist2h3b
-0.689757	6.93067	8.21221e-08	8.86378e-06	Igsf9b
-0.738692	5.30676	8.35396e-08	8.95785e-06	Hsf2
-0.891569	10.2968	9.02657e-08	9.61623e-06	Mobp
-2.77487	3.57739	9.33221e-08	9.81438e-06	Gm44676
1.03274	3.14295	9.3237e-08	9.81438e-06	Pld4
-3.14483	0.348275	9.41598e-08	9.8394e-06	Gm37941
1.26252	3.3094	1.00065e-07	1.03903e-05	Ifit3b
-1.05692	4.76756	1.11566e-07	1.15116e-05	3110039I08Rik
2.39744	-0.106592	1.20101e-07	1.23149e-05	Hist1h1b
-2.29258	2.38502	1.30295e-07	1.32772e-05	Gm42770
-1.66144	6.05155	1.33083e-07	1.34775e-05	Kcnq1ot1
-1.55796	2.60966	1.34443e-07	1.35317e-05	A530041M06Rik
-0.730023	7.09507	1.43126e-07	1.43178e-05	Ptprd
1.57703	1.16356	1.46205e-07	1.45372e-05	Cxcl5
-1.16127	2.51446	1.58112e-07	1.56265e-05	Sec14l5
-2.53956	1.78368	1.59418e-07	1.56612e-05	Gm37407
-0.948208	4.47242	1.64591e-07	1.60731e-05	Plekhh1
0.897722	8.27595	1.72675e-07	1.67628e-05	Gpr37l1
-1.80438	0.858183	1.91309e-07	1.84625e-05	4930518I15Rik
0.852385	3.79089	1.96651e-07	1.8867e-05	Igfbp3
-2.6543	0.63746	1.9915e-07	1.89956e-05	C230031I18Rik
-0.938785	3.29771	2.05342e-07	1.94731e-05	Sp9
-0.786102	7.17498	2.15343e-07	2.03041e-05	Wnk1
1.33759	1.64804	2.22246e-07	2.08352e-05	Myo1f
0.858046	3.89937	2.30753e-07	2.15098e-05	Cd53
-0.718996	5.23095	2.34364e-07	2.1723e-05	Ric1
0.91505	3.15034	2.36904e-07	2.18351e-05	Islr2
-0.898494	4.25696	2.43229e-07	2.22929e-05	Paxbp1
-0.938222	6.42154	2.47593e-07	2.25667e-05	Leng8
-1.6	1.27959	2.53321e-07	2.29612e-05	Gm38365
0.999119	2.72179	2.58687e-07	2.33188e-05	Bst2
0.563867	5.64677	2.62427e-07	2.35267e-05	Cxcl12
1.97924	0.0829562	2.65968e-07	2.37145e-05	Gpr84
1.10205	2.3915	2.88196e-07	2.55575e-05	Fcgr2b
0.670508	7.44499	2.99678e-07	2.64329e-05	Slc3a2
2.65776	-0.156126	3.22834e-07	2.8323e-05	Ccl12
-2.07481	2.6189	3.35104e-07	2.92432e-05	Gm42769
-2.21023	1.04893	3.40727e-07	2.95765e-05	Gm43519
1.2907	1.7081	3.46812e-07	2.99463e-05	Cd86
1.39827	1.93543	3.54105e-07	3.04159e-05	Alas2
1.52384	1.28804	3.66429e-07	3.13106e-05	Tlr2
-2.41356	1.81105	3.74797e-07	3.18597e-05	Gm44559
-0.75247	6.43613	3.95542e-07	3.34498e-05	Luc7l3
-2.52242	0.77607	4.18328e-07	3.51799e-05	Gm10855
0.686193	4.12546	4.22433e-07	3.51799e-05	Tbc1d13
1.26202	2.30454	4.22335e-07	3.51799e-05	Ifit1
-1.55892	1.18748	4.34179e-07	3.59755e-05	A330015K06Rik
-2.5297	2.2706	4.50441e-07	3.71354e-05	Gm26945
-1.28696	2.58565	4.83254e-07	3.96413e-05	Gm26699
0.867322	4.20513	4.9058e-07	4.0042e-05	Chil1
0.803153	3.45514	5.12767e-07	4.16458e-05	Pdlim4
-1.52394	2.64019	5.2346e-07	4.23048e-05	Gm42735
-2.03669	0.575121	5.33808e-07	4.29297e-05	Gm15594
0.800626	6.11185	5.48777e-07	4.39182e-05	Sgk1
1.25113	3.62671	5.98263e-07	4.76461e-05	Gm4724
0.729664	5.87391	6.02685e-07	4.77664e-05	Wscd2
0.591738	7.7231	6.06956e-07	4.78737e-05	B2m
-3.09276	-0.258683	6.46991e-07	5.06077e-05	Gm43873
-0.681052	5.83539	6.47789e-07	5.06077e-05	Lpar1
0.901031	4.747	6.61346e-07	5.1422e-05	Klhl11
0.779133	3.82946	6.65137e-07	5.14728e-05	Gpr34
-1.46043	10.0759	6.82245e-07	5.23033e-05	Meg3
1.68701	1.27748	6.8096e-07	5.23033e-05	Atf3
0.772642	4.67826	7.39089e-07	5.63976e-05	Cotl1
-0.874618	4.17503	7.80665e-07	5.92944e-05	Gjc2
-0.980357	3.67558	7.91367e-07	5.98303e-05	BC005561
-0.589282	8.31993	8.20635e-07	6.17585e-05	Cbx3
-0.848544	4.47502	8.5256e-07	6.3868e-05	5330434G04Rik
-1.31595	2.59675	9.3343e-07	6.96084e-05	Gdap10
-1.88582	1.43413	9.44422e-07	7.01095e-05	Gm43361
0.548267	8.01346	9.52232e-07	7.03708e-05	Prdx6
-2.75662	1.43235	9.66715e-07	7.08033e-05	Gm44681
1.11983	2.28718	9.66053e-07	7.08033e-05	Hmox1
-2.42711	1.94342	9.86823e-07	7.19548e-05	Gm42772
-1.64476	1.68996	1.04314e-06	7.57243e-05	Gm37297
0.617032	4.74929	1.05891e-06	7.65304e-05	Ptpn23
-1.82289	1.95293	1.06449e-06	7.65968e-05	Gm42974
-2.74393	-0.294722	1.09702e-06	7.85929e-05	Gm48678
0.856138	5.37344	1.10673e-06	7.89437e-05	Slc7a11
-1.74613	0.769054	1.11594e-06	7.92557e-05	Gm43413
-0.805162	5.34516	1.16872e-06	8.26466e-05	Begain
-1.84294	1.17689	1.1871e-06	8.35859e-05	Gm14703
-2.73894	1.6742	1.1941e-06	8.37195e-05	Gm44831
-4.25752	6.01905	1.38376e-06	9.66039e-05	Gm26870
-0.803985	5.91174	1.44403e-06	0.000100384	Clk1
0.677604	5.97142	1.45908e-06	0.000101003	Slc41a1
-2.62852	0.240241	1.47268e-06	0.000101516	Gm9911
-0.711805	9.92269	1.48341e-06	0.000101828	Gnas
-1.87569	0.855203	1.52024e-06	0.000103921	Tex52
-1.65648	0.961098	1.54581e-06	0.00010523	Gm26816
1.52844	1.9542	1.5988e-06	0.000108388	Cd84
-1.83989	0.80588	1.62184e-06	0.000109497	A930001M01Rik
-0.622635	4.98738	1.70413e-06	0.000114582	Prpf40b
-3.10728	-0.0284266	1.74779e-06	0.000117038	Gm48964
-4.08598	7.82466	1.80223e-06	0.000119961	Gm10800
1.14029	2.04076	1.80606e-06	0.000119961	Adgre1
-2.65463	0.319517	1.86776e-06	0.000123559	Gm49555
-2.44343	1.09769	2.07725e-06	0.000136865	2900022M07Rik
1.1995	2.14302	2.11395e-06	0.000138726	Capg
-2.06572	0.661694	2.16419e-06	0.000140338	Gm42843
-0.629441	5.82762	2.14741e-06	0.000140338	Homer2
0.574961	7.19916	2.15933e-06	0.000140338	Cadm3
-1.27873	11.2503	2.18391e-06	0.00014106	Malat1
-2.69	0.230741	2.30224e-06	0.00014812	Gm37124
0.840443	2.8804	2.34714e-06	0.000150419	Cd151
-1.91146	1.20045	2.49225e-06	0.000159097	Gm37423
-1.36425	2.04405	2.53028e-06	0.000160899	4833421G17Rik
0.623345	5.03459	2.56163e-06	0.000161639	Dnajc16
0.902713	4.53995	2.56086e-06	0.000161639	Aldh18a1
-4.06888	4.41215	2.65086e-06	0.000166629	Gm21738
-0.639361	5.69713	2.68743e-06	0.000168282	Ugt8a
-2.4751	0.583546	2.76914e-06	0.00017274	Gm44797
-1.03395	2.60982	2.83827e-06	0.000176381	B230216N24Rik
-3.00518	2.44065	3.05728e-06	0.000189274	Gm44560
0.598844	5.82124	3.07579e-06	0.000189704	Hexa
0.843717	3.75537	3.13537e-06	0.000192655	Plek
0.77132	3.39239	3.22053e-06	0.00019715	Rhbdd1
-1.98628	1.00436	3.32519e-06	0.000202541	Gm37107
0.849828	3.66688	3.3333e-06	0.000202541	Cyth4
-2.03291	1.30819	3.41379e-06	0.000206667	Gm43359
0.625971	4.94652	3.42821e-06	0.000206777	Atp2b3
-2.2616	0.899941	3.46364e-06	0.000207389	Gm42942
-0.802945	4.16042	3.46163e-06	0.000207389	Gm17167
2.1415	0.014567	3.48009e-06	0.000207616	Dlx4os
-1.99513	1.10481	3.50303e-06	0.000208227	Dnm3os
-2.33859	2.28701	3.75046e-06	0.00022213	Gm47088
1.26104	1.45353	3.80465e-06	0.000224529	Irf7
0.582228	7.10639	3.91815e-06	0.000230398	Ctsl
-1.90111	0.819193	4.11975e-06	0.000239882	Gm43915
-1.81416	3.5293	4.12329e-06	0.000239882	Gm37899
-1.22483	3.69776	4.10615e-06	0.000239882	A330076H08Rik
0.561818	5.55538	4.18347e-06	0.000242523	Eef1a2
-0.567602	5.68767	4.39073e-06	0.000253642	Wapl
0.673717	4.55301	4.44428e-06	0.000255834	Stat1
0.550375	4.84989	4.4647e-06	0.000256112	Psph
-0.782357	4.71057	4.55278e-06	0.000260254	Gigyf1
-1.86541	2.23411	4.71757e-06	0.000268738	Gm5812
-0.94619	4.15131	4.85333e-06	0.000275514	Cacng4
-2.43986	2.90088	4.97481e-06	0.000281437	AC164106.1
-1.60309	0.990938	5.00007e-06	0.000281894	Gm37018
-1.5599	2.13919	5.09271e-06	0.000286134	C130023A14Rik
-2.08767	0.376301	5.13783e-06	0.000287684	Gm44144
-2.53744	1.21651	5.1832e-06	0.000289237	Gm19938
-0.637762	4.87602	5.33306e-06	0.00029659	Sart1
-2.49946	1.29426	5.38612e-06	0.00029853	Gm44680
-2.08938	2.1303	5.46925e-06	0.000302116	Gm36952
-2.03765	0.119329	5.53055e-06	0.000303459	Gm48986
0.632857	5.99021	5.51413e-06	0.000303459	Dhrs1
-1.99208	1.37714	5.61712e-06	0.000307182	Gm38348
-2.49155	2.10716	5.66035e-06	0.000308517	Gm45178
-0.753467	4.68955	5.69428e-06	0.000309339	Ell2
-2.14487	1.38826	5.87456e-06	0.00031808	Gm42993
-0.877512	4.38187	5.92718e-06	0.000319873	Zfc3h1
-2.08212	-0.449306	6.0764e-06	0.00032685	Gm49502
-0.857745	2.55622	6.18902e-06	0.000331559	Ldb3
-0.684024	5.92817	6.20435e-06	0.000331559	Srsf1
-2.51107	-0.389159	6.3478e-06	0.000337853	Gm3227
-2.1254	0.632837	6.3839e-06	0.000337853	9930017N22Rik
-1.13601	3.66698	6.37473e-06	0.000337853	Gm44509
0.717022	3.25346	6.58578e-06	0.000347416	Ccdc120
1.28178	6.39962	6.71101e-06	0.000352887	Car8
0.597509	7.03662	6.92314e-06	0.000362879	Atcay
-2.10135	1.11094	7.05858e-06	0.000367335	Gm43112
-1.95503	2.96418	7.06513e-06	0.000367335	Gm42583
0.572981	5.2381	7.07533e-06	0.000367335	Ccnd1
-2.17067	1.89634	7.1163e-06	0.000368297	Gm10048
-0.554134	5.30768	7.19401e-06	0.000371148	Tmcc3
1.29579	1.50913	7.23755e-06	0.000372223	Rac2
0.797188	5.16679	7.30169e-06	0.000374349	Ucp2
-0.808891	5.86497	7.67314e-06	0.000392167	Tia1
2.30293	0.300447	7.78913e-06	0.000396858	Phospho1
-1.94276	1.51097	7.95096e-06	0.00040385	Gm48700
-2.59808	0.843534	8.06295e-06	0.000408274	Gm42771
-2.37179	0.683943	8.21188e-06	0.000414295	Gm44798
-0.731452	5.58517	8.23237e-06	0.000414295	Ttc14
0.590097	4.29978	8.28701e-06	0.00041577	Ptbp1
0.859473	2.82791	8.46269e-06	0.000423289	Gbp3
-2.07384	1.01185	8.57731e-06	0.000427718	Gm45457
0.590998	5.45082	8.97679e-06	0.000446283	Pim3
-2.46592	0.99495	9.09757e-06	0.000449563	6330415B21Rik
-0.873471	2.69404	9.081e-06	0.000449563	Gm21984
-2.28141	-0.196778	9.13599e-06	0.000450105	Gm37632
1.1752	1.90646	9.19657e-06	0.000451733	Hvcn1
-1.69964	1.45984	9.45952e-06	0.000463262	Gm37531
1.23665	1.1012	9.52501e-06	0.000465081	Hist1h4h
-0.527328	8.11859	9.57434e-06	0.000466103	Pcdh9
-0.620538	5.21423	9.67843e-06	0.000469776	Bmp2k
-2.21784	0.26082	9.73979e-06	0.00047136	Gm32036
0.71152	3.98262	9.93016e-06	0.000479159	Irgm1
0.796346	3.1468	1.02086e-05	0.000489716	Cyp4f14
0.918226	2.7563	1.01869e-05	0.000489716	Psmb8
-2.03946	0.309036	1.02622e-05	0.00049085	Gm44432
-0.792404	3.62622	1.02951e-05	0.000490993	Dleu2
-1.91131	0.37065	1.05109e-05	0.00049828	9630050E16Rik
-0.70051	4.93616	1.04882e-05	0.00049828	Aspa
0.728842	4.33832	1.0539e-05	0.00049828	Golm1
-0.976	3.09299	1.07692e-05	0.000507701	Crocc
-0.683413	6.59693	1.09231e-05	0.000513481	Abcc5
-0.609011	6.28967	1.1004e-05	0.000515807	Brd4
0.597892	5.47427	1.10586e-05	0.000516887	Ezr
-1.09656	2.71611	1.11424e-05	0.00051844	5031434O11Rik
-0.666035	4.80408	1.1155e-05	0.00051844	Otud7b
0.527601	5.06535	1.14156e-05	0.000529051	Prpf19
-1.96932	1.55066	1.15035e-05	0.000531623	Gm43843
-1.37603	0.994611	1.15594e-05	0.000532707	Atp8b1
-1.91865	2.42811	1.16357e-05	0.000534723	Gm43175
-0.76056	6.68925	1.1753e-05	0.000537103	Basp1
0.66823	4.06047	1.17246e-05	0.000537103	Pnpla2
0.958908	2.10739	1.19768e-05	0.000545808	Cd14
-0.782023	7.13707	1.20406e-05	0.000546636	Ybx1
-0.613351	7.20342	1.20616e-05	0.000546636	Birc6
-3.08674	0.841089	1.21068e-05	0.000547174	3110080E11Rik
-0.894063	7.56976	1.25697e-05	0.000566536	Ube3a
-3.2462	-0.822304	1.30433e-05	0.000584667	Ccl27b
-1.06257	5.14347	1.3042e-05	0.000584667	Sox10
-4.02427	4.74673	1.30804e-05	0.000584734	Gm10801
-2.438	0.0469726	1.32735e-05	0.00058852	Gm48334
-1.1723	1.71532	1.32385e-05	0.00058852	Pou6f2
0.614565	4.81687	1.32123e-05	0.00058852	Wnt7b
1.80889	1.47888	1.33086e-05	0.00058852	Lgals3
-0.652083	6.70442	1.37427e-05	0.000606083	Pkp4
0.901711	4.2767	1.38745e-05	0.000610256	Serpina3n
-1.56793	1.88766	1.39753e-05	0.000613044	Gm10558
1.08435	1.72431	1.4481e-05	0.000633532	Fcgr1
-1.93632	2.00734	1.45363e-05	0.000634261	Gm26871
-1.06404	4.57568	1.50611e-05	0.000655417	Zcchc7
-0.928318	4.51075	1.51038e-05	0.000655535	Zfp950
-2.10203	0.385646	1.53416e-05	0.000662351	Gm44022
-1.93674	1.1306	1.53079e-05	0.000662351	Gm14636
0.542465	5.58412	1.5506e-05	0.000667696	Bcl7a
1.3789	1.38188	1.55586e-05	0.000668206	Tent5c
-2.31546	1.52773	1.6062e-05	0.000684449	Gm44829
-0.528118	8.0017	1.60568e-05	0.000684449	Stmn4
0.763389	4.62157	1.60222e-05	0.000684449	Clip2
0.49255	10.0676	1.64373e-05	0.000698627	Cst3
-1.20324	2.52337	1.65833e-05	0.000701201	1700047M11Rik
-0.608431	3.84785	1.65432e-05	0.000701201	Fam57a
0.937611	2.43593	1.74988e-05	0.000738007	Capn1
0.714517	3.88103	1.76434e-05	0.000742198	Mthfd2
-0.911634	2.31314	1.78581e-05	0.000749308	Caprin2
-2.52839	-0.0828941	1.81813e-05	0.000759361	Gm26835
-1.01267	1.92367	1.81902e-05	0.000759361	Zfp57
0.481012	6.9269	1.82587e-05	0.000760285	Ap2b1
-2.5414	1.60631	1.85417e-05	0.000770115	Gm47987
-1.75668	0.567051	1.90916e-05	0.000790953	Lgals4
-0.721817	4.42904	1.94674e-05	0.000804491	Shtn1
-1.05398	2.64032	1.95657e-05	0.000806518	Usp49
-1.96846	0.506232	1.9789e-05	0.000813336	Gm38126
0.517694	8.6148	1.98302e-05	0.000813336	Ndrg3
-2.40552	0.333309	2.0359e-05	0.000832941	Gm45263
-2.63732	0.61574	2.0557e-05	0.000834829	Gm49674
-1.19236	2.37867	2.06087e-05	0.000834829	C030029H02Rik
-0.964863	3.75281	2.0541e-05	0.000834829	Firre
-0.723464	3.6101	2.05874e-05	0.000834829	Gm49338
-1.32911	3.51985	2.10885e-05	0.000852162	C78859
1.13865	5.857	2.12834e-05	0.000857927	Pcdhgc3
0.523539	7.17449	2.17004e-05	0.000872589	H3f3a
-2.00557	1.48118	2.18008e-05	0.000874486	Gm38056
0.544109	5.38442	2.27287e-05	0.00090948	Plxnb2
0.830423	3.96606	2.279e-05	0.000909716	Pros1
2.38018	-0.929493	2.2876e-05	0.000910932	Fgr
-0.552041	7.61593	2.32435e-05	0.000923324	Kmt2d
-1.52922	1.59608	2.4225e-05	0.000953752	Gm46432
0.48925	6.24496	2.4242e-05	0.000953752	Dlst
0.727137	5.04658	2.41571e-05	0.000953752	Slc14a1
1.02556	2.39767	2.41546e-05	0.000953752	Swsap1
-1.9605	0.864565	2.45521e-05	0.00096364	Gm10862
-2.06837	-0.328016	2.46924e-05	0.000966832	Gipr
0.705585	3.88479	2.48708e-05	0.000971499	Abtb2
-1.8262	1.56178	2.49662e-05	0.000972912	C130073E24Rik
-0.702252	4.66995	2.5693e-05	0.000997728	S1pr5
0.49483	5.74926	2.57247e-05	0.000997728	Yipf3
-2.3137	0.132054	2.58468e-05	0.0010001	Gm43648
-2.09843	0.457788	2.62082e-05	0.00100947	Gm42497
1.25232	1.54113	2.62119e-05	0.00100947	Samsn1
-2.03108	-0.115536	2.64497e-05	0.00101624	C130075A20Rik
-0.729215	6.58961	2.69636e-05	0.00103356	Bag1
-0.720019	4.89995	2.73545e-05	0.0010461	Tmcc1
0.596685	4.72404	2.74435e-05	0.00104707	Man2b2
-0.541992	5.45492	2.76042e-05	0.00105075	Mir124-2hg
-0.785296	3.29426	2.77956e-05	0.00105559	CT010445.1
1.08562	1.84376	2.81925e-05	0.00106819	Pik3ap1
-2.38122	1.47546	2.96481e-05	0.00112075	Gm37720
-1.87273	0.179928	2.99068e-05	0.00112793	Gm37204
-0.600246	6.37224	3.05437e-05	0.00114931	Tspan2
-1.19846	4.44751	3.162e-05	0.00118526	Miat
0.793519	3.19294	3.16435e-05	0.00118526	Ctsc
-1.78126	2.2312	3.288e-05	0.00122764	Gm43019
0.707228	6.8186	3.29246e-05	0.00122764	H2-D1
0.667555	4.03925	3.33139e-05	0.00123934	Slco2b1
-2.55644	0.649431	3.36746e-05	0.00124534	Gm38073
-2.39945	2.40745	3.36234e-05	0.00124534	Sh2d1a
-0.879289	4.43903	3.37029e-05	0.00124534	Nrbp2
0.658242	8.16492	3.38643e-05	0.00124849	Atp1a1
0.765547	3.84997	3.40564e-05	0.00125276	Fcer1g
-2.51156	1.30035	3.44862e-05	0.00126573	C230086J09Rik
-1.94721	0.0347471	3.55796e-05	0.00130294	Gm44769
-0.845015	3.44568	3.62456e-05	0.00132438	Gm43668
-1.1375	1.82437	3.68364e-05	0.00134297	Gm37940
-1.61171	2.62413	3.73781e-05	0.0013597	2900064K03Rik
-0.489191	7.00783	3.77245e-05	0.00136927	Psip1
-1.8713	0.464338	3.78494e-05	0.00137077	Gm17709
-1.46164	2.41647	3.83232e-05	0.00138487	A230057D06Rik
0.719485	6.27333	3.86973e-05	0.00139532	Tril
-1.87206	0.917649	3.93588e-05	0.00139853	Gm42447
0.452882	7.39244	3.91664e-05	0.00139853	Asrgl1
0.559028	8.77004	3.93833e-05	0.00139853	Calm3
0.785866	4.22197	3.89483e-05	0.00139853	Sesn2
0.79272	3.98248	3.93413e-05	0.00139853	Txnip
2.00523	0.545019	3.92781e-05	0.00139853	Gm7328
2.31488	3.02767	3.9365e-05	0.00139853	Gm28036
-0.590048	5.64193	3.95277e-05	0.00140063	Rbm4b
-2.07453	0.613382	3.96767e-05	0.00140288	Gm37211
-2.1834	0.145555	3.98728e-05	0.00140678	Gm44164
0.688964	4.29778	4.00307e-05	0.00140932	Nfe2l2
-1.04481	1.5218	4.03275e-05	0.00141673	Gm42856
-1.17819	1.22649	4.13091e-05	0.00144596	A430103D13Rik
0.753269	2.53089	4.13359e-05	0.00144596	Ptafr
1.81465	0.391395	4.1589e-05	0.00145172	Ifi27l2a
-2.07036	0.515999	4.18982e-05	0.00145632	Gm15261
2.09201	0.707651	4.18867e-05	0.00145632	Gm2223
-1.98906	1.3438	4.22185e-05	0.00146435	Gm38198
0.621634	3.60613	4.28758e-05	0.00148401	Snap29
0.444619	8.08596	4.3864e-05	0.00151502	Vdac1
-1.37	1.03561	4.4288e-05	0.00152582	9830144P21Rik
-0.584309	5.65507	4.43629e-05	0.00152582	Tial1
-0.881217	7.49588	4.45151e-05	0.00152785	Habp4
-1.34158	0.988027	4.53831e-05	0.0015544	AC104328.1
-1.17689	2.37398	4.57554e-05	0.00156388	6430590A07Rik
0.534611	5.61611	4.59326e-05	0.00156667	Slc35c2
-0.980355	2.04216	4.71862e-05	0.00160609	Nipal4
-1.68775	1.62834	4.78197e-05	0.00162428	Gm45159
-2.27246	0.831422	4.90517e-05	0.00166269	Gm48967
-0.494262	6.35416	4.98785e-05	0.00168723	Cacng2
-0.639133	4.00382	5.02362e-05	0.00169583	Cd2ap
-2.42823	1.83824	5.13878e-05	0.00173115	Gm45182
-0.880903	2.96134	5.23459e-05	0.00175045	Purg
-0.619117	4.82834	5.22332e-05	0.00175045	Gm3764
-0.558545	4.2504	5.22989e-05	0.00175045	Micall1
0.435858	6.98348	5.23877e-05	0.00175045	Rhoa
-1.88908	0.531191	5.26299e-05	0.00175497	Gm45343
-2.13687	0.61608	5.28705e-05	0.00175942	Gm42972
1.16585	2.24467	5.35786e-05	0.00177937	Gm12715
0.495873	5.96389	5.44564e-05	0.00180487	Zc3h7b
-2.13821	0.0178506	5.46417e-05	0.00180736	Gm38116
-0.817557	3.75621	5.59964e-05	0.00184845	Rnpc3
-1.12749	5.03366	5.64774e-05	0.00186058	Luc7l2
0.548461	8.35622	5.71267e-05	0.0018782	Itpr1
-1.41172	0.89156	5.77737e-05	0.00189189	Gm48855
0.756747	2.90146	5.76817e-05	0.00189189	Tnfrsf1a
0.682185	4.0162	5.83135e-05	0.00190576	Mafb
-0.86117	5.13802	5.86225e-05	0.00191205	Neat1
0.614254	4.61957	5.93893e-05	0.00193322	Pfkfb3
0.799163	2.65295	6.01622e-05	0.0019545	Nckap1l
-0.950752	5.48838	6.13299e-05	0.00198849	Nktr
0.458227	6.88946	6.16713e-05	0.00199562	Chga
-0.546765	5.27425	6.20714e-05	0.00200461	Josd2
-1.79411	0.430317	6.36748e-05	0.00205236	Gm43581
-2.49802	0.0393915	6.48866e-05	0.00208731	Gm45265
-2.20299	-0.000785965	6.51452e-05	0.00208953	Gm45264
-1.47495	1.49541	6.52103e-05	0.00208953	Gm49599
-0.523331	6.62635	6.57918e-05	0.002098	Myef2
0.548984	5.94583	6.56033e-05	0.002098	Gabrd
0.62114	4.05223	6.58582e-05	0.002098	Pcdhga5
-1.03417	3.71734	6.69448e-05	0.00212482	Fam193b
-0.836203	5.46369	6.69593e-05	0.00212482	Ubn2
-1.45478	3.02872	6.7757e-05	0.00214599	Gm28048
-0.482591	5.29122	6.87949e-05	0.00217466	Ar
-1.64539	1.0362	6.99687e-05	0.00220729	A130012E19Rik
0.594887	5.32955	7.00961e-05	0.00220729	Rnaset2b
-0.784195	4.25788	7.09181e-05	0.00222889	Gm14308
-2.22281	0.595458	7.11776e-05	0.00223277	Gm37298
0.969764	1.87046	7.20678e-05	0.00225638	Havcr2
-0.613302	5.25031	7.24612e-05	0.00226438	Rtf1
1.2356	1.4547	7.29e-05	0.00227376	Ap5b1
0.645351	3.68202	7.36202e-05	0.00229187	Smg8
-1.49517	1.42205	7.41635e-05	0.00230441	Gm43462
-0.609912	4.01406	7.52304e-05	0.00233314	Ptpdc1
0.824904	3.49097	7.53778e-05	0.0023333	Tor3a
-0.63821	4.98237	7.70466e-05	0.00237712	Cpox
-0.588919	7.97707	7.70831e-05	0.00237712	Pam
0.800005	8.01759	7.72513e-05	0.00237783	Calb1
-0.819758	3.15309	7.77313e-05	0.00238813	Rassf8
-0.727193	3.9693	8.03832e-05	0.00246498	Guf1
0.609014	4.49826	8.12641e-05	0.00248735	Ptcd1
0.549362	4.31159	8.16643e-05	0.00249494	B4galt4
-1.76523	0.50736	8.19034e-05	0.0024976	Gm49001
0.44688	7.16593	8.35424e-05	0.00254285	Slc6a17
-0.502954	5.89777	8.42718e-05	0.0025603	H2afy
-1.7376	0.119765	8.44682e-05	0.00256153	5730507A11Rik
0.571015	4.42184	8.50469e-05	0.00257431	Rcbtb2
-1.96943	-0.234355	8.75813e-05	0.00264615	Gm16580
0.611572	5.70067	8.81222e-05	0.0026576	Chn1os1
-1.0089	3.84759	8.85143e-05	0.00266452	Dlk1
-1.11844	1.88492	9.04808e-05	0.00271873	H1fx
-1.84734	1.90191	9.12009e-05	0.00273037	Gm47472
-1.53527	0.961288	9.1101e-05	0.00273037	Gm17275
-1.06859	2.16821	9.35809e-05	0.00279652	Gm43597
-1.86607	-0.341725	9.49992e-05	0.00283374	Gm15601
0.595012	4.03945	9.5559e-05	0.00284526	Vsir
0.933215	3.42392	9.57549e-05	0.00284593	Cryzl2
-2.53178	0.458718	9.68516e-05	0.00287332	Gm43341
0.494223	5.95154	9.74956e-05	0.00288721	Supt16
-1.12935	2.09188	9.80799e-05	0.00289928	Gm20342
-1.08017	2.056	9.83156e-05	0.00290102	Col11a1
-0.470666	5.44615	9.91812e-05	0.00292131	Cers4
0.875039	1.65603	9.99491e-05	0.00293395	Cd37
0.95146	2.25658	9.99681e-05	0.00293395	Cpxm1
-1.34942	0.85559	0.000100776	0.00294626	Sgk2
0.472367	6.15467	0.000100926	0.00294626	Hspa4
0.516846	10.1175	0.000100799	0.00294626	Psap
0.464646	5.41663	0.00010117	0.00294811	Clec16a
-0.943291	2.84504	0.000102884	0.00299275	Acvr2b
-0.853556	7.29173	0.000103941	0.00301295	Ypel3
-0.698345	5.01329	0.000103945	0.00301295	Foxp2
-0.711168	4.24834	0.000104817	0.00303285	Rhou
-1.67931	0.607078	0.000105075	0.00303497	Gm43009
-1.18193	3.71237	0.000108832	0.003132	A330023F24Rik
-0.772499	4.36621	0.000109007	0.003132	Pmepa1
0.77585	4.82111	0.000108748	0.003132	B3gnt2
-0.647642	3.81538	0.000113903	0.00324425	Dnajc21
-0.514315	6.27263	0.000113219	0.00324425	Fam155a
-0.469586	6.55301	0.000113775	0.00324425	Insig1
0.769473	3.55183	0.000113875	0.00324425	S1pr3
1.13866	1.2281	0.000113746	0.00324425	Ccl9
-1.60734	1.99762	0.000114646	0.00325975	Gm38020
-0.69511	2.82445	0.0001173	0.00332946	Cdc14b
-0.458798	5.26471	0.000120298	0.00340865	Ypel4
-2.06205	0.980094	0.000120643	0.00341254	B230206I08Rik
-2.2775	0.169184	0.000122689	0.00345854	Gm37005
-2.16746	0.654154	0.000123324	0.00345854	Gm44677
-1.55295	0.257895	0.00012274	0.00345854	Gm42729
-0.451763	5.68662	0.000123138	0.00345854	Mfsd6
1.53905	0.583943	0.000123021	0.00345854	Slamf9
-0.479717	5.79162	0.00012711	0.00355864	Stk39
-0.48103	5.88042	0.000127461	0.00356239	Kdm6b
0.478255	5.50392	0.000128059	0.00357302	Dnm2
-1.21762	1.33831	0.000130203	0.00362668	Gm9801
-2.3018	-0.602357	0.000132534	0.00368535	9130002K18Rik
-1.91789	0.580343	0.000132951	0.00369067	Gm42888
-1.49542	0.698365	0.000134539	0.00371253	Gm42576
-0.69278	3.60099	0.000134099	0.00371253	Itgb4
-0.533364	5.7732	0.000134643	0.00371253	Mast4
-0.496807	4.89589	0.000134421	0.00371253	Prpf39
1.05593	1.19105	0.000134876	0.00371272	1700034P13Rik
0.538125	4.85506	0.000136013	0.00373149	Rps6ka4
0.715355	4.05496	0.000135796	0.00373149	Slc24a4
-0.623583	5.68905	0.000136373	0.00373513	Pbrm1
-0.623482	4.04153	0.000136676	0.00373719	Tmem243
1.16123	1.57729	0.000137301	0.00374801	Tbxas1
-1.55075	0.129337	0.00013869	0.00377611	Gm36527
-1.13822	2.61079	0.000138791	0.00377611	Gm43481
0.982136	1.9373	0.000144127	0.00391483	Arhgap45
-1.60923	-0.0972997	0.000145737	0.003952	Gm4524
-2.10735	0.136588	0.000146421	0.00395322	Pla2g4b
-0.683241	4.21879	0.000146196	0.00395322	Tent4b
0.510971	5.12098	0.000146987	0.00395322	Rab5c
0.620085	8.05252	0.000146605	0.00395322	Dner
1.30521	0.632195	0.000146896	0.00395322	Hk3
0.717354	2.97919	0.000148401	0.00398473	Naglu
-2.28704	1.10172	0.00014892	0.00398561	5330406M23Rik
-1.58917	-0.0795197	0.000148779	0.00398561	Gm15991
-1.66594	-0.351852	0.000151966	0.0040605	Gm42444
-0.554306	5.35822	0.000152807	0.00407634	Srek1
-0.495807	6.2166	0.000154868	0.00411127	Bicd1
0.536384	4.20836	0.000154433	0.00411127	Pwp2
1.0617	1.67223	0.000154624	0.00411127	Cdh24
-0.541954	5.7361	0.000156561	0.00414951	Pacs2
0.659672	5.31986	0.000157225	0.00416038	Axl
0.582768	3.84836	0.000164595	0.00434837	Anxa3
-2.26121	0.505821	0.000165296	0.00435989	Gm43320
-1.85129	0.424089	0.000166365	0.00438009	Gm16523
0.854638	2.06137	0.000166596	0.00438009	AI506816
0.866471	2.47521	0.000167	0.00438367	Emid1
-0.482472	5.81759	0.000167283	0.00438409	9330159F19Rik
-1.06831	3.12922	0.000168121	0.00439903	Gins2
-0.638421	4.71944	0.000169486	0.00442066	Tshz1
-0.526983	6.42158	0.00016934	0.00442066	Ssbp3
1.47085	4.33037	0.000169991	0.00442679	Gm47512
-0.509942	5.42543	0.000172303	0.00447987	Krit1
0.912081	2.11876	0.000172718	0.00448355	Glipr2
-2.24618	1.09771	0.000173245	0.00448478	Gm37077
-0.588219	11.986	0.000173357	0.00448478	Mbp
0.536463	6.57528	0.000173585	0.00448478	Phgdh
-1.58142	0.737106	0.00017636	0.00454217	Gm7265
0.442773	5.26778	0.000176135	0.00454217	Snx12
0.51634	5.55332	0.000177737	0.00457046	Fkrp
-2.0714	2.52517	0.000181266	0.00464665	Gm44562
-1.67544	2.03981	0.000181255	0.00464665	Gm47477
0.416873	6.08881	0.000182799	0.00467862	Apc2
0.453097	6.62393	0.000184176	0.00470652	Psat1
-2.85028	0.603492	0.00018721	0.00477662	Gm44228
0.581835	4.0004	0.000190222	0.00483751	Zc3hav1
0.632278	4.18305	0.000190481	0.00483751	Mgst1
0.748267	2.8728	0.000190095	0.00483751	Aldh1a2
-1.739	-0.160522	0.000190793	0.00483795	Gm44895
-1.16218	1.06338	0.000192626	0.00486938	B430010I23Rik
-0.418897	5.86333	0.000192395	0.00486938	Znrf3
-1.7135	-0.225194	0.000193973	0.00488837	Gm47586
-1.33384	0.6539	0.000193712	0.00488837	AI480526
-0.525605	9.0927	0.000195986	0.00493152	Qk
-1.66277	0.754904	0.000196914	0.00494428	Gm37814
-1.01914	1.88179	0.000197397	0.00494428	Rmst
-0.642592	3.27173	0.000197278	0.00494428	1110032F04Rik
-0.820921	2.8026	0.000199233	0.00498265	Onecut2
-0.613077	3.14143	0.000199729	0.00498745	Gpt
-1.37703	0.773785	0.000200318	0.00499455	Gm26981
0.804277	6.90948	0.000200988	0.00500365	Rgs8
-0.955165	2.39142	0.000203486	0.00504125	Abca8a
-0.606236	4.98677	0.000203455	0.00504125	Pan3
-0.548469	4.80281	0.000203727	0.00504125	Evl
0.655476	5.65011	0.000203604	0.00504125	Cyp2j9
1.94569	-0.530661	0.000204713	0.00505801	Ostn
-1.52283	1.32066	0.000205036	0.00505838	Gm12758
-0.445038	7.31236	0.00020619	0.00507176	Srsf5
0.467777	5.50551	0.000206197	0.00507176	Orai2
-0.646114	4.42832	0.000208516	0.00511348	Slco3a1
0.652077	4.4655	0.000208254	0.00511348	Kcng1
-0.485266	6.63431	0.000211114	0.00516946	Nr3c1
-1.38126	0.867476	0.000213046	0.00520125	Gm47260
0.834786	2.29581	0.000212868	0.00520125	Hpgd
-2.12411	0.725519	0.000214752	0.00523509	Gm20371
0.560089	4.39813	0.000217142	0.00528551	Rnaset2a
-0.483278	5.68829	0.000219113	0.00532559	Smarcc1
-0.729161	4.85847	0.000219741	0.00533293	Rfx7
-1.86838	0.00911847	0.000226209	0.00546291	Gm43858
-1.81926	0.153985	0.000226061	0.00546291	Gm38104
-0.85273	2.54313	0.000225457	0.00546291	A230001M10Rik
-0.547665	4.99835	0.000226428	0.00546291	Baz2b
-0.662716	4.46271	0.000227373	0.00547766	Smpd4
0.611634	4.45127	0.000230439	0.00553652	Aldh4a1
0.952105	1.90385	0.000230491	0.00553652	Ggta1
-0.587558	4.05507	0.000231575	0.00555441	E130308A19Rik
-0.560879	6.88383	0.000233583	0.0055944	Ankrd11
-1.18544	1.46035	0.00023537	0.00562898	Gm37925
-0.472669	7.84532	0.000236132	0.00563897	Camta1
-0.519448	6.94081	0.000237163	0.00564104	Rab5a
0.555841	3.84611	0.00023725	0.00564104	Rac3
0.562659	4.20035	0.000236987	0.00564104	Tgfbr2
-1.15459	1.93123	0.00023846	0.00566162	4930447C04Rik
0.485256	5.72893	0.000238911	0.00566414	Cndp2
-0.464973	8.42291	0.000239669	0.0056739	Rsrp1
-1.73951	-0.0656351	0.000241137	0.00569495	Gm48796
1.96078	0.108197	0.000241253	0.00569495	Gm4739
-0.610012	5.35863	0.000243251	0.00573388	Akap2
-0.67566	4.65334	0.000244866	0.00576366	Rock1
-0.59836	3.83772	0.000246352	0.00578205	Kif13a
0.508427	10.7029	0.000246286	0.00578205	Atp5b
-0.737182	5.51227	0.000246838	0.00578518	Slc12a2
0.575596	5.07408	0.000249161	0.00583129	Ehd1
0.462588	6.39801	0.000249812	0.0058382	Surf4
-0.548027	7.30103	0.00025049	0.00584571	Efhd2
0.538526	6.11083	0.000251175	0.00584686	Abhd4
0.802726	2.91232	0.000251252	0.00584686	Cd44
0.50882	4.92552	0.000253215	0.0058842	Arpc1b
0.475442	6.68549	0.000254662	0.00589884	Psmd3
0.541187	4.10311	0.000254531	0.00589884	Gadd45b
0.552373	3.72021	0.000254924	0.00589884	Them6
-1.65687	0.217772	0.000262887	0.00607049	Gm15425
-0.402989	6.31791	0.000263082	0.00607049	4930402H24Rik
-0.578349	6.89938	0.000264479	0.00609416	Elavl3
0.678062	2.63299	0.000265019	0.00609805	Il4ra
0.537651	5.50934	0.00026832	0.00615673	Man2b1
0.703762	3.85557	0.000267946	0.00615673	Stom
-1.63755	2.15448	0.000269199	0.00616826	B830012L14Rik
-1.39031	0.441053	0.000271061	0.00620226	9930024M15Rik
1.02098	2.3691	0.000276177	0.00631052	Zic2
0.541023	6.28857	0.000278675	0.00635875	Camk4
0.507584	4.43341	0.000281748	0.00641993	Pla2g15
-0.857196	5.1667	0.000285003	0.0064851	Zfhx3
-2.22346	0.832172	0.00028635	0.00650674	Gm45179
0.462357	6.04662	0.000288125	0.006538	Med25
-1.72594	-0.37655	0.000289313	0.00655589	Gm49783
-1.88216	0.726758	0.000295096	0.00667771	Gm37334
-0.43502	6.38293	0.000296781	0.0067066	8030462N17Rik
-0.668905	2.85798	0.000297736	0.00671893	Zfpm1
-1.53231	0.57696	0.000302191	0.00681009	Gm37033
0.791011	3.60286	0.000303488	0.00682993	Serping1
-0.628528	4.98788	0.000307693	0.00690562	Uso1
0.446977	5.20251	0.000307506	0.00690562	Bcl2l13
-0.908217	1.52587	0.000313839	0.00703004	Ccdc163
0.423027	6.35505	0.000314522	0.00703004	Cirbp
0.972961	1.51218	0.000314213	0.00703004	Trim34a
-1.05772	3.47766	0.000317413	0.0070639	9530059O14Rik
-0.583406	4.64812	0.000316471	0.0070639	Rif1
0.494496	4.67741	0.000317759	0.0070639	Sgpl1
0.57465	3.99401	0.000317669	0.0070639	St3gal1
-2.01507	0.190803	0.000318743	0.00706943	Gm26732
0.883286	2.80355	0.00031887	0.00706943	Cdh15
0.545538	5.16024	0.000321305	0.0071138	Kif3b
-1.68918	1.923	0.000326171	0.00719243	Gm43322
0.793112	3.12135	0.000325354	0.00719243	Moxd1
0.874572	2.15072	0.000325906	0.00719243	Ncf1
1.11112	1.41088	0.000327466	0.00721128	Csf3r
1.0032	1.60436	0.000328552	0.0072255	Tifab
-1.15091	5.82196	0.000330168	0.00725133	Snhg14
1.10932	7.39909	0.000334675	0.00734048	Hbb-bs
0.543395	3.75092	0.000335652	0.00735208	Dhx9
-1.37237	0.379059	0.000337599	0.0073791	Gm42656
-1.26791	1.38271	0.000337785	0.0073791	Gm9752
-2.202	0.342014	0.00033868	0.00738881	Gm42842
-2.38502	0.945619	0.000340082	0.00740953	Gm44433
-0.515322	5.74761	0.000340569	0.00741031	Efna5
-0.495519	5.354	0.00034338	0.00746158	Mfn1
-1.54032	0.0410214	0.000345043	0.00748133	Gm49628
-0.634398	3.59478	0.000345201	0.00748133	Zc3h6
0.505064	4.89748	0.000347782	0.00752733	Msn
-0.588545	4.22354	0.000348306	0.00752873	Tmem91
-0.80976	3.40428	0.000349872	0.00755262	Vps54
-0.440763	5.76557	0.000351607	0.00758011	Zdhhc20
-0.690169	5.0502	0.000354418	0.00761393	Rhbdl1
-0.470587	5.20796	0.000354568	0.00761393	Wsb1
0.439517	4.84461	0.000354504	0.00761393	9130401M01Rik
0.614382	4.79873	0.00035517	0.00761689	Lgi4
-1.60421	1.86071	0.000361151	0.00771561	Gm43188
-1.39909	1.16395	0.000361426	0.00771561	Gm45828
-0.738147	4.07103	0.000362125	0.00771561	Il1rapl1
-0.471	7.82444	0.000362067	0.00771561	Hnrnpu
0.852661	1.51205	0.000361702	0.00771561	Upp1
-2.03384	-0.015858	0.000363099	0.00771632	Gm47590
-1.04059	1.70814	0.000362641	0.00771632	Adamts20
-1.79379	0.461404	0.000365453	0.00774628	Gm44848
0.616004	2.94502	0.000365047	0.00774628	Ube2l6
-0.62871	4.86066	0.000366725	0.00776322	Man1a
-1.94531	-0.233261	0.000367814	0.00777623	Gm37314
-2.5691	0.471482	0.000369186	0.00777976	Gm44846
-1.83123	-0.686675	0.000368796	0.00777976	Gm17477
-0.545171	4.35958	0.000369403	0.00777976	Clasrp
0.507066	5.22604	0.000372267	0.00783001	Slc38a3
0.477076	4.41242	0.000374251	0.00784159	Ankrd34b
0.563861	7.48008	0.000373939	0.00784159	Mlc1
1.11286	1.34397	0.000373429	0.00784159	Rasal3
-1.80627	-0.320696	0.000375107	0.00784949	Gm15832
-1.83617	0.860507	0.000377585	0.00788125	Gm37606
0.974024	1.68387	0.000377256	0.00788125	Tnfrsf1b
-0.912612	2.02587	0.000378527	0.00789088	Samd1
-0.536974	4.89938	0.000379814	0.00790765	Rasa1
0.590183	3.50512	0.000382367	0.00795071	Bloc1s3
-1.82852	0.767724	0.000384507	0.00797486	Gm26751
-1.73261	0.545486	0.000385129	0.00797486	Gm16153
-0.493431	6.52265	0.000385473	0.00797486	Srsf11
-0.454978	7.42968	0.00038409	0.00797486	Bhlhe41
-1.93353	0.340614	0.000389941	0.00805714	Gm43879
-1.14185	1.61085	0.000390648	0.00806159	Gm44187
0.592448	4.42757	0.000392273	0.00808496	Slc12a9
-1.93778	0.699692	0.000393635	0.0080927	Gm43874
1.40962	-0.0190778	0.000393384	0.0080927	Siglecf
-0.562918	4.80397	0.000396458	0.00814054	Zfp512b
0.42176	5.95237	0.000400291	0.00820897	Tns3
-0.599368	5.16364	0.000403599	0.00826421	Tmeff1
0.619449	8.70483	0.000403992	0.00826421	Glul
-1.33421	0.416662	0.000405221	0.00827903	Gm26848
0.892731	3.18328	0.000407506	0.00830856	Casq2
1.01937	1.26981	0.00040768	0.00830856	Tnfaip8l2
0.43349	5.81257	0.000409612	0.00833758	D10Jhu81e
0.44036	4.9951	0.00041115	0.00835852	Szrd1
-0.75054	6.10723	0.000413323	0.00838365	Mir124a-1hg
0.422129	6.35687	0.000413919	0.00838365	Akt2
0.988017	4.68614	0.000413764	0.00838365	Hbb-bt
-0.468477	4.32943	0.000414591	0.0083869	Tet1
0.485282	4.15171	0.000415361	0.00839214	Cd302
-1.7801	0.292641	0.000418443	0.00844354	Gm45130
-1.43621	1.95636	0.000418934	0.00844354	Gm48062
-0.943121	1.36258	0.000423693	0.00852897	Gm26803
0.67873	2.67758	0.000426784	0.00858065	Ltbr
-1.73639	0.138409	0.000428452	0.00860365	Gm36989
-0.572229	5.17636	0.000429011	0.00860435	Retreg1
-2.47363	0.0698522	0.000432371	0.00866114	Yy2
-1.60717	0.305828	0.000438076	0.00876473	Gm37558
-0.925986	2.68733	0.00043878	0.00876812	Lime1
-0.876687	3.36786	0.000442179	0.00882528	Pcdh15
0.609604	5.7915	0.00044645	0.00889971	St8sia5
-0.574787	4.24019	0.000451973	0.00898797	Upf1
0.984726	1.22745	0.000451817	0.00898797	Apoc1
-1.6898	0.0343029	0.000457406	0.00904297	Gm26563
-1.15441	1.27646	0.000456737	0.00904297	Gm26767
-0.495742	5.6501	0.000457495	0.00904297	Slitrk5
0.58153	6.11882	0.000456395	0.00904297	Tspan9
2.37234	-0.115947	0.00045609	0.00904297	Ifi204
-0.615524	4.18921	0.000460798	0.00909729	Prr5l
-0.572302	5.61211	0.000461664	0.00910344	Atxn2
-0.592193	6.56907	0.000463799	0.00912686	Golph3
0.590559	6.15967	0.000463965	0.00912686	Hpcal1
-0.664001	5.89087	0.000467575	0.00916519	Glrx5
0.450917	5.01717	0.000466652	0.00916519	Kat6a
0.668663	3.03054	0.000467589	0.00916519	Klhl25
-0.817335	2.09287	0.000476024	0.00931939	Scn9a
-1.84925	0.183628	0.000477319	0.00933361	Gm17529
-2.21712	0.569531	0.000482371	0.00942117	Gm37180
-1.74868	1.27146	0.000493279	0.00962276	Gm45191
-1.48704	0.956003	0.000494307	0.00963135	Gng8
-1.79704	-0.331648	0.000496504	0.00964223	Tmem86b
-0.635092	3.89343	0.000496247	0.00964223	Cacna1d
0.414792	8.79113	0.000496628	0.00964223	Tpi1
0.979471	1.76651	0.000498422	0.00966561	Hist1h4i
0.428388	9.36445	0.000502464	0.00972455	Actg1
0.769596	2.84828	0.000502646	0.00972455	Fkbp10
-1.05827	1.85408	0.000503387	0.0097274	2021-03-09
0.478564	4.91392	0.000504996	0.00974702	Ltbp4
-1.28747	0.0620006	0.000509709	0.00982642	Gm48114
-0.525068	5.67797	0.000513579	0.0098894	Nav2
-0.789634	5.89407	0.000515071	0.0099065	Igip
-0.645403	5.55057	0.00051972	0.00997689	Dpy19l1
-0.56041	4.29217	0.000519947	0.00997689	Pkn2
-0.448042	6.03688	0.00052255	0.0100151	Larp4b
-1.37709	0.459794	0.000524553	0.0100418	Gm37069
0.57428	4.85502	0.000525795	0.0100538	Prag1
0.529673	4.93776	0.000528865	0.0101008	Chst15
0.60624	2.65514	0.000535534	0.0102163	Klhl36
-2.09197	0.773509	0.000538376	0.0102585	Gm43829
-0.611588	5.87233	0.000539884	0.0102753	Msl1
-2.0325	0.353912	0.000541588	0.0102958	Gm38162
0.547323	3.32998	0.000543671	0.0103235	Gmppb
-0.488375	5.87449	0.00054639	0.0103631	Igf1r
-0.767506	7.11924	0.00054841	0.0103641	Ppp1r9b
-0.642321	3.34097	0.000548968	0.0103641	Cpm
0.395431	8.91335	0.000548648	0.0103641	Ppp2r1a
0.671953	2.50315	0.000548311	0.0103641	Hist2h2be
0.474679	5.88391	0.000552258	0.0104142	Gabra3
-1.98344	0.55938	0.000553734	0.01043	Gm45809
-0.506853	5.42976	0.000567186	0.0106712	Slc44a1
-1.05224	3.75493	0.000570334	0.0107181	Ftx
0.481846	6.42171	0.000574403	0.0107822	Npc2
-0.547257	6.67109	0.00057593	0.0107985	Ermn
0.811329	1.69849	0.000576932	0.010805	Trim30a
-1.72742	0.402408	0.000581917	0.0108859	Gm48766
0.408087	5.65534	0.000584196	0.0109161	Erg28
0.711892	6.5069	0.000585187	0.0109222	Scn4b
-0.968131	4.52047	0.000587194	0.0109447	Bcl2l2
-0.945804	1.71655	0.000587728	0.0109447	Star
-0.422821	5.67554	0.000591033	0.0109938	Frat1
0.603672	3.07685	0.000592607	0.0110105	Acsf2
0.486751	3.87567	0.000595027	0.011043	S100a6
-0.553537	7.66634	0.000597824	0.0110824	Cit
0.558677	5.96719	0.000599617	0.0111031	Timp4
-2.57299	2.07769	0.000602119	0.0111368	Gpr151
-2.01891	0.323494	0.000605357	0.0111715	Gm37181
0.425248	6.79665	0.00060477	0.0111715	Gars
0.460074	4.71643	0.000609954	0.0112437	Tmem119
0.455688	5.60407	0.000613209	0.011291	Slc1a4
-0.66691	4.94029	0.000614973	0.0113108	Rbm26
0.49887	5.71247	0.000616901	0.0113336	Pon2
-2.20096	0.369408	0.000618893	0.0113574	Gm47022
-0.588032	4.15788	0.000619614	0.011358	Zmym6
-0.868455	2.4641	0.000622357	0.011389	Ago4
0.962765	1.76579	0.000622697	0.011389	Il10ra
-0.578278	5.08598	0.000627129	0.0114065	Dync2h1
0.457599	5.224	0.000626096	0.0114065	Dhrs7
0.467665	4.36015	0.000626504	0.0114065	Hmbox1
0.500316	4.1248	0.000626158	0.0114065	Ephx2
0.537819	5.74802	0.000626572	0.0114065	Il6st
-1.80899	0.22438	0.000630859	0.0114617	Gm4258
-2.05948	-0.22446	0.000633201	0.0114915	Gm42448
0.482682	5.48115	0.000636383	0.0115365	Sbk1
0.568783	3.77982	0.000637838	0.0115501	Chrdl1
-1.64143	0.567697	0.000640087	0.011578	Gm47423
-0.800051	3.20513	0.00064195	0.0115862	4933439C10Rik
0.479381	4.26601	0.000641355	0.0115862	Naga
-1.68736	0.620128	0.000647956	0.0116718	Gm37906
-0.749021	2.58898	0.000648118	0.0116718	Gm28875
1.43172	0.246809	0.000649263	0.0116796	Kcnk6
-0.751982	2.63853	0.000651198	0.0117016	Vwc2
-0.580044	5.55943	0.000654334	0.0117426	Prkar2b
0.684453	4.27001	0.000654913	0.0117426	Lhfpl2
-1.49006	0.581852	0.00065849	0.0117682	Gm45464
-0.846962	4.72072	0.000657279	0.0117682	Ddhd1
0.496901	5.46999	0.000658317	0.0117682	Tmem178
0.446278	8.12231	0.000661399	0.0118073	Abat
-1.73176	0.715935	0.000663131	0.0118254	Gm44240
-1.80709	1.27232	0.000666041	0.0118399	Gm42768
-1.49173	1.29959	0.000666112	0.0118399	Gm47603
0.458571	4.95268	0.000665673	0.0118399	Gne
0.441219	4.86855	0.000667287	0.0118436	Tubgcp2
0.460628	4.43697	0.000668484	0.0118436	Ly6a
0.851762	3.54264	0.00066788	0.0118436	Kank2
-1.96879	0.849561	0.000670568	0.0118677	Gm44675
1.07407	4.08364	0.000671893	0.0118783	Tmem254c
0.449929	9.87809	0.000673366	0.0118915	Itm2b
-0.873326	2.53273	0.000677788	0.0119568	Erbb3
-0.699329	4.01768	0.00067867	0.0119595	Map3k5
-0.468508	5.77342	0.000683885	0.0120384	Ralbp1
1.48196	-0.219085	0.00068798	0.0120975	P2ry2
0.902428	3.2892	0.000689279	0.0121074	Plin2
-1.69816	1.65833	0.000690422	0.0121145	Gm37928
-1.72058	0.680008	0.000691348	0.0121178	Gm43751
-0.4539	5.84	0.00069315	0.0121364	Prkar2a
0.491244	6.2411	0.00069806	0.0122094	Vps33a
-1.03627	5.70645	0.000703801	0.0122967	B230334C09Rik
0.639833	12.2436	0.000706117	0.012312	mt-Rnr1
1.14211	4.88904	0.000706178	0.012312	Atp2a3
0.456749	4.44779	0.000712626	0.0124112	Ston2
-0.486236	6.98323	0.000716705	0.012469	Smim13
-2.08084	0.414375	0.000718562	0.0124881	Gm45177
-0.993482	3.38439	0.000730105	0.0126752	Lrch2
-0.539557	3.80663	0.000732847	0.0127094	Pard3
0.887189	1.91638	0.000737215	0.0127717	Tap1
0.458288	4.70745	0.000743443	0.012866	Tmem63c
-1.46774	0.448271	0.00074646	0.0129046	Gm37534
-2.16387	0.230974	0.000747683	0.0129121	Gm37868
0.910475	3.29439	0.000751798	0.0129695	Ngfr
0.356842	8.47645	0.000752829	0.0129736	Gpi1
0.39774	5.59003	0.000755378	0.0130039	Eif4a3
-1.42284	0.45559	0.000757847	0.0130328	Gm38115
0.369359	6.09234	0.000762405	0.0130974	Lamtor1
0.539019	3.59824	0.000766896	0.0131608	Pnpla7
-0.587396	3.72299	0.00077082	0.0132143	Hhip
0.551819	4.19568	0.000777892	0.0133216	Noa1
-0.596561	3.26556	0.00078035	0.0133498	Pcgf6
-0.593981	5.61065	0.000781797	0.0133606	Cpeb2
0.467187	5.18222	0.000788628	0.0134633	Fam13b
-2.14968	0.707727	0.000789775	0.0134678	Gm37060
0.475732	4.17863	0.000790534	0.0134678	Rnase4
-1.91509	0.0889034	0.000801978	0.0136349	Gm48542
-1.84605	-0.0369653	0.000802553	0.0136349	Gm44745
-0.609907	3.19923	0.000803384	0.0136349	Creb5
-0.580016	5.20277	0.000803664	0.0136349	Fam208a
0.906729	4.78923	0.000809335	0.0137169	Slc1a6
0.83703	2.25964	0.000811132	0.0137332	Rtp4
-1.66243	-0.260192	0.000812419	0.0137408	Dsg1c
0.439739	6.12054	0.000814712	0.0137654	Plbd2
-2.15592	0.942383	0.00082142	0.0138502	Gm19445
0.628533	4.52973	0.000821169	0.0138502	AI464131
-0.723737	2.40223	0.000824978	0.0138959	Gm2136
1.43255	0.558779	0.000833933	0.0140323	Sp5
-0.66534	6.2625	0.000835889	0.0140508	Pip4p1
0.623216	2.60562	0.000845163	0.0141922	Cd33
0.383293	7.91819	0.00084605	0.0141925	Rab11b
0.574399	2.86288	0.000857223	0.0143653	Sox17
1.13949	0.656201	0.000862661	0.0144417	Fblim1
-0.58695	3.05126	0.000867542	0.0145086	Axin1
0.63992	2.54253	0.000869885	0.0145329	Nrros
-1.31437	0.203202	0.000874434	0.0145941	A230009B12Rik
-0.485036	7.40221	0.000878123	0.0146407	Kif21a
-0.496176	5.41436	0.000884249	0.0147279	Pip4k2a
0.751559	3.34811	0.000885939	0.0147411	Dact2
-0.523056	9.06322	0.000908074	0.0150941	Camk2n1
-0.470843	4.38035	0.000911371	0.0151336	Desi2
0.420742	4.98426	0.000916295	0.0151846	Nek6
0.436472	5.73703	0.000916189	0.0151846	Vhl
0.377871	5.86973	0.000921609	0.0152572	Rprd2
-0.381942	8.47541	0.000925845	0.0152965	Clasp2
-0.364871	5.91888	0.000925373	0.0152965	Mysm1
-1.66021	-0.0768365	0.000929133	0.0153046	Gm37019
-0.589038	5.08757	0.000929127	0.0153046	Kcnb2
0.484161	4.16917	0.000927827	0.0153046	Skap2
-0.410427	7.04646	0.000933792	0.0153659	Pak3
-0.472179	6.35332	0.000945793	0.0155478	Gabra2
-0.80886	4.50999	0.000952561	0.0156434	Ryr3
-0.50988	4.51489	0.000962858	0.0157946	Abhd13
-0.485834	5.48678	0.000965623	0.0157946	Mtcl1
-0.47006	4.6351	0.000964674	0.0157946	Dnaja4
0.523768	7.51525	0.00096508	0.0157946	Copa
-0.411585	5.16759	0.000974019	0.0159161	Borcs7
-0.808761	3.12377	0.000977001	0.0159372	Adamtsl4
0.431599	7.43919	0.000977254	0.0159372	Pcdhgc5
-0.958741	2.24759	0.000979669	0.0159607	Gm43268
-1.59814	0.301388	0.000987446	0.0160626	Gm20696
-1.2233	1.23215	0.000989901	0.0160626	Gm20045
-0.72887	4.18955	0.000993752	0.0160626	Fbxo45
-0.632396	4.23162	0.000990482	0.0160626	Atp11a
-0.513173	4.23184	0.000988782	0.0160626	Usp30
0.513352	4.94109	0.000992412	0.0160626	Fam174b
0.766819	3.69967	0.000993475	0.0160626	Pcdhga8
0.977835	1.05069	0.00099177	0.0160626	Sash3
1.02917	4.62961	0.000998412	0.016122	Cep76
0.918362	1.75969	0.00100048	0.0161394	Gm3435
-0.68698	2.71452	0.00100542	0.016203	Caap1
-0.509079	5.16726	0.00100738	0.016203	Setd2
0.439215	4.91091	0.00100653	0.016203	Fitm2
-0.412314	7.18185	0.0010184	0.0163643	Rbm39
-0.611755	3.89067	0.00102536	0.0164439	Ints6
-0.349146	6.74487	0.00102452	0.0164439	Elavl4
-0.392831	5.76711	0.00102775	0.0164661	Magi1
-0.372746	5.50505	0.00102879	0.0164666	Crebl2
0.385347	5.65078	0.00103403	0.0165307	Adcy3
0.579111	4.2658	0.00103481	0.0165307	Cdh18
-1.27733	0.943992	0.0010391	0.0165832	Gm38142
0.421211	4.96948	0.00104194	0.0166124	Arhgef26
-1.54734	0.714473	0.00104356	0.016622	Gm43362
-2.59419	0.349857	0.00105138	0.016714	Gm37880
1.02366	4.38356	0.00105068	0.016714	Gm49601
-0.805937	1.44642	0.00105318	0.0167266	Prtg
-0.54578	6.50689	0.00106223	0.0168539	Rbm25
-0.571296	3.8396	0.00106918	0.0169478	Pigz
0.404554	4.93316	0.00107289	0.0169902	Ddit3
-1.08784	1.29225	0.00107475	0.0170032	Mcmdc2
0.573588	4.57853	0.00107685	0.0170201	Fkbp9
-0.608008	3.34422	0.00109364	0.0172564	Chsy3
0.414308	4.66792	0.00109391	0.0172564	Lrrc20
0.51855	4.73388	0.00110371	0.0173778	Wrap73
0.601237	3.41696	0.00110372	0.0173778	Rragb
-0.518831	4.45635	0.00110922	0.0174476	Lrrc45
0.448143	6.17785	0.00111227	0.0174789	Tmem201
1.33303	1.15474	0.00111925	0.0175717	BC037039
-0.624005	4.18046	0.00112408	0.0176004	Ythdc2
-0.461877	6.54163	0.00112353	0.0176004	Wtap
0.555445	6.33127	0.0011243	0.0176004	Rasa3
0.417567	5.41303	0.00112742	0.0176325	Spata2
-0.477055	4.85987	0.00113001	0.0176393	Trps1
0.411701	6.17761	0.00112903	0.0176393	Clcn6
0.61868	3.66055	0.00113481	0.0176975	Dusp10
-2.18765	0.491895	0.0011422	0.0177284	Gm38286
-0.630159	4.13967	0.00114087	0.0177284	Plcl1
-0.479801	6.77086	0.00114133	0.0177284	Eif4g3
0.388572	5.88141	0.00114082	0.0177284	Tmem94
0.521693	3.36842	0.00113875	0.0177284	Prcc
-0.531498	4.2171	0.00114665	0.0177806	Slf1
-0.53134	4.58403	0.00115148	0.0178218	Snf8
0.412981	6.71894	0.00115125	0.0178218	Brd2
-0.407354	6.47637	0.00115386	0.0178418	Dennd5b
-0.428794	6.50973	0.00115611	0.0178598	Eif5b
-0.538271	5.06851	0.00117083	0.0180701	Zzef1
0.512898	9.86254	0.00118293	0.0182241	Ndrg2
0.656104	2.74137	0.00118302	0.0182241	Il13ra1
0.650311	4.16383	0.00119337	0.0183663	Slc6a20a
-0.414075	9.3525	0.00119629	0.0183939	Aplp1
0.478787	5.08818	0.00119936	0.0184191	Syt12
1.47098	-0.388276	0.00120017	0.0184191	Csf2rb2
0.518236	4.74846	0.00120379	0.0184573	Gm3883
-2.25493	-0.211868	0.00120968	0.018513	Gm43300
0.442618	4.85154	0.00120947	0.018513	Ogfr
0.446738	5.47909	0.00121724	0.0186114	Repin1
0.388794	5.35956	0.00122181	0.0186638	Plxnb1
0.455349	5.13869	0.00122294	0.0186638	Necap2
-1.34962	0.192432	0.00122493	0.0186768	Gm44001
-2.12959	-0.00950419	0.00123063	0.0187408	Gm37717
0.528895	5.70802	0.00123142	0.0187408	Mars
0.474543	5.08613	0.00123565	0.0187879	Unc119b
0.509417	5.6804	0.00123761	0.0188002	Nadk
0.502635	6.49597	0.0012586	0.0191014	Cers1
0.385702	6.12984	0.00126366	0.0191604	Ube2e1
-2.17966	-0.177894	0.00126738	0.0191812	Gm37788
-0.519958	6.74907	0.00126801	0.0191812	Enah
0.527366	7.18393	0.00126853	0.0191812	Pygb
0.43711	4.43343	0.00128048	0.019344	Pdf
0.845362	1.39	0.00128436	0.0193847	Dock8
-0.705821	4.26578	0.00129176	0.0194785	Myrf
1.11349	0.809043	0.00129439	0.0195002	Tlr13
-1.69632	0.31019	0.00129633	0.0195116	Gm14827
-1.56434	0.0565324	0.00130295	0.0195933	Gm7805
-2.42586	1.09352	0.00131208	0.0196945	Gm38260
-1.72002	0.883297	0.00131209	0.0196945	Gm37628
0.903217	1.78058	0.0013142	0.0197081	Hcls1
-0.84418	3.56438	0.00132912	0.0199138	Fign
-0.691837	3.599	0.00133213	0.0199406	A830036E02Rik
-0.870515	4.79047	0.00133601	0.0199538	Csmd3
0.494243	4.01466	0.00133646	0.0199538	Rfx4
0.69861	4.00769	0.00133666	0.0199538	Afap1l2
-0.597577	2.74299	0.00133872	0.0199665	Gm45495
-0.608046	4.79733	0.00134319	0.0200148	Pds5a
-2.02282	-0.871731	0.00134781	0.0200655	Gm37522
-1.16899	0.659188	0.00135377	0.0201359	Gm45731
1.06102	1.25995	0.00135963	0.0202049	Fgf7
0.522622	5.39944	0.00136646	0.020288	Rnf123
0.61912	2.69718	0.00137809	0.020442	Oxsm
-1.9667	0.863981	0.00139292	0.0206345	Gm43486
0.521591	6.29389	0.00139358	0.0206345	Aldh2
0.522935	5.20722	0.00140015	0.0207132	Zmpste24
0.375185	5.31276	0.00140175	0.0207181	Ubxn7
-1.46005	0.0605911	0.00140635	0.020754	Gm44190
-0.611643	5.38579	0.00140719	0.020754	Rbbp6
-0.436996	7.66595	0.00140797	0.020754	Dbndd2
0.696904	1.83173	0.00141077	0.0207766	Ptprc
-0.433166	5.79375	0.00141212	0.0207778	Klf7
-2.15192	-0.392188	0.00143097	0.0210363	4833412K13Rik
-0.636491	3.27352	0.00143479	0.0210735	Atad2b
0.372248	7.62112	0.00144056	0.0211394	Prdx1
0.611074	2.56805	0.0014588	0.021388	Trim47
0.639683	3.25838	0.00146351	0.0214378	2210418O10Rik
0.375276	6.14708	0.00146491	0.0214391	Ccny
-0.726256	5.09744	0.00146929	0.0214649	Eml5
0.39315	5.06964	0.00146928	0.0214649	Lsm12
-2.13868	0.342565	0.00147409	0.021516	Gm42639
0.379681	7.38285	0.00147837	0.0215592	Ankrd46
-0.974954	2.36908	0.00148139	0.0215649	3300002P13Rik
0.548893	4.21999	0.00148113	0.0215649	Cpt1a
-0.560123	4.569	0.00148807	0.021643	Yrdc
1.49781	-0.223141	0.00150014	0.0217992	C530044C16Rik
-1.08569	1.37273	0.00150961	0.0219174	Gm42608
0.615137	3.46136	0.00151854	0.0220276	Rrp8
0.901437	4.46287	0.00152109	0.0220451	Gdf10
-1.56343	0.414206	0.00153132	0.022117	Gm28791
-0.690966	2.72675	0.00153145	0.022117	Gm37176
0.660397	2.40428	0.00153099	0.022117	Fermt3
0.942315	1.86791	0.00153123	0.022117	Mrgprf
0.696157	3.9567	0.00153322	0.0221232	Pcdhga3
-0.723346	4.26689	0.00153919	0.0221898	B4galt5
-1.56939	0.187628	0.00154249	0.0222179	Gm43061
-1.98066	-0.387972	0.00154452	0.0222276	Gm43788
0.409657	6.42537	0.00154946	0.022279	Cyb5r3
-0.442861	5.61137	0.00155123	0.0222851	Gspt1
-1.32307	-0.0151735	0.00155402	0.0223056	Tll2
0.740646	4.8682	0.00155682	0.0223262	Exph5
-0.388441	6.32774	0.00155944	0.0223442	Atn1
-2.0004	0.267956	0.00156448	0.0223717	Gm44830
-0.738079	4.3213	0.00156545	0.0223717	Pabpn1
0.713029	2.39135	0.00156412	0.0223717	Vstm4
-0.613894	4.11365	0.0015682	0.0223915	Slain2
-0.454381	7.13703	0.00157678	0.0224945	Pdcd4
-0.506989	6.23221	0.00157971	0.0225167	Bod1l
-1.31016	0.0712127	0.00158159	0.022524	A530064N14Rik
-2.01743	-0.237992	0.00158818	0.0225981	Gm44800
-0.551725	4.7121	0.00159881	0.0227204	Pak7
0.566652	3.82641	0.00159954	0.0227204	Arl15
-0.401977	5.70402	0.00160701	0.0227964	Map7
0.517107	5.10785	0.00160767	0.0227964	Kcnj16
0.826381	4.19179	0.00161727	0.0229127	Fam107b
-1.67477	0.470182	0.00162152	0.0229333	Gm37570
-0.507387	5.61589	0.00162026	0.0229333	5031439G07Rik
-0.467532	6.41589	0.00162333	0.0229391	Rims1
-1.28736	-0.309603	0.00164555	0.0232332	Tbx3os1
0.497826	5.10659	0.00164854	0.0232553	Def8
0.387333	6.74411	0.00165472	0.0233024	Psmd8
0.456659	4.07321	0.00165439	0.0233024	Tigar
0.987502	1.65353	0.00166709	0.0234565	Cxcl16
-0.521624	4.89467	0.00167724	0.0235791	Hook1
0.832202	3.04802	0.00168236	0.0236309	Col18a1
-2.13572	0.187806	0.00169804	0.0238104	Gm48267
-0.477782	4.52651	0.00169717	0.0238104	Resf1
-0.546189	5.75441	0.00171663	0.0240504	Dynll2
-0.491924	6.85541	0.00172103	0.0240916	Pcdh7
0.412883	7.05773	0.0017228	0.0240957	Mid1ip1
-1.69508	-0.0991189	0.00173018	0.0241783	Ccl21a
-0.417608	6.39845	0.00173281	0.0241944	Foxn3
0.465181	5.30607	0.00173639	0.0242239	Bop1
-0.538644	4.33652	0.00174335	0.0243002	Eml4
-0.671871	3.29274	0.00175221	0.0243616	Rcor1
0.694111	3.72699	0.00175	0.0243616	Kcns1
0.887543	1.82034	0.00175072	0.0243616	Cyp1b1
-0.92004	1.68357	0.00175778	0.0244074	Gm49602
0.637727	2.15306	0.00175847	0.0244074	Zfp119b
-0.471665	6.83166	0.00176943	0.024518	Arglu1
0.51297	5.91308	0.0017694	0.024518	Entpd4
-1.03684	2.48652	0.0017731	0.0245481	Gm43571
0.560004	2.97248	0.00177698	0.024581	Fli1
-1.51489	-0.272967	0.00178106	0.0246167	A930036I15Rik
0.575838	3.26401	0.00178883	0.0247033	Tspo
0.400298	6.12694	0.00179262	0.0247348	Impa1
-1.00369	0.470963	0.0018002	0.0247817	Gm49731
-0.426475	8.17728	0.00179986	0.0247817	Actr2
0.378724	6.20014	0.00180055	0.0247817	Abcd3
0.956322	6.2243	0.00180347	0.0248011	Pcp2
1.06645	2.4255	0.00180552	0.0248085	Barhl2
-1.37246	0.524583	0.00180776	0.0248185	Slc39a2
-1.18388	0.512029	0.00181933	0.0249564	9430053O09Rik
-0.397808	4.7684	0.00182249	0.0249661	Lgr4
0.414003	4.68611	0.00182308	0.0249661	Cttnbp2nl
1.08349	0.903706	0.00182706	0.0249997	Slc7a7
0.535401	3.69164	0.00183553	0.0250948	Lpcat2
-0.357773	6.92019	0.00184188	0.0251607	Fam126b
0.401809	6.83707	0.0018513	0.0252682	Hdac5
-0.579436	2.89134	0.00185558	0.0252846	Gm26724
0.494837	3.63634	0.00185533	0.0252846	Entpd1
0.371156	6.5161	0.00185947	0.025297	Tnfrsf21
0.809436	2.3277	0.00185958	0.025297	Svep1
-2.2462	0.0252216	0.0018637	0.0253112	Gm42971
-0.485419	7.6665	0.00186311	0.0253112	Ptms
0.396232	8.172	0.00186633	0.0253259	Pfkm
0.483	4.12346	0.0018704	0.0253601	Nup35
0.99597	1.83786	0.0018747	0.0253974	Stac
-0.84718	3.02474	0.00188468	0.0254696	AC156546.1
-0.695948	6.50043	0.00188467	0.0254696	Pum2
0.40733	7.8637	0.0018842	0.0254696	Luzp2
-0.458881	8.1636	0.00188732	0.0254843	Celf2
0.551807	6.12335	0.00191004	0.0257698	F3
0.381601	9.18018	0.00191315	0.0257906	Tuba4a
-2.05617	-0.221695	0.00192034	0.0258451	Gm37960
-0.584267	5.34831	0.00191999	0.0258451	Phlpp1
0.352048	5.9174	0.00192346	0.0258658	Pigq
0.420129	7.31456	0.00194785	0.0261723	Mfn2
-0.886348	3.99404	0.00194961	0.0261745	9330121K16Rik
-0.754867	2.42903	0.00195323	0.0261803	Engase
0.413905	7.77948	0.00195164	0.0261803	Tom1l2
-2.39357	-0.167636	0.0019622	0.0262791	Gm26540
-0.406716	5.20499	0.00196664	0.0262837	Per3
0.407564	7.55106	0.00196562	0.0262837	Dbi
0.417357	4.52641	0.00196735	0.0262837	Dcaf4
0.50191	3.51701	0.0019807	0.026419	2410006H16Rik
0.660726	3.25032	0.00197986	0.026419	Cmtm3
-0.503983	5.44472	0.00198288	0.0264266	Sox11
-0.48625	3.73724	0.00198739	0.0264652	Plxnb3
0.468668	5.30559	0.00199187	0.0265033	Pdk3
-0.777993	5.20015	0.00199453	0.0265173	Lrp1b
0.389317	4.68802	0.00200294	0.0266075	Mrpl9
-0.57266	3.84849	0.00200632	0.0266093	Rab35
0.447339	5.44562	0.00200508	0.0266093	Slc9a3r1
-1.49741	0.733716	0.00200948	0.0266297	Gm42979
-1.06249	0.82577	0.00201568	0.0266688	BC022960
-0.543713	2.63452	0.00201484	0.0266688	9030025P20Rik
-1.45335	1.12405	0.00202109	0.0267188	Gm49749
-1.10438	0.660366	0.00202337	0.0267258	Pkdcc
0.589689	3.83991	0.00202488	0.0267258	Pcdhgb7
-0.517119	7.31504	0.00203054	0.0267575	Map7d1
1.41549	-0.248258	0.00202992	0.0267575	Kif19a
-0.554669	6.99106	0.00203731	0.0268251	Herc1
1.23261	0.0659647	0.00204933	0.0269618	AC122861.4
-0.428954	6.65697	0.00207318	0.0272537	Strn4
0.407621	6.32385	0.00207572	0.0272653	Lamp2
0.901796	1.07082	0.00209399	0.0274832	Postn
0.403649	6.13467	0.00210308	0.0275584	Pdxdc1
0.504029	4.08403	0.00210152	0.0275584	Wnt7a
0.607719	2.44016	0.00210549	0.0275679	Farp2
0.544038	5.5028	0.00210938	0.0275968	Cdc42ep4
-1.48588	0.666501	0.00211637	0.027658	Gm26580
0.562462	2.8155	0.00211742	0.027658	P2rx7
-0.461793	6.03914	0.00212327	0.0277123	Slmap
-0.447926	5.22644	0.00213954	0.0279024	Kdm2a
0.581918	3.26117	0.00214941	0.0279645	Arl10
0.648808	3.90289	0.00214936	0.0279645	Gm4202
1.08996	0.835002	0.00214805	0.0279645	Lat2
-1.44276	0.149045	0.00215714	0.0280419	Gm42548
-1.26345	6.98064	0.00215877	0.0280419	Tcf7l2
-0.362823	7.30374	0.00216053	0.0280425	Spry2
-0.526214	3.20668	0.00216687	0.0281025	Zfp948
-0.468997	6.0111	0.00216864	0.0281032	Klhl2
-0.966393	1.25731	0.00217265	0.0281108	Gm26798
1.66757	-0.601807	0.00217241	0.0281108	Cmklr1
0.499419	4.23024	0.00219264	0.0283248	Nup62
0.562449	3.74929	0.00219213	0.0283248	Myo16
-0.590872	4.95204	0.00219597	0.0283454	Fam102b
0.423503	4.40591	0.00221581	0.0285566	Mmachc
0.438564	7.13827	0.00221573	0.0285566	Dpp6
-1.50764	-0.394431	0.00221776	0.0285593	Calcb
0.503748	3.64064	0.00222087	0.0285769	P2ry13
0.428057	5.0544	0.00222383	0.0285926	Tmem176b
-0.560746	5.60498	0.00223091	0.0286612	Rad21
-0.50374	7.67079	0.00223388	0.0286768	Zbtb20
0.513994	6.38036	0.00223931	0.0287242	Strip2
-0.497965	7.46769	0.00224447	0.0287678	Mycbp2
-0.694641	4.56893	0.00224655	0.0287719	Ube2m
-1.09081	1.02872	0.00225108	0.0287978	Gm45767
-0.438927	4.37774	0.00225691	0.0287978	Srek1ip1
0.445594	6.06013	0.00225627	0.0287978	Aldh1l1
0.464847	4.36736	0.0022534	0.0287978	Cryz
0.629399	2.25938	0.00225734	0.0287978	AA414768
0.376154	6.52366	0.00226407	0.0288612	Hnrnpf
0.430933	7.01309	0.00227126	0.0289303	Add3
-0.44848	5.05712	0.00227477	0.0289526	Setd1b
-0.869344	1.55733	0.00228068	0.0290024	Gm37621
-0.537935	4.58138	0.00228222	0.0290024	Cep290
-0.440831	4.0218	0.00228954	0.0290729	Gm48482
-0.713315	2.10575	0.00229291	0.0290932	Ino80dos
-1.25424	0.806058	0.00231	0.0292874	Gm42890
1.79104	0.0783304	0.00231499	0.0293279	Cyb5r2
0.562762	3.06122	0.00232677	0.0294545	Prps1l3
-0.922889	0.962416	0.0023385	0.0295574	Wfdc18
0.434415	6.00428	0.00233844	0.0295574	Pttg1ip
-0.513966	4.03275	0.00234169	0.0295749	Uvssa
-2.26977	0.172974	0.00234794	0.0295776	Gm43594
-0.894108	1.30493	0.00234912	0.0295776	Gm38309
-0.499783	3.81365	0.00234878	0.0295776	Tcf3
0.617931	5.08551	0.00234862	0.0295776	Gpld1
0.378899	5.0692	0.0023526	0.0295987	Slc35b2
-0.484277	4.63843	0.00236728	0.0297606	Gmcl1
0.42209	3.94174	0.00237408	0.0298016	Asnsd1
0.472564	4.40112	0.00237417	0.0298016	Polrmt
-0.79436	1.5486	0.00238394	0.0299013	Ankub1
0.372612	5.11416	0.00239463	0.0300125	Thap11
-0.83468	4.75096	0.00239762	0.030027	Dact3
-0.714824	1.87074	0.00240155	0.0300304	Nckap5
0.385264	5.86919	0.00240063	0.0300304	Minpp1
-0.607039	5.27003	0.00240969	0.0301092	Khdrbs3
-0.386263	6.17522	0.00241863	0.030198	Akap8l
0.717598	2.01991	0.0024282	0.0302944	Fyb
-1.33496	0.356514	0.00244841	0.0305233	Gm26575
-0.440841	4.82131	0.0024628	0.0306793	Grid1
0.533076	4.70416	0.00246969	0.0307418	Ss18
-1.25041	1.302	0.0024787	0.0308306	Acrbp
-1.93561	0.16129	0.00248351	0.030867	Gm37529
-0.440751	5.13985	0.00249378	0.0309712	Tnrc6a
-0.634578	2.71555	0.00250616	0.0310985	Brca2
0.366011	6.7862	0.00250938	0.0310985	Paics
0.449828	5.2688	0.00250972	0.0310985	Tom1
-0.454419	5.1327	0.00252114	0.0312165	Rbm33
-0.577762	3.72998	0.00252758	0.0312726	Myo9b
0.915439	0.936298	0.00253349	0.0313221	Hck
0.368491	4.94406	0.0025378	0.0313517	Smarcal1
-1.25094	0.563529	0.00254317	0.0313893	Gm47087
1.09309	0.450964	0.00254467	0.0313893	Lsmem1
0.487992	9.12215	0.00255167	0.0314521	Slc1a3
0.593542	6.66969	0.00255506	0.0314702	Syt2
-0.479032	5.15453	0.00256036	0.0315118	Csnk1e
-0.348419	6.29178	0.00257854	0.0317119	Rsrc2
-1.3622	0.86017	0.00259847	0.0317664	B130024G19Rik
-0.84517	4.07634	0.00258744	0.0317664	Gm47283
-0.574157	6.5261	0.00259538	0.0317664	Ankrd17
-0.508746	3.44139	0.00259706	0.0317664	4732496C06Rik
-0.458718	6.57806	0.0025888	0.0317664	Agap1
-0.402315	7.35413	0.00259062	0.0317664	Lpgat1
0.361267	5.75494	0.0025984	0.0317664	Wdr45b
0.397018	5.76119	0.00259767	0.0317664	Asah1
-1.71118	-0.164818	0.00260568	0.0318072	Gm43593
0.528289	5.25804	0.00260389	0.0318072	Ak4
-1.0578	2.40573	0.00260975	0.0318331	Slc25a28
0.516462	4.45791	0.00263324	0.0320959	Shmt2
-0.42921	5.35631	0.00264143	0.032124	Nvl
0.331537	7.1081	0.00263984	0.032124	Dctn2
0.599962	3.7967	0.00263777	0.032124	Gm2423
0.465961	3.75251	0.00266494	0.0323859	Kti12
-0.532702	6.21104	0.0026716	0.0324428	Mog
-0.571807	5.82578	0.00267584	0.0324463	Tnk2
0.434052	5.76876	0.002674	0.0324463	Prex2
-0.564703	4.62746	0.00268312	0.0325106	Zfhx4
0.536502	2.93171	0.00268664	0.0325292	Zfp971
-0.516839	4.96844	0.00269436	0.032575	Pi4k2a
0.981486	0.912803	0.0026944	0.032575	Apbb1ip
1.0405	0.653563	0.00270085	0.032629	Gm6505
-0.568824	4.21727	0.00270757	0.0326299	Tut4
-0.387628	5.28979	0.00270888	0.0326299	Mtf2
0.377761	5.23713	0.0027034	0.0326299	Ncln
1.14737	0.927141	0.00270691	0.0326299	Rhod
-0.468926	3.7641	0.0027131	0.0326405	Wdfy1
0.488663	4.32057	0.00271482	0.0326405	Slc25a29
0.620146	3.81836	0.00271573	0.0326405	Adamts1
-0.959324	1.1117	0.0027257	0.0326646	Gm15411
-0.495441	4.00545	0.00272217	0.0326646	Gm37494
0.363597	7.13784	0.00272315	0.0326646	Ndufa9
1.40465	1.83138	0.00272393	0.0326646	Mybpc3
-0.68052	2.00036	0.00273582	0.032762	AC126937.2
-0.411205	6.12726	0.00274507	0.0328488	Arid4b
-0.406298	5.78225	0.00274778	0.0328572	Scai
-0.699269	4.91162	0.00275852	0.0329616	9930021J03Rik
-0.496071	5.61643	0.0027709	0.0330855	Casc4
-0.312422	9.61331	0.00278144	0.033163	Gsk3b
0.361524	6.14832	0.00277951	0.033163	Gosr2
-0.700773	1.8603	0.0027935	0.033244	Cfap45
-0.386702	6.59578	0.00279251	0.033244	Slc39a1
0.427325	5.00875	0.00279431	0.033244	Mpzl1
-0.610473	5.2602	0.00280041	0.0332924	Ptges2
-0.565642	5.70385	0.00280269	0.0332954	Raph1
0.39899	5.76976	0.00280737	0.0333269	Rpl7l1
-0.460531	5.03881	0.00281205	0.0333583	Dscam
-0.484062	5.70859	0.00282251	0.0334147	Phip
-0.401155	6.78982	0.00282292	0.0334147	Ttyh2
0.43609	4.03769	0.00281887	0.0334147	Gusb
1.04934	3.01742	0.00282622	0.0334296	Bcl2l15
-0.672291	2.01635	0.00283739	0.0335135	Gm12346
0.707174	1.53481	0.00283677	0.0335135	Pik3cg
0.898463	0.873866	0.0028463	0.0335945	AW011738
-0.536203	3.2519	0.00285189	0.0336363	Atp11c
-0.461476	5.20391	0.00285783	0.0336821	D630045J12Rik
0.426242	4.42661	0.00288113	0.0338837	Ippk
1.03299	1.96008	0.00288087	0.0338837	B3gnt5
1.13105	1.52524	0.00287761	0.0338837	Gpr63
1.03027	4.81234	0.00288563	0.0339123	Adora2a
-0.50621	8.2837	0.00289653	0.0340161	Car2
0.457593	4.06132	0.00290337	0.0340476	Rcl1
0.579165	4.29772	0.00290235	0.0340476	Mfsd2a
0.911443	4.37561	0.00291052	0.0341072	Il16
0.4454	5.12264	0.00291925	0.034185	1500009C09Rik
-1.11228	0.44502	0.00293259	0.0342925	Fbn2
0.481893	5.16016	0.00293261	0.0342925	Sh3bp5l
0.499689	3.63714	0.00294314	0.0343911	Amz1
-0.403719	5.22297	0.00294966	0.0344183	Ankib1
0.371816	5.68108	0.00294822	0.0344183	Eif3d
-1.01064	1.57537	0.00296136	0.0345303	Dnah7b
1.46859	-0.671323	0.002965	0.0345481	Iqgap3
0.434976	4.96461	0.002968	0.0345585	Fbxo42
0.403552	4.57226	0.00297479	0.03461	Ccdc71
0.716871	6.14253	0.00297664	0.03461	Icmt
0.806887	4.62358	0.00298014	0.0346262	Stk17b
-1.72406	-0.242537	0.00299489	0.0347484	Gm37303
-0.397248	6.68297	0.00299338	0.0347484	Arhgef17
-0.786573	1.40842	0.00300191	0.034759	Dnajc25
-0.567727	3.62876	0.00300216	0.034759	Dynlt1a
0.83912	1.42283	0.00300213	0.034759	Ugt1a6a
-1.43923	0.0782582	0.00302796	0.035033	Gm4117
-1.34208	-0.279808	0.00305974	0.0353681	Gm37436
-0.318733	8.03083	0.00306124	0.0353681	Micu3
0.409755	6.73119	0.00307235	0.0354715	Fam107a
0.386022	4.79391	0.00307949	0.0355289	Gng5
-0.430595	6.42378	0.00308453	0.0355621	Nav1
-1.37495	-0.402281	0.00310653	0.0357843	Hsf5
0.896741	0.835496	0.00310817	0.0357843	Lpxn
0.382034	5.85408	0.00312921	0.0360013	Yif1b
-1.0237	0.684319	0.00313341	0.0360085	Spef2
-0.822842	5.42231	0.00313776	0.0360085	Ntng1
-0.56891	4.06818	0.00313858	0.0360085	Dot1l
-0.406346	7.70828	0.00313862	0.0360085	Kcnma1
-2.01979	0.0754655	0.00314987	0.0361123	Gm45176
0.817929	2.17154	0.00315893	0.0361909	Galnt15
0.780016	1.65484	0.00316573	0.0362435	Erbb2
-0.39396	4.18217	0.00317177	0.0362873	Zfp654
-1.75574	0.0894266	0.00317492	0.036292	Gm44152
-0.649792	4.70539	0.0031766	0.036292	Ccdc136
-1.33062	-0.621443	0.00321307	0.0366765	2410021H03Rik
-0.409495	5.76663	0.00321473	0.0366765	Rgs7
0.576091	2.60566	0.00321945	0.0367048	Ifih1
-0.40165	6.05669	0.00322895	0.0367746	Pnn
1.24178	6.43678	0.00323005	0.0367746	Gabra6
-1.0422	1.61027	0.00323989	0.036861	Cd46
-0.415372	5.96779	0.00325986	0.0370625	Znrf1
0.864519	5.32761	0.00326528	0.0370985	Fat2
0.339635	5.29242	0.00329985	0.0374653	Ric8a
-1.19657	0.664858	0.00330264	0.037471	Gm42908
-0.80517	3.10095	0.00330909	0.0374945	Mbtd1
-0.498923	6.17753	0.00330928	0.0374945	Kmt2c
-1.75452	-0.0534821	0.00332164	0.0376086	6820402A03Rik
-1.7128	-0.417205	0.00333078	0.0376861	2510017J16Rik
-0.330036	6.65952	0.00333458	0.037703	Lyrm4
-1.58667	0.911577	0.00334004	0.0377352	Gm47826
0.707666	2.90068	0.00334203	0.0377352	Lhx1os
-0.419924	4.77279	0.00334593	0.0377534	Zfp263
-1.98477	-0.0517978	0.00336504	0.0379429	B230112I24Rik
0.345428	5.64454	0.00336808	0.037951	Rtca
0.463214	6.94662	0.00337509	0.0380039	Smpd1
0.469555	3.33562	0.00338509	0.0380643	Zfp13
0.480079	4.33765	0.00338386	0.0380643	Irak2
0.400166	7.21665	0.00339441	0.0381168	Tmem132a
0.467727	4.74524	0.00339411	0.0381168	Pcid2
-0.561641	4.53041	0.00340671	0.0382261	Zfp318
0.570222	4.73247	0.0034088	0.0382261	Pcdhga7
-0.53961	3.59603	0.00341329	0.0382503	1810026B05Rik
-0.399258	6.78637	0.00343402	0.0384564	Ip6k1
-1.17846	3.71148	0.00344537	0.0384765	Gm38039
-0.438794	4.51895	0.00344561	0.0384765	Nanos1
0.423701	4.51211	0.00344755	0.0384765	Ephx1
0.435581	4.01797	0.00343876	0.0384765	Ggh
0.522235	3.48215	0.00344126	0.0384765	Inpp5d
-0.947851	0.97689	0.0034519	0.0384989	Tmem81
0.333358	5.87711	0.0034659	0.0386287	Maea
0.41007	6.80225	0.00347072	0.0386562	Sec14l1
0.344197	7.14852	0.00348145	0.0387232	Gnb5
0.44024	5.48183	0.00348071	0.0387232	Tnfrsf19
-1.89529	0.480273	0.003498	0.0388809	2900027M19Rik
-0.659205	3.46238	0.00350179	0.0388967	Reps1
0.423388	3.77434	0.00350444	0.0388998	F11r
0.426943	4.16002	0.00351946	0.03904	Surf6
-1.57852	0.429131	0.00352478	0.0390727	Gm43813
0.824886	1.19812	0.00353958	0.0392102	Rad51
1.02127	0.408169	0.00354262	0.0392175	Ptpn18
0.403933	5.44143	0.00354981	0.0392705	Klhl26
0.356576	5.12706	0.0035673	0.0394374	Vipas39
0.506546	7.71956	0.00357287	0.0394724	Pvalb
-0.884697	1.50673	0.00358133	0.0394882	Ninj2
-0.485539	5.26699	0.00358189	0.0394882	Prpf4b
-0.444915	5.07503	0.00358393	0.0394882	Asxl2
0.554846	5.94484	0.00358094	0.0394882	Slc16a1
0.353641	8.03881	0.00359759	0.0396122	Chchd2
-0.426715	8.61091	0.00360436	0.03966	Plekhb1
-0.543244	7.00851	0.00361667	0.0397688	Kif1bp
0.481322	4.1428	0.00362447	0.0398279	St6gal1
0.876425	2.67761	0.00364251	0.0399993	Hes3
-1.89836	0.651225	0.00364897	0.0400047	Gm42973
0.336562	8.06736	0.0036459	0.0400047	Ldha
0.432365	5.19716	0.00365031	0.0400047	Vps26c
-0.613606	4.19798	0.00366951	0.0401614	Eif4enif1
0.516417	3.4297	0.00366867	0.0401614	D2hgdh
0.36187	6.59692	0.003674	0.0401837	Anp32e
-1.29423	0.47215	0.0036769	0.0401887	Gm45201
-0.765773	4.19998	0.00368398	0.0402392	Ppp1r12c
0.69759	2.14499	0.00369437	0.0403259	Pycr1
-1.88228	0.513317	0.00369726	0.0403306	Gm44435
-0.704534	1.55869	0.00372761	0.0405645	Setd4
0.393755	5.50039	0.00372366	0.0405645	Aldh7a1
0.514021	3.39208	0.00372528	0.0405645	Lcp1
0.60967	2.03885	0.00372859	0.0405645	Tmem179b
-0.576668	4.34879	0.00374819	0.0407506	Celsr3
-1.36069	0.230911	0.00375463	0.0407667	Gm37783
0.380302	5.00717	0.00375396	0.0407667	Pard6a
-0.531915	3.51289	0.0037692	0.0408978	Letm2
-0.556409	3.70519	0.00378046	0.0409713	Fbrs
-0.317634	8.11505	0.00378097	0.0409713	Cadm1
0.409819	4.16814	0.00378602	0.040999	Sh2b3
0.872018	1.04398	0.0037922	0.0410389	Cd300a
-0.526642	3.45991	0.00379792	0.0410736	Cntln
0.487832	2.92163	0.00380194	0.04109	Plcd3
-0.486512	4.02303	0.00381017	0.0411518	Styx
-0.736774	1.78304	0.00381284	0.0411536	Gm26672
-0.747634	1.87107	0.00381633	0.0411642	Hic2
0.393341	4.21483	0.00382402	0.04122	Cr1l
0.78453	1.30585	0.00383625	0.0413247	Slfn2
-1.8277	-0.238435	0.00383893	0.0413265	Gm44664
-1.14777	0.688657	0.00385206	0.0414323	Gm45694
-0.415389	8.43532	0.00385551	0.0414323	Syn2
0.414512	5.63405	0.00385634	0.0414323	Stat3
0.524288	3.22517	0.00387038	0.0415559	Jpt2
-0.623307	3.15482	0.00387914	0.0416228	Usp40
0.333591	5.21283	0.00388344	0.0416416	Ncbp1
1.05814	7.05457	0.00389903	0.0417815	Cbln3
-0.445226	6.05904	0.00391076	0.0418798	Miga1
0.38901	5.48914	0.0039266	0.0420118	Bckdha
0.508802	3.18096	0.0039282	0.0420118	Nid1
0.316904	7.93448	0.00393824	0.0420672	Abhd12
0.858084	1.44394	0.00393851	0.0420672	Cd300c2
-1.37874	-0.0462943	0.00394693	0.042087	0610009E02Rik
-0.454706	5.27322	0.00394806	0.042087	Fn3krp
-0.354875	6.77464	0.0039471	0.042087	Zfp207
-1.22477	0.139444	0.00397308	0.0422987	Col6a3
-1.12712	0.261067	0.00397164	0.0422987	B130021K23Rik
0.408864	4.81837	0.00398041	0.0423493	Ess2
0.386199	5.44142	0.0039934	0.0424325	Mt2
0.578885	2.44289	0.00399212	0.0424325	Hist1h4d
-0.659819	2.09122	0.00400509	0.0425016	Pnma3
0.429825	5.8359	0.00400475	0.0425016	Zfp385a
-0.544991	2.57789	0.00404478	0.0428951	Tcerg1l
0.496977	3.5733	0.00405064	0.0429294	Retreg3
0.347875	5.28462	0.0040707	0.0431142	Cdc42se1
0.543907	2.41231	0.00408546	0.0432426	Kdm4a
-0.361971	5.47828	0.00408916	0.0432539	Smc6
0.560118	3.39082	0.0040962	0.0432725	Mthfd1l
0.586367	2.39623	0.00409521	0.0432725	Npl
0.720526	2.2254	0.00410333	0.04332	Plscr2
-0.696363	3.8872	0.00410991	0.0433615	AC127249.1
-0.683267	4.22085	0.00412101	0.0434507	Map4k3
0.390088	6.22569	0.00413128	0.043531	Vps52
0.783523	1.96363	0.0041607	0.0438128	Htr1d
0.351865	5.0454	0.00416397	0.0438192	Tor1aip1
0.405307	5.59894	0.00418764	0.04404	Hsd17b4
-1.58075	-0.311455	0.00419282	0.0440662	Gm48611
-0.345082	11.0228	0.00420101	0.0440958	Dpysl2
0.71209	1.75458	0.00419917	0.0440958	Gbp9
-0.853869	1.80973	0.00421138	0.0441509	Gm37593
-0.812391	2.40189	0.00421164	0.0441509	6330403L08Rik
0.365434	8.07404	0.00421755	0.0441847	Mapk8ip3
-1.30224	0.0707488	0.00424334	0.0443567	Mypopos
-1.28904	0.317779	0.00424462	0.0443567	Gm37472
-0.663531	2.35051	0.00424479	0.0443567	4933421O10Rik
0.924345	0.716433	0.00423741	0.0443567	Themis2
-0.315952	7.85819	0.00424773	0.0443592	Dnm3
-0.326332	6.83044	0.00425755	0.0444052	Cdc37l1
0.419951	5.86097	0.00425682	0.0444052	Sesn1
-0.509632	3.00629	0.00426126	0.0444157	Gm45768
-0.395915	5.05293	0.00426443	0.0444205	Rapgef6
-0.964344	1.83334	0.00427719	0.0445192	Gm43379
0.365489	6.31634	0.00427934	0.0445192	Cyfip1
0.372109	7.52805	0.00429266	0.044573	Rps2
0.429393	3.67268	0.00429108	0.044573	Pecam1
0.882175	1.373	0.00429257	0.044573	Vav1
0.90306	1.97631	0.00430507	0.0446736	Sdc1
-1.72068	-0.188554	0.00430942	0.0446762	Gm26523
-0.407893	5.28229	0.00431076	0.0446762	Evi5
0.914926	0.425894	0.00433383	0.0448869	A330094K24Rik
-0.485199	4.49127	0.00434363	0.0449316	Fcho2
1.16104	0.265359	0.00434185	0.0449316	Gm3325
-0.4496	3.34607	0.00435374	0.0450079	Cuedc1
-0.428389	3.37074	0.00435865	0.0450303	Ankrd16
-0.531053	5.20919	0.00437378	0.0451475	Capns1
0.510026	5.24863	0.0043755	0.0451475	Lurap1
0.432524	3.28318	0.0043945	0.0453151	Max
-0.495175	6.05298	0.00441893	0.0455382	Trrap
-0.397452	5.96595	0.00443757	0.0456861	Smarca5
0.393952	5.74308	0.00444009	0.0456861	Psen1
0.520376	2.73164	0.00444163	0.0456861	Dtx2
-0.382622	5.09316	0.00445012	0.0457448	Mxd4
-1.00544	2.90154	0.00446209	0.0458391	Lhx9
-0.568132	5.92438	0.00450796	0.0462524	Ildr2
-0.457925	3.32955	0.00450598	0.0462524	Ttf1
0.705085	3.03705	0.00452058	0.0463529	Slc6a13
-1.34276	-0.555173	0.0045273	0.0463928	Gm43693
-1.38692	0.124984	0.00453345	0.0464268	Gm37859
0.56658	3.43367	0.00455272	0.046595	Bmp7
0.44199	3.25823	0.00455761	0.0466161	Sardh
-0.387073	5.65325	0.00456791	0.0466923	D10Wsu102e
0.54426	2.77473	0.00457376	0.046723	Gsap
0.804683	2.91893	0.0045796	0.0467536	Mxra8
-0.548437	4.15003	0.00460611	0.0469366	Gpr137c
0.301935	8.92551	0.00460077	0.0469366	Tubb2a
0.888054	1.8695	0.00460483	0.0469366	Pcsk9
0.534645	3.45055	0.00460929	0.0469398	Ndp
-1.6624	0.570308	0.00461248	0.0469432	4930480K15Rik
0.473103	3.8522	0.00463837	0.0471545	Zfp790
0.561947	2.41086	0.00463899	0.0471545	Ddx31
-0.650557	4.28997	0.0046588	0.0473265	Zfp804a
-0.572233	2.8479	0.00466876	0.0473984	Cntrl
0.531392	3.09212	0.00467304	0.0474125	Smim3
0.421321	4.41242	0.00467789	0.0474323	Nufip2
1.23504	-0.227036	0.00473461	0.0479778	Uhrf1
0.361571	4.88494	0.0047438	0.0480412	Zdhhc7
-0.411811	7.58197	0.00487063	0.0492716	Prrc2c
0.965403	0.994011	0.0048713	0.0492716	Ccdc8
0.441903	3.52377	0.00487496	0.0492767	Sipa1
0.506725	4.46563	0.00487781	0.0492767	Cptp
0.387323	6.36638	0.00488443	0.0492829	Pltp
0.480549	4.25635	0.00488434	0.0492829	Glb1
-0.343194	7.79014	0.00489365	0.0493152	Srpk2
0.524264	4.46522	0.00489297	0.0493152	Cpq
0.360492	4.98281	0.00490341	0.0493833	Thop1
-0.350901	6.53188	0.00491386	0.0494581	Fdft1
0.479564	6.17571	0.00492001	0.0494897	Icam5
0.325303	8.81187	0.00492318	0.0494912	Arf1
-1.06485	0.780823	0.00495728	0.0498035	Gm43511
-0.863325	4.97392	0.00496111	0.0498115	Gpr162
1.58702	0.320826	0.00496967	0.0498669	Ptges3-ps
-1.4172	-0.274603	0.00498099	0.0499195	Grin1os
0.645052	3.88451	0.00497997	0.0499195	Aebp1
-0.556138	4.21893	0.00499799	0.0500592	Serpinb1a
-0.624696	3.47976	0.00500765	0.0501254	Wdr60
-0.726319	2.24167	0.00501543	0.0501726	Cyp2j12
-0.320723	6.85123	0.00503081	0.0502636	Ogdhl
-0.981063	0.729626	0.00503174	0.0502636	Gm37776
-0.481449	7.33321	0.00503372	0.0502636	Rab10
-0.516617	4.34487	0.0050387	0.0502828	Rnf38
-0.51003	5.18723	0.00504916	0.0503565	Zer1
0.47633	3.62599	0.00506457	0.0504795	Nudt2
-0.538883	4.22593	0.00507091	0.050512	Nrarp
0.422599	5.65819	0.00508013	0.050562	Dgat2
-1.06371	1.88971	0.00508221	0.050562	Lncpint
1.15453	-0.0542998	0.00508762	0.050562	Igsf6
-1.26643	-0.0366283	0.00509026	0.050562	Gm38387
-1.2587	0.0979084	0.00509133	0.050562	BC024139
-0.530933	5.17807	0.00509716	0.0505893	Wwc1
-1.34274	-0.0770684	0.00511059	0.0506919	Gm45718
0.342667	8.34622	0.00511875	0.0507317	Eif4h
0.307843	8.91917	0.00512079	0.0507317	Ntrk2
0.83379	3.20234	0.00513697	0.050819	Slc22a4
-0.382708	5.59146	0.00513844	0.050819	Eea1
-0.686925	4.16719	0.0051389	0.050819	Cop1
-0.559984	5.56465	0.00515351	0.0509328	Gatad2b
-0.373442	6.09445	0.00516526	0.0510029	Wbp4
-0.56346	4.11643	0.00516682	0.0510029	Agps
0.749168	4.23606	0.0051761	0.0510638	Cd38
1.11387	0.236585	0.00518763	0.0511249	Il1a
0.354091	7.84385	0.00518852	0.0511249	Uba1
0.347278	7.57664	0.00521807	0.0513851	Fam234b
-0.6034	5.01361	0.00522326	0.0514054	Zcchc14
0.44297	7.28232	0.00523828	0.0515223	Fads2
-0.487944	3.74674	0.00526243	0.0517289	A830082N09Rik
0.34012	4.64394	0.00527126	0.0517847	Tmem134
-0.389894	4.66187	0.00527822	0.0518019	2810468N07Rik
-1.91191	0.197004	0.00527933	0.0518019	Gm48726
0.342927	5.11682	0.00529228	0.0518978	Pik3r4
-0.443112	5.45607	0.00530986	0.0520392	Rbms3
-0.375993	6.72947	0.00531927	0.0521003	Tpr
-0.369012	5.89262	0.00533065	0.0521806	Prr13
0.564936	2.64356	0.00535577	0.0523952	Hfe
0.604486	2.32289	0.005359	0.0523955	S100a11
-1.29629	0.59609	0.0053864	0.0526007	Gm47483
-0.965083	0.263872	0.00538706	0.0526007	Il17rb
-2.88306	3.68613	0.0053896	0.0526007	Oxt
0.364809	7.07083	0.00539519	0.052624	Ctsa
1.06682	3.79481	0.00539976	0.0526372	A2m
-0.404449	7.72486	0.00540297	0.0526372	Son
-0.545617	4.68605	0.00542788	0.0528485	Nbeal1
0.569031	6.36696	0.00544611	0.0529945	Abhd3
-0.475497	3.51294	0.00545235	0.0530239	Abhd18
0.385063	5.36953	0.00545699	0.0530375	Srprb
-1.42176	0.342618	0.00547551	0.0531557	Gm44518
-0.468266	7.54582	0.00547562	0.0531557	Thra
-0.824162	1.6727	0.00548091	0.0531582	Fam189a2
-1.47475	0.419046	0.00548236	0.0531582	Gm43316
-0.684736	5.90447	0.00548576	0.0531593	Galnt9
-0.485661	4.16659	0.00548895	0.0531593	Dennd6a
0.318787	6.29405	0.00549777	0.0532132	Ddx39b
-0.527354	6.34842	0.00550713	0.0532483	Psme3
-0.623076	4.56275	0.00550861	0.0532483	Panx2
-0.469059	6.51435	0.00551693	0.0532483	Mgea5
0.352043	5.21642	0.0055187	0.0532483	Gpr89
-0.47239	4.51046	0.00551934	0.0532483	Dock7
0.385086	6.23355	0.00552087	0.0532483	Serp1
-0.369324	6.75327	0.00552724	0.053274	Eif4g1
0.608865	3.28973	0.00553002	0.053274	Lyn
-0.469902	3.75275	0.00553529	0.0532934	Cep70
0.466425	6.76226	0.00554505	0.053356	Washc2
0.434167	5.49224	0.00555759	0.0534453	Ptgr2
0.354982	4.61338	0.00557864	0.0535913	Vrk3
0.481804	4.61238	0.0055793	0.0535913	Myo5b
0.378964	5.15817	0.0056091	0.0538268	Tvp23b
-0.466247	4.38548	0.00561037	0.0538268	Ccdc149
0.403247	5.9704	0.00561958	0.0538836	Sv2c
-0.71336	1.96799	0.00562566	0.0538975	Rassf9
0.641411	1.76066	0.00562873	0.0538975	Mocs1
0.436954	7.07302	0.00563089	0.0538975	Kcnk1
-0.460684	4.42392	0.00564185	0.053956	Rnf126
0.42264	9.15336	0.00564358	0.053956	Nsg1
0.3822	4.29875	0.00565008	0.0539624	Tysnd1
0.377255	4.88212	0.00565082	0.0539624	Cmpk2
0.424524	5.6924	0.00568174	0.0541975	Osbp2
0.337157	5.6752	0.00568204	0.0541975	Hspa2
0.377328	5.05457	0.00569571	0.0542882	Gtf2b
-0.499898	3.78478	0.00569818	0.0542882	D16Ertd472e
-0.423391	4.45554	0.00571023	0.0543715	Kcnn3
-0.621021	2.18504	0.00571526	0.0543764	4921531C22Rik
-0.571851	5.49064	0.00571737	0.0543764	Erbin
-0.479217	5.25894	0.00572111	0.0543804	Kat6b
0.927473	5.68916	0.00572567	0.0543922	Homer3
0.915116	1.82367	0.00573584	0.0544573	Tnfrsf11b
-0.454378	5.55133	0.00574252	0.0544891	Adap1
-0.816653	0.803391	0.00576359	0.0546575	Pdzd7
-0.58106	8.21727	0.00577242	0.0547096	Grin2b
0.344199	5.57654	0.00578232	0.0547708	Zfand2a
-1.31632	0.44374	0.00578555	0.0547708	Edaradd
0.327591	5.56323	0.00580416	0.054855	Tiam1
-0.974629	0.301308	0.0058058	0.054855	Flt3l
-1.29499	-0.191789	0.0058091	0.054855	Gm31305
-0.442091	6.42883	0.00580931	0.054855	Ncam2
0.33594	6.20666	0.00581117	0.054855	Eif3i
0.428045	6.65445	0.00582497	0.0549285	Vtn
-0.425488	7.64196	0.00582565	0.0549285	Adcy1
0.684665	1.87571	0.00583511	0.054954	Nt5c1a
0.780706	1.25616	0.00583826	0.054954	Sebox
-0.601917	5.61791	0.0058384	0.054954	Hnrnpl
-0.623127	6.84849	0.00584532	0.0549876	Nefh
-0.433271	4.55668	0.00585125	0.0550048	Fam189a1
0.384306	5.99328	0.00585386	0.0550048	Ache
0.723308	7.42831	0.005872	0.0551437	Hba-a2
0.370717	4.5739	0.00588428	0.0552143	Sptlc1
0.7349	1.5563	0.00588625	0.0552143	Gal3st4
-0.825944	0.765572	0.00589778	0.0552909	Hells
0.381364	7.57117	0.00590175	0.0552964	Mmd2
-1.3712	0.0377405	0.00590729	0.0553167	B230217J21Rik
0.50048	3.65124	0.00592725	0.0554721	Nup107
-0.415542	3.8852	0.00593379	0.0554726	Rps6kb2
0.337079	5.1832	0.00593407	0.0554726	Spr
0.314882	6.48127	0.00594154	0.0555108	Btf3
-0.39627	4.4194	0.0059524	0.0555806	Trim59
0.939478	0.629166	0.00596271	0.0556452	Celrr
-0.532348	4.38309	0.00597949	0.0557157	Trappc8
0.385559	4.6993	0.00598568	0.0557157	Selplg
-2.0094	-0.318856	0.0059857	0.0557157	Gm38120
-1.48828	0.728692	0.00598631	0.0557157	Srrm4os
0.560744	2.90724	0.00598724	0.0557157	Zfp143
-0.457291	7.55746	0.0059919	0.0557274	Pgm2l1
-0.304014	6.53841	0.0059991	0.0557627	Brd3
-0.30367	7.42281	0.0060049	0.055785	Cask
0.439872	6.5548	0.00601163	0.0558114	Ednrb
-1.27757	0.261997	0.00601759	0.0558114	Gm43254
-0.585585	2.95198	0.00601794	0.0558114	Tbc1d12
-0.723918	4.25252	0.00602528	0.0558288	Samd5
0.430135	4.5008	0.00602663	0.0558288	Phf1
-0.457356	5.61997	0.00603609	0.0558849	Satb1
-0.362917	7.49097	0.00604662	0.0559508	Fam168a
-1.27812	-0.0030738	0.00606405	0.0560805	Gm37848
0.298347	7.87563	0.00607073	0.0561106	Prdx2
0.559726	2.36086	0.0060883	0.0561882	Zfp366
0.848702	1.00283	0.0060889	0.0561882	Ucma
1.08224	0.241164	0.00608939	0.0561882	Ptpn7
0.507354	2.69016	0.00611576	0.0563998	Pycard
0.359644	9.6715	0.00613421	0.0565201	Atp5a1
0.487582	3.27284	0.0061357	0.0565201	Tagln2
0.329275	5.18874	0.00617344	0.0568359	Cln8
-0.497159	6.87632	0.00618232	0.0568857	Gls
0.325592	5.94998	0.00619371	0.0569585	Trappc12
-0.43936	6.33206	0.006208	0.0570579	Pcdh17
-0.355388	4.38206	0.00621465	0.0570855	Knop1
0.389404	4.9824	0.00621796	0.0570855	Mta2
0.414736	5.66342	0.00623347	0.0571933	Narf
0.421646	8.26709	0.00623667	0.0571933	Plekhb2
0.31558	6.83888	0.00624673	0.0572535	Adcyap1r1
-1.60982	-0.0381772	0.00626033	0.0573461	Gm48063
-0.714473	1.81552	0.00627824	0.0574637	Atad5
-0.334298	8.42208	0.00628017	0.0574637	Tcf4
-1.51655	0.145966	0.00628812	0.0575044	Gm26890
-0.793359	1.98472	0.00631773	0.0577131	Gm40518
-0.528139	6.20692	0.00631798	0.0577131	Spred1
0.393195	6.21689	0.00634128	0.0578937	Pitpnb
0.415293	4.4798	0.00634899	0.0579319	Kdelr1
0.38342	5.14949	0.00636601	0.0580549	Extl1
-0.319744	6.07319	0.00637048	0.0580633	Kdm5a
-0.484968	7.42056	0.00637705	0.058091	Ahi1
0.47264	5.16759	0.00639184	0.0581934	Pde7b
-0.889808	0.907469	0.00640242	0.0582574	Gm42510
0.361623	4.14817	0.00642076	0.0583919	Mknk1
-0.411083	4.71244	0.00642841	0.058429	Cbx4
-0.325994	7.42024	0.00644049	0.0585065	Tmf1
-1.96889	-0.194511	0.00645646	0.0586191	Gm37274
0.40597	6.96626	0.00646571	0.0586706	Rab31
-0.426824	5.45166	0.006484	0.058804	Dyrk1a
0.329727	7.2303	0.00649435	0.0588653	Fads1
-0.991027	1.01354	0.00650167	0.0588992	Gm49759
-0.5654	2.40701	0.00650898	0.0589328	Gm45629
0.590628	3.12889	0.00651902	0.0589912	Pcdhga2
-0.905128	1.0164	0.00654567	0.0591997	Pipox
0.422454	3.97535	0.00655382	0.059201	Tmem104
-1.51099	1.55411	0.00655409	0.059201	Gbx2
0.980536	6.5976	0.00655663	0.059201	Spp1
-0.420372	5.13459	0.00659265	0.0594934	N4bp2l2
-0.725516	2.51906	0.00659915	0.0594962	Ccdc112
0.467408	5.76711	0.00660022	0.0594962	Ctso
-0.726743	1.33178	0.00662817	0.0596846	Spry1
-0.834217	1.61733	0.00662839	0.0596846	Gpr161
0.565815	3.296	0.00664407	0.059793	Ipp
0.294218	8.09115	0.00665354	0.0598453	Plpp3
-1.3984	-0.072867	0.00667308	0.0599517	Gm44901
0.332043	5.67797	0.00667843	0.0599517	Pgam5
-0.665954	2.15095	0.00667939	0.0599517	Gm49396
-0.443455	4.798	0.00667998	0.0599517	Tarsl2
-0.325979	8.02448	0.00668891	0.0599991	Nrxn3
0.503106	4.54104	0.00670322	0.0600945	Gm2115
-1.89743	-0.0208425	0.0067117	0.0601222	Gm43880
-0.979826	4.72811	0.00671363	0.0601222	Plekhg1
-0.322955	7.57672	0.00672276	0.0601711	Ppm1h
0.411179	3.56881	0.00673327	0.0602323	Zfp27
0.431365	5.19884	0.00674806	0.0603317	Susd6
-0.582898	4.64086	0.00678464	0.0605991	Sppl3
0.437411	8.90383	0.00678547	0.0605991	Fbxl16
-0.583036	3.38345	0.00679131	0.0605991	Snhg20
-0.517772	3.5557	0.00679274	0.0605991	Fam78b
0.454536	6.88213	0.00680355	0.0606274	Cnn3
-0.658323	1.91116	0.00680507	0.0606274	Nphp3
0.393823	4.13823	0.006807	0.0606274	Nup93
0.384929	4.26268	0.00682344	0.0607409	Eef2k
0.725532	1.75169	0.00682882	0.0607558	Sstr1
-0.525959	4.63489	0.00683357	0.0607561	Tbc1d10b
0.346794	7.36994	0.00683626	0.0607561	Cct6a
-0.3652	6.43536	0.00684823	0.0608188	Hdgfl3
0.351974	4.99736	0.00685093	0.0608188	Imp4
-0.852424	1.21836	0.0068569	0.0608188	Gm45250
-0.748279	1.357	0.00685815	0.0608188	Ammecr1
1.05245	0.444938	0.00686571	0.0608529	Gm13944
-0.537213	6.14222	0.00687723	0.0609222	Tenm2
0.345368	5.32706	0.00688347	0.0609445	Ptdss2
-0.57112	4.1972	0.0068888	0.0609589	Nploc4
0.430348	5.35445	0.00692719	0.0612655	Maoa
-1.41561	0.314006	0.00694043	0.0613249	Gm43445
0.532932	4.03448	0.00694139	0.0613249	Clic1
-0.566641	3.5315	0.00694609	0.0613335	Fads6
-0.374887	8.43002	0.00695462	0.0613467	Prkce
0.371165	4.5552	0.00695507	0.0613467	Cdk7
-0.499987	5.87187	0.00695973	0.06135	Golga4
-1.88344	0.0200999	0.00696292	0.06135	Sim1
0.832582	1.41673	0.00698016	0.0614488	Castor1
0.386331	4.3762	0.00698163	0.0614488	Scamp2
0.392083	4.14553	0.00701269	0.0616575	Rlbp1
-0.523681	3.44353	0.00701286	0.0616575	Ephb3
0.905994	1.32585	0.00701829	0.0616723	Nek2
-0.356651	5.96621	0.00703135	0.0617539	Cmtm5
0.334327	4.69899	0.00703749	0.0617627	Patz1
-0.322619	7.32761	0.00703988	0.0617627	Glg1
-0.369545	4.80817	0.00706219	0.0619055	Phf21a
0.317332	5.32439	0.0070637	0.0619055	Polr1d
-0.434474	5.8497	0.00708392	0.0620496	Elavl2
0.373811	4.56665	0.0070903	0.0620723	Pofut2
-0.483207	7.16039	0.00709889	0.0620963	Pbx1
-1.17963	-0.037201	0.00710373	0.0620963	Gm26742
-0.350738	5.31016	0.0071044	0.0620963	Prkaa2
-1.7692	-0.340532	0.00710931	0.0621061	Gm42549
0.346267	5.31723	0.00712064	0.0621721	Slc7a1
0.30833	7.60365	0.00712874	0.0621821	Stk25
0.299518	6.11801	0.00712938	0.0621821	Mrpl51
-0.630925	3.68205	0.00717002	0.0625034	Mex3c
-0.504519	5.06577	0.00718691	0.0626125	Gfod1
0.962906	1.62603	0.00719017	0.0626125	Aqp6
0.313098	6.56497	0.00719805	0.062617	Chmp1a
0.98283	0.954729	0.00719832	0.062617	Tdgf1
-0.546351	2.3558	0.00720547	0.0626459	Nfxl1
-0.312852	6.04356	0.00722807	0.0628092	Phf20l1
0.359604	4.46238	0.00723845	0.062866	C2cd3
0.506987	5.26817	0.00724633	0.0629012	Lingo3
-0.599434	4.62662	0.00725879	0.062976	Fxr2
0.813709	1.26022	0.00726841	0.0630261	Apobec1
-0.874772	0.416445	0.00727646	0.0630627	Rad54l
-1.03737	2.30931	0.00728424	0.0630655	Mirg
0.351924	4.43873	0.00728448	0.0630655	Tcof1
0.412774	4.68647	0.00730841	0.0632394	Yif1a
0.38198	4.16357	0.00732106	0.0633097	Grwd1
-0.390764	4.79447	0.0073266	0.0633097	Zc3h7a
-0.426103	5.62838	0.00732812	0.0633097	Maz
0.331031	7.9937	0.00733461	0.0633104	Stx1b
-1.16482	0.20737	0.00733592	0.0633104	Gm5067
0.364161	4.27071	0.00739946	0.0638252	Pwp1
0.344334	6.60606	0.00741751	0.0639436	Ablim2
0.395496	4.17061	0.00742098	0.0639436	Zdhhc13
-0.509802	6.97023	0.00744939	0.0641225	Pura
0.525781	3.83957	0.00744956	0.0641225	Vwa5a
-0.470863	3.40653	0.00746831	0.0642501	AC109619.1
0.395607	4.66963	0.00747675	0.0642891	Slc38a7
-0.929239	1.7184	0.00748511	0.0643272	Vps37d
0.664276	1.92028	0.00751285	0.0645318	Oprd1
0.443846	4.70519	0.00754493	0.0647656	Cdh22
0.375953	5.26817	0.00754796	0.0647656	Katnb1
-0.552283	4.94159	0.0075625	0.0648524	Larp1
0.836216	4.00182	0.00756598	0.0648524	Mab21l1
-0.564154	3.57875	0.00757666	0.06491	Pigu
-1.69071	-0.564996	0.00759394	0.0650241	Gm10097
-1.2197	-0.385403	0.00760307	0.0650684	Gm37174
-1.40353	0.559795	0.0076112	0.0650725	Gm43789
-0.46731	5.83371	0.00761475	0.0650725	Rab24
-1.80003	-0.202985	0.00761545	0.0650725	Rps11-ps2
0.294338	8.90117	0.00762431	0.0651142	Pebp1
-0.558636	5.04123	0.00763974	0.0652121	Ppp4r2
0.330833	5.29869	0.00764555	0.0652163	Pex7
-0.570786	4.56309	0.00765074	0.0652163	Egln1
-0.464669	2.78251	0.00765319	0.0652163	Gpr45
0.448514	3.24108	0.00766614	0.0652163	Phyhd1
-0.40953	6.64681	0.00766907	0.0652163	Dlgap4
1.12396	1.22513	0.0076718	0.0652163	Ppp1ccb
-1.46789	-0.149026	0.00767647	0.0652163	Gm43051
-0.423453	7.13533	0.00767861	0.0652163	Cdkl5
-0.436762	4.00541	0.00767917	0.0652163	Unc13b
1.31016	-0.506297	0.00767999	0.0652163	Epx
-0.464437	4.98083	0.00768716	0.0652434	Vps13a
-0.390073	6.40211	0.00770075	0.0653128	Ccdc85c
0.340125	6.39123	0.00770632	0.0653128	Atp13a2
-0.385699	5.48238	0.00770728	0.0653128	Ccnt2
-0.440753	5.36286	0.00771388	0.065335	Irf2bp2
-0.387812	5.68658	0.00773389	0.0654707	Ythdc1
-0.405973	8.00024	0.00775115	0.0655797	Zfp365
0.35402	4.41785	0.00775477	0.0655797	4930453N24Rik
0.401771	5.19196	0.0077654	0.0656358	Dio2
0.705728	1.78833	0.00777481	0.0656623	Icam1
1.08589	-0.229403	0.00777653	0.0656623	Zfp993
-0.958151	3.49877	0.00778985	0.0657134	Cdkn1c
-0.327829	5.81099	0.00779792	0.0657134	Myadm
0.557368	1.99386	0.00779879	0.0657134	H2-M3
0.43602	6.46745	0.0078016	0.0657134	Lman2
-0.704721	1.9173	0.00780262	0.0657134	Rtkn2
1.04172	0.220483	0.00782359	0.0658563	Rhbdf2
-0.474705	7.41542	0.00784653	0.0659863	Taok1
-0.303044	5.75432	0.00785073	0.0659863	Mcmbp
-0.728726	3.38869	0.00785111	0.0659863	Heca
0.497505	3.11114	0.00785801	0.0660105	Kcne1l
-0.462874	3.06803	0.00786221	0.0660119	Ccl25
0.405597	5.18381	0.00787401	0.0660772	Tada1
-1.01287	1.89188	0.00788228	0.0660954	Ccnyl1
-0.290069	6.48028	0.00788424	0.0660954	Ddhd2
0.307174	6.40054	0.00789779	0.0661591	Hagh
-0.370554	8.40175	0.00789989	0.0661591	Rab3c
0.708166	1.61909	0.00790537	0.0661711	Pcdhb2
0.363046	4.76371	0.00791446	0.0662135	Mrpl44
-0.344528	7.44256	0.0079354	0.0663549	Ptp4a1
-0.662788	2.02422	0.00794032	0.0663621	Ikzf2
-0.921848	0.482517	0.00794626	0.066378	Myb
-0.529504	2.79004	0.00797026	0.0665446	Fam122a
0.394679	6.55663	0.00798033	0.0665948	Wars
0.302557	8.06084	0.00799119	0.0666296	Abhd8
-0.391789	4.27234	0.00799263	0.0666296	Gfm2
-1.08127	0.896362	0.00800897	0.0667319	Col26a1
0.411302	4.23967	0.008014	0.0667399	Arpin
-0.481599	3.01917	0.00802325	0.0667831	A530058N18Rik
0.335111	6.30922	0.00803718	0.0668651	Rida
-0.583127	4.77371	0.00804197	0.066871	Foxk2
-0.42391	5.79403	0.00805173	0.0669182	Fryl
-0.368768	5.83792	0.00806006	0.0669536	Rsf1
-0.516354	5.02656	0.00806706	0.0669778	Prkci
-1.06575	-0.277036	0.00808494	0.0670923	Tceal7
-0.46165	6.07975	0.00809711	0.0671593	Mturn
-0.68886	2.62712	0.00810798	0.0672155	Crybg3
-0.400984	8.52151	0.00812402	0.067306	Slc22a17
-0.465705	4.25817	0.00812916	0.067306	Trhde
-1.69133	0.034521	0.0081312	0.067306	Gm44799
-0.561514	3.8025	0.00814646	0.0673983	Snrnp48
0.407739	5.89964	0.0081773	0.0676194	Ctsf
0.321158	6.7325	0.00818998	0.0676901	Tmem179
-1.12941	0.879558	0.00820463	0.067777	AC166575.1
0.400031	7.30359	0.00821125	0.0677976	Ndufs1
0.348856	6.72012	0.00823407	0.0679518	Slc38a2
0.386927	4.60933	0.00827098	0.068222	Gpr17
0.294197	6.26627	0.00827792	0.068245	Fam174a
-0.496739	5.16387	0.00829787	0.0683751	Trir
-0.449648	5.66537	0.00830457	0.068396	Slc24a3
0.558011	3.47143	0.00831802	0.0684724	Tgfbr3
0.357866	4.79191	0.00832661	0.0685087	Ctc1
-0.423289	4.56252	0.00834102	0.0685929	Nek1
0.331977	5.10866	0.00834668	0.068605	Cpped1
0.360078	5.15138	0.00835482	0.0686376	Dph3
-1.87433	-0.460243	0.00836283	0.0686488	Gm44439
0.405891	4.36981	0.00836456	0.0686488	Ttc30b
[truncated: 14,407 more rows]

## Sheet: Trem2 NSS CPZ vs ctrl
logFC	logCPM	PValue	FDR	gene name
2.04101	3.99199	7.71938e-24	1.30319e-19	Atf5
6.13523	0.958492	2.83906e-16	2.39645e-12	Ccl4
2.01217	4.57175	1.16519e-12	6.5569e-09	Nupr1
1.96009	8.78847	6.68212e-12	1.61154e-08	Gfap
2.42025	1.59754	5.26454e-12	1.61154e-08	Trib3
3.18216	2.48136	5.0009e-12	1.61154e-08	Col5a3
6.23293	1.89279	5.9059e-12	1.61154e-08	Cst7
5.95406	1.18035	8.55667e-12	1.80567e-08	Itgax
4.40561	1.74119	1.46426e-11	2.74662e-08	Clec7a
1.8343	4.54475	2.0793e-11	3.51027e-08	C4b
-1.28637	7.46332	2.16608e-10	3.32434e-07	Cldn11
-1.70734	7.14024	7.91915e-10	1.11409e-06	Mal
-1.96801	6.999	1.2721e-09	1.65197e-06	Gpr88
1.10251	6.68296	2.04189e-09	2.29808e-06	Sgk1
1.24585	4.02754	1.99845e-09	2.29808e-06	Ifit3
3.23614	0.456531	2.62006e-09	2.76449e-06	Cyb5r2
1.29051	5.74303	3.48512e-09	3.46093e-06	Cdkn1a
2.87067	2.25799	5.67171e-09	5.31943e-06	Cd52
3.80664	-0.0851574	9.39734e-09	8.34979e-06	Cxcl10
1.33283	3.02049	1.11569e-08	9.41757e-06	Eif4ebp1
-1.11789	6.47217	1.33847e-08	1.076e-05	Scn4b
-2.07951	0.721939	1.5374e-08	1.12845e-05	Sgk2
1.58727	3.91364	1.49982e-08	1.12845e-05	Cebpd
3.86076	-0.0177606	1.72545e-08	1.21371e-05	Cd22
2.72301	5.36539	1.88664e-08	1.27401e-05	Lyz2
-2.53416	0.974865	2.34618e-08	1.52339e-05	Gm42756
4.41076	0.724859	2.94706e-08	1.84268e-05	Ccl3
-1.39999	5.04911	3.30852e-08	1.9948e-05	Opalin
2.75234	2.04585	4.49152e-08	2.61468e-05	Ccl6
-1.65561	6.65216	4.92079e-08	2.76909e-05	Pde10a
1.49871	3.51413	5.54058e-08	3.01729e-05	Lag3
1.24137	4.80738	6.36987e-08	3.3605e-05	Lgals3bp
2.97073	0.522665	8.23627e-08	4.21348e-05	Gdf15
-1.80734	4.64443	1.72605e-07	8.57035e-05	Rxrg
-1.00354	3.62918	1.85798e-07	8.96184e-05	Gamt
1.93464	2.05188	1.99138e-07	9.33845e-05	Cd84
1.17816	2.366	3.16421e-07	0.000144373	Lsp1
1.43126	2.28264	3.55723e-07	0.000158034	Hmox1
3.45408	4.0255	3.79525e-07	0.000164286	Gpnmb
1.48386	2.9768	5.29979e-07	0.000223678	Osmr
-1.84907	5.04999	5.86485e-07	0.000241489	Drd1
2.65752	2.26366	6.03842e-07	0.000242716	Lgals3
-2.45892	3.45525	7.25315e-07	0.000284762	Cd4
0.73533	7.65723	7.62124e-07	0.000292413	Slc3a2
2.61472	0.582433	8.68559e-07	0.000325845	Cybb
-2.3088	3.28071	1.19112e-06	0.000437142	Drd2
1.17364	6.7529	1.29077e-06	0.000463632	Ctss
1.51071	2.28002	1.50074e-06	0.000527824	Cd14
1.46246	1.12398	1.90324e-06	0.000655723	Tlr7
-1.3802	7.02553	2.08779e-06	0.00070492	Gng7
1.56816	4.68299	2.75891e-06	0.000913254	Serpina3n
-1.13873	4.71253	2.92063e-06	0.000948192	S1pr5
-1.50699	4.08543	3.27474e-06	0.0010426	Gjc2
1.51468	1.44838	3.33495e-06	0.0010426	Rasal3
1.56313	2.60762	3.73853e-06	0.00114753	Fcgr2b
-1.12422	3.19799	3.94034e-06	0.00118787	Mme
-1.36938	2.9431	4.16456e-06	0.00123344	Adamtsl4
-1.44637	5.89063	4.35236e-06	0.00126684	Adcy5
-2.32692	3.08705	4.62245e-06	0.00132265	Lrrc10b
-0.673617	8.12963	4.98654e-06	0.00138005	Gm10222
1.84252	2.89901	4.94457e-06	0.00138005	Itgb2
-0.970553	6.71978	6.25917e-06	0.00170431	mt-Nd3
1.20086	2.38417	7.41238e-06	0.00198628	Ptpn6
-1.81642	5.38295	7.59133e-06	0.0019924	Rgs9
2.28453	-0.529294	7.67125e-06	0.0019924	Tlr1
-1.51521	4.27269	9.17745e-06	0.00232643	Ppp1r14a
1.02148	5.12728	9.23296e-06	0.00232643	Slc7a11
0.776587	5.28993	9.6697e-06	0.0023748	Klf15
1.03422	3.7868	9.70628e-06	0.0023748	Tor3a
1.80531	1.47212	1.01752e-05	0.00245396	Bcl2a1b
1.18734	3.75123	1.036e-05	0.00246333	Cyba
0.75345	5.45294	1.06178e-05	0.00248957	H2-K1
1.90694	2.75018	1.10915e-05	0.00256503	Capg
1.49385	1.54402	1.29076e-05	0.00294468	Cd300c2
-2.1157	4.62894	1.33231e-05	0.00299895	Adora2a
-1.52252	1.41215	1.4768e-05	0.00319634	Ninj2
1.63806	4.14251	1.45498e-05	0.00319634	Cd68
2.40016	0.275872	1.46443e-05	0.00319634	Siglecf
2.70847	-0.212474	1.82809e-05	0.00390655	Timp1
-1.72621	1.91349	1.91935e-05	0.00405031	Scube3
2.28801	1.7334	1.94462e-05	0.00405296	Apoc1
0.841722	3.83391	2.1021e-05	0.00432776	Igfbp3
1.85132	2.13752	2.69207e-05	0.0054756	C3ar1
1.67234	1.95481	3.00907e-05	0.00604751	Slc11a1
-1.20436	5.87802	3.15002e-05	0.00625632	Tac1
0.770487	6.18241	3.76954e-05	0.00739969	Srebf1
1.27715	1.8762	3.93482e-05	0.00763536	Tbxas1
1.46886	3.10552	4.08403e-05	0.00783483	Mpeg1
1.4772	4.53054	4.2216e-05	0.00800775	Trem2
-2.08665	1.11832	4.40288e-05	0.00807928	Ido1
-0.997212	10.1527	4.39037e-05	0.00807928	Mobp
1.94612	-0.130391	4.34898e-05	0.00807928	Peg12
1.40633	2.01541	4.559e-05	0.00827581	Ptprc
1.89655	0.892922	4.70755e-05	0.00845457	Cd48
-1.22283	5.52165	5.38708e-05	0.00954556	Fa2h
-0.601146	5.77724	5.42811e-05	0.00954556	Tesc
0.799785	6.29943	5.48969e-05	0.00955432	Grn
-1.10419	3.65921	5.58608e-05	0.00962287	Asic4
-1.27534	1.92949	5.86107e-05	0.0099946	Nipal4
-1.78987	0.284188	5.93803e-05	0.0100246	A230009B12Rik
-0.995798	7.00219	6.1937e-05	0.0103527	Pde1b
1.43566	1.66082	7.34411e-05	0.0121552	Atf3
-1.62873	1.5734	7.43991e-05	0.0121942	4833415N18Rik
0.926364	2.42461	7.76585e-05	0.0126061	Oasl2
1.59694	0.779767	8.08833e-05	0.0130045	Tmem106a
0.686929	4.13654	8.47901e-05	0.013504	Pcdhga8
0.940441	2.88462	9.01029e-05	0.0142161	Psmb8
-1.31052	4.02355	9.18126e-05	0.0143517	Rarb
-1.75423	4.09268	9.33123e-05	0.0144523	Syndig1l
-0.652492	3.71438	9.68323e-05	0.0148611	Gpr62
2.37513	1.18672	0.000102412	0.015543	Cxcl5
2.73279	1.62665	0.000103117	0.015543	Slc43a3
0.837178	3.91284	0.000104281	0.0155794	Igf1
1.07774	3.7989	0.000110255	0.0163274	Cd74
0.773424	4.56805	0.000112266	0.0164806	6430511E19Rik
0.578827	4.94572	0.000114356	0.0165005	Ddit3
1.18605	6.02445	0.000113869	0.0165005	C1qc
-1.24155	5.66372	0.000118698	0.0167905	Prr18
-0.712089	4.72737	0.00011935	0.0167905	2810468N07Rik
1.02657	4.56189	0.000117787	0.0167905	Fcgr3
1.2933	2.15464	0.000120867	0.0168635	Hvcn1
-2.82979	-0.081618	0.000123352	0.017069	Gm39043
1.4221	4.7194	0.000125302	0.017198	Tyrobp
0.654706	4.13431	0.000132314	0.0180139	Irgm1
-1.33994	0.760396	0.000138076	0.018648	Tex52
0.850776	3.84569	0.000139466	0.0186862	Plek
-0.849033	4.85131	0.000141901	0.0188628	Rasgrp2
-1.48208	8.28704	0.000145424	0.0191037	Penk
-0.869878	2.42012	0.000145977	0.0191037	Ldb3
-1.5473	0.680243	0.000147334	0.019133	Fgf3
-1.99969	3.80729	0.000150007	0.019185	Gpr6
0.841859	3.68548	0.000149773	0.019185	Phyhd1
-1.16812	8.48857	0.000159928	0.0203	Ppp1r1b
1.16964	1.56306	0.000162373	0.0204566	Csf3r
0.793547	3.24946	0.000165004	0.020634	Ifit3b
-0.961567	6.05732	0.000171263	0.0211041	Inf2
0.830448	2.85385	0.000170461	0.0211041	Arrdc1
-1.18572	0.92765	0.000176342	0.0215033	Nmbr
-0.885812	5.04287	0.00017705	0.0215033	Pde7b
0.939928	2.11101	0.000182236	0.021975	Tap1
2.41011	-0.179649	0.0001986	0.0237785	Gm4739
0.583466	6.54231	0.000204145	0.0242703	Rbm3
0.639152	7.91327	0.000207027	0.0244407	B2m
1.50777	1.82844	0.000217262	0.0254709	Myo1f
-0.974823	5.69401	0.000233067	0.0271355	Ugt8a
-2.15657	2.36428	0.000242856	0.0278904	Sh3rf2
1.08564	3.09526	0.000241706	0.0278904	Irf8
-0.744163	3.37989	0.000245832	0.0280415	Gpt
-0.97008	10.7762	0.000261829	0.0296657	Plp1
-1.1017	3.33516	0.000273829	0.030272	Sh3gl3
-0.82713	4.94852	0.000274352	0.030272	Tmeff1
-0.62739	4.95089	0.000272934	0.030272	Dhcr24
0.962243	6.05112	0.000271031	0.030272	C1qb
-1.10125	3.14406	0.000307023	0.0335573	Actn2
0.686525	4.10353	0.00031009	0.0335573	Tgfbr1
1.1529	2.4095	0.000308989	0.0335573	Gbp6
1.06486	6.01243	0.00032987	0.0354705	C1qa
-0.551817	10.3949	0.00034036	0.0362256	mt-Nd2
1.42155	3.09088	0.000341184	0.0362256	Gm44560
-1.03566	2.78697	0.000360649	0.0378166	Fam222a
-0.71607	4.18586	0.00035937	0.0378166	Padi2
0.73575	5.11146	0.000390291	0.0406722	Arpc1b
1.11844	1.373	0.000407184	0.0421723	Casp1
1.74022	0.291949	0.000463643	0.047727	Csf2rb
0.750361	11.3642	0.000471127	0.0480979	Apoe
1.45895	0.315648	0.000472945	0.0480979	Hpse
0.872146	4.0089	0.000482075	0.0487329	S1pr3
0.902001	5.40446	0.000486264	0.0488637	Abca1
1.5383	0.544738	0.000496231	0.0495703	Cntf
-0.559519	5.00177	0.000501772	0.049829	Arhgap23
0.997859	4.86263	0.000524283	0.0517599	Fcrls
1.10264	2.42532	0.000535058	0.0525166	9630013A20Rik
0.729838	6.40762	0.00054112	0.0527165	F3
-1.15778	4.37618	0.00054334	0.0527165	Anln
-1.09294	6.4535	0.000559637	0.0538743	Rasd2
-0.874208	11.8682	0.000561656	0.0538743	Mbp
1.21854	0.136268	0.000583797	0.0556817	Gldn
1.04133	5.18735	0.000613084	0.05797	Slc14a1
0.568686	4.55737	0.000614657	0.05797	Arid5a
-0.749951	5.39209	0.000626619	0.0587699	Mctp1
-0.542122	6.42359	0.00063774	0.0593082	Desi1
1.04466	4.00335	0.000641273	0.0593082	Fcer1g
1.5253	4.75966	0.000642898	0.0593082	Chil1
1.40084	0.550592	0.000657212	0.0602212	Slamf9
-1.06047	4.58415	0.000659929	0.0602212	Ankrd63
1.22907	1.70842	0.000665069	0.0603639	Cxcl16
-1.28054	2.5061	0.000685876	0.0616259	Gm21984
1.0698	1.92326	0.000686274	0.0616259	AI506816
2.00829	6.90157	0.000696984	0.0622565	Spp1
1.28748	1.78634	0.00070348	0.0625061	Tgif1
0.93451	6.35445	0.000725305	0.0641079	Etnppl
1.1722	1.67127	0.000735744	0.0645709	Usp18
-0.752217	4.31942	0.000741197	0.0645709	Trim59
0.687152	5.89892	0.000742019	0.0645709	Cyp2j9
1.59193	1.5287	0.00075535	0.0653939	Tlr2
-1.49342	1.02763	0.000768977	0.066234	Gm10754
-0.883852	4.64494	0.000821367	0.0703874	Hras
1.00467	1.79737	0.000873763	0.0744993	Ncf2
-1.18746	0.861335	0.000883845	0.0747411	Sp7
1.04339	3.72185	0.000885453	0.0747411	Ly86
0.892605	1.78136	0.00098697	0.0828956	Slfn2
1.11636	1.58729	0.00103582	0.0865683	Ifi30
0.876068	2.14814	0.00105624	0.0878399	Fyb
0.807516	2.61513	0.00109501	0.0904776	Nckap1l
0.681358	7.76259	0.00109868	0.0904776	Lrrc8a
1.34915	1.1938	0.0011371	0.0931867	Lat2
1.4735	-0.112221	0.00117372	0.0957234	Glipr1
1.40123	0.973138	0.00119257	0.0967929	Tlr13
-0.609158	5.21206	0.00126463	0.102151	Glcci1
0.504501	6.42301	0.0012779	0.102731	Sat1
0.927393	1.97456	0.0014623	0.116998	Pik3ap1
-1.09633	2.54936	0.00148804	0.117948	A230001M10Rik
1.10596	1.5046	0.00149564	0.117948	Dock2
0.672982	3.59283	0.00149601	0.117948	Tap2
-0.49871	4.52851	0.00150213	0.117948	Fbxo32
0.996613	1.06635	0.00151415	0.117993	Aspg
0.513634	5.01157	0.00151667	0.117993	Gm28370
-0.531962	6.16328	0.00154739	0.119722	Idi1
-0.716499	3.67362	0.00155308	0.119722	Smad7
3.60839	3.66202	0.00156544	0.120126	Pmch
0.828352	3.86659	0.00157321	0.120176	Cyth4
0.631841	6.76715	0.00159571	0.120609	Hexb
0.740397	5.44602	0.00159649	0.120609	Laptm5
-0.549159	5.34415	0.00160539	0.120609	Josd2
-0.756209	5.5707	0.00160745	0.120609	Elmod1
0.835874	7.33166	0.00162386	0.121301	H2-D1
-0.442808	7.13247	0.00165324	0.122951	Trp53inp2
-1.40061	1.54228	0.00167203	0.123804	Shb
0.712943	4.10926	0.00169437	0.12491	Mthfd2
0.987153	0.924282	0.00173302	0.127203	Aqp9
-0.479878	5.27245	0.00180665	0.131509	Pip4k2a
-0.83565	3.99786	0.00180726	0.131509	Tmem98
0.808427	6.01919	0.00184166	0.133437	Ctsz
-0.535058	3.82618	0.00193755	0.139785	Fam57a
-0.921899	6.19986	0.00197538	0.141908	Tmem158
0.586377	3.6358	0.00200017	0.142855	Csf2ra
0.519761	5.32904	0.00200549	0.142855	Nfkbia
1.17654	2.49815	0.00205568	0.145019	Plscr2
-0.807468	5.8561	0.00206093	0.145019	Klhl2
1.1648	1.48791	0.00206164	0.145019	Apobec1
-1.10672	0.113214	0.00210237	0.147271	Gm9830
-1.20651	-0.0760278	0.00219658	0.153234	Gm37111
-0.92575	2.15929	0.00221042	0.153565	Stk26
-1.2638	1.09787	0.00224127	0.15507	Depdc7
-1.55416	0.0370343	0.00225377	0.155298	Ccdc187
-0.558229	11.1929	0.00229039	0.157181	Gm26917
-1.09353	2.70413	0.0023174	0.15839	Adnp
0.895543	2.499	0.00233926	0.159239	Ifit1
-1.47199	0.485398	0.00234931	0.159281	Prima1
0.501878	4.80435	0.00245568	0.165827	Aldh18a1
-0.637574	4.88406	0.0024674	0.165955	Tgfa
1.96769	-0.0643931	0.00253119	0.169569	Arl11
0.734795	3.02336	0.00256144	0.170918	Gbp3
-1.47234	1.44363	0.00259419	0.172422	Gm49325
-0.69596	6.22705	0.00261313	0.173	Tspan2
0.788699	4.13388	0.00267654	0.175515	Ctsh
0.551205	7.42905	0.00268048	0.175515	Slc2a1
-0.775335	1.98464	0.00268232	0.175515	Hist1h2ap
1.08388	0.71271	0.00272184	0.177414	AC102342.2
0.893342	1.67659	0.0027512	0.1785	Trim30a
0.816016	1.36138	0.00275965	0.1785	Fgl2
0.694795	2.43113	0.00279905	0.1793	Adap2
0.745697	3.43004	0.00280631	0.1793	Pld4
0.552021	4.22311	0.00280956	0.1793	Firre
-0.873737	5.27796	0.00282286	0.1793	Necab2
-1.58467	0.00712389	0.00282512	0.1793	Ptprv
-0.627887	7.50345	0.00289653	0.183143	Cryab
0.583459	5.57468	0.00290769	0.183163	Atp11b
-0.421318	12.09	0.00292954	0.183853	mt-Nd1
-0.435097	11.5928	0.00295445	0.18473	mt-Nd4
-0.525902	5.61247	0.00299164	0.186365	Ypel2
1.09782	1.03845	0.00302338	0.186885	Ccl9
-1.4156	2.06972	0.00303402	0.186885	Adra2c
0.664978	3.46008	0.00303684	0.186885	Cmtm3
0.720756	8.81261	0.00304907	0.186885	Ctsd
-0.71108	4.62936	0.00305535	0.186885	Rnf150
-0.697498	3.63502	0.00312267	0.189293	Cdc42ep2
-0.594963	9.05202	0.00312429	0.189293	mt-Co3
0.684416	3.75423	0.00313345	0.189293	Rhbdd1
1.07371	1.82961	0.00313956	0.189293	Plaur
0.788478	4.00001	0.00325249	0.19505	Unc93b1
0.806147	2.37801	0.00325815	0.19505	Myc
-1.76114	2.41349	0.00329293	0.196435	Tph2
1.038	0.487919	0.00333568	0.198285	Arhgap9
1.11555	2.20203	0.00336369	0.199249	Slc1a5
-0.562863	4.56414	0.00341845	0.201784	Aff3
-0.798876	6.1579	0.00344266	0.202505	Mog
-0.519586	7.28627	0.00351249	0.204982	Gnal
1.15406	0.348785	0.00351401	0.204982	Prss50
2.10949	0.795976	0.0035212	0.204982	Ch25h
0.811086	1.92546	0.00353969	0.205351	Arhgap45
-0.823132	3.22815	0.00362562	0.209483	Tmem125
1.10335	1.27105	0.00363574	0.209483	H2-DMb1
1.15753	0.210666	0.00372383	0.213829	Dna2
-0.515861	5.3755	0.00375097	0.214657	Eef1a2
0.430739	6.91029	0.003867	0.220549	Eprs
0.680786	2.62359	0.00389217	0.221238	Bst2
-0.634569	4.80274	0.00391059	0.221539	Hspa1a
-0.422079	5.84486	0.00397816	0.224613	Ccp110
0.516911	4.29773	0.00400443	0.225343	Ifitm3
-0.772889	1.9384	0.00407893	0.228199	A230056P14Rik
1.48081	0.479638	0.00408222	0.228199	Plau
-0.439514	5.62482	0.0041048	0.228633	Rps21
0.799467	1.88838	0.00411707	0.228633	Gbp9
0.683475	3.24528	0.00415781	0.230138	Lair1
-1.09813	1.97978	0.00438985	0.242188	Dmkn
0.680879	2.60692	0.0044279	0.243491	Rtp4
-0.911737	3.33831	0.00447465	0.245263	Prkch
-0.62979	5.21042	0.00450133	0.245856	Gprin3
3.3678	2.98974	0.00451894	0.245856	Omp
-0.801342	4.12734	0.00452916	0.245856	Prr5l
-0.497675	3.81855	0.00467066	0.252372	Gm5124
0.435324	5.76985	0.00467909	0.252372	Cars
-0.715112	6.85634	0.0047213	0.253368	Gm42418
-0.403708	6.59442	0.00472757	0.253368	Taldo1
-0.413848	4.56834	0.00476482	0.254319	Fn3k
0.962259	1.26192	0.00477544	0.254319	Fas
0.643718	4.01502	0.0048104	0.254923	Txnip
0.473273	5.8631	0.00483127	0.254923	Tapbp
-0.504988	6.80712	0.00483493	0.254923	Rps29
0.603476	4.53093	0.00484719	0.254923	Ciart
0.555448	8.08703	0.00494648	0.259337	Luzp2
-0.601325	6.323	0.00503904	0.263372	Rgs2
-0.800874	3.0833	0.0051449	0.267978	Siah2
1.0081	1.3281	0.00515892	0.267978	Tifab
0.626087	3.15658	0.00517867	0.268046	Irf9
0.917768	1.55715	0.00520262	0.268046	A930006L05Rik
0.995703	1.71348	0.00520787	0.268046	Fcgr1
0.593243	5.49569	0.00526943	0.269478	Gpam
-0.565037	5.45261	0.00527422	0.269478	Rasl10b
0.490476	4.68011	0.00528357	0.269478	Shmt2
1.56552	-0.147439	0.00532817	0.269839	Cdk1
1.29765	-0.378046	0.00533092	0.269839	Gm48374
1.24164	1.41636	0.0053386	0.269839	AU020206
-0.958498	2.31238	0.00535958	0.270091	C030029H02Rik
-0.428391	4.90724	0.00543159	0.272905	Tmem35a
-0.470697	4.70999	0.0055129	0.276168	Mvd
0.566281	4.22542	0.00559038	0.279221	Aebp1
0.8962	1.11608	0.00568092	0.282907	Cpxm2
-0.777194	4.02263	0.00572145	0.28334	Rem2
0.563658	3.31901	0.00572319	0.28334	Nhlrc3
-0.53892	10.845	0.00577112	0.284877	Lars2
-0.716275	5.76542	0.00586967	0.288878	Smpd3
0.485721	5.7101	0.00588639	0.288878	Man2b1
-0.991443	3.42533	0.00602799	0.29497	Itgb4
-0.723144	2.95016	0.00619682	0.302354	Prrg1
-0.556457	3.09056	0.00623775	0.302768	2310009A05Rik
-0.458652	6.01038	0.00624117	0.302768	Rps28
0.766988	2.03042	0.00628577	0.304058	Apobec3
0.563546	3.81114	0.0063229	0.30416	Pnpla7
1.32497	-0.48257	0.0063239	0.30416	Gm44907
-0.790425	15.3954	0.00636881	0.305252	CT010467.1
-0.386678	11.8104	0.00638277	0.305252	mt-Co2
0.608987	3.9361	0.00641911	0.306122	Anxa3
0.715337	4.15101	0.00648404	0.308096	Pros1
-0.571583	3.56284	0.0065078	0.308096	Kmt5a
0.910954	1.16305	0.00651797	0.308096	Hif3a
-0.668925	5.93016	0.00653348	0.308096	Tmem88b
-0.588484	3.23611	0.0066762	0.313949	Rpl31-ps8
-0.829242	3.77037	0.00672802	0.314708	Gm27177
2.24634	1.71516	0.00673034	0.314708	Dbh
-0.934404	1.42521	0.00676183	0.314708	Itga9
1.00998	1.06883	0.00678016	0.314708	Frrs1
2.16364	0.697921	0.00678556	0.314708	C3
-0.411237	5.30684	0.00682551	0.315353	Gpr155
-0.596799	8.1858	0.00683682	0.315353	Car2
-1.02225	1.80551	0.00687646	0.316317	Htr1d
-0.521886	8.09801	0.00689533	0.316323	Qdpr
-0.787407	3.33743	0.00695902	0.31838	Rfxap
-0.783108	5.26322	0.00711619	0.32469	Bcr
-0.405111	4.67865	0.00718934	0.327144	Snrpf
0.97564	0.357168	0.00721779	0.327556	Gm49783
-0.676348	5.70276	0.00724618	0.327962	Lpar1
1.12144	1.12125	0.00735096	0.331803	Gm38126
-0.420937	5.98713	0.00737035	0.331803	Rpl27a
-1.78953	2.52484	0.0074265	0.333442	Serpina9
0.390967	5.80821	0.00747628	0.334536	Stat3
1.08622	1.8232	0.0074905	0.334536	Havcr2
-0.572732	5.6019	0.00751297	0.334564	Rnf220
0.852623	3.56593	0.00755178	0.334564	Cryzl2
0.628111	3.06017	0.00756892	0.334564	Lgals9
-0.522952	4.55243	0.00757041	0.334564	Tbc1d10b
0.610737	3.14071	0.00759362	0.334714	Arsk
0.438593	4.16658	0.00767189	0.337166	Uvssa
-0.711947	11.6873	0.00769451	0.337166	mt-Rnr1
-0.647752	7.09941	0.00771423	0.337166	Dgkb
-0.543194	3.93939	0.00772912	0.337166	Tmem189
-0.709466	3.48387	0.00779937	0.339353	Hhip
0.453619	5.29887	0.00788523	0.342207	Ccnd1
-0.715348	4.17624	0.00793321	0.343406	Serpinb1a
0.761019	1.54474	0.0079889	0.343822	Cd274
-0.762032	4.14204	0.00799706	0.343822	Car12
-0.394457	6.6286	0.00800391	0.343822	Insig1
0.408274	5.56602	0.00803246	0.344173	Wsb1
1.32989	0.219496	0.00806781	0.344812	Gm48206
-0.575103	5.46013	0.00810435	0.345499	Klhl13
0.759399	2.94798	0.00815121	0.346622	Pycard
0.80382	2.0326	0.00825289	0.350064	Tubb6
0.719516	1.86283	0.0082984	0.351112	Plcg2
1.63566	0.159458	0.00835512	0.352142	Ms4a6c
-0.380498	5.02202	0.00836447	0.352142	Neo1
1.06359	-0.0663197	0.00846824	0.355624	Il3ra
-0.951878	6.08641	0.0085898	0.359834	Bcl11b
-0.406101	5.86444	0.00864485	0.361109	Ndufb1-ps
1.35525	0.278385	0.00866301	0.361109	Fxyd3
-0.596749	5.60675	0.00877134	0.364723	Pacs2
-0.410263	3.9623	0.00882486	0.365038	Acvrl1
0.557069	4.13673	0.00886541	0.365038	Stom
-0.511573	5.40467	0.00889424	0.365038	Smap2
1.12998	0.206655	0.00890146	0.365038	Ror2
0.700618	2.02562	0.00890249	0.365038	Zgrf1
-0.592053	7.55806	0.00893247	0.365038	Ptpn5
-0.948993	3.79484	0.0089494	0.365038	Cartpt
-0.49562	4.99814	0.00895187	0.365038	Apln
1.43916	-0.230254	0.00899274	0.36582	Gna14
0.734253	1.51733	0.00908502	0.368193	Thbs1
-1.01041	2.16589	0.0090947	0.368193	Hist1h1e
0.396385	4.61116	0.00931912	0.376377	Eif2b3
-0.476222	4.60357	0.00943121	0.379995	Cdk2ap1
0.458024	3.84158	0.00948046	0.380174	Ctns
-0.590909	3.8877	0.00948071	0.380174	Plcl1
0.40068	5.32023	0.00950709	0.380309	Zfp263
0.715881	1.66024	0.00952911	0.380309	Irf7
-0.447419	4.54068	0.00963566	0.381763	Ube2z
-0.381234	5.9379	0.00963849	0.381763	Rpl35a
-1.12172	1.32443	0.0096459	0.381763	AC122117.2
1.07896	-0.209477	0.00968476	0.381763	Myh15
-0.462368	7.04244	0.00969456	0.381763	Rplp1
-0.509448	4.7983	0.00971476	0.381763	Ldlr
0.438477	4.51277	0.00974662	0.381763	Gm45062
1.25508	0.335463	0.00975209	0.381763	Runx1
1.07621	0.746794	0.00976908	0.381763	Ms4a6d
-0.549877	6.6362	0.00989842	0.385633	St8sia3
1.28941	1.07494	0.0099138	0.385633	Gm21541
0.709867	2.42452	0.00998639	0.387564	Gm19439
-1.06581	0.395731	0.0100354	0.388572	Gm9803
-0.847173	3.45646	0.0101101	0.390569	Dach1
-0.482837	6.80614	0.0102099	0.393525	Msmo1
-0.860277	2.10153	0.0103021	0.396172	Hspa1b
0.615101	4.86913	0.0103841	0.397976	Paxbp1
1.44925	0.585397	0.0103961	0.397976	Gm43882
-0.382166	10.8232	0.0105776	0.403922	mt-Nd5
1.26897	-0.7547	0.0105993	0.403922	Gm49204
0.984672	0.117276	0.0107753	0.409706	Phf11d
0.666116	2.76108	0.0108684	0.411872	Ifih1
0.584869	3.47372	0.0108811	0.411872	Pdlim4
0.397557	5.56032	0.010978	0.414608	Lars
-0.481482	5.80105	0.0110049	0.414698	Arhgef12
0.827633	1.69971	0.0110614	0.415312	Upp1
1.07476	-0.35741	0.0110704	0.415312	Slc22a18
0.900854	2.89922	0.0111144	0.416037	Cd44
0.823583	1.59446	0.0111526	0.416544	Depp1
-0.766224	2.14987	0.0112634	0.419755	Nfe2l3
0.890004	0.763033	0.0113844	0.421982	Adamtsl3
0.527751	4.715	0.0113933	0.421982	5330434G04Rik
0.94157	1.58926	0.0113982	0.421982	Klhl6
1.17571	-0.0716721	0.0114488	0.422931	9430034N14Rik
-0.3693	5.5853	0.0115079	0.423878	Hist3h2a
1.0272	0.527582	0.0115247	0.423878	Gm38182
-0.65136	6.94144	0.0115576	0.424166	Ppp2ca
-0.559753	3.09716	0.0116631	0.42514	Dubr
-0.397912	6.47307	0.0116692	0.42514	Rpl37a
-0.578977	4.17139	0.0116798	0.42514	Micall1
0.601954	3.18968	0.0116849	0.42514	Thbs2
1.38047	0.559088	0.0117637	0.425644	St14
0.72502	2.72104	0.0117707	0.425644	Blnk
0.893547	0.819223	0.0118133	0.425644	Myof
1.10636	-0.0564563	0.0118169	0.425644	Slfn8
0.644122	3.97148	0.0118248	0.425644	Cd53
-1.31816	0.455893	0.0118973	0.425784	Gm19918
-0.510633	5.84716	0.0118994	0.425784	Id4
1.34618	-0.18454	0.0119044	0.425784	Liph
-0.379075	5.676	0.0119573	0.426366	Limch1
-0.727997	5.1234	0.0119712	0.426366	Agap2
0.852025	1.4868	0.0120911	0.428442	Fes
-0.720132	4.93311	0.0121042	0.428442	Wipf3
1.26607	1.69708	0.0121056	0.428442	Lpo
0.75843	1.5769	0.0122127	0.430856	Gpr183
0.67978	2.24386	0.0122249	0.430856	Ifi35
1.14963	-0.377182	0.0122987	0.431453	Ttll13
-0.572283	4.35927	0.0123007	0.431453	Dirc2
0.899166	0.993702	0.0123185	0.431453	Gm45464
0.523708	4.3188	0.0123971	0.433307	Gusb
0.408056	7.18215	0.01244	0.433849	Tsc22d3
-0.817301	2.72002	0.0124873	0.433849	Gm13889
-0.585181	4.72743	0.012515	0.433849	Slain1
1.42016	0.927751	0.0125154	0.433849	F2rl2
1.05357	1.55489	0.0127816	0.441336	Ugt1a6a
0.524079	6.39682	0.0127836	0.441336	Gjb6
-0.761546	1.84809	0.0129337	0.445604	Eid2
-0.450208	3.75334	0.0131552	0.450519	Gm11518
-0.450208	3.75334	0.0131552	0.450519	Rpl27-ps3
1.0207	-0.189204	0.0131564	0.450519	Gm43012
0.996684	0.0277106	0.0131889	0.450719	Gm43920
-0.670015	4.48361	0.0132569	0.452127	Kif13b
-0.675499	4.86469	0.0133423	0.454066	Efhd1
-0.367154	6.39015	0.0133719	0.454066	Rpl8
-0.620092	5.06663	0.0133944	0.454066	Kcna4
-0.97787	-0.180158	0.0134908	0.45577	Gm12576
0.99012	5.5318	0.0134987	0.45577	Gm43670
-1.03605	1.1675	0.0135919	0.457431	Gm6851
-0.83923	3.25419	0.0136021	0.457431	Nexn
0.776005	2.6549	0.0136912	0.459444	Plscr1
-0.682887	5.42836	0.0137164	0.459444	Abhd17a
0.839475	2.07062	0.0137645	0.460143	Ggta1
-0.334871	5.2739	0.0139384	0.465035	Nop10
-0.420622	5.181	0.0140128	0.465975	Enho
-1.15196	1.18045	0.0140218	0.465975	Ppp1ccb
0.565554	3.44954	0.0141962	0.470058	Fzd4
0.648496	3.11639	0.0142003	0.470058	Moxd1
-0.638498	7.02742	0.0142557	0.470212	Mtch1
-0.344769	5.29444	0.0142829	0.470212	Polr1d
0.376636	5.66853	0.0142885	0.470212	2021-03-07
-0.666413	3.93732	0.0144424	0.471982	Trnp1
1.90827	0.000653444	0.0144574	0.471982	AC154912.1
-0.388959	11.4617	0.0144742	0.471982	Gm28437
0.839351	1.3055	0.0144806	0.471982	Psmb9
-0.347083	5.44146	0.0144821	0.471982	Tpst1
-0.738253	4.07263	0.0146083	0.475177	Plppr1
1.10297	-0.521518	0.014678	0.476527	Iqgap3
0.60191	3.89959	0.0147427	0.477708	Zc3hav1
-0.600551	4.4217	0.0148325	0.479697	Pdlim2
-0.408409	15.4723	0.0148837	0.480434	mt-Rnr2
-0.66812	4.60868	0.0149215	0.480613	Mpnd
1.09379	3.48428	0.0149462	0.480613	Gm44562
0.557571	4.19448	0.0150081	0.481685	Col19a1
-0.494934	5.42584	0.0151542	0.485453	Strn
-0.460737	3.49323	0.0152576	0.487839	Acy1
-0.942986	2.01823	0.0154466	0.492947	C1ql1
1.51025	-0.576464	0.0155761	0.495573	Nlrc5
0.785274	1.48823	0.0155876	0.495573	Hs3st3b1
0.957381	0.236859	0.0156428	0.496023	Bdkrb2
0.662069	2.93372	0.0156897	0.496023	Lfng
-0.442694	3.64198	0.0157031	0.496023	Fam98b
0.354464	5.13157	0.0157192	0.496023	Aen
0.366872	5.44401	0.0157962	0.497522	Igsf3
1.41018	0.103309	0.0158466	0.497906	Trp53cor1
0.640206	1.49529	0.0158751	0.497906	Castor1
0.634445	2.42654	0.0158969	0.497906	Fermt3
-0.601154	4.22575	0.016045	0.501616	Pex6
-0.716055	3.87213	0.0161086	0.502671	Map3k10
-0.617053	4.1024	0.0162786	0.506965	Elovl7
-0.989735	2.92345	0.0163062	0.506965	Slc35d3
1.40233	0.46817	0.0163765	0.508212	Cd109
-0.97447	5.66629	0.0164144	0.508454	Cdk5r2
-1.30202	0.435173	0.0164471	0.508534	Clspn
-0.372409	5.53311	0.0164934	0.509034	P4ha1
-0.366455	5.03604	0.0165878	0.511013	Enpp4
-0.516723	5.21518	0.0167713	0.515725	Eid1
0.418073	4.27956	0.0169647	0.520724	Uty
0.902338	0.586298	0.0170211	0.521508	Tlr4
-0.516496	5.96486	0.0171467	0.523557	Cmtm5
-0.497433	4.56645	0.0171995	0.523557	Pdzd8
0.541153	3.48121	0.0172064	0.523557	Tcirg1
1.09171	2.57298	0.0172324	0.523557	Gm27000
1.05046	0.404955	0.0173224	0.523557	Slc26a7
-0.34553	5.81748	0.017327	0.523557	Atp5g2
0.377264	6.44519	0.0173352	0.523557	Cirbp
0.643993	2.51844	0.0173361	0.523557	Ptafr
1.15703	0.968161	0.017394	0.523692	Gm37686
0.424199	7.61682	0.0174026	0.523692	Lgmn
0.512103	3.48264	0.0176198	0.529282	Pstpip2
-0.587065	6.35695	0.0176759	0.529283	Rnf11
-0.541374	4.42384	0.0177016	0.529283	Gna12
-0.638317	4.59388	0.0177138	0.529283	Nkain2
0.634249	5.24048	0.017779	0.530292	Msn
-0.710665	4.24493	0.017854	0.530928	Rtn2
0.416831	7.18214	0.0178884	0.530928	Ctsl
0.805485	1.60735	0.0178947	0.530928	P2ry6
0.579431	3.41447	0.0179523	0.531703	Atp13a4
-0.885422	0.0504007	0.018053	0.532798	Gm43254
-0.398483	4.37645	0.0180778	0.532798	Slc22a23
0.720402	2.94425	0.018084	0.532798	Anxa4
0.635694	7.98391	0.0181694	0.534384	Pla2g7
-0.373777	5.57463	0.0182795	0.536686	Rpl36a
0.41264	4.46562	0.0183434	0.537626	Cyp2j6
1.04419	1.31081	0.0183888	0.538025	Gm37018
-0.467372	4.81615	0.0184365	0.538486	Htr2c
0.968651	1.41962	0.0185743	0.540805	Tent5c
0.753424	1.90039	0.01858	0.540805	A130012E19Rik
0.330402	7.53662	0.0186199	0.541036	Srsf5
-0.530656	3.53139	0.0187152	0.542871	Camk2n2
-1.48294	0.0399026	0.0187485	0.542901	Ptpn7
0.621799	2.22035	0.0187945	0.543259	H2-Ab1
0.457226	4.87201	0.0188252	0.543259	Ppp1r15a
-0.34158	4.9682	0.0189355	0.545511	Eef1akmt1
0.578728	3.68884	0.0190056	0.546598	Hsd3b7
-1.24408	0.956506	0.019116	0.548836	Crabp1
0.929758	2.12339	0.0191862	0.549617	Fbln2
-0.370566	6.31484	0.0192083	0.549617	Fdps
1.37727	0.375822	0.0193256	0.552038	Gm37706
1.23822	0.331729	0.019564	0.557901	Ddx60
0.640914	3.27347	0.0195969	0.557901	Arhgap25
-0.576317	3.40113	0.0196704	0.55905	Xxylt1
-0.372818	6.67333	0.0198501	0.563157	Dnajb1
0.822946	6.32017	0.0199245	0.563157	Agt
0.534779	5.1972	0.0199287	0.563157	Tmem145
1.35869	-0.611169	0.0199484	0.563157	Gm13543
-0.346895	6.64782	0.0200395	0.564787	Ndufa1
0.883402	0.407844	0.0201272	0.566249	H2-Q7
-0.725896	2.64494	0.0201585	0.566249	Otud7a
-0.446799	7.57816	0.0201961	0.566362	Hmgcs1
0.369009	6.02292	0.0203007	0.568353	Mars
0.535095	4.72038	0.0203646	0.568462	Zcchc7
-0.484431	5.18869	0.0204293	0.568462	Erbin
0.7026	2.0811	0.0204365	0.568462	H2-Eb1
-0.392189	4.31833	0.0204393	0.568462	Snrpg
-0.536992	4.87115	0.0205215	0.569428	Syt6
1.01268	3.78445	0.0205415	0.569428	Gm17922
-0.786714	1.95014	0.020579	0.569533	Abhd11os
0.802977	1.38761	0.0206372	0.57021	Pcdha8
1.1088	-0.31947	0.0207263	0.571349	H2-Ob
0.390994	3.707	0.0207462	0.571349	Trmu
-0.311875	7.52443	0.0208016	0.571942	Cox7a2
-0.334236	6.37471	0.020913	0.574071	Rpl22l1
1.00379	1.25434	0.0210165	0.574626	Cd180
0.898232	1.49675	0.0210234	0.574626	Samsn1
1.38979	-0.368103	0.0210642	0.574626	Hpn
-0.324931	7.21211	0.0210694	0.574626	Uqcrb
-0.345939	9.00703	0.0211234	0.57517	Map1a
0.546686	3.14924	0.0211991	0.5763	Dglucy
-0.5397	4.64109	0.0212563	0.576926	Kcnk2
-1.17953	-0.196244	0.0213821	0.578241	Gm44593
-0.609804	3.70703	0.0213894	0.578241	Galnt6
0.373268	5.9769	0.0214074	0.578241	Akap8
0.764675	2.0861	0.0215681	0.58165	Gm43322
-0.660633	4.7886	0.0216856	0.583886	Hes5
0.404	6.97484	0.0218816	0.587255	Slc38a2
-0.522219	5.24635	0.0218929	0.587255	Hipk4
-0.370595	4.98636	0.0219151	0.587255	Paqr9
-0.710742	1.67988	0.0219772	0.587986	Dll4
2.58231	2.27247	0.0220605	0.588635	Stoml3
0.958275	-0.0122901	0.0220712	0.588635	Gbp11
-0.543341	4.50927	0.0222044	0.591255	Pgrmc2
1.03843	0.270492	0.0223685	0.594686	Ifi27l2a
-0.776451	1.8891	0.0225613	0.597584	AC115119.1
-0.635202	2.13694	0.0225869	0.597584	Hist1h4d
0.678277	1.33657	0.0225903	0.597584	Arhgap30
0.917772	1.28682	0.0226342	0.597584	Gm26981
-0.980375	0.220318	0.0226736	0.597584	Gm41505
0.414571	4.62681	0.0226899	0.597584	Stat1
2.54787	2.34459	0.0227982	0.599501	S100a5
0.713741	1.59102	0.0229053	0.601272	Parp9
-0.600491	3.93	0.0229519	0.601272	Rab11fip2
0.492728	3.37811	0.0229724	0.601272	Smim3
-0.521717	3.22096	0.023073	0.602667	Ybx3
-0.86414	1.9643	0.0230971	0.602667	Abca8a
-0.435592	3.88194	0.0232133	0.604763	Tdrp
0.429681	7.26569	0.0233471	0.607312	Timp3
-0.582928	3.68112	0.0233901	0.607495	Ankrd13a
-0.356072	6.44314	0.0234454	0.607996	Rpl11
1.36463	0.324837	0.0237751	0.614847	C530044C16Rik
0.889512	0.382908	0.0238062	0.614847	Gm17300
-0.484165	3.73766	0.0238188	0.614847	Dhx9
-0.401192	5.4924	0.0239378	0.614911	Tln2
-0.328967	5.32129	0.0239618	0.614911	Rpl36al
1.30757	0.034125	0.0239952	0.614911	Frmd7
1.10765	0.71901	0.0240563	0.614911	Usp51
-0.433773	7.12757	0.0240655	0.614911	Ndrg1
-0.461467	5.43813	0.0241224	0.614911	Slc44a1
1.00776	0.519095	0.0241289	0.614911	Slc15a3
-0.430841	4.8774	0.0241294	0.614911	Cpox
0.45756	4.12419	0.0241492	0.614911	Rnpc3
0.524806	7.04048	0.0242366	0.615686	Cnn3
-0.471791	4.80607	0.0242525	0.615686	Ighm
-0.353491	4.98339	0.0242963	0.61587	Cavin3
0.378148	4.6282	0.0243723	0.616632	Slc12a9
0.383364	4.29034	0.0243994	0.616632	Pias3
0.478341	3.67938	0.0244978	0.618193	Mthfd1l
-0.307674	5.11877	0.0246642	0.61952	Lsm12
0.386547	4.48678	0.0246718	0.61952	Adarb2
-0.343646	5.15532	0.0246945	0.61952	Nus1
0.323636	5.81275	0.024703	0.61952	Pim3
-0.573778	3.62415	0.0247365	0.61952	Crls1
1.03546	1.0143	0.0247705	0.61952	Lpxn
-0.322178	5.95902	0.0248272	0.619816	Rps17
-0.779324	3.42722	0.0248558	0.619816	Myoc
0.658017	1.00968	0.024978	0.621944	Man2c1os
-0.832348	-0.0871353	0.0250341	0.622106	Aoc2
-0.391747	6.29217	0.0250582	0.622106	Cldn5
-0.457042	4.11244	0.0250997	0.622221	Rxrb
-0.386982	4.7891	0.0252085	0.624002	Mcee
0.509927	3.57608	0.0252676	0.624427	Pald1
0.5998	3.98935	0.0252996	0.624427	Serping1
-0.836738	1.23847	0.025429	0.626486	Sytl5
-0.332531	6.24273	0.0255182	0.626486	Rpl38
0.370381	6.13286	0.0255189	0.626486	Dhrs1
0.72607	1.34718	0.0255445	0.626486	Trim7
-0.529296	4.16773	0.0256017	0.626486	Zdbf2
0.934269	1.2332	0.0256057	0.626486	Slc47a1
0.942646	2.58113	0.0256901	0.627457	Gm37895
0.822048	1.20715	0.0257197	0.627457	Dhx58
0.576576	3.11877	0.0259285	0.631638	Gbp7
-0.808336	4.51331	0.0260359	0.63334	Plekhh1
-0.831619	3.96907	0.0262112	0.635434	Shc3
-0.370351	4.75563	0.0262529	0.635434	2021-03-08
1.0281	-0.518369	0.0262671	0.635434	Sycp2
-0.883602	0.763176	0.0262725	0.635434	9630001P10Rik
1.08012	1.02099	0.0263571	0.636568	Abcc3
0.642181	1.47946	0.0264342	0.637517	Dock8
0.534741	3.59341	0.0265823	0.638993	Sfrp1
-0.5413	2.83855	0.0266184	0.638993	Oprk1
-0.405922	4.74204	0.0266987	0.638993	Fam19a5
0.430608	5.17997	0.0267566	0.638993	Mpzl1
-0.955269	2.46324	0.0267741	0.638993	Gpr139
-0.620875	2.38927	0.0267946	0.638993	Mex3d
1.11748	-0.063373	0.0268313	0.638993	Pmel
0.484142	2.90716	0.0268409	0.638993	Zfp974
0.607279	3.28552	0.0268423	0.638993	Tspo
-0.400267	7.15208	0.0268739	0.638993	Ids
-0.754223	1.74688	0.0270228	0.641631	AC164314.1
-0.470619	4.10461	0.0270628	0.641677	Bcl2l2
-0.58215	6.05021	0.0271843	0.643654	Slc25a23
-0.665132	3.01615	0.0272296	0.643823	Pik3c2b
1.04852	-0.408614	0.0273068	0.644746	Lrrc25
-0.432799	5.37254	0.0274438	0.645978	Thsd7a
-1.18586	0.124915	0.0274622	0.645978	Gm9989
-0.355042	5.76098	0.0274801	0.645978	Dhx36
0.339728	5.49192	0.027512	0.645978	Dennd6b
-0.460475	3.96858	0.0276998	0.648853	Bcorl1
-0.301537	6.65998	0.0277436	0.648853	Ndufa5
-0.386401	3.88294	0.0277498	0.648853	Mvk
-0.703095	8.70561	0.0279658	0.651366	Arpp21
0.404979	5.82611	0.0279717	0.651366	Carmil1
-0.465578	3.14609	0.0280374	0.651366	Kdr
-0.601042	4.37366	0.0280733	0.651366	Efnb2
-1.18528	1.03744	0.0280871	0.651366	AU023762
-0.412321	3.84032	0.0280888	0.651366	Acbd3
-0.302403	7.95596	0.0281998	0.653044	Chchd2
-0.459157	3.26006	0.0282449	0.653134	Ydjc
-0.34238	5.20249	0.0282879	0.653134	Dhcr7
0.341375	5.19125	0.0283732	0.653134	Notch2
-0.307456	7.25177	0.028387	0.653134	Gstp1
-0.504651	6.03914	0.0283971	0.653134	Rnf157
0.427179	3.50473	0.0285685	0.65565	Tma16
-0.323693	5.33123	0.0285929	0.65565	Sf3b5
-0.320195	6.02362	0.028623	0.65565	Rpl36
0.427408	3.70617	0.028665	0.655721	Plekha7
0.454279	2.94994	0.0287631	0.657076	Sox17
0.800458	1.00705	0.0288429	0.658008	Parp14
0.799713	2.66131	0.0288916	0.65823	Glipr2
0.879922	0.734848	0.0289394	0.65843	Trim30d
0.557318	3.51545	0.0291075	0.661036	Lcp1
-0.567027	3.34245	0.0291732	0.661036	Cbr3
-0.333835	6.11544	0.0292105	0.661036	Secisbp2l
0.309598	5.07375	0.029236	0.661036	Tmem43
0.563285	2.40771	0.0292497	0.661036	Sp100
0.448872	5.57734	0.0294662	0.664317	Axl
-0.351626	4.05492	0.0294936	0.664317	Nudt11
-0.356405	5.09323	0.0295362	0.664317	Gm1673
-1.07238	-0.0341341	0.0295844	0.664317	Pf4
-0.467031	4.02002	0.0295926	0.664317	Irf2bp1
0.366851	4.5775	0.0296426	0.664317	Ano6
-0.775657	2.44814	0.0296704	0.664317	Gm2415
-0.363108	6.56541	0.029751	0.66524	Ogfrl1
0.345321	5.53507	0.0299357	0.668484	Inpp5k
0.332207	6.39778	0.0300104	0.669267	Alas1
-0.312621	5.20757	0.0300744	0.669811	Nenf
0.994331	0.218899	0.0302232	0.671923	Gm37303
-0.898675	2.19987	0.0302489	0.671923	Gm48420
-0.472375	9.06668	0.0303539	0.672724	Pcp4
-0.502417	3.39204	0.0303646	0.672724	Chmp4b
-0.494897	3.40936	0.0304108	0.672863	Dusp19
-0.852675	2.30781	0.0305504	0.674966	Gm27029
-0.529607	4.42969	0.0306249	0.674966	Csnk1g2
0.559898	2.1609	0.0306261	0.674966	P4ha3
-0.620233	1.80756	0.0306935	0.674966	Cenpv
-0.372125	4.06698	0.0307373	0.674966	Dhx40
-0.508325	2.75588	0.0307511	0.674966	Adamtsl1
0.3927	4.6269	0.0308218	0.674966	Ttc17
0.413774	5.89219	0.0308257	0.674966	Csf1r
-0.486978	3.90238	0.0309682	0.675689	Pard3
-0.775994	0.904521	0.0309907	0.675689	Mei4
-0.608752	3.75211	0.031009	0.675689	Snx25
-0.501342	4.44141	0.0310462	0.675689	Rhog
-0.334084	9.57831	0.0310588	0.675689	Ppia
1.03326	0.106199	0.0311885	0.677638	Tagap
-0.448656	7.63598	0.0312927	0.67882	mt-Nd6
-0.848366	0.392574	0.0313234	0.67882	9130221H12Rik
-0.329117	4.93084	0.0318097	0.687095	Tmem14c
0.740935	2.45792	0.0318728	0.687095	Iqcg
1.15417	-0.328654	0.0319155	0.687095	Gm3527
0.758832	1.08609	0.0319382	0.687095	Mtbp
-0.580931	1.73761	0.0320216	0.687095	Nmnat3
0.385064	4.39093	0.0320958	0.687095	Scamp2
0.62356	2.30809	0.0321109	0.687095	Gm45223
-0.527148	4.81105	0.0321174	0.687095	Zdhhc2
0.92914	3.04188	0.0321426	0.687095	Gm42770
-0.724872	2.2746	0.0321756	0.687095	Kcnj2
-0.907607	3.93553	0.0322343	0.687095	Grik5
0.997265	1.69702	0.0322418	0.687095	Rab7b
-0.706952	3.43761	0.0323413	0.687095	Pde8a
-0.558645	5.56652	0.0323763	0.687095	Cacna2d3
-0.306722	5.006	0.0324327	0.687095	Mrpl43
0.840617	0.152538	0.0324363	0.687095	Akr1b8
1.07584	-0.0705418	0.032523	0.687095	Batf3
0.820589	-0.0233081	0.0325524	0.687095	F420014N23Rik
0.588026	2.59714	0.0325643	0.687095	Xdh
-0.719242	1.51898	0.0325717	0.687095	Zfp503
-0.409255	5.25444	0.0325752	0.687095	Rfx3
0.704584	1.28315	0.0326093	0.687095	Rab32
-0.395536	4.42815	0.0326707	0.687095	Bcl9l
-0.576951	2.63401	0.0327073	0.687095	Nkain3
0.807714	2.06243	0.0327475	0.687095	Cyp1b1
-0.390938	5.19705	0.0327988	0.687095	Pom121
-0.373037	5.50843	0.0328041	0.687095	Pnrc1
-1.28265	-0.625751	0.03292	0.688221	Gm38575
-0.448416	3.26779	0.0329671	0.688221	Taf10
-0.417306	6.03251	0.0329801	0.688221	Rpl37
-0.912114	0.477603	0.0330483	0.688793	Ggnbp1
-0.689234	8.88505	0.0331339	0.689049	Hpca
0.502545	4.20522	0.0331423	0.689049	Dleu2
0.554356	2.17312	0.0334927	0.694908	Rhbdf1
-1.27743	0.344336	0.0335246	0.694908	Phospho1
-0.749304	0.942318	0.0335833	0.694908	Klc3
0.997382	0.205699	0.0335887	0.694908	Gm43831
0.626189	2.27369	0.0336706	0.69575	Eif2ak2
0.621737	1.69826	0.0338481	0.697551	Hcls1
0.591115	2.33507	0.0338509	0.697551	Gbp2
-0.743107	5.98642	0.0338818	0.697551	Kcnip2
0.933456	1.37942	0.033989	0.698906	Gm20075
1.42797	-0.734714	0.034104	0.700418	Gm3411
-0.304778	8.66563	0.0341557	0.700627	Cox8a
-0.359525	6.36873	0.0344406	0.705615	Rpl31
0.289445	5.20305	0.0345998	0.708017	Fubp3
1.32214	-0.577717	0.0346433	0.708049	Kcnk15
0.363694	5.17212	0.0346948	0.708244	Vps8
0.799296	5.37102	0.0349045	0.711436	Vim
-0.624905	4.31732	0.0349915	0.711436	Fjx1
-0.585075	1.41395	0.0350292	0.711436	Gm17102
1.38677	0.589133	0.0350999	0.711436	Gm37632
1.05396	0.317675	0.0351323	0.711436	Gm37396
-0.405253	6.3594	0.0351775	0.711436	Sowaha
-0.941256	2.40807	0.0352185	0.711436	Gm38431
-0.374112	3.87645	0.0352744	0.711436	Tmem165
-0.418718	9.37459	0.0352966	0.711436	Aplp1
1.02429	1.55657	0.0353128	0.711436	Gm42768
2.79312	1.20145	0.0353147	0.711436	Hcrt
0.424163	3.3741	0.0354505	0.712267	Tagln2
1.2379	-0.419618	0.0354942	0.712267	Gm12808
-0.689016	5.36363	0.0355556	0.712267	Jund
-0.559716	4.68572	0.0356085	0.712267	Coch
-0.834983	2.33899	0.0356208	0.712267	Wnt2
-0.614665	1.35176	0.035674	0.712267	Spink10
0.754348	2.53365	0.0356758	0.712267	Hk2
-0.811581	0.0801882	0.0357398	0.712267	Crb3
0.347749	5.64566	0.0357717	0.712267	Slc1a4
0.562346	2.28299	0.0357779	0.712267	Tonsl
-0.764661	1.21261	0.0358875	0.713358	Gm15542
1.03347	-0.356569	0.0359527	0.713358	Bcl3
0.336297	5.78431	0.0359652	0.713358	Soat1
0.752983	0.462824	0.0360017	0.713358	Cenpu
-0.467193	5.91988	0.0361017	0.7145	Carhsp1
0.521529	2.65628	0.0364458	0.719769	Caprin2
0.83959	0.641979	0.0364532	0.719769	Mlxipl
0.67195	0.936455	0.0365209	0.720209	Sfrp4
1.03682	-0.508122	0.0365608	0.720209	Gm11532
-0.794774	2.39858	0.0367115	0.722336	Dock5
0.404759	6.0087	0.036763	0.722506	Plat
1.10236	2.00088	0.0368314	0.72301	Mamdc2
0.865318	1.62491	0.0369033	0.723579	Angptl4
0.524512	2.38565	0.0372254	0.729049	Nostrin
0.387055	4.10361	0.0373121	0.729528	Slco2b1
-0.671086	4.74169	0.0373363	0.729528	Smarcd3
-0.853286	0.204155	0.0374156	0.730231	Ccdc38
0.416219	4.48294	0.0374857	0.730497	Ehd4
0.982088	0.728291	0.0375157	0.730497	Slc7a7
0.834863	0.0365592	0.0376125	0.730678	Gm9403
0.871902	0.478334	0.0376528	0.730678	Ifi44
1.12463	-0.288614	0.0376549	0.730678	Gm37436
0.362475	5.94547	0.0377489	0.73166	Fuca1
1.07125	-0.327863	0.0378913	0.73358	Gm44280
-0.846913	0.528968	0.0383422	0.739826	3110045C21Rik
0.701431	3.39849	0.0383445	0.739826	Mxra8
-0.436859	5.29422	0.0383699	0.739826	Phldb1
0.364974	5.30418	0.0383892	0.739826	Nbl1
0.442652	3.50542	0.0385169	0.74091	Gm5537
-0.345374	7.33904	0.0385333	0.74091	Spock3
-0.297202	6.62183	0.0386906	0.742734	Atp5mpl
-0.898172	1.18638	0.0387161	0.742734	Tcf7
-0.428455	4.31118	0.0389407	0.746193	Eif4ebp2
0.925888	0.39898	0.0391095	0.748579	H2-Q6
-0.376467	7.19359	0.0393713	0.751656	Tomm70a
0.563109	2.76598	0.0393894	0.751656	Espn
0.301659	6.3188	0.0394038	0.751656	Gns
-0.501037	4.30524	0.0394674	0.75202	Fam8a1
0.366381	8.99974	0.0396108	0.752611	Sfxn5
0.386381	5.41442	0.0396668	0.752611	Necap2
-0.417166	4.15043	0.039706	0.752611	Synrg
1.05889	0.185654	0.0397106	0.752611	Ccdc60
-0.330673	6.18348	0.0397214	0.752611	Ndufa3
-0.353833	5.24162	0.0398001	0.753044	Gm42372
0.425654	4.75081	0.0398531	0.753044	Cyp2d22
0.966797	-0.323127	0.0398781	0.753044	Pla2r1
-0.466433	2.70359	0.0399974	0.754453	Slc25a30
-0.356842	7.105	0.040086	0.755282	Thy1
-2.30534	1.41383	0.0401811	0.755887	Slc6a4
0.937961	2.65201	0.0402459	0.755887	Tnc
-0.423474	3.71568	0.04029	0.755887	Arl15
0.303989	6.66337	0.0402973	0.755887	Herpud1
-0.335767	4.57987	0.0403548	0.756126	Ippk
-0.589198	0.965182	0.0405974	0.759223	Fancb
-0.325268	6.41411	0.04061	0.759223	Rps26
-0.571109	4.08917	0.0407225	0.759875	Dexi
0.388534	4.40659	0.0407349	0.759875	Coro6
-0.569141	4.4609	0.0408742	0.760914	Ube2s
0.323503	6.06021	0.0408808	0.760914	Ccnl2
-0.297324	10.4354	0.0409706	0.761018	Hsp90ab1
-0.970105	-0.582689	0.0409765	0.761018	Gm3002
-0.362394	5.1371	0.0410361	0.761288	Mpped2
0.661334	3.48842	0.041085	0.761357	Gm4724
0.366166	7.77997	0.0412707	0.76396	Bcl2l1
-0.432215	3.89725	0.0413937	0.764004	Tmem259
-0.795971	1.35679	0.0414095	0.764004	4930506C21Rik
0.274519	6.28142	0.041446	0.764004	Slc25a36
0.373607	4.72154	0.0415218	0.764004	Fam43a
0.433431	3.00708	0.0415282	0.764004	Gpatch3
-0.360225	6.66275	0.0415538	0.764004	Efnb3
-0.413329	3.6036	0.0416035	0.764004	Sgk3
-0.561615	1.74738	0.0416529	0.764004	Gm26593
0.560261	2.40681	0.0416804	0.764004	Ankrd23
0.601952	4.57775	0.0417665	0.764753	Rpl15-ps3
0.553385	2.82438	0.0419403	0.767104	Pcdhgb4
0.638352	0.74567	0.0419922	0.767221	Nradd
-0.309645	4.85728	0.0420878	0.768136	Polr2k
-0.35941	4.74961	0.0423847	0.772135	Gm7536
-0.420745	5.10188	0.0423983	0.772135	Scrt1
1.14977	0.014415	0.0425017	0.773183	Gpr84
-0.343718	4.50648	0.042723	0.776344	Jam3
0.311452	5.50214	0.0428094	0.776344	Psmf1
-0.40144	6.73694	0.0428475	0.776344	Sez6
-0.466115	3.27615	0.0428594	0.776344	Adamts3
-0.51397	2.02276	0.0429666	0.776962	Zfp524
-0.454606	5.10893	0.0429856	0.776962	Btbd2
0.356165	4.59167	0.0430614	0.7775	Abcc8
0.31508	4.64165	0.0432475	0.779635	Irak2
0.346622	9.71842	0.043272	0.779635	Ctsb
0.559289	2.65312	0.0434148	0.781373	Renbp
-0.310181	7.25539	0.0435469	0.782139	Rpl9
-0.754871	4.83332	0.0436503	0.782139	Gpr83
0.595505	0.984525	0.0437491	0.782139	4930518I15Rik
-0.411178	4.32797	0.0437569	0.782139	Bod1
-0.604391	1.09252	0.0437588	0.782139	Hic1
1.1603	0.0827781	0.0437677	0.782139	Igsf6
0.464807	3.23583	0.0437816	0.782139	Syde1
-0.293636	8.15537	0.0439208	0.783363	Cox6c
-0.40885	3.73642	0.0440354	0.783363	Gclc
-0.443481	3.21114	0.0440443	0.783363	Lsm14b
0.364366	5.93193	0.0440984	0.783363	Pik3ip1
-0.309284	6.29091	0.0441237	0.783363	Bex1
1.12322	-0.313052	0.0442784	0.783363	Zfp750
-0.365662	5.0321	0.044312	0.783363	Dnal1
0.521007	2.19252	0.0443631	0.783363	Ddx58
-0.574506	3.83188	0.0443635	0.783363	Noc2l
0.329396	4.76453	0.0443919	0.783363	Supt20
-0.28458	11.6599	0.0444172	0.783363	Fth1
-0.378047	4.05472	0.0444286	0.783363	Oxsr1
0.328863	5.00367	0.0445873	0.783363	Ankrd10
-1.04453	0.335872	0.0446061	0.783363	Gm17275
-0.771687	1.05614	0.044621	0.783363	Zfp976
0.398693	3.68288	0.0446419	0.783363	Sbno2
-0.504995	2.96154	0.0446621	0.783363	Pdlim1
0.927624	0.216331	0.0446854	0.783363	Gm43300
-0.738755	0.460619	0.0447938	0.784074	Gm9925
1.78849	-0.256401	0.0448474	0.784074	AC154912.3
-0.434073	3.57107	0.044898	0.784074	Nmral1
0.704945	1.39534	0.0449117	0.784074	Map3k8
-0.653282	2.34618	0.0450439	0.78557	Srrd
-0.87565	-0.553643	0.0452608	0.787242	Olfr77
0.519113	3.61269	0.0452655	0.787242	Anxa2
-0.525469	4.55223	0.0453039	0.787242	Dmwd
-0.513859	3.22942	0.0453264	0.787242	Plekhg3
-0.535961	3.23062	0.0453886	0.787514	Ppp6r1
-0.442829	3.781	0.045439	0.787578	BC037034
-0.399967	3.93434	0.0455115	0.788026	Il18
-0.292029	6.78167	0.0456252	0.788684	Rpl26
-0.32911	4.8721	0.045643	0.788684	Nipal3
-0.34279	3.85008	0.0457734	0.789519	Exoc8
0.580701	3.09889	0.0457848	0.789519	Igtp
-0.690104	2.50452	0.045899	0.79068	Sec14l5
0.543111	1.58423	0.04601	0.791517	A930012L18Rik
-0.281606	5.1997	0.0460413	0.791517	Pam16
-1.08646	-0.442689	0.0460945	0.791626	BC039966
-0.564053	4.40317	0.0462313	0.792055	Cabp1
-0.350361	7.40634	0.0462436	0.792055	Uchl1
0.382507	3.59583	0.0462898	0.792055	Ankrd39
0.330069	6.03167	0.0463072	0.792055	Tia1
-0.300487	5.90616	0.0463628	0.792203	Rps13
-0.635902	2.01942	0.0464633	0.792753	Maml1
1.2899	1.23864	0.0465056	0.792753	Alx4
0.991071	-0.333804	0.0465818	0.792753	Gm38014
-0.334656	4.1143	0.0465991	0.792753	Nme3
-0.723602	2.91281	0.0466671	0.792753	Ndst4
0.322315	5.14442	0.0466767	0.792753	Nek6
0.41993	5.52191	0.0469126	0.795958	Dpysl4
-0.984134	-0.0687748	0.047007	0.79676	BC024139
0.281866	5.17257	0.0471079	0.797154	Trmt2a
-0.411598	4.18488	0.0471356	0.797154	Krt10
0.330877	5.36658	0.0472704	0.797154	Hjurp
0.940206	-0.534867	0.0473131	0.797154	Adam21
0.356024	3.74753	0.0473232	0.797154	Ankrd16
0.685719	1.31227	0.0473246	0.797154	Abhd15
-0.37561	6.21138	0.0474037	0.797154	Cab39
-0.685342	3.35053	0.0475597	0.797154	Filip1
-0.478773	8.54574	0.0475839	0.797154	Plekhb1
0.283116	6.51267	0.0476064	0.797154	Cyb5r3
-0.303223	5.46012	0.0476336	0.797154	Ap3s1
-0.562875	2.56711	0.0477838	0.797154	Dnttip1
1.02099	3.8611	0.0477851	0.797154	Gm42583
0.427734	2.80895	0.0478939	0.797154	4732491K20Rik
0.397923	6.49105	0.0479576	0.797154	Rasa3
-0.429062	5.17749	0.0479816	0.797154	Kctd17
0.824152	0.721907	0.0479876	0.797154	Ovgp1
-0.607745	2.52048	0.0480328	0.797154	Zswim6
-0.314276	5.41413	0.0480374	0.797154	Gm20390
0.83846	0.59467	0.0480598	0.797154	Prc1
0.41855	6.84896	0.0481137	0.797154	Spon1
0.486339	9.8347	0.0481153	0.797154	Snhg11
-0.282463	6.451	0.0481263	0.797154	Zc3h15
0.547024	3.31828	0.0481636	0.797154	Ctsc
0.608332	3.2404	0.0484518	0.800151	Gsap
-0.364551	5.65708	0.0484597	0.800151	Setd7
-0.570875	4.02751	0.0484934	0.800151	Actn1
0.606625	3.35564	0.0485342	0.800151	Gdap10
-0.747068	0.189962	0.0486892	0.800757	Gm11837
0.855434	1.33877	0.0486994	0.800757	Evi2
-0.85484	0.174487	0.0487133	0.800757	Tal1
0.528302	2.3113	0.0488437	0.801681	Ankfn1
-0.49674	4.95237	0.0488645	0.801681	Hspb1
-0.391694	4.43872	0.0493382	0.808668	Msl2
-0.953605	-0.505475	0.0494735	0.809499	Gm14586
0.468282	2.90811	0.0494848	0.809499	Ddb2
-0.407762	4.04516	0.0495749	0.809974	Kcnn3
0.822439	0.853992	0.049651	0.809974	Gm43648
-0.859699	1.54345	0.049682	0.809974	Tmem200b
-0.309521	5.07756	0.0497058	0.809974	Asic1
-0.516323	3.62579	0.0498068	0.81002	Cacng4
0.424241	5.76676	0.0498159	0.81002	Cx3cr1
0.560255	2.07327	0.0499255	0.81002	Pycr1
-0.344216	9.35218	0.0499762	0.81002	mt-Atp8
-0.491317	6.68457	0.0500773	0.81002	Meis2
1.20939	-0.158253	0.0501603	0.81002	Gm2474
-0.46303	2.87928	0.0502344	0.81002	Zmynd19
1.0828	-0.43608	0.0503206	0.81002	Gm47816
0.378607	4.42353	0.0504015	0.81002	Sesn2
-0.275588	5.13733	0.0504706	0.81002	Zdhhc9
0.445033	4.00999	0.0504721	0.81002	Rnase4
0.787123	0.0372682	0.0505031	0.81002	Gm42725
-1.05427	-0.615757	0.0505288	0.81002	Gm49700
0.627807	1.83484	0.0505809	0.81002	Emp3
-0.48502	2.84658	0.050619	0.81002	Tmem132e
-0.410646	8.35418	0.0506335	0.81002	Dynll1
0.56966	2.28074	0.0506841	0.81002	Blm
0.613871	0.791373	0.05069	0.81002	Gm10819
-0.265822	10.2045	0.050757	0.81002	Hsp90aa1
0.427366	4.54499	0.0507755	0.81002	Usp53
-0.979537	3.17819	0.0507835	0.81002	Gm28048
-0.480487	3.44348	0.0508162	0.81002	Pip4k2b
-0.343446	6.49703	0.0508293	0.81002	Rps23
-0.688786	1.53558	0.0508684	0.81002	Gm16042
0.296471	4.39522	0.0509082	0.81002	2610035D17Rik
0.498719	3.2143	0.0510762	0.811929	Dcxr
-0.308875	4.77571	0.0512008	0.812555	Cdc34
0.54813	2.72299	0.0512118	0.812555	Vangl1
0.366814	4.13879	0.0513142	0.812725	Slc35a3
0.392399	6.10408	0.0513188	0.812725	Inpp5j
-0.429232	3.47723	0.0514122	0.813441	Gm48623
2.20997	0.846001	0.0515857	0.813925	Oxt
0.695768	0.756047	0.0516345	0.813925	Hhat
0.390602	6.97377	0.0516381	0.813925	Leng8
-0.440013	4.61849	0.0516459	0.813925	Sgpp1
-0.48219	4.92128	0.0516839	0.813925	Aspa
-0.757512	3.77377	0.0517849	0.814698	Unc5b
0.535797	3.5575	0.0519505	0.814698	Efemp2
-0.348829	7.27196	0.0519532	0.814698	Rps27
0.320446	7.34168	0.0519552	0.814698	Gsdme
-0.425324	4.60914	0.0519743	0.814698	Cbx4
-0.351556	4.66291	0.052174	0.814957	Wdtc1
-0.497148	2.06623	0.0521809	0.814957	C630043F03Rik
0.313023	6.05532	0.0522084	0.814957	Ciapin1
-0.378768	3.53957	0.052213	0.814957	Fam84b
-0.950237	-0.138691	0.0522322	0.814957	Gm37335
0.329122	4.17843	0.0524047	0.816651	Prkab1
-0.276304	7.45418	0.0524764	0.816651	Cox7c
0.801312	-0.0419779	0.0524858	0.816651	9530051G07Rik
-0.674152	1.58776	0.0527465	0.819442	Gm10031
-0.334822	4.54881	0.0528098	0.819442	1110065P20Rik
-0.275316	7.42569	0.0530686	0.819442	Cox7b
-0.533945	1.8291	0.0530906	0.819442	Pard6b
0.315723	5.82789	0.0531204	0.819442	Gpt2
-0.468182	3.20523	0.0531237	0.819442	Cpm
0.746745	1.11093	0.0531929	0.819442	Kcne4
0.429223	2.8857	0.0532057	0.819442	Slc26a2
-0.270343	7.58754	0.0532074	0.819442	Atp5g3
-0.285141	6.40586	0.0532548	0.819442	Hspe1
-0.532402	6.65446	0.0533291	0.819442	Ermn
-0.404549	6.2689	0.0533452	0.819442	Wsb2
0.707606	1.92642	0.0533722	0.819442	Slc2a10
-0.707336	3.2432	0.0533984	0.819442	Dlg3
0.395369	4.85787	0.0534632	0.819442	Frmd6
0.634504	2.09284	0.0534747	0.819442	Gpr182
0.763513	-0.205712	0.0535369	0.819442	Slc36a2
0.826271	2.67988	0.0535389	0.819442	Sp8
-0.312569	7.57885	0.0536403	0.819449	Scn1b
0.560182	4.83694	0.0536671	0.819449	Elovl2
0.419115	4.33345	0.0536851	0.819449	Pcdhgc4
-0.375627	6.10223	0.0537552	0.819779	Cers2
-0.327097	5.4837	0.0538153	0.819954	Rpl30
-0.289487	5.66209	0.0539096	0.819965	Sem1
0.756834	4.26088	0.0539519	0.819965	Gm43318
0.86665	1.33053	0.0540803	0.819965	Postn
-0.435639	2.77184	0.0540925	0.819965	Gm49359
-0.454766	2.57621	0.0541376	0.819965	Zfp770
-0.371886	4.77988	0.0543757	0.819965	Hist2h2aa1
0.315798	5.19109	0.0543918	0.819965	Gm14296
0.54403	2.57732	0.0543925	0.819965	S100a11
-0.472061	2.48068	0.0544047	0.819965	Upp2
0.367347	4.62478	0.0544273	0.819965	Fen1
0.458644	3.7034	0.0544985	0.819965	Cdc7
0.35418	7.00994	0.0545043	0.819965	Gm2a
-0.766964	6.20244	0.0545299	0.819965	Cnih2
0.463492	2.18484	0.0545404	0.819965	Sema3d
-0.475473	2.46104	0.0545445	0.819965	Whamm
-0.334604	7.8484	0.0548187	0.821987	Anks1b
-0.35623	10.4907	0.0548516	0.821987	Gm29216
-0.495202	2.41179	0.0548609	0.821987	Carns1
-0.673411	1.749	0.0549342	0.821987	Sema3f
-0.678958	1.46461	0.0550269	0.821987	Vstm2l
-0.302719	5.10917	0.0550581	0.821987	Slc25a1
-0.69631	0.629774	0.0550669	0.821987	CT486005.1
0.828193	-0.281704	0.0550723	0.821987	Gm45200
1.03579	2.89707	0.0553275	0.821987	Gm43889
-0.281816	5.10521	0.0553504	0.821987	Fam171a1
-0.413601	7.42146	0.0553861	0.821987	Pcp4l1
0.779019	0.824724	0.055392	0.821987	Oas1a
0.360388	3.93126	0.0554472	0.821987	Vsir
0.925376	-0.187185	0.0554623	0.821987	Gm16287
-0.448346	5.04109	0.0554961	0.821987	Hcn2
0.370389	4.78904	0.0555122	0.821987	Fam214a
-0.682756	0.549961	0.0555355	0.821987	1700003M07Rik
0.402667	3.50441	0.0555909	0.821987	Arhgef6
-0.361724	5.63376	0.0556607	0.821987	Agap3
1.16884	0.387355	0.0556944	0.821987	Gm44678
0.48269	2.92491	0.0557303	0.821987	Sugct
-0.335042	9.23991	0.0557502	0.821987	Actg1
-0.496307	2.96791	0.0558145	0.82219	Asphd1
-0.320914	5.99349	0.0558811	0.82219	Rplp2
-0.334887	5.53258	0.0559101	0.82219	Arl8a
0.590626	1.24017	0.0560167	0.823041	Rad51
-0.614202	4.33578	0.0561418	0.823297	Dact3
-0.544359	6.823	0.0562143	0.823297	Foxp1
-0.96146	-0.390289	0.0562566	0.823297	4933417D19Rik
0.457673	2.97964	0.0562669	0.823297	P2ry14
0.345993	6.39316	0.0562909	0.823297	Tram1
0.414384	3.08631	0.0563267	0.823297	Zfp783
0.740499	0.961225	0.0564498	0.824361	Lama1
0.937827	0.179493	0.0565666	0.824361	Gm48334
-0.380404	5.64798	0.056608	0.824361	Ttyh3
-0.283364	4.90611	0.0566259	0.824361	Dpp9
0.490548	3.98458	0.0566437	0.824361	Gpc6
0.376277	8.52703	0.0567351	0.82498	Serpine2
-0.332622	6.10993	0.0568662	0.826174	Kazn
-0.669283	0.526993	0.0569227	0.826285	Nek10
0.584782	1.95691	0.0570471	0.827092	Ncf1
-0.350909	4.2434	0.0570763	0.827092	Zfp462
0.446085	4.44297	0.0571333	0.827184	H2-T23
0.305879	4.5678	0.0571807	0.827184	Gtpbp8
0.314244	4.38643	0.0573394	0.82877	Ppox
0.557308	1.42883	0.0574681	0.829339	Tha1
-0.292209	7.35784	0.0575515	0.829339	Uba52
-0.409794	4.33971	0.0575529	0.829339	Slc32a1
-0.407854	3.2878	0.0576086	0.829339	Ppp1r3f
0.452572	4.07911	0.0576244	0.829339	Zkscan16
0.655774	3.85465	0.0577347	0.830219	Ddo
0.364954	7.18511	0.0578304	0.830837	Ctsa
-0.347303	5.74456	0.0579587	0.830837	1700037H04Rik
0.872337	-0.433041	0.0579827	0.830837	Gm45203
0.524714	5.71609	0.0580032	0.830837	Tmem181b-ps
-0.29815	7.13372	0.058132	0.830837	Rpl21
0.492328	2.59524	0.0581517	0.830837	Cyp4f17
-0.586594	1.99346	0.0581642	0.830837	Bmp2
0.677635	2.93367	0.0581714	0.830837	Stk10
-0.371409	3.4183	0.0582429	0.831156	Cdk18
0.273513	7.63429	0.0583295	0.831688	Ogt
-0.288497	4.85035	0.0585209	0.832303	Ripor2
0.284561	5.45677	0.0585937	0.832303	Gnl2
0.362047	4.26833	0.058605	0.832303	Pdpn
-0.370235	3.49386	0.058625	0.832303	Ctxn2
-0.664927	2.13103	0.058635	0.832303	Htr4
-0.281704	6.41955	0.0586882	0.832303	Rps15
-0.490802	1.83091	0.0588437	0.832303	Nhs
0.368338	4.73933	0.0588497	0.832303	Dock1
-0.317938	7.1542	0.0588552	0.832303	Olig1
-0.706495	1.13017	0.0588657	0.832303	Lrp8os2
0.817875	4.0373	0.0589674	0.833044	Gm37602
0.306827	4.5774	0.0591272	0.833398	Osgepl1
-0.318521	5.85425	0.0591497	0.833398	Ccm2
-0.41404	4.22887	0.05916	0.833398	Rab12
0.558502	4.5041	0.0591899	0.833398	Slc16a11
0.293392	7.60876	0.0593116	0.834035	Aars
0.553695	1.74438	0.059334	0.834035	9430025C20Rik
-0.561634	1.28948	0.0594021	0.834299	Gm16701
-0.324118	5.06915	0.0594914	0.834857	Rab22a
0.328903	5.13117	0.0595729	0.835282	Tdp2
-0.585553	2.48131	0.0596206	0.835282	D330041H03Rik
-0.393531	4.01901	0.0598171	0.836851	Phtf1
0.360806	3.88572	0.0598615	0.836851	Vwa5a
0.353857	5.79146	0.0599032	0.836851	Cavin1
0.400111	3.91239	0.0599309	0.836851	Efemp1
-0.763746	-0.151789	0.0601783	0.839612	Tll2
-0.364681	4.70729	0.0602381	0.839752	Unc79
0.607117	2.10166	0.0604306	0.840335	Parvg
0.571201	2.42435	0.060437	0.840335	Gm42856
-0.29782	7.43947	0.060445	0.840335	Ttll7
0.326621	7.0168	0.060479	0.840335	Wdr6
0.970204	0.340019	0.0606167	0.841555	Gm45501
0.749942	1.07206	0.0607117	0.842182	9930017N22Rik
-0.31378	6.69073	0.0607645	0.842221	Atp5k
-0.483259	3.4964	0.060843	0.842618	Fam171a2
-0.741067	1.03499	0.0609616	0.842743	Tmem81
-0.485981	5.07271	0.0610163	0.842743	Asphd2
0.300079	6.03802	0.0610273	0.842743	Mysm1
-0.493558	3.94934	0.0610517	0.842743	Zdhhc14
-0.29473	5.2581	0.0612215	0.843563	Sypl
-0.596902	5.13381	0.0614365	0.843563	Ppp1r37
0.526767	1.94434	0.0614915	0.843563	Tomm6os
1.10881	1.07916	0.0615248	0.843563	Gm49555
0.566448	1.61824	0.0616069	0.843563	P3h2
0.504634	2.5278	0.0617559	0.843563	Sdsl
0.854494	-0.244285	0.0618196	0.843563	Ncf4
0.934477	-0.109761	0.0618409	0.843563	Isg15
-0.281118	6.66893	0.0618424	0.843563	Rpl32
0.306803	5.05309	0.0618702	0.843563	Oplah
0.35973	5.72961	0.06188	0.843563	Ptprm
0.464666	6.56857	0.0618859	0.843563	Tril
0.786518	1.91685	0.0618864	0.843563	9330118I20Rik
0.64911	1.51759	0.0619056	0.843563	Gm38357
-0.277669	5.92452	0.0619987	0.843563	Ola1
-1.1045	1.95166	0.0620948	0.843563	Six3
-0.48694	4.05897	0.0621197	0.843563	Dgki
-0.478809	3.72465	0.0621323	0.843563	Smad4
-0.404465	4.10619	0.0621432	0.843563	Prdm16
0.574038	3.41819	0.0621662	0.843563	Opn3
-0.67274	0.69869	0.062216	0.843563	Tbx1
1.00332	3.56997	0.0622545	0.843563	Gm42769
0.862193	0.289137	0.0622651	0.843563	Gm9774
-0.338579	6.8476	0.0623103	0.843563	Tcf20
-0.445009	4.27561	0.0625408	0.846005	Rragc
0.456262	7.34674	0.0626206	0.846406	Gpd1
-0.299909	6.94896	0.0626793	0.846522	Rps3a1
0.349226	3.51509	0.0628951	0.84694	Ddx21
0.855417	-0.154162	0.0628986	0.84694	Gm44898
-0.595903	3.75785	0.0629474	0.84694	Ddc
0.510745	4.79871	0.0629779	0.84694	Gpx3
0.392031	3.32167	0.0629985	0.84694	Ddr2
0.404136	2.84425	0.063053	0.84694	Pgm2
0.96329	1.30242	0.0630807	0.84694	Gm47022
0.88235	0.489578	0.0631263	0.84694	Gm42031
0.664474	1.23819	0.0631618	0.84694	Hist1h4h
-0.412824	6.12837	0.063346	0.848736	Ppm1b
-0.508103	6.44908	0.0634452	0.848811	Ano3
-0.366374	4.50952	0.0634522	0.848811	Vegfb
-0.457314	3.29159	0.0635189	0.849031	Cables2
0.449003	4.45709	0.0636174	0.849674	Slc12a4
0.330082	5.9955	0.0637214	0.850391	6820431F20Rik
0.380547	2.5737	0.0639716	0.853056	Dtx3l
0.740371	0.0501105	0.0641626	0.853219	Gm43457
-0.498365	4.04731	0.0641635	0.853219	Lrrc47
-0.371962	4.69695	0.0642278	0.853219	Cmtm4
0.911336	0.181457	0.0642429	0.853219	B3gnt8
-0.567314	1.5067	0.0642988	0.853219	Gm49654
0.656173	1.12059	0.06433	0.853219	Zfp951
0.361123	3.47347	0.0643377	0.853219	Shc1
-0.483137	2.82582	0.064422	0.85352	St3gal3
0.436499	5.37215	0.0644614	0.85352	Kcnj16
-0.379492	3.9767	0.0646583	0.854909	Mllt1
0.692818	1.32158	0.0646676	0.854909	Gm37776
-0.275017	6.15593	0.0647245	0.854992	Rpl17
-0.336764	3.37078	0.0648003	0.855323	Srd5a1
1.23499	0.0574102	0.0649246	0.856295	C030015E24Rik
-0.300074	7.18732	0.0651174	0.856981	H3f3a
0.314004	5.67913	0.0651257	0.856981	Pbxip1
-0.878933	0.393387	0.0651608	0.856981	Krt73
-0.823701	-0.0398702	0.0652038	0.856981	Gm45161
0.333208	5.27099	0.0652305	0.856981	Zyx
-0.510484	3.46848	0.0653928	0.858446	Abhd17c
-0.503859	4.43962	0.0655232	0.858709	Foxo1
0.276504	5.0968	0.0655512	0.858709	Ikbkb
-0.264332	7.22844	0.0656158	0.858709	Mapk8ip1
-0.323266	5.26949	0.0656541	0.858709	Npc1
-0.280614	5.01321	0.0657086	0.858709	1810022K09Rik
0.54201	1.5818	0.0657181	0.858709	Gm38309
-0.308479	4.08128	0.0658791	0.859867	Slc35f3
1.77842	0.199531	0.0659346	0.859867	Prrxl1
0.303698	10.8146	0.0659764	0.859867	Sparcl1
-0.264759	8.01801	0.0660431	0.859867	Cox5b
-0.351287	3.09503	0.0662096	0.859867	Ppih
-0.316428	5.78224	0.0662101	0.859867	Socs5
-0.291248	6.69282	0.0662438	0.859867	Nat8l
0.494402	2.4935	0.0662578	0.859867	Aloxe3
0.974646	0.215446	0.0662802	0.859867	Bnc2
0.261697	6.96263	0.066316	0.859867	Nop56
0.543854	1.8422	0.0664269	0.860643	Irf5
0.701685	2.03429	0.0666668	0.862483	Slc16a10
-0.458278	3.26607	0.066671	0.862483	Smurf2
-0.511532	3.25369	0.0669249	0.864697	Smco3
-0.30557	6.46392	0.0669446	0.864697	Rps16
0.968262	0.632169	0.0670279	0.86511	Gm43061
0.38404	5.25829	0.0670829	0.865159	Inpp5e
-0.27392	6.5037	0.0672119	0.865916	Stox2
-0.330523	6.33146	0.0672442	0.865916	Arid1a
-0.440643	3.2006	0.0675512	0.869059	Rcor1
-0.319061	4.22294	0.0675912	0.869059	Shtn1
-0.30381	5.29154	0.0676664	0.869364	Casc4
-0.381759	4.2874	0.0679132	0.871871	Naa30
0.373188	3.21793	0.0682053	0.872758	Ganc
-0.559308	1.94041	0.0682308	0.872758	Foxf2
0.528846	2.61825	0.0682416	0.872758	Gm45204
0.32227	4.47135	0.0682991	0.872758	Rapgef3
-0.649546	4.47488	0.0683028	0.872758	Ryr3
0.349865	4.17209	0.0683452	0.872758	Sema3a
-0.264628	5.30178	0.0683927	0.872758	Tomm7
0.853023	-0.176782	0.0684537	0.872758	Egf
0.690862	4.51377	0.0684545	0.872758	Cd38
1.73028	-0.362803	0.0684993	0.872758	Gm14698
0.763252	0.968148	0.0685586	0.872856	Gm38142
0.295581	5.75986	0.0689464	0.877131	Slc36a4
-0.400041	3.28876	0.0690558	0.877862	Acvr1
-0.350968	4.86768	0.0691196	0.878012	Cpd
0.480795	2.32231	0.0692766	0.878947	Kdm8
0.604069	1.83772	0.0693244	0.878947	Atp7b
0.314667	4.41099	0.0693495	0.878947	Taf8
1.09578	-0.300689	0.0694142	0.879108	Abra
-0.35157	5.41815	0.0694759	0.879229	Slc24a3
-0.340686	5.27771	0.0695309	0.879267	Arih1
-0.851543	0.642556	0.0696441	0.879867	Slc4a11
-0.431163	6.57363	0.0696827	0.879867	Ppp3cb
-0.356511	6.45581	0.0700622	0.883998	Rhob
0.262077	8.4366	0.0701677	0.884669	Pcdh9
0.304537	5.61703	0.0703752	0.886206	Dnm2
-0.444433	3.42099	0.0703946	0.886206	Tesk1
2.14327	0.917172	0.070474	0.886544	Hoxb6
-0.241224	6.96412	0.07059	0.887143	Rpl24
0.318732	4.94683	0.0706267	0.887143	Sowahb
0.32536	5.39873	0.0706804	0.887157	Pcsk1
-0.319815	5.41552	0.0708124	0.887899	Rps20
-0.270679	7.41683	0.0708948	0.887899	Slc48a1
0.834555	0.314543	0.070922	0.887899	Lrmp
-0.643152	0.572276	0.0709916	0.887899	Gm26588
-0.316207	4.75841	0.0710258	0.887899	Ppp2r2d
0.374884	3.79413	0.0710551	0.887899	Ermard
0.326918	6.20589	0.0711078	0.887901	Abhd4
0.333561	7.26549	0.0713722	0.890101	Add3
-0.510872	6.58415	0.0713895	0.890101	Alcam
0.312892	4.26439	0.0714896	0.890692	Ercc2
-0.663959	0.0871224	0.0715933	0.891326	Gm19026
-0.323581	6.8228	0.0717612	0.892758	Dlg4
-0.284751	6.54168	0.0718432	0.89312	Rpsa
0.286639	5.01551	0.0719761	0.894114	Wdr43
1.16202	-0.605492	0.0720757	0.894252	Cps1
-0.351276	4.34916	0.072144	0.894252	Usp30
0.541663	4.4595	0.0721462	0.894252	4632427E13Rik
-0.578671	3.78514	0.0723191	0.895738	Plxnb3
-0.702011	1.91274	0.072479	0.896211	Dleu7
0.325859	4.49165	0.0724838	0.896211	Ifngr1
-0.327447	4.70327	0.072588	0.896211	Ago1
0.334931	4.04953	0.0726214	0.896211	Gm7964
-0.536738	4.73594	0.0726227	0.896211	Dclk3
0.606648	1.2053	0.0729655	0.898443	Gm17066
-0.253765	4.94217	0.0729987	0.898443	Stk16
-0.301915	6.94863	0.0731519	0.898443	Sez6l2
0.668653	0.831637	0.0731692	0.898443	Fblim1
-0.814664	-0.434837	0.0732728	0.898443	Gipr
-0.452562	3.49887	0.0732877	0.898443	Myo1d
-0.270855	5.25784	0.0732899	0.898443	Zfp771
-0.416278	3.05656	0.0733611	0.898443	Med11
0.267231	6.93331	0.073379	0.898443	Ubap2l
-0.519004	2.49809	0.0733858	0.898443	Stc1
2.46664	1.98072	0.0734117	0.898443	Slc6a2
-0.42835	2.53382	0.0734422	0.898443	Nt5e
0.398789	2.72141	0.073838	0.901795	Il6ra
0.599164	1.58487	0.0738636	0.901795	Acad12
-0.414006	4.64768	0.0738765	0.901795	Dnaja4
1.34417	-0.55773	0.0739868	0.90227	Gm38263
-0.86348	-0.195652	0.0740223	0.90227	2310074N15Rik
-0.900819	-0.103373	0.0741274	0.902863	Cldn14
-0.450028	2.86651	0.0741779	0.902863	Tada2b
0.3102	4.55805	0.0744436	0.905445	Bcar3
-0.758562	0.14626	0.0745578	0.905491	Gm37885
0.961395	1.1971	0.0745591	0.905491	Gm43112
0.503569	1.2725	0.0746083	0.905491	Gm26703
-0.263588	5.18526	0.0747965	0.906798	Rai1
0.564079	3.11419	0.0748295	0.906798	Aif1
0.459736	3.54797	0.0748772	0.906798	Arhgap24
0.596628	1.36092	0.0749412	0.906922	Rbm20
-0.295591	6.75044	0.0751836	0.908749	Rps27a
-0.392812	4.41705	0.0751998	0.908749	Ppp2r5a
-0.604789	6.06283	0.0755549	0.91181	Akap5
-0.892537	-0.423004	0.0755611	0.91181	Dnah7c
0.89746	-0.100062	0.0757165	0.912824	Gm11100
0.353449	4.24404	0.0757533	0.912824	Elp4
0.277286	6.2493	0.0759274	0.91427	Relch
-0.346079	4.74365	0.0760486	0.914511	Ctcf
0.31425	4.30878	0.0760557	0.914511	Tmem243
0.336702	5.94562	0.0762273	0.915133	Ctso
0.337249	4.49384	0.0762572	0.915133	Mynn
-0.319315	4.69151	0.0763623	0.915133	Yy1
0.586365	0.792816	0.076398	0.915133	Syk
-0.482564	4.46355	0.0764673	0.915133	Sema6b
-0.797366	2.52411	0.0764756	0.915133	Zfp831
0.371565	4.30963	0.0764869	0.915133	Lamb2
-0.554021	1.37281	0.076808	0.918323	0610009L18Rik
0.588789	1.6084	0.0769546	0.919114	H2-Aa
0.587472	0.924952	0.0769876	0.919114	Chtf18
0.66468	3.07888	0.0770627	0.919114	A530041M06Rik
0.328423	3.92132	0.0770919	0.919114	Ndor1
0.361852	3.10899	0.0772383	0.919786	Frmd3
0.366087	4.79348	0.0772572	0.919786	Man2b2
-0.367563	5.97696	0.0774048	0.920863	Spred1
0.266027	5.62817	0.0774867	0.920863	Errfi1
-0.370477	7.34056	0.07753	0.920863	Mfge8
-0.464751	3.21094	0.0775804	0.920863	Sox2
0.731004	0.0623587	0.0776428	0.920863	Gm38319
0.56976	1.40288	0.077675	0.920863	Dsn1
0.244578	6.24471	0.0778296	0.922048	Phf20l1
0.473508	2.67817	0.0779785	0.923165	Aldh3b1
0.343195	3.57201	0.0781256	0.924258	Polk
0.273178	5.49951	0.0782332	0.92452	Tars
-0.253378	6.97201	0.0782814	0.92452	Dnaja2
-0.463968	4.14386	0.0783286	0.92452	Cop1
-0.415983	3.22841	0.0784209	0.92452	Tspan33
-0.803029	0.844123	0.0784923	0.92452	Mid1-ps1
0.383653	3.71812	0.0785642	0.92452	Rrp8
0.440018	3.28044	0.0786027	0.92452	Trp53inp1
1.00944	-0.413307	0.0786921	0.92452	Naip2
-0.313023	6.1957	0.078819	0.92452	Rps24
-0.336569	3.55246	0.078917	0.92452	Mknk2
-0.247495	6.43047	0.0789623	0.92452	Btf3
-0.742617	1.33649	0.078976	0.92452	Pgam2
-0.45575	3.18913	0.0789773	0.92452	Xrcc3
-0.243238	5.91306	0.0789777	0.92452	Cops9
0.734731	1.26653	0.0790311	0.92452	Tmem37
0.462996	5.4488	0.0790587	0.92452	Bcl6
0.343107	3.32075	0.0792217	0.92452	1700017B05Rik
0.909158	0.349083	0.0792221	0.92452	Steap4
0.570142	2.89668	0.079246	0.92452	Hfe
-0.380875	4.85086	0.0793644	0.92452	Rnf103
-0.430045	2.28147	0.0794143	0.92452	Klhdc7a
-0.643083	2.97139	0.0795314	0.92452	Arhgap6
-0.496883	4.23193	0.0795377	0.92452	Cacng7
0.260452	5.56269	0.0799438	0.92452	Xpot
0.544101	5.09731	0.0801076	0.92452	Cntnap4
1.09781	0.498765	0.0801393	0.92452	Gm37788
-0.238385	6.47455	0.0801743	0.92452	Ubl5
0.824137	-0.17015	0.0803026	0.92452	Gm6397
-0.431447	3.51298	0.080386	0.92452	Sertad1
0.412492	3.06564	0.080486	0.92452	Ube2l6
0.979525	0.101445	0.0804873	0.92452	Gm43312
-0.250316	5.30811	0.0805585	0.92452	Scand1
0.316982	4.42907	0.0805939	0.92452	Ramp3
0.285073	4.85781	0.0806043	0.92452	Adcy8
-0.425278	5.60172	0.0806673	0.92452	Dgat2
-0.240297	5.59389	0.0806833	0.92452	Manf
-0.383241	4.73404	0.0806849	0.92452	Lgi2
0.254816	5.09799	0.0808163	0.92452	Gm2000
0.329841	3.73893	0.0808583	0.92452	Lpcat2
-0.410684	3.39003	0.0809102	0.92452	Cgref1
-0.470752	2.41882	0.0809312	0.92452	Ccdc112
-0.303591	5.81769	0.0809466	0.92452	Tmem178b
-0.337636	6.10478	0.0810127	0.92452	Tmcc2
-0.401107	3.53463	0.0810146	0.92452	Klhl29
0.6604	1.63529	0.0810467	0.92452	P2rx6
-0.348864	2.99383	0.0810717	0.92452	Psmg4
0.485747	4.68146	0.0811064	0.92452	Crhr1
-0.31989	5.91394	0.0811353	0.92452	Sqle
0.299996	4.71827	0.0811637	0.92452	Arvcf
0.822195	0.375929	0.0811639	0.92452	Gm27022
-0.486134	5.2191	0.0811807	0.92452	Lin7b
-0.251731	5.73454	0.0812023	0.92452	Tomm22
-0.294806	6.04174	0.0812189	0.92452	Pcdh17
-0.291075	5.86312	0.0812535	0.92452	Zmat3
-0.372744	4.28708	0.0814127	0.92452	Abhd17b
-0.277304	6.1384	0.081466	0.92452	Cyp51
-0.403104	4.53596	0.0814696	0.92452	9930021J03Rik
-0.378159	4.103	0.0814899	0.92452	Diaph2
-0.50456	1.64722	0.081636	0.92452	Gm10767
-0.312571	3.62553	0.081638	0.92452	Trim13
-0.456823	2.47054	0.081704	0.92452	Gm19531
1.00219	-0.804794	0.0817212	0.92452	Gm49089
-0.312526	5.17837	0.081746	0.92452	Otud5
-0.41584	6.26161	0.0817876	0.92452	Ppp1cc
0.393194	8.03603	0.0818369	0.92452	Sdc4
0.252245	6.50499	0.0818729	0.92452	Tox4
0.681153	0.765577	0.0818946	0.92452	Creb3l1
0.638529	0.987966	0.0819085	0.92452	Apbb1ip
0.523722	2.24741	0.0820522	0.92452	Gm47588
0.295012	5.32448	0.082078	0.92452	Gm3764
0.364275	5.20817	0.0821043	0.92452	Btbd11
0.34033	4.83005	0.082142	0.92452	Lgals8
-0.292716	4.22588	0.0821455	0.92452	Mrpl52
-0.360412	4.66934	0.0823668	0.926394	N4bp1
-0.394629	3.72864	0.0824244	0.926424	Zfp804a
0.551606	1.26504	0.0825135	0.926809	Mc5r
-0.240053	5.75951	0.0826258	0.927006	Mrpl20
0.306212	5.4184	0.0827161	0.927006	Prpf39
-0.2972	5.87458	0.0827488	0.927006	Slc25a14
-0.653799	1.01741	0.0827903	0.927006	A330015K06Rik
-0.619741	3.56216	0.0828181	0.927006	Erf
-0.235965	5.45759	0.0829526	0.927006	Snrpd1
-0.728423	5.63064	0.0830471	0.927006	Crym
-0.599243	0.989709	0.0831766	0.927006	Musk
0.721984	0.0851906	0.0831974	0.927006	Gm17597
-0.393345	3.92005	0.0832045	0.927006	Rbm15b
-0.973894	-0.345466	0.083411	0.927006	Gm38413
0.560005	3.54753	0.0834539	0.927006	Fbln5
-0.920919	3.49764	0.08348	0.927006	Klk6
0.48329	2.38525	0.0835442	0.927006	Lama4
-0.387906	4.43482	0.0835804	0.927006	Nectin1
0.28039	5.76008	0.0836165	0.927006	Sgms1
-0.297313	4.76803	0.0837037	0.927006	Ldb1
-0.305655	7.04529	0.0837353	0.927006	Rian
-0.431807	3.58067	0.083756	0.927006	Lrrc4b
0.302134	6.5307	0.0837691	0.927006	Slc7a8
0.268734	5.23399	0.08381	0.927006	Vars
-0.281715	4.99789	0.083849	0.927006	Rnd2
-0.714936	1.67374	0.0838974	0.927006	CAAA01066123.1
0.416091	3.58361	0.0839044	0.927006	Sardh
-0.297739	5.56379	0.0839348	0.927006	Ric8b
0.755856	0.652013	0.0839683	0.927006	Tcim
-0.358429	3.53518	0.0840137	0.927006	Papss2
0.442489	2.84284	0.0841112	0.927135	Abi3
0.287122	4.01132	0.0841352	0.927135	H2-T22
-0.32238	3.99338	0.0842608	0.927425	Ckap4
0.291415	6.01061	0.0842714	0.927425	Adgrg1
0.836671	1.16892	0.0843572	0.927764	Ccdc114
-0.530821	4.00044	0.0845004	0.928295	D430019H16Rik
-0.264522	13.319	0.0845507	0.928295	mt-Atp6
-0.413958	5.81445	0.0845704	0.928295	Sh2d5
-0.278827	5.56299	0.0847727	0.929268	Rpl12
0.298791	3.90514	0.0849239	0.929268	Ssh3
-0.272229	5.35979	0.0849307	0.929268	Naa38
0.816612	0.437789	0.085003	0.929268	S100a4
0.429121	3.93063	0.0850768	0.929268	Gadd45a
0.307237	4.41427	0.0851413	0.929268	Suclg2
0.392746	3.41536	0.0851693	0.929268	Itgam
1.31671	0.233579	0.0852084	0.929268	Dnajb13
0.489676	2.77012	0.0852485	0.929268	Parp4
0.685045	0.258369	0.0852515	0.929268	Gm26890
0.608562	1.96698	0.0852857	0.929268	Tyms
-0.729152	-0.117165	0.0853196	0.929268	4930590J08Rik
0.334025	4.26208	0.0854922	0.930547	Rhoc
0.450384	2.45608	0.085591	0.931023	Cd33
0.437066	1.67514	0.0857854	0.932536	Lrrk1
0.249416	5.82914	0.0858521	0.932661	Stx5a
0.51632	1.53216	0.0859591	0.933138	Tmem252
0.493619	3.62301	0.0860532	0.933138	Plin2
0.27814	6.19716	0.0860618	0.933138	Strip1
0.335727	4.91747	0.0862191	0.934243	Sgpl1
-0.395117	6.37172	0.0862934	0.934448	Pitpna
-0.289925	5.02617	0.0863765	0.934509	Stard4
-0.512134	3.5621	0.0864497	0.934509	Slc8a2
0.671598	1.39773	0.0865059	0.934509	Scp2-ps2
0.77173	1.75929	0.0865204	0.934509	Gm44829
-0.453696	3.7195	0.086713	0.935982	Gm10699
0.536964	1.18356	0.0867868	0.935982	Cdc45
0.523522	2.26252	0.0868231	0.935982	Gm20342
0.551549	0.788564	0.0869651	0.936914	Rsad2
-0.718771	0.00262325	0.0871339	0.937988	Gm13414
-0.47002	4.75089	0.0872249	0.937988	Tmem63a
-1.04115	0.263064	0.0872541	0.937988	Gm21698
-0.595255	2.55263	0.0873018	0.937988	Pcolce2
-0.79185	2.79782	0.0873529	0.937988	Gm21093
0.402461	3.27877	0.0874181	0.937988	Zfp189
0.339973	4.20883	0.087484	0.937988	Serpinh1
0.275886	4.59901	0.0875093	0.937988	Zfp414
0.860709	3.5573	0.0877306	0.938401	Gm42946
0.437188	9.42556	0.0877429	0.938401	Slc1a3
0.857822	0.186566	0.0878163	0.938401	Gm9821
0.444465	2.99244	0.0878503	0.938401	Fkbp10
1.30173	-0.825795	0.087864	0.938401	Gm8855
-0.341712	5.34945	0.0878813	0.938401	Ttl
-0.484237	3.26015	0.0879897	0.938965	Brsk1
-0.368697	3.99865	0.0881261	0.939486	Pigz
-0.276165	5.88584	0.0882464	0.939486	Rgs17
0.557468	1.08245	0.0883155	0.939486	1700012D14Rik
-0.231502	5.42824	0.0883248	0.939486	Srp19
-0.266637	4.39583	0.0883562	0.939486	Pin4
-0.358532	3.50429	0.088448	0.939486	Glra2
0.761815	0.327662	0.088529	0.939486	Gm44152
-0.490512	5.14902	0.0885294	0.939486	Hapln2
0.371491	2.6344	0.0885394	0.939486	4930431P19Rik
0.69901	2.10777	0.0885966	0.939502	Gm46432
-0.436814	3.19058	0.0887264	0.939927	Ctdnep1
-0.239685	6.46649	0.0889134	0.939927	Ndufs6
0.678071	2.02297	0.0890278	0.939927	Pm20d1
0.932495	-0.528552	0.0891736	0.939927	Gm48562
0.339498	3.93531	0.0892537	0.939927	Adra1a
-0.466783	5.74412	0.089309	0.939927	Git1
0.962845	-0.207025	0.0893425	0.939927	Zfp992
-0.419785	6.46556	0.0894013	0.939927	Rock2
0.511147	1.30969	0.0894028	0.939927	Pcsk4
0.894249	-0.304966	0.0894169	0.939927	Gm6395
0.30358	4.00981	0.0894761	0.939927	Nfrkb
-0.836788	0.352355	0.0895417	0.939927	Foxo6
0.279719	4.30891	0.0896281	0.939927	Rgl2
0.245133	5.14494	0.0896699	0.939927	Thoc1
0.546545	3.141	0.0896766	0.939927	Gm49396
0.507352	1.56548	0.089699	0.939927	Cdk2
-0.281497	6.41116	0.0898313	0.939927	Cyld
0.77083	0.178744	0.089842	0.939927	Rpl28-ps1
0.376201	2.61924	0.0898481	0.939927	Rcsd1
0.968418	2.06874	0.0898943	0.939927	Calca
-0.367542	4.80258	0.0899122	0.939927	Frmd8
0.333837	8.79055	0.0900126	0.939927	Clstn3
0.727438	1.14742	0.0901054	0.939927	Ppm1j
0.810059	-0.64742	0.0901531	0.939927	Tlr9
-0.389054	6.83208	0.0901644	0.939927	Jcad
0.974456	-0.302377	0.0902022	0.939927	Gm43871
2.51473	0.403695	0.0902163	0.939927	Fam205a2
2.51473	0.403695	0.0902163	0.939927	Fam205a3
-0.404911	4.21997	0.0902512	0.939927	Slit3
-0.327931	5.09414	0.090312	0.939979	Ccng2
0.27989	6.31989	0.0904383	0.940647	Cse1l
-0.242086	6.00994	0.0904875	0.940647	Map6d1
-0.240472	7.64568	0.0906018	0.941255	Uqcrh
1.11672	-0.344619	0.0908582	0.943338	Rapgef4os2
0.667413	0.602273	0.0909414	0.943622	Fbxo5
0.299135	3.72506	0.0910912	0.944552	1810026B05Rik
0.482365	2.65666	0.0911869	0.944552	Col16a1
-0.680758	0.353242	0.0911989	0.944552	Gm31024
-0.341543	6.45249	0.0912734	0.944744	C2cd2l
0.73134	-0.0498019	0.091392	0.944785	Wdr62
-0.31496	4.91209	0.0914673	0.944785	Wdr82
0.947134	-0.38758	0.0914951	0.944785	Gm4951
-0.314362	6.14842	0.0915012	0.944785	Tceal6
-0.29371	5.74915	0.0915769	0.944988	Msl1
0.992791	2.62586	0.0918175	0.946893	Ebf2
0.760279	-0.239416	0.0920773	0.947968	Gm26664
0.284465	4.53712	0.0920942	0.947968	Hes6
-0.340403	4.28426	0.0921125	0.947968	Egln1
0.522936	9.79219	0.0921464	0.947968	Trf
-0.398811	4.24489	0.0923696	0.949034	Panx2
0.908398	-0.396702	0.0923848	0.949034	Wnt9b
1.17286	0.612538	0.0924671	0.949034	Scgn
0.280218	6.69652	0.0925176	0.949034	Slc27a1
-0.339265	2.83867	0.0925417	0.949034	Hilpda
-0.522194	1.99185	0.0926218	0.949034	Prob1
0.748699	-0.326396	0.0926606	0.949034	Pheta2
-0.33932	3.57287	0.0926997	0.949034	Fam78b
0.261721	5.29661	0.0928569	0.94968	Mta2
0.756216	5.80603	0.0928753	0.94968	Fabp7
-0.946218	-0.142836	0.0929512	0.949727	Gm28551
-0.355157	8.03074	0.0930759	0.949727	Atp2a2
-0.230531	6.68677	0.093188	0.949727	Dad1
-0.514912	2.32326	0.093199	0.949727	Crispld1
-0.244284	6.55509	0.0931996	0.949727	Pdpk1
0.69641	0.0617826	0.0932718	0.949727	Elf4
-0.508541	4.16321	0.0932738	0.949727	Garem1
0.674136	0.338107	0.0933757	0.950192	Hfm1
0.309135	6.01095	0.0936535	0.951763	Sf3b4
0.554443	3.58991	0.0937495	0.951763	Gm43696
0.487291	2.28943	0.0937541	0.951763	Col12a1
0.758964	-0.104307	0.0937556	0.951763	Nrg4
0.237401	5.99568	0.0939165	0.952749	Mau2
0.474774	4.0348	0.0939656	0.952749	Serpinf1
-0.234056	7.74149	0.0940967	0.953506	Myl6
-0.556255	0.71623	0.0941802	0.953509	A230065N10Rik
-0.303978	4.15306	0.09421	0.953509	Zfp740
0.400552	4.52257	0.0944615	0.953626	Cpq
-0.364419	4.40788	0.0944899	0.953626	Rundc3b
-0.390466	3.30683	0.0944909	0.953626	Fndc3b
0.323857	3.93371	0.0945268	0.953626	Gm2423
0.750302	-0.326313	0.0946914	0.953626	AA467197
0.322279	7.38531	0.0947218	0.953626	Slc4a10
-0.329456	7.43169	0.0947878	0.953626	Myt1l
0.429525	1.99502	0.0948204	0.953626	H2-M3
0.430601	3.04211	0.0949143	0.953626	P2rx7
-0.264446	6.68919	0.0949266	0.953626	Aff4
-0.378334	4.47344	0.0949667	0.953626	Slc6a8
0.305851	7.50837	0.094985	0.953626	Tmem47
0.79517	1.33351	0.0950944	0.953626	Gm4459
0.515301	1.77258	0.0951285	0.953626	Gm42659
0.258656	5.70886	0.0951796	0.953626	Ccnt2
0.446731	2.18307	0.0952246	0.953626	Fadd
-0.402679	3.11559	0.0952586	0.953626	Ryr1
-0.256641	5.12909	0.0953467	0.953626	Rbm27
-0.341952	3.6918	0.0953913	0.953626	Dok4
0.608415	1.963	0.095426	0.953626	Sinhcaf
0.786789	-0.515742	0.0955751	0.953626	Isg20
0.553706	5.64605	0.0956384	0.953626	Itih3
-0.672815	0.129718	0.0956705	0.953626	Syne3
0.331294	3.20552	0.0957099	0.953626	Zfp933
0.36231	2.77334	0.0957112	0.953626	Ddx31
0.510653	2.47113	0.0957449	0.953626	Spi1
-0.328031	4.70792	0.0957467	0.953626	Cdc42ep3
1.10453	0.583745	0.0958387	0.953979	Gm43880
0.519691	2.77918	0.0959774	0.954385	Nrros
-0.285516	4.6879	0.0959925	0.954385	Rpl39
-0.67627	0.734867	0.0960683	0.954577	Prr7
-0.257722	8.05937	0.0962203	0.954782	Rpl13
0.416366	2.8787	0.0963625	0.954782	Gm42735
1.07549	-0.148475	0.0963856	0.954782	Rd3l
-0.298326	4.16564	0.0964149	0.954782	Fuom
-1.39234	0.158847	0.0964208	0.954782	C130060K24Rik
0.679061	0.0490056	0.0964284	0.954782	Gm15927
-0.304288	3.85528	0.0965034	0.954965	Zfp81
0.50761	3.62973	0.0967214	0.956562	Mir99ahg
-0.504019	4.40115	0.0969421	0.958183	Stum
0.898523	-0.852646	0.0971964	0.959775	Gm13369
-0.494039	1.5784	0.0972169	0.959775	Vmn2r57
0.277502	5.19704	0.0973883	0.960906	Mamld1
0.30665	4.51258	0.0975034	0.961349	Pcdhga12
-0.412596	2.45726	0.0975471	0.961349	D430036J16Rik
0.423575	3.49398	0.0978248	0.963241	Inpp5d
-0.532895	2.06304	0.0979045	0.963241	Arg2
-0.245807	4.43077	0.0979103	0.963241	Tmem101
-0.229032	6.16039	0.0980042	0.963603	Rpl28
1.05025	-0.714227	0.0980965	0.96395	Vmn2r29
-0.320708	4.95148	0.0982197	0.964598	Tle4
-0.353258	4.19206	0.0983164	0.964986	Cdk13
-0.880727	-0.584008	0.0985148	0.966281	Gm29543
0.278192	6.09053	0.0985628	0.966281	Chka
0.434054	3.98582	0.0987214	0.96682	Mdk
0.356573	3.84222	0.098798	0.96682	Gpr137b
0.771704	-0.154442	0.0988693	0.96682	AC154652.2
0.249383	5.57406	0.0989174	0.96682	Arih2
0.609999	1.27971	0.0989578	0.96682	Iigp1
-0.414042	2.90016	0.0990189	0.96682	Kctd2
-0.410991	2.52439	0.0990699	0.96682	Cdr2
0.575721	1.26137	0.0991046	0.96682	Ctf1
-0.446644	5.3423	0.0991899	0.96682	Lmo7
-0.376943	5.79617	0.0991904	0.96682	Tnks2
0.472875	1.65574	0.099399	0.967774	Map3k19
-0.286493	6.22786	0.0994029	0.967774	D17Wsu92e
0.725526	0.572415	0.0997633	0.970723	Gm49405
-0.62679	1.09753	0.0998931	0.971426	Gm49731
0.236655	4.82758	0.0999579	0.971497	Cttnbp2nl
-0.339066	3.87094	0.100026	0.971594	Rasgrp3
-0.534304	4.96039	0.100099	0.971738	Rab40b
-0.253843	7.31881	0.100213	0.971738	Rps2
-0.502505	1.34357	0.100323	0.971738	Pdzd4
-0.242443	5.60734	0.100344	0.971738	Ppp1r13b
-0.350208	6.02423	0.10035	0.971738	B4galt6
-0.238514	4.91955	0.100386	0.971738	9130401M01Rik
0.740062	-0.474624	0.100539	0.972267	Exo1
-0.434965	2.60159	0.100555	0.972267	Gm28875
-0.344574	4.74807	0.100621	0.972344	Hnrnpul2
0.389683	4.25865	0.100859	0.974088	Slc7a5
0.503769	2.94037	0.101082	0.975436	Parp12
-0.245615	5.60728	0.101161	0.975436	Orai2
0.270311	5.18033	0.101172	0.975436	Man2c1
1.02706	-0.503026	0.101399	0.977067	Cd300lf
0.892831	2.57524	0.10158	0.978255	Thbs4
-0.244546	4.50129	0.101699	0.978592	Abl1
-0.247795	6.72178	0.101731	0.978592	Atp5e
0.273658	7.36267	0.101822	0.978658	Srsf2
-0.259409	7.60025	0.101885	0.978658	Gabbr1
-0.242113	5.44844	0.101912	0.978658	Slirp
-0.431361	2.99985	0.102213	0.980773	Rbm12b1
-0.377701	3.61314	0.102276	0.980773	Pwwp2a
0.344822	3.03648	0.102377	0.980773	Adora2b
0.362348	4.47941	0.102392	0.980773	Plcd4
0.642906	1.39498	0.102451	0.980773	Stat5a
-0.90281	0.0470909	0.102481	0.980773	Wnt1
-0.450923	7.63311	0.102727	0.981015	Mag
0.95779	-0.537172	0.102901	0.981015	AC138228.3
0.614976	1.40037	0.102924	0.981015	Inca1
-0.340891	4.33144	0.102938	0.981015	Zfp318
0.448627	2.6812	0.102945	0.981015	Ptges
0.306881	4.50292	0.102945	0.981015	Irf3
0.40013	2.44921	0.103004	0.981015	Tacc3
0.962315	2.66726	0.103007	0.981015	Serpinb1b
0.337284	6.46386	0.103063	0.981015	Rida
0.312284	3.85982	0.103166	0.981015	Riok1
0.443711	4.38455	0.103196	0.981015	Ftx
0.570019	0.390919	0.103204	0.981015	9430060I03Rik
0.72234	0.840563	0.103688	0.983332	Gm16523
-0.400174	2.51478	0.104068	0.983332	Col11a2
0.996213	0.823376	0.104091	0.983332	Acss3
-0.358027	4.46427	0.104103	0.983332	Arhgef28
0.580118	1.63812	0.104155	0.983332	Tnfaip8l2
-0.312865	6.52609	0.104166	0.983332	Fdft1
-0.235963	12.4679	0.104201	0.983332	mt-Co1
0.288313	3.49401	0.104236	0.983332	Bclaf3
-0.238426	6.61948	0.104311	0.983332	Rps11
-0.390011	2.74238	0.104319	0.983332	2310009B15Rik
0.91759	0.730331	0.104368	0.983332	Ppp1r36
0.241696	5.31923	0.104465	0.983332	Mir124-2hg
0.353396	3.30952	0.10448	0.983332	5031434O11Rik
0.288023	4.93472	0.104541	0.983332	Smpd4
-0.799799	3.41478	0.104544	0.983332	Pou3f1
0.363441	5.80118	0.104554	0.983332	AW549877
0.865398	-0.536907	0.104565	0.983332	Gm49260
-1.86411	0.466597	0.104574	0.983332	Gm13502
-0.240934	7.1702	0.104603	0.983332	Elob
0.47931	2.80662	0.104708	0.983332	Gm5089
-0.545145	0.408666	0.104794	0.983332	AW822252
1.01651	-0.728939	0.104814	0.983332	Tlcd2
0.282328	4.18779	0.104861	0.983332	St6gal1
-0.239872	6.77963	0.10489	0.983332	Ndufc1
0.245745	6.08884	0.104903	0.983332	Brd8
0.312238	5.08102	0.105086	0.984495	Arhgef26
-0.398968	2.37458	0.105252	0.985125	Scrt2
0.493522	5.19381	0.105308	0.985125	Maml2
-0.345548	4.76381	0.105328	0.985125	Tpd52l1
-0.6187	3.54602	0.105516	0.985128	Kcnj12
0.276375	3.87102	0.105532	0.985128	Letm2
-0.318557	5.28577	0.105541	0.985128	Mgat3
0.263584	6.47264	0.105587	0.985128	Serp1
-0.270675	6.01567	0.105673	0.985128	Neurl1a
-0.472589	1.29492	0.10571	0.985128	Foxo4
1.00523	-0.424055	0.10576	0.985128	Gm48239
-0.335274	3.88746	0.105829	0.985128	Zfp236
-0.498995	1.94526	0.106011	0.985128	Ppard
-0.429767	3.63316	0.106146	0.985128	2210418O10Rik
-0.282093	6.97675	0.106163	0.985128	Ctbp1
1.0096	4.18128	0.10617	0.985128	Gm45183
-0.31228	4.79252	0.106259	0.985128	Tmem8b
-0.361816	4.26495	0.106305	0.985128	Ythdf1
0.253367	5.64746	0.10638	0.985128	Clpx
0.467922	2.25985	0.106497	0.985128	Crispld2
-0.509136	1.98549	0.106504	0.985128	Ano8
0.920602	4.5236	0.106546	0.985128	Gm42899
0.607731	2.06156	0.106558	0.985128	Col11a1
0.392513	6.68775	0.106581	0.985128	Cd63
0.257008	6.80672	0.106624	0.985128	Adk
0.598871	0.373445	0.106671	0.985128	1700028E10Rik
0.504292	1.62676	0.106682	0.985128	Zfp991
-0.608261	0.993869	0.106765	0.985128	Gm45819
0.371086	2.86613	0.106814	0.985128	Galns
-0.931578	-0.096744	0.106846	0.985128	C030018K13Rik
-0.246262	7.43187	0.106927	0.985343	Pafah1b1
0.618831	1.47031	0.106987	0.985356	Gm16499
0.509205	1.59633	0.107185	0.985643	Pqlc3
-0.385559	6.52761	0.107202	0.985643	Jph4
0.363111	2.90423	0.107331	0.985643	Hps1
0.266102	4.77524	0.107394	0.985643	Vps37c
-0.403048	5.73173	0.107457	0.985643	Rundc3a
-0.450409	2.46028	0.107518	0.985643	Fam198b
0.512076	0.93237	0.107539	0.985643	Lacc1
-0.461223	3.47938	0.107669	0.985643	Htr1b
-0.229181	6.40171	0.10774	0.985643	Mien1
-0.290003	4.79932	0.107762	0.985643	Cadm4
1.05335	0.336499	0.107796	0.985643	B230112I24Rik
0.626208	2.06383	0.107851	0.985643	Car13
-0.269015	7.94265	0.107884	0.985643	Epb41l1
-0.400698	3.30691	0.10789	0.985643	Spata13
-0.242924	7.25217	0.10802	0.985643	Atp5j2
0.538771	0.805164	0.108037	0.985643	Gm15427
0.516013	6.41161	0.108044	0.985643	9330162G02Rik
-0.427671	2.5651	0.10808	0.985643	Tacr1
-0.247204	7.36001	0.108128	0.985643	Mt3
-0.325104	4.93038	0.108296	0.985717	Ttbk1
0.774268	-0.0434893	0.108347	0.985717	A430110C17Rik
-0.464814	2.01633	0.10835	0.985717	Tmem28
0.587333	0.261832	0.108465	0.985717	Dlec1
-0.305805	6.7835	0.108473	0.985717	Ncor1
0.402938	2.14337	0.108611	0.985717	Evc
-0.548486	2.19588	0.108649	0.985717	Crybb1
0.263728	5.41234	0.108761	0.985717	Il1rap
0.249483	5.1124	0.108765	0.985717	Cdk5rap3
-0.653457	6.89965	0.108797	0.985717	Ddn
0.305879	3.38815	0.108851	0.985717	Tmem241
-0.465153	2.06109	0.108921	0.985717	Sirt1
0.682791	0.403019	0.108939	0.985717	Gm43766
-0.249102	5.4304	0.109006	0.985717	Wdr83os
0.284326	4.25643	0.109027	0.985717	Rps6kb2
-0.603847	0.90537	0.10907	0.985717	Foxc1
-0.724201	0.232038	0.109158	0.985981	A230087F16Rik
0.329665	3.46413	0.109485	0.986453	Hps4
0.290388	3.8609	0.109544	0.986453	Cp
0.373286	5.69316	0.10961	0.986453	Fxyd1
-0.271867	5.62164	0.10962	0.986453	Ubr3
-0.254138	5.69062	0.109621	0.986453	Mrps21
-0.358329	5.32245	0.10973	0.986453	Atxn7l3
-0.226007	6.62992	0.109784	0.986453	Rabep1
0.506692	1.5708	0.109792	0.986453	Znf41-ps
0.722465	0.581008	0.109825	0.986453	Cybrd1
-0.457791	2.88234	0.109845	0.986453	Grem2
0.425098	2.17058	0.109853	0.986453	Nfatc1
-0.267193	7.74531	0.110143	0.988533	Rpl41
0.316123	3.15965	0.110478	0.99069	Chd1l
-0.300719	3.86989	0.11063	0.99069	Dcp2
-0.308275	4.27699	0.110649	0.99069	Igsf11
-0.255386	4.36222	0.11067	0.99069	Ing1
-0.321432	7.64361	0.11073	0.99069	Dbndd2
0.237813	7.36919	0.110854	0.99069	Igsf9b
0.331516	4.66169	0.110925	0.99069	Mir9-3hg
0.314809	4.434	0.111025	0.99069	Ptbp1
0.272917	4.27038	0.11106	0.99069	Rela
-0.457751	4.62419	0.111063	0.99069	Adamts4
-0.395774	3.29429	0.11107	0.99069	Gm10401
0.365961	4.56987	0.111276	0.99069	Spaca6
-0.29965	4.06572	0.111365	0.99069	Polr2i
0.227929	6.636	0.111369	0.99069	Gpcpd1
-0.22552	5.79541	0.11137	0.99069	Trappc2l
0.414039	2.93109	0.111478	0.99069	Hyal1
0.356247	3.67823	0.111502	0.99069	Csf1
-0.401677	4.52793	0.1116	0.99069	Arsg
0.298883	4.50383	0.111627	0.99069	Nfe2l2
-0.467188	3.25549	0.111745	0.99069	Ttll11
0.479859	4.79118	0.111786	0.99069	Boc
0.267612	6.20681	0.111925	0.99069	Usp8
-0.377069	2.79398	0.111932	0.99069	Utp14b
0.51675	0.67999	0.111976	0.99069	9430065F17Rik
-0.360349	3.13737	0.111996	0.99069	Kcnn1
0.540177	1.6626	0.111997	0.99069	Glis3
0.222508	6.79632	0.11201	0.99069	Coro1c
0.336066	5.25289	0.112033	0.99069	Slc9a8
0.400491	4.76279	0.112109	0.99069	Bmp1
-0.394527	2.50153	0.112183	0.99069	Zbed5
0.656933	0.880336	0.112202	0.99069	Gm3448
0.852009	-0.259486	0.112439	0.992084	Gm43953
-0.493044	3.67315	0.112552	0.992084	Gsk3a
-0.671883	1.00952	0.11258	0.992084	Ttc25
0.339137	4.28989	0.112595	0.992084	Skap2
-0.433361	3.23137	0.112845	0.993577	Unc119
-0.220607	5.42062	0.112882	0.993577	Mrps36
-0.284092	6.14849	0.113034	0.994393	Cdh13
0.225953	5.85069	0.113093	0.994393	Zfp512
0.536036	2.92878	0.113243	0.994521	Sult1a1
-0.392106	4.99195	0.113283	0.994521	Pdzd2
-0.782112	-0.472697	0.113284	0.994521	Gm37447
-0.364764	2.68978	0.113416	0.995162	Msantd3
1.25834	-0.383555	0.113527	0.995614	Cngb1
-0.303645	3.85625	0.113717	0.995761	Pank1
0.391753	4.55907	0.113733	0.995761	Slc6a20a
0.718787	2.03891	0.113929	0.995761	Gcnt1
0.565196	0.952449	0.113942	0.995761	Hsbp1l1
0.611549	0.657104	0.113986	0.995761	Fam111a
0.289506	6.63401	0.114067	0.995761	Nr1d2
0.602861	0.128195	0.1141	0.995761	P2ry2
0.513866	4.59805	0.114123	0.995761	Lhfpl2
-0.232571	5.25286	0.114132	0.995761	Kpna4
-0.386525	7.54123	0.114295	0.995761	Ppp1r9a
0.518659	0.919519	0.114298	0.995761	Srpx2
0.351565	3.93783	0.114349	0.995761	Abtb2
0.316759	4.31561	0.114476	0.995761	Abcg2
-0.284698	7.75432	0.114501	0.995761	Tmsb10
0.242762	5.43481	0.114516	0.995761	Msh2
-0.207574	6.38833	0.114606	0.995761	Higd2a
-0.435547	4.72546	0.114615	0.995761	Gm14308
-0.701189	5.44636	0.11462	0.995761	Itpka
0.720173	1.35031	0.114664	0.995761	4930509H03Rik
-0.453275	3.9844	0.114756	0.995815	Car14
0.279686	5.15804	0.114788	0.995815	Tubgcp2
0.516289	3.91836	0.115035	0.997443	Gm14434
-0.216224	5.70489	0.115207	0.998421	Rex1bd
0.287218	3.8712	0.115408	0.999649	Iqce
0.352276	3.96549	0.115515	1	Metap1d
0.971715	-0.0342034	0.115817	1	Gm37011
-0.264809	6.4938	0.115826	1	Ramp1
0.250793	9.50595	0.115864	1	Nap1l5
0.901587	0.689202	0.11602	1	Gm15261
0.615088	0.348846	0.11605	1	Gm45124
-0.358462	5.38686	0.116106	1	Akt3
-0.386713	3.8818	0.116331	1	Pcdha4
-0.632441	3.72829	0.116454	1	Nkx6-2
0.490133	5.01228	0.116675	1	Usp3
0.220428	5.22125	0.116762	1	Top3b
1.01314	1.20614	0.116936	1	C130075A20Rik
-0.791654	5.35061	0.116942	1	Pdyn
-0.367896	6.7768	0.117022	1	Cacna1e
-0.297892	4.56238	0.117029	1	Gm12481
-0.242728	6.21436	0.117069	1	Polr2l
-0.256775	7.35812	0.117074	1	Abhd2
0.874687	0.856585	0.117093	1	Gm43047
0.495411	2.0119	0.117208	1	Amy1
0.357336	3.28287	0.11721	1	Tulp3
0.899874	-0.572685	0.117441	1	Gm43200
0.255356	5.12396	0.117518	1	Selenoo
-0.340957	5.60555	0.117569	1	Pten
0.26096	4.15135	0.117664	1	Mecr
-0.513091	1.42125	0.117954	1	Ppp1r3e
0.657038	0.830773	0.11797	1	Ifi47
0.642204	-0.451521	0.118	1	Gm36445
-0.519025	3.70429	0.118038	1	Ing2
0.277114	3.74036	0.11823	1	Atg16l2
-0.255421	4.40833	0.11824	1	Klhl21
-0.547799	4.04005	0.118249	1	Hs3st4
0.490261	2.25949	0.118269	1	Cpxm1
0.374789	3.11364	0.118337	1	Naglu
0.852507	2.43863	0.118374	1	Arhgef37
0.794679	1.14726	0.118434	1	Shisa3
-0.448798	2.23329	0.118444	1	Ccdc9
-0.346642	5.06602	0.118498	1	Pptc7
0.71554	1.36825	0.118507	1	Tes
-0.474252	0.834646	0.11851	1	Adgrv1
-0.299279	8.0276	0.118571	1	Hsph1
0.643454	0.575455	0.118619	1	Themis2
0.240015	5.02478	0.118626	1	Nol11
0.359373	3.21548	0.118658	1	Gm9747
-0.341533	5.29143	0.118676	1	B3gat1
-0.316275	4.81752	0.118714	1	Fbxo33
-0.297792	6.28543	0.118742	1	Rnf44
0.42371	3.12697	0.118768	1	F2r
0.326891	3.59046	0.11882	1	Ifit2
0.31533	4.11319	0.119149	1	Optn
0.314391	3.20708	0.119195	1	A130010J15Rik
[truncated: 14,883 more rows]

## Sheet: Trem2 KO CPZ vs ctrl
logFC+M44HH1:M145	logCPM	PValue	FDR	gene name
2.30881	4.60541	1.38704e-63	2.26503e-59	Atf5
2.03292	4.70823	3.34156e-60	2.72838e-56	Nupr1
-1.35681	4.5712	2.1954e-22	1.19503e-18	Anln
2.30634	1.5556	1.12287e-17	4.58413e-14	Col5a3
-1.32574	7.11583	4.79395e-16	1.5657e-12	Mal
1.01681	5.29489	3.11742e-13	8.48457e-10	Slc7a11
-1.04333	7.6066	1.10802e-12	2.58484e-09	Cldn11
4.50285	-0.544401	2.372e-12	4.84184e-09	Cst7
-1.0622	5.97259	1.12441e-11	2.04018e-08	Fa2h
-0.880384	5.81963	1.30273e-11	2.12735e-08	Ugt8a
0.887835	4.71626	5.00234e-11	7.4262e-08	Fcrls
2.74424	0.00308998	1.03253e-10	1.4051e-07	Gdf15
0.867219	3.82738	1.22045e-10	1.53307e-07	Fcer1g
1.05317	3.5712	2.28849e-10	2.66936e-07	Cd68
0.85633	4.50985	4.32921e-10	4.5376e-07	Slc7a5
0.961215	4.2834	4.4459e-10	4.5376e-07	Tyrobp
-0.731234	5.99711	1.21963e-09	1.17156e-06	Idi1
-0.859977	10.9777	1.84091e-09	1.67011e-06	Plp1
1.04084	2.65965	2.15362e-09	1.85098e-06	Hpgds
-0.906007	4.54072	2.65285e-09	2.10582e-06	Adamts4
-0.769504	4.60136	2.70803e-09	2.10582e-06	Efhd1
0.812399	6.67884	4.43829e-09	3.29442e-06	Ctss
0.623688	5.19958	4.72424e-09	3.35421e-06	Ddit3
-3.98025	0.374876	6.04937e-09	4.11609e-06	Gm49345
0.810205	3.69806	9.37339e-09	6.1227e-06	Cyba
-0.711402	5.90503	2.30949e-08	1.45054e-05	Lpar1
1.16176	3.16402	3.37557e-08	2.04159e-05	Lag3
-0.964144	4.08284	4.03209e-08	2.35157e-05	Serpinb1a
0.956218	2.64185	4.85602e-08	2.73444e-05	Eif4ebp1
-0.680078	4.71109	8.60683e-08	4.68498e-05	Tmem63a
0.85367	4.37006	1.09062e-07	5.74512e-05	C4b
0.51748	10.0211	1.18241e-07	6.01248e-05	Cst3
0.675107	5.63129	1.24502e-07	6.01248e-05	C1qa
0.692786	5.48907	1.25183e-07	6.01248e-05	2900052N01Rik
3.50868	-0.798752	1.782e-07	8.31428e-05	A930015D03Rik
0.747423	5.72312	2.05957e-07	9.34243e-05	C1qc
1.10569	4.19598	2.72935e-07	0.00012046	Lyz2
-0.644046	5.92233	3.42788e-07	0.000147309	Tppp3
-0.797158	10.3561	7.07898e-07	0.000288999	Mobp
0.706509	5.94385	6.9588e-07	0.000288999	C1qb
0.61231	5.05937	7.60463e-07	0.000302887	Abca1
0.444157	7.59444	1.25782e-06	0.000489051	Slc3a2
0.766981	4.70875	1.44321e-06	0.000548086	Fcgr3
-0.546895	6.15642	1.6244e-06	0.000602873	Gsn
-1.54277	1.01347	1.74154e-06	0.000618247	Gm42756
-0.895148	3.8565	1.71695e-06	0.000618247	Klk6
3.06852	1.92845	2.19506e-06	0.000762667	Gpr151
-0.623644	4.78944	2.47427e-06	0.000824588	Pls1
1.76172	0.617436	2.46708e-06	0.000824588	Cxcl5
-0.55835	6.06486	2.80547e-06	0.000903028	Tspan2
-0.496577	7.18316	2.82023e-06	0.000903028	Ndrg1
-0.481188	6.40633	3.29276e-06	0.00103405	Desi1
-0.430679	6.33587	3.65528e-06	0.00112624	Fdps
-0.934332	4.14976	3.78437e-06	0.00114442	Gjc2
-0.44902	7.54695	5.1122e-06	0.00151786	Hmgcs1
-1.07989	2.11056	5.72705e-06	0.00164075	Nipal4
-0.496862	8.44662	5.65227e-06	0.00164075	Car2
0.553708	5.33664	7.94279e-06	0.0021984	Laptm5
1.80547	-0.178061	7.8223e-06	0.0021984	Cenpp
0.799122	2.65605	8.29185e-06	0.00225677	Osmr
-0.753063	3.49919	9.44378e-06	0.00248737	Rftn1
-0.448634	6.86227	9.4275e-06	0.00248737	Msmo1
-0.972454	2.81313	1.08366e-05	0.00276504	Gm21984
-0.579318	4.25227	1.07478e-05	0.00276504	Padi2
-0.839661	3.28881	1.15299e-05	0.00289666	Prrg1
-0.671445	4.48959	1.63878e-05	0.00405474	Ldlr
-0.7522	4.17556	1.69811e-05	0.00407795	Prr5l
-0.433828	5.52044	1.67588e-05	0.00407795	Arrdc3
-0.416962	6.31751	1.93313e-05	0.00457507	Sc5d
0.423567	5.07241	2.42614e-05	0.00565984	Ptprt
-0.468566	4.63366	2.4676e-05	0.00567548	Arhgef10
-0.67558	4.67415	2.98693e-05	0.00659142	Slc4a2
-0.46871	5.98961	2.92717e-05	0.00659142	Cers2
1.07162	1.68058	2.96478e-05	0.00659142	Gm20634
-1.46962	0.549593	3.57083e-05	0.00777488	A230009B12Rik
-0.469387	5.71505	3.95127e-05	0.00837976	Ccp110
1.09774	3.04544	3.93803e-05	0.00837976	Adnp
0.941478	2.60382	4.00888e-05	0.00839295	Hmox1
-0.830237	4.55724	4.29518e-05	0.00887852	Ppp1r14a
-0.385385	6.0121	4.42756e-05	0.00903776	Cyp51
-0.654763	6.90377	4.54417e-05	0.00916127	Ermn
-0.794206	4.5176	6.24236e-05	0.0124314	Plekhh1
-2.97653	0.0574929	6.78747e-05	0.0131952	Gm13502
-0.391258	5.31364	6.71543e-05	0.0131952	Rcbtb1
-0.409239	6.64352	8.28347e-05	0.015914	Hmgcr
0.818556	5.87018	8.55561e-05	0.0162457	Cdkn1a
-0.592133	4.96218	8.97558e-05	0.0168463	Aspa
-0.545396	8.29647	9.07823e-05	0.0168463	2021-09-04
-0.418521	6.46808	9.89398e-05	0.018125	Lrrn1
0.879216	1.92128	9.98929e-05	0.018125	Trem2
-0.500086	5.78256	0.000101184	0.0181576	Sqle
0.572659	8.41904	0.000108216	0.0190018	Gfap
0.945857	1.51021	0.0001071	0.0190018	C3ar1
1.51601	1.34504	0.000110586	0.0192114	Trib3
-0.799616	2.85156	0.00011391	0.0193765	Wnt3
0.913643	2.7621	0.000113038	0.0193765	Tac2
-0.736868	5.72499	0.000123071	0.020719	Prr18
-0.494387	5.81259	0.000125299	0.0208789	Carhsp1
0.639016	5.77077	0.000137812	0.0227319	Cdk5r2
1.04507	2.11913	0.000140379	0.0229239	Mpeg1
-0.439829	5.24137	0.000142095	0.0229744	Acss2
-1.11132	2.02576	0.000147154	0.0232545	A230001M10Rik
-0.655368	4.33399	0.0001481	0.0232545	Arsg
-0.382768	6.93314	0.000146392	0.0232545	Rnf13
-0.722139	4.25935	0.000149669	0.0232771	Car14
-0.388351	5.40442	0.000151674	0.0233663	Slc44a1
-0.423085	5.23737	0.000154287	0.0235468	Dhcr7
-1.95363	2.37298	0.000159995	0.0237595	Tph2
-0.537251	5.30245	0.000160045	0.0237595	Pmp22
0.431558	4.48291	0.000158864	0.0237595	Cebpg
-0.402364	6.4019	0.000173987	0.0255964	Dixdc1
1.05945	1.28337	0.000175733	0.0256225	Lyl1
-0.41005	4.72745	0.00019602	0.0283275	Plin3
-0.775424	3.57062	0.000209109	0.0299539	Itgb4
1.50071	-0.0514379	0.000217707	0.0309144	Cyb5r2
0.877873	1.64003	0.000224948	0.0316673	Cd84
-0.907579	2.24604	0.000227202	0.0317112	Abca8a
-0.496009	4.42489	0.000229804	0.0318025	Emp2
-0.462528	4.57156	0.000234965	0.0320734	2810468N07Rik
-0.458153	5.32005	0.000235689	0.0320734	Litaf
-0.415507	5.93227	0.000237854	0.0321004	Fgfr2
-0.649357	2.99539	0.000240105	0.0321387	Trim36
0.45166	4.61169	0.00024665	0.0327462	Mgat5b
-0.802411	3.58606	0.000255969	0.0337095	Galnt6
-0.843583	4.93731	0.000269881	0.0350073	Chtf8
-0.620254	12.079	0.000270799	0.0350073	Mbp
-0.509793	6.88963	0.000272255	0.0350073	Ttyh2
-0.594489	2.86275	0.000277412	0.0353917	Sema4c
-0.570982	6.11776	0.000280692	0.0355325	Mog
0.549966	3.70089	0.000302594	0.0380104	Unc93b1
-0.375354	4.81922	0.000306453	0.0382014	Hsd17b7
0.565956	3.99317	0.000325633	0.0402268	Grik5
1.06615	1.12272	0.000327628	0.0402268	Rasal3
-0.593576	4.55633	0.000334881	0.0405082	Stard4
-0.316448	6.58576	0.000334773	0.0405082	Taldo1
0.394383	8.08455	0.000347916	0.0417755	B2m
0.633574	2.97004	0.0003559	0.0424222	Fam171a2
1.04294	0.756143	0.000359581	0.0425504	Tlr7
0.551684	3.58068	0.000365277	0.0429134	Gpr34
-0.368331	5.28276	0.000389503	0.0454328	Tst
1.08364	0.701116	0.00039352	0.0455758	Bcl2a1b
-1.05147	0.736777	0.000399442	0.0456146	Gm37885
0.432984	6.87815	0.000396932	0.0456146	Ccnd2
-3.15481	0.810646	0.000404887	0.0459153	Calcb
1.06633	2.00261	0.00041372	0.0465935	Fcgr2b
-0.716783	3.21021	0.000448774	0.050195	Enpp6
0.909926	2.06051	0.000462573	0.0513865	Gpnmb
-0.380221	6.0476	0.000475619	0.0524222	Cmtm5
1.09492	0.722566	0.000478316	0.0524222	Isg15
-1.01894	0.888175	0.000492911	0.0529555	Nkx2-9
-0.330673	5.85206	0.00049235	0.0529555	Kctd3
1.79416	0.181887	0.000488029	0.0529555	Gm37868
-0.538883	4.3636	0.000501558	0.0535323	Dgkq
0.399699	5.9325	0.000505909	0.0536461	Arap2
-0.709234	2.16138	0.000527348	0.0555587	Als2cl
-1.51103	0.922729	0.000534184	0.0559181	Amd-ps3
-0.385564	8.60079	0.000572505	0.0595478	Plekhb1
-0.441764	6.21709	0.000590066	0.0609859	Cntn2
0.471817	4.04067	0.000603271	0.0619586	Cd53
0.329611	11.0937	0.000608489	0.062104	Apoe
-0.437326	8.68242	0.000624358	0.0633278	Cnp
0.649993	2.642	0.000645184	0.0650362	Cd33
-0.550462	6.1524	0.000657409	0.0658619	Tmem88b
-2.81438	1.2111	0.000675868	0.0668904	Slc6a4
-1.54064	-0.5549	0.000671859	0.0668904	Gm48508
-0.47807	3.93114	0.000708331	0.069681	Fam57a
-0.550558	3.95021	0.000726365	0.0710271	Plcb3
0.78246	1.74225	0.000775672	0.0753971	Arhgap45
0.42249	4.3815	0.000786923	0.0760381	Sox4
-0.67869	2.42684	0.000793615	0.0762337	Erbb3
-0.718433	2.00832	0.000810688	0.0766622	Nfe2l3
0.604507	3.36214	0.000811863	0.0766622	Ly86
0.736897	2.15392	0.000812159	0.0766622	Ptpn6
-1.1619	1.05258	0.000816878	0.0766645	Depdc7
-0.459803	3.69823	0.000850799	0.0793917	Trim13
0.407072	6.52143	0.000887053	0.0819928	Hexb
0.699206	2.23294	0.000888716	0.0819928	Lsp1
-0.549893	5.5504	0.000899448	0.0825168	Fbxl18
-0.644807	2.93951	0.000922263	0.0827503	Raly
0.383779	4.37399	0.000920237	0.0827503	Sema4b
0.509757	4.90511	0.000913747	0.0827503	Gprin1
0.72041	3.08983	0.00091391	0.0827503	Gm13889
-0.851744	1.27506	0.000938505	0.0834006	2810429I04Rik
-0.608864	2.60818	0.000939725	0.0834006	Ttpa
-1.03568	1.26404	0.000969479	0.0855762	Ninj2
-0.409624	3.98049	0.00100241	0.0880077	Fam234a
-0.40279	5.07601	0.00100858	0.0880751	Llgl1
-0.368285	7.74979	0.00101544	0.0882028	Dbndd2
0.501886	3.2002	0.00102836	0.0888527	Hmgb2
0.770766	2.03877	0.00105189	0.0904073	9630013A20Rik
-0.451174	4.41531	0.00112396	0.0960959	Rhog
-0.37102	6.69147	0.00114427	0.0968024	Fdft1
-0.318078	5.19831	0.00115001	0.0968024	Atg4c
0.433871	5.28447	0.00113997	0.0968024	P2ry12
-0.516354	3.69781	0.00119312	0.0999159	Mettl7a1
-0.424836	4.92006	0.00122774	0.10229	Adssl1
0.569235	6.05502	0.00123528	0.102396	Atp2b4
-0.578647	4.82563	0.00126478	0.103294	S1pr5
0.47437	4.13052	0.00126234	0.103294	Noc2l
1.24723	-0.171906	0.00126509	0.103294	Gm33533
-0.610382	5.2438	0.0012854	0.104179	Hapln2
-0.503363	5.48025	0.00129261	0.104179	Mcu
-0.50299	4.14575	0.00129506	0.104179	Kif13b
-0.40043	3.96255	0.00130665	0.104596	Rasgrp3
-0.445141	3.93551	0.00134475	0.106601	Bag3
-0.443988	4.95682	0.00134244	0.106601	Cd82
-0.363039	7.69431	0.00135582	0.106959	Atp1a1
-0.58312	3.42404	0.00139335	0.109121	Myo1d
-0.543958	4.37114	0.00139659	0.109121	Gm2115
-0.376968	5.93777	0.00140675	0.109392	Slc6a15
-0.74923	4.98319	0.00145823	0.112857	Opalin
-1.50124	2.63874	0.00147019	0.113246	Prph
-0.968239	1.01009	0.00151884	0.1159	1700034P13Rik
-0.370834	4.75581	0.00151496	0.1159	Ppp1r3c
-0.398188	4.25003	0.00153836	0.116303	Zfp280b
-0.378497	5.57072	0.00153195	0.116303	Pogk
-0.3811	4.62872	0.00154988	0.116634	Klhl4
-0.842719	1.83842	0.00156581	0.116763	Plpp2
-0.548128	3.27642	0.0015659	0.116763	Cpm
0.735555	2.27552	0.00161748	0.119668	Gm20605
1.83457	0.356379	0.00161951	0.119668	3110080E11Rik
-0.673692	2.34309	0.0016494	0.121327	Serpind1
-1.27939	0.261679	0.00166877	0.122202	Dsp
-0.985088	2.08625	0.00170176	0.123304	Otx2
-0.97874	1.52093	0.00170647	0.123304	Swsap1
0.270432	8.19277	0.0016971	0.123304	Plpp3
0.359568	4.20557	0.00174492	0.125526	Zc3hav1
0.641708	2.44117	0.00175861	0.125957	Col16a1
-0.886775	1.80131	0.00180321	0.128028	Colq
-0.29643	6.48252	0.00179743	0.128028	Anxa6
0.777452	2.69852	0.00184239	0.130244	Eml2
-0.510921	4.91126	0.00187977	0.13131	Prox1
-0.492013	7.43503	0.00187235	0.13131	Mag
-0.435521	4.33009	0.0018816	0.13131	Trim59
0.486131	4.30358	0.00191009	0.132731	Olfml3
-0.513799	3.66509	0.00197972	0.136986	Tmem254c
-0.482406	4.6471	0.00199807	0.137095	Gm2026
-0.335038	5.14875	0.00199378	0.137095	Enpp4
0.465526	3.86955	0.00202648	0.138462	Shc3
0.314138	7.21697	0.00204037	0.13883	Rpl35
-0.672903	3.39468	0.00211398	0.140904	Hhip
-0.33088	7.15675	0.00209042	0.140904	Camkk2
-0.280867	6.79359	0.00210276	0.140904	Atp1b3
0.35437	4.41281	0.00211269	0.140904	Arid5a
0.698619	2.08617	0.0021119	0.140904	Cebpa
-0.688628	2.39621	0.00214397	0.142321	Srl
-1.50061	0.0149573	0.00216261	0.142977	Gm20488
-0.449055	5.40397	0.00217761	0.143314	Slc7a10
0.851343	1.04625	0.00218525	0.143314	AU020206
0.380448	5.60037	0.00224821	0.146853	Bcr
-1.66009	2.54978	0.00230626	0.148859	Calca
-0.915709	1.38161	0.00230234	0.148859	Tgfbi
-0.626194	3.64521	0.00229054	0.148859	Plxnb3
-0.285457	5.69594	0.00232619	0.149554	Svip
-1.31984	0.435612	0.00235304	0.150257	Alpk2
1.06851	0.879348	0.00235552	0.150257	2610203C22Rik
1.41917	-0.637073	0.00236569	0.150318	Eda2r
-0.668606	6.34308	0.00244074	0.153889	Icmt
-0.345354	6.10518	0.00243485	0.153889	Sema6d
2.67845	4.09683	0.00247884	0.15569	Hcrt
0.55587	4.68304	0.00249265	0.155958	Pter
-0.283381	7.90629	0.00255112	0.159007	Epb41l3
-0.58678	2.95153	0.00256857	0.159486	Tie1
0.852337	2.77573	0.0026551	0.164234	Rn7sk
-1.02434	1.17501	0.00271846	0.165028	Lct
-0.698857	2.13061	0.00270919	0.165028	Clec14a
-0.417234	5.66122	0.00270528	0.165028	Pacs2
-0.36744	4.25345	0.00270104	0.165028	Hars2
-0.276875	6.60019	0.00271521	0.165028	Sccpdh
-0.342836	6.69123	0.00275658	0.166722	Lgi3
-0.74338	4.48821	0.00277993	0.167514	Fam107b
-0.304347	8.24072	0.00284666	0.170905	Tppp
0.325437	5.79647	0.00289011	0.172877	Arhgdig
-0.319643	5.25923	0.00290564	0.173172	Spg20
-0.359517	4.38439	0.00292809	0.173245	Jam3
0.43052	4.47658	0.00292251	0.173245	Dyrk2
0.59129	2.47203	0.00294421	0.17357	Adap2
-0.387309	5.53796	0.00296761	0.17432	Slc20a2
-1.75839	2.76685	0.00306729	0.17851	Slc18a3
-0.852642	2.52798	0.00307172	0.17851	Ldoc1
0.581098	2.17069	0.00305099	0.17851	Itgb2
-0.34842	5.13374	0.00314689	0.18223	Ephb1
1.12109	0.909959	0.00316131	0.182417	C130073E24Rik
0.266611	6.43556	0.00320611	0.184352	S100a1
0.273295	6.32528	0.00323802	0.185533	Spag7
0.712239	1.34171	0.00325081	0.185615	Ltk
0.488508	3.31793	0.00326939	0.186025	Itgam
-0.730981	3.37068	0.00331375	0.187894	Tfap2b
-0.990643	1.25313	0.00334596	0.189064	AC122117.2
0.765955	1.38432	0.0034167	0.192396	Zfp804b
-0.460902	3.43489	0.00348232	0.192665	Dap
-0.419099	3.33809	0.00350475	0.192665	Fbxw17
-0.417394	4.78848	0.00349193	0.192665	Gjb1
-0.287844	5.93368	0.00348034	0.192665	Map6d1
0.381194	4.67633	0.00348181	0.192665	Sema6b
0.410873	4.98661	0.00351586	0.192665	Lrrtm4
0.456266	7.18802	0.00346238	0.192665	Timp2
0.489936	3.17021	0.00351542	0.192665	Col6a1
0.334909	6.7162	0.00353169	0.192885	Ppp1r1a
-1.45856	-0.0943435	0.00359028	0.194781	Phox2b
0.319112	4.98624	0.00357877	0.194781	Zdhhc2
-0.336277	5.71009	0.00361037	0.195223	E330009J07Rik
-0.393623	5.104	0.00363362	0.195832	Ust
0.397014	4.72326	0.00365824	0.19651	Hs2st1
-0.394753	4.025	0.00373084	0.199753	Pip5k1b
-0.265052	7.85337	0.00377049	0.200659	Ptp4a1
1.15269	-0.185596	0.00378167	0.200659	Gm45235
1.26277	-0.288425	0.00378463	0.200659	Rnase6
-0.589899	3.09539	0.00381798	0.201121	Tmem125
0.318037	5.76618	0.0038137	0.201121	Amt
0.735107	2.07082	0.0038464	0.201967	Iqschfp
-0.881604	2.93945	0.00391232	0.204248	Ahnak2
0.508548	3.00502	0.00391485	0.204248	Abi3
1.19476	-0.657124	0.00396236	0.206068	Gas2l2
-0.523373	3.03149	0.00398137	0.206229	Aif1l
0.685777	1.33722	0.00399071	0.206229	Mov10
0.338571	6.33399	0.00402732	0.207464	Trim8
-1.04249	-0.138737	0.00407529	0.209071	Sync
-0.622826	4.04029	0.00410306	0.209071	Kdelr1
-0.603549	5.34753	0.00412712	0.209071	Itih3
-0.313866	4.688	0.00412921	0.209071	Entpd5
0.413838	3.63342	0.00409864	0.209071	Ttc28
0.515783	2.69979	0.00413532	0.209071	Cnbd2
0.417456	3.32794	0.00415914	0.209626	Csf2ra
-0.798893	1.19875	0.00426034	0.214066	Gm20939
0.338708	5.23893	0.0043034	0.215566	Hnrnpul2
-1.15054	0.910738	0.00435008	0.217238	Slc45a3
0.587365	4.66984	0.00438185	0.218157	Ube2s
1.35483	-0.553618	0.0044045	0.218619	A830029E22Rik
-0.39171	4.20448	0.00444279	0.219851	Micall1
1.6782	1.28224	0.00446889	0.220474	Chrnb4
0.610691	5.7133	0.00448932	0.220815	Jund
0.40984	3.78589	0.00450665	0.221002	Rasgef1c
0.533636	3.00037	0.00459957	0.224883	Ino80b
0.444038	4.69172	0.00465029	0.226684	Plxnc1
-0.298276	7.07312	0.00479684	0.233132	Abca2
-0.878717	2.6225	0.00487705	0.235628	Xlr3b
-0.532826	4.51819	0.00487575	0.235628	Hspb8
-0.883995	4.44877	0.00502806	0.237613	1500009C09Rik
-0.354014	6.14964	0.00496832	0.237613	Gpr37
-0.297788	5.30274	0.00501783	0.237613	Rap1a
-0.271603	6.51151	0.00494081	0.237613	Rhob
0.310695	5.50382	0.00495135	0.237613	Ctsz
0.476	5.54191	0.00499238	0.237613	Abhd17a
0.623683	2.09002	0.00502181	0.237613	Fermt3
0.951339	0.429215	0.00503454	0.237613	Gm43660
-1.13706	3.07185	0.00511373	0.238942	Clic6
-0.363125	4.92516	0.00512123	0.238942	Mob3b
0.353824	5.53618	0.0050924	0.238942	Trank1
0.799749	1.6943	0.00508939	0.238942	Rtl1
-0.441123	3.61312	0.0051555	0.239855	Rffl
0.288327	6.01749	0.00521176	0.24177	Grn
0.383295	6.00475	0.00522627	0.24177	Rundc3a
0.704618	2.80272	0.00525303	0.242322	B230216N24Rik
-0.363068	4.45815	0.00533212	0.243117	Cdkal1
-0.353654	5.41697	0.00529325	0.243117	Errfi1
-0.279124	5.3317	0.00535959	0.243117	Ermp1
0.360384	8.93379	0.00531693	0.243117	Ncan
0.498777	2.78838	0.00534965	0.243117	Miip
0.765231	1.79702	0.00533006	0.243117	Cd86
-0.315713	5.30355	0.00538612	0.243644	G6pdx
0.601971	2.54117	0.0054378	0.245302	Spi1
0.50508	3.61558	0.00547904	0.246481	A830036E02Rik
-0.694454	2.64048	0.00558666	0.248971	Ldlrap1
-0.337941	5.78046	0.00560614	0.248971	Narf
-0.275576	5.80817	0.00559893	0.248971	Map7
0.351801	5.81724	0.00561061	0.248971	Cpne4
0.411477	3.43218	0.00556656	0.248971	Egfr
-0.455999	7.42047	0.00565594	0.249217	Marf1
-0.44862	4.18754	0.0056592	0.249217	Hr
0.485951	4.04492	0.00566194	0.249217	Hrk
0.675451	2.50001	0.00570244	0.250325	Ifit1
0.503025	3.30517	0.00574074	0.25133	Inpp5d
0.401811	4.62784	0.00576671	0.251792	Cdk2ap1
0.580632	2.28163	0.00584572	0.254512	Nckap1l
1.2155	2.82525	0.00586016	0.254512	AC164106.1
-0.555459	2.50415	0.00588346	0.254846	Nedd1
-4.71524	3.63568	0.00599994	0.25852	Gm28661
0.481317	3.20774	0.00598781	0.25852	Aif1
-0.50426	5.21363	0.00606959	0.260148	Steap2
-0.297748	7.68593	0.00606765	0.260148	Cryab
-0.386767	3.85283	0.00613177	0.262125	Olfml1
-0.426181	4.99809	0.00614949	0.262196	B3galt5
0.591975	2.1442	0.00621512	0.264304	Stab1
-0.38677	4.89334	0.0062768	0.264858	Kif3b
-0.352861	6.4492	0.00625964	0.264858	Lifr
-0.30219	4.40844	0.00626425	0.264858	Tmem41a
-0.418617	3.33126	0.00631591	0.265822	Tmem38b
-0.270993	5.35817	0.00643289	0.270049	Npc1
0.284739	5.96268	0.00645564	0.270309	Hsf2
-0.339498	5.10073	0.00658213	0.274901	Def8
-0.510729	2.95892	0.0066028	0.275061	Piga
-0.397672	7.68149	0.00662599	0.275324	Vdac1
-1.48845	-0.131248	0.00666144	0.276095	Gm4524
0.850305	1.92228	0.00670764	0.277306	Cebpb
-0.968076	0.259687	0.00678172	0.278457	Irx5
-0.749028	2.31728	0.00676664	0.278457	Lhx5
-0.307593	5.25508	0.00678665	0.278457	Syt12
-0.253217	5.21539	0.00686367	0.280912	Acsl1
1.13519	-0.400878	0.00689706	0.281572	Gm6658
0.326267	5.64859	0.00694045	0.282637	Srebf1
-0.243928	6.27473	0.00720886	0.292838	Ccpg1
1.11779	0.436325	0.00724706	0.293659	Myo1h
-0.440131	3.40723	0.00728573	0.294495	Gpt
-0.665586	3.09216	0.00731729	0.29504	Adamtsl4
-0.295216	5.37505	0.00740807	0.297965	Cdc42ep1
-0.391409	4.24376	0.00750772	0.300597	Fam43a
-0.259999	5.46503	0.00751942	0.300597	Gdap2
0.364671	5.39795	0.00752874	0.300597	Wnk2
1.48927	-0.534321	0.00758133	0.301959	Gm49685
-0.263545	7.69749	0.00762275	0.30287	Amd1
-0.318856	4.47972	0.00771825	0.304456	Prmt3
0.384944	3.83364	0.0077186	0.304456	Mafb
0.845556	1.19735	0.00770694	0.304456	A230006K03Rik
-0.6136	5.16765	0.00775266	0.305062	Ebf1
-0.262015	5.35372	0.0078152	0.306048	Idh1
0.286554	5.51156	0.00781304	0.306048	Rpl12
0.462744	4.43621	0.00784246	0.306381	Shank3
-0.480624	8.08952	0.00797757	0.310916	Vamp1
0.477588	3.47713	0.00802739	0.312113	Rap2c
-0.3753	3.61992	0.00815773	0.315144	Mvk
-0.315192	5.72914	0.00816325	0.315144	Tmbim1
-0.25399	6.90805	0.00814636	0.315144	Hapln4
0.399235	4.71743	0.00823964	0.317343	Rtn4r
-0.593608	1.97148	0.00830221	0.318251	Emilin2
0.448855	3.23353	0.00829109	0.318251	Sox21
0.436893	2.96685	0.0083448	0.319135	2010320M18Rik
0.265991	6.23255	0.0083712	0.31916	Ndufb4c
0.487374	11.1834	0.00842267	0.31916	Lars2
0.659197	1.89696	0.00840189	0.31916	2021-03-09
0.809086	2.08185	0.0084366	0.31916	Six3
1.22675	-0.0672019	0.00844317	0.31916	Hmmr
-1.94712	3.53711	0.00849374	0.319908	Avp
-1.41827	1.01724	0.00860039	0.319908	Cldn2
-0.398496	6.3221	0.00863927	0.319908	Mtus1
-0.370055	3.88853	0.00862992	0.319908	Tigd2
-0.34904	4.34737	0.00861659	0.319908	Nbas
-0.291359	5.31704	0.00859856	0.319908	Tm7sf3
0.356494	6.85397	0.00862506	0.319908	Basp1
0.440186	3.80204	0.00851263	0.319908	Tmem132d
0.888064	1.47268	0.00856866	0.319908	Aldh3b2
-0.622321	2.95392	0.00867305	0.320432	Sgms2
0.427138	4.179	0.00870977	0.321062	Tmem259
0.755399	1.44447	0.00873764	0.321364	Csf3r
0.380017	4.70262	0.0088303	0.324042	Csmd1
-0.39214	7.85734	0.0088698	0.324762	Eif4a1
-0.320431	4.68783	0.00891951	0.325851	Mvd
-1.1664	0.700435	0.00897563	0.326441	Sgk2
-0.864816	1.52256	0.00896583	0.326441	Irx2
0.417525	3.10206	0.00900646	0.326834	Mapkapk2
0.397494	3.5598	0.00906063	0.328071	Jag2
-1.21322	0.0564194	0.0092563	0.330756	Slc13a1
-0.700096	8.70219	0.00925024	0.330756	Enpp2
-0.38654	8.23837	0.00922177	0.330756	Nefm
-0.295275	5.81804	0.00916419	0.330756	Sesn1
-0.241113	7.14822	0.009229	0.330756	Degs1
0.30668	6.20786	0.00920417	0.330756	Tmem245
0.267686	5.8034	0.00928181	0.330943	Arl8a
0.360286	4.15712	0.00934324	0.331878	B4galnt4
0.465593	2.76291	0.00934869	0.331878	Irf8
0.478981	6.16263	0.00944205	0.333742	Syngap1
0.771151	0.793903	0.00943643	0.333742	Ccl6
-0.33226	4.10546	0.00952589	0.335254	Bloc1s5
0.284139	6.37926	0.00951127	0.335254	Mark2
-0.584974	3.40482	0.00958343	0.335831	Myoc
-0.338036	5.41888	0.00956852	0.335831	Ppfia4
-0.481015	4.20494	0.00962515	0.336571	Mab21l1
-0.307951	4.83371	0.00967114	0.336737	Zfp536
0.48614	2.93799	0.00965748	0.336737	Lair1
0.365472	4.8519	0.00973277	0.337444	Sash1
0.542202	2.86081	0.00973094	0.337444	Ntsr1
-0.673115	0.959049	0.00981397	0.338672	9530085L11Rik
-0.461788	4.00018	0.00983558	0.338672	Elovl7
-0.242171	6.607	0.00980849	0.338672	Dnajb2
0.751969	1.66335	0.00985114	0.338672	Adgre1
-0.333497	6.57899	0.0100131	0.343516	Gprc5b
-0.410802	3.84833	0.010077	0.344985	Stard5
-0.248429	6.0978	0.0101612	0.347139	Nckipsd
0.403646	4.54239	0.0102036	0.347861	Nr2f1
-1.02557	0.263187	0.0102646	0.348485	Gnmt
-0.264711	6.99389	0.0102631	0.348485	Tmeff2
-0.575609	3.23228	0.0103367	0.34937	Ehd2
-0.312413	6.16663	0.0103165	0.34937	Garnl3
0.254727	6.24048	0.0103549	0.34937	Gas5
0.575114	4.74458	0.010391	0.349867	Ccn3
-0.694234	3.511	0.0104978	0.352538	Ret
0.248318	5.87961	0.0105135	0.352538	Tbc1d24
-1.39578	-0.112569	0.010553	0.353135	Col17a1
-0.23849	7.31488	0.0106019	0.354048	Efr3a
0.282794	4.82468	0.0106994	0.355397	Sgsm2
0.787143	0.861325	0.0107076	0.355397	Apobec1
0.794321	1.13614	0.0107037	0.355397	Gm11627
0.617681	1.59168	0.0107743	0.356884	Fcgr1
-0.820492	0.632832	0.0109	0.358401	Chdh
-0.415131	5.84477	0.0108728	0.358401	Armh4
-0.273337	7.65547	0.0109298	0.358401	Csnk1a1
-0.251021	6.12674	0.0109206	0.358401	Impa1
0.277464	5.57451	0.0109005	0.358401	Slc2a13
0.323216	5.66902	0.0109855	0.359507	Kctd16
-0.294597	5.58348	0.0110357	0.359541	Preb
-0.262299	6.19815	0.0110293	0.359541	Tob1
0.273351	6.04363	0.0110526	0.359541	Rack1
1.0399	0.178021	0.01111	0.360688	Phf11d
-1.00859	2.16575	0.011175	0.361662	Vwa7
0.791765	0.817516	0.0111843	0.361662	Eef1akmt4
0.35392	7.06771	0.011237	0.362647	Cmip
-0.306957	4.26783	0.0113385	0.365202	Zfp719
1.12477	0.624582	0.0113995	0.366444	Ccl9
-0.348076	5.25003	0.0114393	0.367002	Thrsp
-0.838648	0.70432	0.0115142	0.36868	Eif4a-ps4
0.342383	3.96461	0.011582	0.370125	Itga6
-0.751025	2.23712	0.0116105	0.37031	Ntf3
-0.278827	8.29927	0.0116439	0.370406	Glrb
0.72503	1.32564	0.0116588	0.370406	Gm28578
-0.33727	3.94429	0.0117336	0.370721	Lbr
-0.212394	7.26892	0.0117369	0.370721	Slc48a1
0.229843	6.95795	0.0117264	0.370721	Eprs
-0.406283	4.45641	0.0118151	0.372297	Golm1
-0.256912	6.94407	0.0118323	0.372297	Ube2h
-0.390021	4.7531	0.0119125	0.374098	Lcat
-0.305862	7.10623	0.0120489	0.377297	Tollip
0.330659	4.10936	0.0120711	0.377297	Pxmp4
1.07139	-0.386313	0.0120837	0.377297	AA467197
-1.4739	2.56715	0.0121774	0.377746	Oxt
-0.498056	8.23799	0.0121906	0.377746	Calm3
-0.229418	6.2811	0.0121394	0.377746	Fnta
0.533133	2.55508	0.0121692	0.377746	Brpf3
1.04428	-0.371044	0.0122234	0.378045	Slc15a3
-0.237004	5.53346	0.0122491	0.378125	Cyth1
-0.240788	7.77295	0.0122944	0.378805	Eps15
-0.3009	4.65037	0.0123837	0.380123	Frmd8
-0.261581	6.41311	0.0123622	0.380123	Mtch2
0.378065	4.28746	0.0124716	0.382103	Sptbn4
-0.329203	4.36773	0.0126002	0.3846	Tubgcp6
-0.26128	5.35011	0.0125813	0.3846	Sema4d
-2.28433	2.05796	0.0126738	0.386127	Gh
-0.518727	2.52043	0.0127076	0.386434	Ldb3
0.310989	5.1879	0.0127807	0.387215	Cited2
1.92006	5.13799	0.0127749	0.387215	Pmch
-0.757095	1.91297	0.0128695	0.388463	Drd5
-0.257579	4.81826	0.0128623	0.388463	Lysmd4
-0.266938	8.17396	0.0129019	0.388722	Ado
-0.997564	-0.24951	0.0131835	0.392859	Gm14416
-0.515725	3.79181	0.0131183	0.392859	Kat2b
-0.511844	4.10121	0.0131833	0.392859	Sun2
-0.456754	2.37264	0.0131555	0.392859	Zfp114
-0.397006	5.1378	0.0130985	0.392859	Sgpp2
-0.283568	4.71412	0.0130748	0.392859	Npat
-0.252055	7.43809	0.0133362	0.396686	Lynx1
-0.675721	8.86451	0.013361	0.396701	Nrep
-1.13624	-0.502817	0.0134552	0.397763	Gm4593
-0.749769	4.17119	0.0134319	0.397763	Eps8l2
-0.225232	7.0311	0.0134699	0.397763	Golga7
-0.347796	7.41728	0.0135393	0.398374	Acly
0.225013	6.52435	0.0135232	0.398374	Rida
0.406502	5.24857	0.013724	0.403082	Agap2
0.367025	3.75227	0.0137539	0.403234	Map3k10
-0.758844	1.22212	0.0139071	0.403516	Ucma
-0.303447	8.65501	0.0139118	0.403516	Nptx1
0.330002	4.87384	0.0138598	0.403516	Igsf11
0.485158	4.40465	0.0137955	0.403516	Lrrc4b
0.577047	2.51868	0.013823	0.403516	Ier5l
0.972908	0.602279	0.0138725	0.403516	Pth2r
0.411348	3.48303	0.0139391	0.403591	Celf6
0.368454	3.24183	0.0139679	0.40371	Lgals9
-1.01047	-0.276751	0.0141528	0.404991	Gm11762
-0.697155	1.29879	0.0141422	0.404991	Gstcd
-0.410417	3.27568	0.014171	0.404991	Fzd4
-0.281946	8.25601	0.0140372	0.404991	Spop
-0.25923	4.73591	0.014285	0.404991	Gm4631
-0.244505	5.18466	0.0142833	0.404991	Rab3ip
0.376633	5.13934	0.0141958	0.404991	Hist2h2aa1
0.443394	4.59471	0.0141391	0.404991	Csmd3
0.59661	2.40833	0.0141482	0.404991	Tfcp2l1
0.848865	0.602646	0.0142577	0.404991	B130024G19Rik
1.19079	-0.375941	0.0142776	0.404991	Gbp11
-0.444828	3.64855	0.014314	0.405107	Prom1
0.313354	4.06264	0.0144077	0.407054	Ccdc86
-0.323671	6.68018	0.0144363	0.407159	Foxn3
-0.295513	6.29438	0.0144723	0.40747	Atl2
0.48823	3.46949	0.0145715	0.409321	Rps6-ps4
0.638572	1.85784	0.0145882	0.409321	A430027H14Rik
-0.358659	5.60716	0.0146152	0.409376	Evi2a
-0.24828	6.27459	0.0146434	0.409464	Paqr7
-0.648007	1.15292	0.0146881	0.409938	Pln
-0.370885	3.49217	0.0147106	0.409938	Gm9899
-0.570491	6.32417	0.0148902	0.413533	Spp1
1.00408	1.47876	0.0148878	0.413533	Gm26871
-0.29124	5.28673	0.0149358	0.414095	Susd6
0.306202	6.45251	0.0149695	0.414326	Slc25a23
0.367748	4.13047	0.015134	0.41817	Lrfn2
-1.13723	2.76863	0.0153381	0.418726	Slc24a5
-1.04781	0.154442	0.0153737	0.418726	Gm10684
-0.832838	2.56147	0.0153063	0.418726	Slco4a1
-0.629756	7.11886	0.0153158	0.418726	Rgs8
-0.419244	5.24317	0.0154362	0.418726	Gm10123
-0.363275	5.04101	0.0152271	0.418726	Rgs3
-0.264771	4.71091	0.0154246	0.418726	Cog2
-0.247624	7.50021	0.0153797	0.418726	Rab11fip4
0.332611	3.91958	0.0152473	0.418726	Vsir
0.353713	3.71577	0.015432	0.418726	Krt12
0.475776	2.78351	0.015365	0.418726	Gm42517
-1.52882	-0.603315	0.0155617	0.420168	Gm44775
-0.409012	3.04196	0.0155666	0.420168	Plekhg3
0.511003	1.96051	0.0155645	0.420168	Snhg1
-0.93231	0.288801	0.0156726	0.421048	Ptgr1
-0.396514	4.3662	0.0158054	0.421048	Sulf1
-0.248408	6.7943	0.0157054	0.421048	Endod1
-0.237667	5.22093	0.0157752	0.421048	Kctd5
0.281735	5.77906	0.0157885	0.421048	Prex2
0.337549	4.66286	0.0156923	0.421048	Cbx4
1.00507	-0.272712	0.0156628	0.421048	Gm29361
1.13551	0.252962	0.0157403	0.421048	1700012B09Rik
-1.24425	0.00125039	0.0160891	0.426332	Gm5616
-0.263418	4.73286	0.0161343	0.426332	Nsdhl
-0.252582	5.06271	0.0161158	0.426332	AI597479
0.259813	4.83856	0.0160579	0.426332	Ldb1
1.27209	0.142211	0.0161077	0.426332	Gm44679
-0.359581	3.6278	0.0161733	0.426672	Nmral1
-0.283905	5.37282	0.0162325	0.427543	Tmcc3
-0.487928	2.99536	0.0162891	0.427654	Fbln1
-0.261236	6.44348	0.0162821	0.427654	Bpnt1
0.334294	4.41749	0.016394	0.428739	Tmem243
0.439406	3.48515	0.0164092	0.428739	Kcnmb4
0.545691	1.77152	0.0163639	0.428739	Tnnt2
-0.32703	5.41694	0.0165096	0.429986	Plk5
0.332295	8.15348	0.0164847	0.429986	mt-Nd6
-0.682062	3.65266	0.0166696	0.432019	Plekhd1
-0.350941	4.13245	0.0166661	0.432019	Rflnb
0.225194	5.98462	0.0166934	0.432019	2021-03-02
0.493003	3.29521	0.0166896	0.432019	Unc119
0.300519	4.32006	0.0167682	0.433267	Mllt1
-0.256095	7.13992	0.0168894	0.433492	Usp33
0.319483	6.17543	0.0169022	0.433492	Pcdh10
0.370865	4.40959	0.0168292	0.433492	Csmd2
0.527703	1.71538	0.0169096	0.433492	Hgf
1.26125	-0.49385	0.0168525	0.433492	Gm15169
-0.451765	5.23788	0.0171102	0.435733	Tprn
-0.32216	5.57124	0.0170692	0.435733	Cdc42ep4
-0.257486	4.6142	0.0171532	0.435733	Ift80
-0.254276	5.62112	0.0171229	0.435733	Emb
-0.252174	5.13497	0.0171571	0.435733	Sypl
0.774988	0.750621	0.0171571	0.435733	Trim30d
0.563619	1.43519	0.0172266	0.436818	Sdk1
0.319487	5.25018	0.0172789	0.437465	Rap2a
-0.292379	4.14881	0.0176341	0.442669	Rhobtb3
-0.279115	5.43437	0.0176367	0.442669	Pip4k2a
-0.234825	6.09207	0.0176471	0.442669	Nxt2
0.232751	7.45523	0.0176051	0.442669	Ndufb7
0.287343	5.47315	0.0176352	0.442669	Psme1
0.963799	0.516456	0.0175592	0.442669	Nek10
-0.281589	4.91535	0.0176752	0.442694	Gabrg1
0.313145	3.75147	0.0177033	0.442718	Plek
-1.07717	0.363851	0.0177976	0.442736	Rnf225
-0.795405	0.800373	0.0177962	0.442736	Serpinb6b
-0.611074	2.05666	0.0177787	0.442736	Slc38a5
-0.425517	2.96931	0.0178125	0.442736	Selenbp1
-0.68243	1.03	0.0179941	0.443914	Chst3
-0.274474	4.65823	0.0179488	0.443914	Plpp1
0.266346	5.11726	0.0179958	0.443914	Mbd3
0.342864	3.49723	0.0179625	0.443914	Cib1
0.475718	2.68124	0.0179897	0.443914	Otx1
-0.717566	1.20159	0.0181508	0.445718	Crlf1
0.213288	6.99916	0.0181492	0.445718	Tma7
0.56337	2.09422	0.0181228	0.445718	Igf2bp3
0.349781	4.91055	0.0182224	0.446804	Tmem119
-0.458937	5.24806	0.0182906	0.44681	Ehd1
-0.385021	2.87725	0.0182835	0.44681	Mettl15
-0.222066	7.63857	0.0183047	0.44681	Dync1li2
0.296779	3.9768	0.0183596	0.447482	Rnase4
0.360176	3.21886	0.0183938	0.447646	Phyhd1
-0.263206	6.72862	0.0184697	0.448824	Camkk1
0.350435	3.65239	0.0185059	0.449036	Pxdn
-0.42803	3.39383	0.0186282	0.450068	Pgam1-ps2
-0.293073	6.45194	0.0186278	0.450068	Gabra5
1.54417	0.19164	0.0186311	0.450068	Dio3
-0.221924	6.62567	0.0186667	0.450261	Bcat1
-1.13061	3.02276	0.0190709	0.451428	Slc5a7
-0.741366	0.632541	0.0191128	0.451428	5930412G12Rik
-0.412127	4.69498	0.0191573	0.451428	Fam13a
-0.391784	4.28454	0.0188902	0.451428	Cd59a
-0.362585	3.1685	0.018775	0.451428	Hist1h2be
-0.361666	3.24536	0.0191565	0.451428	Pak4
-0.301229	4.61525	0.018943	0.451428	Mxd1
-0.217013	6.08803	0.0187789	0.451428	Ralgds
0.272213	6.37329	0.0190296	0.451428	Tmem191c
0.302988	4.7907	0.0190974	0.451428	Plxnd1
0.308856	4.60175	0.0190094	0.451428	Rpl39
0.343816	4.06476	0.0191295	0.451428	Chst11
0.378897	4.97374	0.0189132	0.451428	Lrp1b
0.393136	4.55202	0.0190455	0.451428	Lgals3bp
0.406148	3.50753	0.0188095	0.451428	Nrg3
0.697609	1.04923	0.0189598	0.451428	Tnfaip8l2
0.822476	0.652081	0.0192879	0.45385	CT486005.1
0.415474	3.55862	0.0193589	0.454864	Armcx4
-0.326677	6.76361	0.0195327	0.455745	Insig1
-0.304786	4.1361	0.0195359	0.455745	Gramd3
-0.236324	8.13245	0.0195213	0.455745	Tmem151b
0.405158	3.85124	0.0194375	0.455745	Camk2n2
0.472001	4.89194	0.0194811	0.455745	Dact3
-0.27953	5.21349	0.0195999	0.456586	Acot11
-0.26874	5.10711	0.0197055	0.457741	Chic1
-0.209967	6.30611	0.0196942	0.457741	Apbb2
-1.10816	0.651841	0.0197724	0.45864	Lbx1
-1.017	-0.0348671	0.0199484	0.458814	Qprt
-0.367045	6.3781	0.0199312	0.458814	Grm1
-0.29715	5.75776	0.0199186	0.458814	Erg28
-0.263303	4.50884	0.0198233	0.458814	Uckl1
-0.261841	6.80513	0.0198898	0.458814	Thrap3
0.587201	2.55507	0.0198691	0.458814	Otud7a
-0.227718	7.53317	0.019991	0.459146	Rab18
-1.15767	0.0155722	0.0201553	0.46104	Cldn14
-0.457693	8.10206	0.0202369	0.46104	Calb1
-0.399662	3.4199	0.0202708	0.46104	Bloc1s3
-0.232185	8.01024	0.0203057	0.46104	Cdk16
-0.227851	7.73349	0.0203517	0.46104	Fkbp4
0.220705	5.76158	0.020244	0.46104	Ppp1r13b
0.222097	7.0673	0.0202248	0.46104	Swi5
0.444879	4.82389	0.0203047	0.46104	Smarcd3
0.722676	1.99391	0.0203558	0.46104	Thbs4
0.898915	0.457489	0.0203187	0.46104	Cenpf
-0.613818	1.15957	0.0204158	0.461759	Tpx2
-0.254662	4.85308	0.0205263	0.463616	Gart
-0.275749	5.50021	0.0206041	0.464731	Cept1
-0.378097	3.96441	0.0206465	0.465046	Armt1
-0.868673	2.31044	0.0208152	0.466273	Bmp5
0.2506	4.6944	0.020798	0.466273	Fam189a1
0.445528	3.20668	0.0207658	0.466273	Dtl
1.00764	-0.117259	0.0207431	0.466273	Gm20721
-0.35122	6.24749	0.0208508	0.46643	Pik3r3
-0.311907	5.48901	0.0208821	0.46649	Dgkd
0.296907	4.31175	0.0209308	0.466941	Rnaset2a
-0.912898	6.56293	0.0210413	0.467728	Car8
-0.273323	5.97983	0.021052	0.467728	Ranbp6
0.324959	5.19592	0.0210338	0.467728	Rapgef1
0.347615	4.54789	0.0211419	0.469087	Foxg1
-0.41735	3.7651	0.0213121	0.471582	Gpr62
0.235414	5.4383	0.0212933	0.471582	Naa38
-0.24103	8.57829	0.0214528	0.472772	Sh3gl2
0.270668	6.1653	0.0214524	0.472772	Uqcc2
0.777821	0.638566	0.0214032	0.472772	Evi2
-0.615123	1.84853	0.0215219	0.473655	AC115119.1
-0.20008	6.43405	0.0216333	0.475467	4930402H24Rik
-0.455954	4.33814	0.0219704	0.477669	Cabp7
-0.35272	3.71537	0.0219203	0.477669	Ttll12
-0.34983	3.50237	0.0217653	0.477669	Trmt2b
-0.261465	5.03749	0.021947	0.477669	Cpox
-0.252557	5.35079	0.021907	0.477669	Specc1l
0.261542	8.63992	0.0218698	0.477669	Serpine2
0.447521	3.24465	0.0218051	0.477669	Gm13304
0.521858	1.4902	0.0219967	0.477669	Bmp4
1.13127	1.2797	0.0218568	0.477669	Gm47987
1.14623	-0.463599	0.0220537	0.478269	Cryba4
-0.395677	4.38627	0.0224136	0.47845	Paqr6
-0.286798	5.96454	0.0222399	0.47845	Rpa1
-0.273204	8.11854	0.0223589	0.47845	Qdpr
-0.27185	4.73917	0.0224025	0.47845	2021-03-08
-0.253656	5.07889	0.0221538	0.47845	Pnpla6
-0.253399	7.21644	0.0222461	0.47845	Azin1
-0.214555	7.30095	0.022274	0.47845	Vmp1
0.237434	8.10398	0.0220917	0.47845	Luzp2
0.326683	4.05154	0.0223389	0.47845	Gadd45a
0.37196	4.1845	0.0223178	0.47845	2010204K13Rik
0.408512	5.50636	0.0221977	0.47845	Vip
0.452451	2.5773	0.0221937	0.47845	Myc
0.271712	4.99807	0.0224475	0.478548	Slc38a3
-0.300256	4.73345	0.022529	0.479273	Syne2
-0.300184	5.20365	0.0225402	0.479273	Unc119b
-0.719366	3.3885	0.0226598	0.479739	Rdh5
-0.681259	3.4526	0.0226356	0.479739	Casq2
0.253653	5.23664	0.0226035	0.479739	Mast2
0.485932	2.5606	0.0226796	0.479739	Crybb1
0.79942	2.32824	0.0227117	0.479795	Gm37363
-0.263227	7.43524	0.0228701	0.482518	Csnk2a1
-1.3403	-0.330278	0.0232419	0.48259	Sap25
-0.763896	0.744187	0.0229558	0.48259	Tex52
-0.651609	1.23888	0.0233334	0.48259	Hpdl
-0.50099	2.52672	0.0231848	0.48259	Tmem74
-0.300123	4.3644	0.0229457	0.48259	Shtn1
-0.242849	7.39375	0.0229761	0.48259	Pdk2
-0.235238	5.05609	0.0233759	0.48259	Atg4d
0.210761	9.29978	0.0231923	0.48259	Ftl1
0.286957	5.86955	0.0232575	0.48259	Pdlim7
0.294184	5.45114	0.0230334	0.48259	Stxbp5
0.311393	3.94912	0.0233443	0.48259	Rab3il1
0.318468	5.86824	0.0232378	0.48259	Srp54b
0.327093	3.77039	0.0229924	0.48259	Rbm24
0.353241	5.85273	0.0233721	0.48259	Rnf220
0.496181	5.99166	0.0231412	0.48259	9330162G02Rik
0.507542	2.04505	0.0231018	0.48259	Grin2d
1.13959	0.295241	0.023285	0.48259	Gm37334
-0.47202	4.82254	0.0234885	0.482944	Rpl15-ps3
-0.327648	3.28335	0.0236199	0.482944	Zfp954
-0.215689	6.34098	0.0235587	0.482944	Exoc6b
0.229078	6.05096	0.0235136	0.482944	Cox17
0.533732	1.65892	0.0235809	0.482944	Havcr2
0.546724	2.43948	0.0236296	0.482944	H1fx
0.741649	0.405224	0.023484	0.482944	Gm3510
1.71466	2.51522	0.0234733	0.482944	Stoml3
-0.309858	7.89661	0.0237271	0.48433	Diras2
-1.20652	-0.502745	0.0241036	0.485342	Il12rb1
-0.639866	1.67758	0.0238821	0.485342	Slc12a8
-0.534255	4.64684	0.0240889	0.485342	Rab5c
-0.398751	4.57268	0.0240692	0.485342	Car7
-0.246367	4.80537	0.0240967	0.485342	Tjp2
0.311953	4.47399	0.0239824	0.485342	Dock7
0.312138	3.75454	0.0240722	0.485342	Lsm10
0.319871	5.65857	0.0239504	0.485342	Ttc7b
0.447347	2.23335	0.0238692	0.485342	Inhbb
0.584379	1.76415	0.0238232	0.485342	Trim30a
0.917231	0.288032	0.0239009	0.485342	Gm38190
-0.30383	3.94448	0.0241535	0.485747	Osgin2
-0.253759	6.23048	0.0242941	0.487974	Hgsnat
0.301218	3.80861	0.0243255	0.488005	S100a6
-0.372878	4.23377	0.0244205	0.488112	Mkks
0.313409	8.01238	0.0244033	0.488112	Nrgn
0.516326	3.04908	0.0243762	0.488112	Moxd1
-1.24511	-0.224209	0.0245344	0.489788	Cpsf4l
-0.731012	4.06579	0.0247418	0.492724	Lhx1
-0.55459	3.58013	0.0247363	0.492724	Gm15387
0.35871	4.84742	0.0247903	0.493088	Csnk1g2
0.337726	4.17705	0.0248402	0.493481	Vstm2b
-0.533032	1.60609	0.025019	0.494223	4930412C18Rik
-0.483893	5.32007	0.0249541	0.494223	Grm4
-0.291446	4.75106	0.024945	0.494223	Smpdl3a
-0.284001	4.02435	0.0250895	0.494223	Ano4
-0.216285	5.42135	0.0250102	0.494223	Hip1r
0.337166	5.32622	0.0250643	0.494223	Rcc2
0.660554	0.845693	0.0250738	0.494223	Slc22a21
-0.427154	3.44811	0.0251927	0.494827	Rasd1
-0.415989	4.08632	0.0252111	0.494827	Tbc1d4
0.320994	3.9741	0.0251575	0.494827	BC037034
-0.902391	0.470255	0.0254985	0.496008	Gm6863
-0.508369	1.80234	0.0254191	0.496008	Tbc1d8b
-0.494549	3.7168	0.0255938	0.496008	Rnf122
-0.462996	2.41594	0.025469	0.496008	Dock5
-0.462096	2.24439	0.0256267	0.496008	Ccdc13
-0.261806	6.55631	0.0254241	0.496008	Tmem229a
-0.241057	6.68116	0.0256391	0.496008	Fgfr3
0.262547	5.77568	0.025666	0.496008	Smap2
0.271373	5.29902	0.0253457	0.496008	Ppp1r37
0.279663	4.97991	0.0256151	0.496008	Klf15
0.304059	5.34642	0.0254886	0.496008	B4galt2
0.316721	4.28727	0.0254087	0.496008	Whrn
0.577379	1.36866	0.0256495	0.496008	Cd37
-0.936397	3.13646	0.0258654	0.498092	Zfp385c
0.25238	6.50018	0.0258289	0.498092	Cspg5
0.699071	1.00158	0.0258371	0.498092	Col27a1
-0.205174	6.68766	0.0259164	0.498486	Dgcr2
0.203806	7.04793	0.0260284	0.499463	Slc39a1
1.25993	0.679299	0.0260181	0.499463	Slc43a3
0.525156	1.64374	0.0261145	0.500527	Pgam2
0.56986	2.52439	0.0261776	0.501148	Esr1
0.544772	1.89353	0.0262863	0.502069	BC064078
-0.270999	5.51437	0.0262891	0.502069	Abcd2
-1.04457	-0.441299	0.0263572	0.502069	B3gnt8
0.197121	6.35231	0.0263669	0.502069	Smdt1
0.76645	0.360513	0.0263817	0.502069	Fzd8
0.822756	0.012378	0.0264101	0.502069	Myh2
-0.267965	5.23428	0.0265062	0.503119	Pdk3
-0.809904	0.844099	0.0265362	0.503119	A330015K06Rik
0.385662	3.75333	0.0265578	0.503119	S1pr3
-0.236476	5.32348	0.0266819	0.504885	Josd2
0.282451	4.48597	0.0267247	0.50511	Dirc2
1.03391	0.751519	0.0267899	0.50565	Gm44681
0.368447	3.22381	0.0268882	0.50565	Ddr2
0.332773	3.47569	0.0269034	0.50565	Plgrkt
0.265362	5.08555	0.0269405	0.50565	Gm1673
0.267436	5.38715	0.0269649	0.50565	Setd1b
0.367022	3.85957	0.0269876	0.50565	Lrfn3
-0.76492	0.539523	0.0270319	0.50565	Gm7336
-0.789263	0.179819	0.0270602	0.50565	Stil
-0.261961	5.86308	0.027061	0.50565	Rab5if
0.380694	3.40075	0.0270629	0.50565	Cables1
1.05204	0.596445	0.0271212	0.50616	Hectd2os
-0.205404	6.34141	0.0272326	0.507555	Tmem25
-0.336701	4.35129	0.0272582	0.507555	Aco1
-0.610938	1.31893	0.0273527	0.508439	Primpol
0.377386	3.14966	0.0273679	0.508439	2510039O18Rik
0.259437	4.58448	0.0274724	0.509801	Nsa2
-0.801135	3.39041	0.0275731	0.510957	Slc10a4
0.668604	1.72444	0.0276182	0.510957	Ggta1
-0.331075	4.11255	0.0276361	0.510957	Elovl1
-1.14976	0.082352	0.0276599	0.510957	C130021I20Rik
-0.996016	1.52084	0.0277047	0.511206	Sycp1
-0.301413	4.10664	0.0277904	0.511816	Zfp606
0.267237	4.61386	0.0278004	0.511816	Ajap1
0.458358	2.49223	0.0278626	0.512383	Kctd15
-0.782553	1.20082	0.0279079	0.512639	Jaml
-0.534406	3.19769	0.0280255	0.51387	Nkx6-2
-0.398034	6.20388	0.0280379	0.51387	Trpm3
-0.37423	3.11393	0.0280912	0.51427	Fancc
-0.228964	7.06192	0.0281715	0.515076	Clic4
-0.34945	3.59099	0.0282242	0.515076	As3mt
-0.52728	2.58233	0.0282456	0.515076	Sptssb
0.486686	2.39961	0.0282688	0.515076	Fgd2
-0.636784	2.79724	0.0282929	0.515076	Insyn1
-0.280437	4.45889	0.0283417	0.51539	Aaed1
0.339281	3.59063	0.0283965	0.515811	Ercc6
-0.209314	7.82212	0.0284833	0.516044	Hspa4l
-0.420386	3.32699	0.0285012	0.516044	Flt3
0.943372	-0.0642688	0.0285041	0.516044	Dnah7c
-1.14363	0.258506	0.0285361	0.516051	Defb42
-0.339112	4.18612	0.0286129	0.516353	Hhatl
0.283967	5.28774	0.0286926	0.516353	Fyn
1.83578	1.36934	0.0287664	0.516353	Clca3a1
-0.300553	6.22287	0.028839	0.516353	Camk4
0.281755	5.89054	0.0288853	0.516353	Dpf1
-0.234041	5.42886	0.0288899	0.516353	Cog1
0.272572	6.32838	0.0289132	0.516353	Rnf157
-0.303969	5.5766	0.028951	0.516353	Tmem242
0.230436	6.23434	0.0289601	0.516353	F3
0.221746	6.46485	0.0289643	0.516353	Arl2bp
0.242381	5.23673	0.0289696	0.516353	Dip2c
-0.2483	5.07644	0.0289809	0.516353	Plod1
-0.365704	5.84521	0.0289857	0.516353	Akap12
0.23404	6.54143	0.0290129	0.516353	Nlgn2
0.313112	5.46824	0.029027	0.516353	Unc5d
-0.454582	5.41241	0.0291719	0.518364	Lurap1
0.446091	3.8999	0.0292218	0.518687	Rsph9
-0.287572	3.67113	0.0293065	0.519625	Garem2
1.29166	-0.395133	0.029386	0.520245	Gm44264
-1.23963	1.71187	0.0294051	0.520245	Chodl
-0.330327	5.42513	0.0294546	0.520556	Ttll5
-0.379696	4.61269	0.0294922	0.520657	Slc18a2
0.264147	4.60237	0.0296572	0.521969	Pet100
0.273697	4.88084	0.029672	0.521969	Zfp523
1.29033	-0.0667289	0.0297017	0.521969	Gm37181
0.247756	4.93795	0.029734	0.521969	Slc14a1
-0.520784	1.92731	0.0297492	0.521969	Lrrc38
-1.23582	0.117171	0.0297583	0.521969	Gm2223
-0.339349	3.9991	0.0298773	0.522389	Grik4
-0.876245	-0.236001	0.029901	0.522389	Gm10649
-0.293671	5.82475	0.0299205	0.522389	Usp20
0.433013	2.8493	0.0299449	0.522389	Adamtsl2
-1.03326	0.7958	0.0299465	0.522389	Ccdc63
0.524626	2.79663	0.0299742	0.522389	Arx
-0.331106	3.86315	0.03012	0.52283	Homez
0.488048	4.10305	0.0301574	0.52283	1700086L19Rik
-0.331272	3.93964	0.0302223	0.52283	Ptpru
-0.34067	3.91122	0.0302395	0.52283	R3hcc1l
-0.272171	4.38703	0.0302571	0.52283	Aldh4a1
-0.18586	6.17251	0.0302806	0.52283	Hmox2
-0.386061	5.19402	0.0303116	0.52283	Als2
0.230161	5.32415	0.0303122	0.52283	Mest
-1.04422	2.50057	0.0304079	0.52283	Chat
0.492375	4.28585	0.0304214	0.52283	Miat
-0.509701	1.55685	0.0304443	0.52283	Dll4
0.499824	3.99917	0.0304519	0.52283	Cntnap5a
-0.277869	6.78556	0.0304763	0.52283	Fnbp1
0.328478	3.40805	0.030486	0.52283	Fads3
0.208081	6.90666	0.030515	0.52283	Ndufa7
-0.204148	5.57182	0.0305958	0.52283	Glod4
0.868551	0.606307	0.0306034	0.52283	Gm42497
0.520378	5.23724	0.0306636	0.52283	Pcdh8
0.269804	5.5919	0.0306841	0.52283	Plppr3
-0.519523	3.72865	0.0307059	0.52283	Ddc
0.66688	1.1141	0.0307258	0.52283	Syk
-0.797682	3.18817	0.0307318	0.52283	Hes3
-0.208507	5.47628	0.0307405	0.52283	Bok
-0.236623	5.02518	0.0307679	0.52283	5730409E04Rik
-0.862376	-0.0636675	0.0308764	0.524129	Col2a1
-0.200705	5.60751	0.0310249	0.525814	Gm20300
0.488973	2.97344	0.0310401	0.525814	Ppp1r3g
0.2601	5.18299	0.0311198	0.526618	Kctd17
-0.356227	4.89499	0.0311848	0.526912	Mindy1
1.09572	3.42449	0.031223	0.526912	Gm44676
-0.858575	0.0625562	0.031234	0.526912	Gm3448
1.88978	2.71031	0.0312791	0.527049	Omp
-0.293141	4.48658	0.0313427	0.527049	Sowahb
-0.540399	2.09095	0.0313469	0.527049	Gch1
0.956957	0.10267	0.0313712	0.527049	Dennd1c
0.336923	5.76632	0.0314723	0.528204	Nova2
0.263151	4.68263	0.0315198	0.528458	Farp1
-0.221791	5.62447	0.0316333	0.529297	Mbtps1
1.21346	0.381221	0.0316665	0.529297	Ccdc42
-0.355023	3.46814	0.031667	0.529297	Mettl8
-0.212908	7.25855	0.0317381	0.529413	Bend6
-0.336561	6.9424	0.031767	0.529413	Nefh
0.272577	4.8816	0.0317713	0.529413	Sobp
0.601534	0.841172	0.0318362	0.52952	Dct
0.847583	-0.102554	0.031848	0.52952	Gm49064
-0.214355	5.61812	0.0319146	0.52952	Pip4p2
-0.254484	6.83905	0.0319238	0.52952	Wrb
0.24068	6.73713	0.0319398	0.52952	Atn1
0.260755	6.33815	0.0321663	0.532734	Tenm4
-0.232436	5.72847	0.0322059	0.532849	Reep3
0.224574	4.80435	0.03232	0.533736	N6amt1
-0.429599	4.49513	0.0323825	0.533736	Pdlim2
0.688546	1.17632	0.032429	0.533736	Myo1f
-0.513172	1.78586	0.0324596	0.533736	Shroom3
0.342464	4.45335	0.0324732	0.533736	Rtn2
-0.195114	6.24124	0.0324758	0.533736	Pcyt2
0.355695	2.93235	0.0324883	0.533736	Fli1
-0.735447	6.19571	0.0325415	0.534073	Homer3
1.23903	-0.175327	0.0325878	0.534296	Ccdc142
0.3101	3.55752	0.0326331	0.534353	Chadl
1.14849	-0.572097	0.0326567	0.534353	Gm44799
0.968396	1.63497	0.032826	0.536585	Chrna3
-0.520977	2.51976	0.0328683	0.536739	Sec14l5
-0.207031	6.43493	0.0329046	0.536795	Zdhhc17
-0.367683	4.63661	0.0330202	0.537156	Ppp1r8
-0.446763	2.27423	0.0330358	0.537156	Tacc3
0.311905	4.70117	0.0330654	0.537156	Dmwd
-0.230176	5.93065	0.0330772	0.537156	Mapk6
-0.220738	4.89698	0.0330997	0.537156	Dck
-0.892446	0.233914	0.0331531	0.537156	Corin
-0.216104	6.63172	0.033157	0.537156	Chmp7
-0.220551	5.19518	0.0334051	0.538762	Dpp3
0.282758	4.47761	0.0334335	0.538762	Pdpn
-0.338837	3.90212	0.0335011	0.538762	Ndc1
0.28553	7.33496	0.0335085	0.538762	Ddn
-0.183126	8.44347	0.0335284	0.538762	Fez1
-0.191155	5.9601	0.03353	0.538762	Urod
-0.276951	4.11952	0.0335444	0.538762	Mtmr10
-0.188498	6.65623	0.0336065	0.538762	Ipo9
-0.305671	4.75771	0.0336146	0.538762	Prune1
-0.230412	4.60756	0.0336216	0.538762	Rpp30
0.346851	5.18762	0.0336513	0.538762	Shisa7
-0.233648	4.95997	0.0336554	0.538762	Fitm2
-0.303238	3.43354	0.033753	0.538762	Smco3
0.288734	4.14572	0.0337661	0.538762	AC127249.1
-0.214591	5.43703	0.0337716	0.538762	Sugp2
0.307553	5.38657	0.0338027	0.538762	Gm20390
0.325774	4.78173	0.033817	0.538762	Zdhhc8
-0.342721	3.52808	0.03393	0.540036	Gamt
-0.406004	3.39111	0.0339704	0.540153	Tgfbr3
-0.443351	3.281	0.034198	0.543051	Mrap2
0.830532	-0.135707	0.0342384	0.543051	Gm43879
-0.275264	3.83966	0.0342525	0.543051	Gon7
-0.198833	7.18957	0.0343787	0.544524	Gtf2a1
-0.234214	5.04199	0.0345476	0.546669	Cavin3
-0.416214	5.79394	0.0346641	0.546753	Kit
-0.477033	2.66323	0.0346831	0.546753	Cyp27a1
-0.210473	5.57646	0.0346948	0.546753	Parva
0.976143	0.0388209	0.0347586	0.546753	Gm45413
0.301679	4.61378	0.0347999	0.546753	Fam8a1
-0.327273	3.39814	0.0348044	0.546753	Mvp
-1.0131	0.820077	0.0348405	0.546753	Gm15577
0.401013	4.32617	0.034849	0.546753	Sstr2
0.364545	4.22342	0.0348542	0.546753	Gsk3a
0.405992	3.29967	0.0349062	0.547042	Naf1
0.361921	2.82296	0.0349759	0.547258	Zfas1
-0.240903	7.76961	0.034987	0.547258	Nfix
-0.27081	6.49146	0.0350519	0.547749	Zhx3
0.623217	0.777107	0.0351353	0.548365	Sgcd
-0.223661	6.62537	0.0351673	0.548365	Lman2
-0.415848	2.42547	0.0352396	0.548365	Gm43437
-0.232106	5.76698	0.0352747	0.548365	Hbs1l
-0.399026	3.03347	0.0352883	0.548365	Serinc2
0.252343	4.56264	0.0352928	0.548365	Rnf126
-0.371328	5.80421	0.0353482	0.548703	Car4
-0.204494	5.28099	0.0354282	0.549422	Scrn3
0.251606	4.35506	0.0354895	0.549851	Coq10a
-0.618306	5.13143	0.0355653	0.550504	Chd7
0.814866	0.754996	0.0356151	0.550752	Ang
-0.251121	4.26281	0.0357751	0.55264	Nup35
-0.184935	6.53053	0.0358149	0.55264	Chga
0.28819	4.51176	0.0358387	0.55264	Smad1
-0.238288	4.22924	0.0359224	0.553107	St3gal4
-0.212353	4.97158	0.0359367	0.553107	Flii
0.972993	-0.286579	0.0360295	0.553362	Gm44830
0.462805	3.895	0.0360432	0.553362	C1ql3
0.299475	8.34809	0.036055	0.553362	Grin2b
-0.276764	3.8442	0.0361183	0.553457	Dhx16
-0.1925	7.16658	0.0361292	0.553457	Srebf2
-0.361984	4.10427	0.0361781	0.553457	Zfpm2
-0.190468	6.41832	0.0361967	0.553457	Rmdn3
-0.519169	1.86258	0.0362972	0.554474	Tuft1
-0.244041	4.15602	0.0365832	0.558034	Abcb10
-0.403068	6.00831	0.0366093	0.558034	Epb41
-0.199983	5.69487	0.0366327	0.558034	Bpgm
-0.27909	3.63579	0.0367668	0.559051	Rnf113a2
0.488072	2.34104	0.0368657	0.559051	Ptafr
-0.589712	1.15026	0.0369152	0.559051	Gm15506
0.400032	2.7859	0.0369174	0.559051	Agbl4
-0.203399	5.41499	0.0369403	0.559051	Agfg2
0.258659	7.19745	0.0370232	0.559051	Ppp2ca
0.220579	5.85513	0.0370471	0.559051	Rgs7
-0.309166	4.57477	0.0370701	0.559051	Plxdc1
0.309953	5.81689	0.0371015	0.559051	Ildr2
-0.302861	4.79351	0.0371036	0.559051	Sel1l3
-0.34113	4.13472	0.0371085	0.559051	Slc12a4
0.583831	1.08014	0.0371155	0.559051	Fam228b
0.214103	6.54932	0.037174	0.559051	Rpl31
-0.49735	1.81282	0.0371915	0.559051	Aven
-0.869668	1.55702	0.037213	0.559051	Lrg1
0.584682	1.14249	0.0372846	0.559611	Srpk3
-0.314388	5.25245	0.0373662	0.560322	Mcc
-0.205597	5.65482	0.0375143	0.561371	Mtrex
0.245533	6.01721	0.037631	0.561371	Lrrc8b
0.269264	6.46596	0.03764	0.561371	Gnai2
0.881181	-0.414832	0.0376418	0.561371	Gm47572
-0.394538	2.50072	0.0377014	0.561371	Adamtsl1
-0.617208	5.06662	0.0377034	0.561371	St18
-0.324392	6.40348	0.0377105	0.561371	Fgf1
-0.254718	5.4089	0.0377384	0.561371	Osbpl9
-0.19215	6.63719	0.0377716	0.561371	Hdlbp
-0.219775	5.74331	0.0377799	0.561371	Fut8
-0.851588	1.35101	0.0378148	0.561378	Trpv4
0.405198	3.82977	0.037978	0.563149	Fbrs
-0.295192	5.94207	0.0380031	0.563149	St8sia5
1.21339	-0.363684	0.0380436	0.563238	Gpx6
0.555022	1.23646	0.0380785	0.563244	Creb3l1
0.801037	0.267998	0.0381457	0.563413	Hm629797
-1.12237	-0.100719	0.0381858	0.563413	Prrxl1
0.326023	3.69285	0.0381934	0.563413	Zfp575
0.309015	3.25832	0.0382538	0.563425	Cmtm3
-0.421603	2.27211	0.0382632	0.563425	Slc16a9
-0.228213	5.64211	0.0383926	0.564067	Itch
0.255719	4.56119	0.0384779	0.564067	Rragc
0.230973	7.0041	0.0384811	0.564067	Ankrd11
-0.306393	6.13435	0.0384884	0.564067	Syndig1
-0.328435	6.48553	0.0384975	0.564067	Plcb4
0.331218	4.01275	0.0385153	0.564067	Crls1
0.788528	0.101933	0.038581	0.564067	Lmntd1
0.196951	5.98863	0.038611	0.564067	Morn4
-0.366034	4.88749	0.0386449	0.564067	Tmed9
0.542663	1.35207	0.0387134	0.564067	Dnah7a
0.703898	0.300877	0.0387254	0.564067	Celsr1
-0.455317	3.8581	0.0387444	0.564067	Cgnl1
0.191216	6.40361	0.0387559	0.564067	Mrpl27
0.508037	1.2682	0.0389716	0.565292	Hist1h4h
-0.212119	5.54524	0.0389912	0.565292	Ccdc91
0.715835	0.558347	0.0390007	0.565292	Wdr27
1.12767	0.111855	0.0390097	0.565292	Gm44228
-0.477178	1.92773	0.0390131	0.565292	Layn
0.253654	5.07896	0.0391161	0.565809	Arhgef11
-0.245435	4.43589	0.0391181	0.565809	Wipi1
-0.391388	7.07033	0.0393041	0.567813	Aldh1a1
0.409073	3.32781	0.0393526	0.567813	Asphd1
-0.29403	4.12161	0.0393609	0.567813	Edrf1
0.227177	6.34249	0.039447	0.567934	Pcnx
-0.293594	4.89848	0.0394745	0.567934	Ilvbl
-0.247447	4.96175	0.03951	0.567934	Fam53b
-0.20078	6.50663	0.0396428	0.567934	Brd2
-1.52916	-0.143199	0.0396444	0.567934	DXBay18
0.314665	4.61832	0.0396529	0.567934	Nwd2
-0.692227	0.612473	0.0396783	0.567934	Mindy4b-ps
-0.23221	4.8551	0.0397112	0.567934	Ints11
-0.196769	5.51744	0.0397118	0.567934	Dip2a
-0.720631	1.1072	0.0397612	0.567934	Unc13d
0.874096	-0.462218	0.0397822	0.567934	Gm42743
1.08315	2.21692	0.0397867	0.567934	Gm44560
-0.4692	2.44286	0.0398458	0.568281	Pcolce2
0.798643	0.509876	0.0399757	0.569637	BC037032
-0.447774	2.62576	0.0401305	0.57068	Chrna7
0.372537	3.65892	0.0402539	0.57068	Sfrp1
0.19469	5.73162	0.0402856	0.57068	Snrpd2
0.220529	5.31022	0.0402931	0.57068	Tmem256
-0.429568	5.14367	0.0403504	0.57068	Ptprr
-0.213715	6.06595	0.0403557	0.57068	Ublcp1
-0.219654	6.78258	0.0403653	0.57068	Lin7c
0.222089	6.56118	0.0403829	0.57068	Lix1
-0.219701	7.20214	0.0404318	0.57068	Trp53inp2
-0.274124	3.85175	0.0404548	0.57068	Csgalnact2
-0.707811	5.08315	0.0405251	0.57068	Atp2a3
-0.496314	2.87877	0.0405287	0.57068	Pdgfd
0.203297	9.31128	0.0405413	0.57068	Sfxn5
-0.187491	6.2151	0.0405799	0.57068	Eif5a2
0.46887	5.23868	0.0406139	0.57068	Nr2f2
-0.234011	6.05428	0.0406245	0.57068	Arel1
0.242332	5.6055	0.0406592	0.57068	Rps21
0.227065	5.93812	0.040678	0.57068	Ccl27a
-0.440626	3.98814	0.0407938	0.571814	Zbtb46
0.275078	6.56503	0.0408529	0.572151	Rpgrip1
-0.281875	5.98225	0.0409208	0.57261	Anp32a
-0.254893	4.39268	0.0409602	0.572671	Lrch1
-0.215349	4.96441	0.0410202	0.573019	Itpk1
-0.278288	3.5607	0.0411065	0.573435	Traf2
0.302981	5.61299	0.041152	0.573435	Mapk3
0.330154	3.40763	0.0412178	0.573435	Ccdc88c
-0.593933	1.19659	0.0412199	0.573435	Ap5b1
-0.214286	5.46306	0.0412291	0.573435	Vti1a
-0.251726	8.20566	0.0412607	0.573435	Plekhb2
-0.275521	4.45045	0.0413362	0.573997	Adgrf5
1.05699	0.257599	0.0414165	0.574174	Hist2h3b
0.246466	4.28848	0.0414638	0.574174	Rhoc
-0.226155	4.68611	0.0414836	0.574174	Mum1
0.938819	0.0312474	0.0415472	0.574174	Il1a
-0.617637	1.18744	0.0415845	0.574174	Gbp4
0.192969	5.65474	0.0415868	0.574174	Bax
-0.232667	4.28681	0.0415951	0.574174	Tmem97
-0.46267	5.66461	0.0416644	0.574646	Dusp5
-1.39513	1.86623	0.0417437	0.574996	Tmem72
-0.508972	1.98545	0.0417603	0.574996	Gm16042
0.340095	3.09722	0.041817	0.575292	Psmg4
-0.251622	5.82519	0.0419021	0.575907	Tns3
-0.622072	1.84623	0.0419322	0.575907	Stac
-0.209722	5.65393	0.0419863	0.576166	Osbpl6
-0.320291	3.89144	0.0420652	0.576395	Gm9747
-0.410644	5.42456	0.0420737	0.576395	Hspb1
0.215146	5.19355	0.0422416	0.577133	Nagk
-0.448151	2.14799	0.0423239	0.577133	Cldn34c1
0.301443	4.40441	0.0423252	0.577133	Ahnak
-0.324736	3.48275	0.0423368	0.577133	Slc31a2
0.253936	7.23257	0.0423424	0.577133	Ogdhl
-0.201979	6.84289	0.0423719	0.577133	Atp2c1
-0.207383	5.3005	0.0423749	0.577133	Washc4
0.743928	0.15602	0.0424128	0.577158	Spc25
-1.03589	0.802516	0.0425614	0.577158	Slc5a1
-0.6081	4.62739	0.0425774	0.577158	Gdf10
0.26584	5.53426	0.0425927	0.577158	Rbbp6
0.31834	4.23981	0.0425931	0.577158	Rbm15b
0.314564	3.41965	0.042628	0.577158	Pip4k2b
-0.748769	1.5082	0.042674	0.577158	Irx3
0.308488	6.66059	0.042687	0.577158	mt-Nd3
-0.286595	7.75121	0.042696	0.577158	Csrp1
-0.485399	2.08311	0.0427523	0.577158	Cyp2j12
-0.257147	4.26705	0.0427655	0.577158	Kctd7
0.401477	3.16991	0.0428024	0.577178	Cox6a2
-0.262063	5.11105	0.0430342	0.579825	Gm45606
-0.230472	4.33556	0.0431181	0.580274	Zfp943
-0.343044	3.22551	0.0431475	0.580274	Pik3c2b
-0.222125	5.21632	0.0431745	0.580274	Slco1c1
-0.216964	4.93522	0.0432204	0.580274	Tdrkh
0.756423	0.472682	0.0432696	0.580274	Gm37570
0.204105	4.93425	0.0433172	0.580274	Lcorl
0.25845	5.63479	0.0433262	0.580274	Cx3cr1
0.280386	3.79096	0.0433518	0.580274	Ppp1r26
-0.389409	8.49607	0.0434119	0.580373	Itpr1
-0.292846	4.02991	0.0434303	0.580373	Nipsnap3b
-0.432788	2.17501	0.0437149	0.582039	Rnf135
0.567759	1.5007	0.0437403	0.582039	Pcdhb5
-0.280582	7.91958	0.0437523	0.582039	Aqp4
-0.248255	3.97587	0.0437659	0.582039	Med20
-0.300632	4.25336	0.0438291	0.582039	Plcl1
-0.353931	3.21099	0.0438568	0.582039	Tmtc2
-0.298817	7.32478	0.0438597	0.582039	Btbd3
-0.34275	2.99507	0.043878	0.582039	Lmcd1
-0.196546	7.12333	0.0439208	0.582039	Mtmr6
-0.231258	6.39076	0.0439348	0.582039	Crbn
0.262728	6.08438	0.0439469	0.582039	Trrap
-0.346176	6.99779	0.0440144	0.582459	Cadm3
-0.236951	4.51135	0.0440661	0.582672	C9orf72
0.259015	4.52397	0.044133	0.583084	Slit2
0.268135	4.04945	0.0442518	0.584181	Tle1
0.246023	7.18754	0.0443854	0.585471	Cdkl5
0.391078	3.5102	0.0444297	0.585582	Lrfn1
0.309016	8.97464	0.0445439	0.586615	Mef2c
0.834059	0.354112	0.0447826	0.589243	Gm42973
0.227561	4.77144	0.0448157	0.589243	Efnb2
-0.188972	6.42397	0.0448982	0.589558	Tmem50b
0.238921	6.25403	0.0449118	0.589558	Srp54a
-0.269749	5.36564	0.0449781	0.589858	Fstl1
0.982494	0.0911789	0.0450528	0.589858	Gm48182
0.992391	-0.332303	0.0450839	0.589858	Gm37422
0.476724	1.52324	0.0451437	0.589858	Cenpl
0.472576	2.73635	0.045165	0.589858	Bst2
0.324217	3.43683	0.0452781	0.589858	Taf10
0.402791	3.37491	0.0453051	0.589858	Cables2
0.202302	5.16815	0.0453483	0.589858	Sft2d1
-0.28221	3.80754	0.0453652	0.589858	Kctd21
-0.225025	6.96343	0.0454087	0.589858	Fgf14
-0.266181	5.03113	0.0454231	0.589858	Snx12
0.999969	1.32832	0.0454258	0.589858	Gm45182
0.256853	4.38074	0.0455082	0.589858	Garem1
-0.198074	7.53802	0.0455123	0.589858	Prkcz
0.263372	4.69631	0.0455199	0.589858	Numbl
-0.304487	4.97972	0.0455575	0.589858	Fam174b
-0.626492	0.628485	0.0456062	0.589858	Cdc20
0.282414	3.99188	0.0456201	0.589858	Siglech
0.260445	3.58589	0.045621	0.589858	Pusl1
0.388812	3.17704	0.0457266	0.590574	4933439C10Rik
-0.213839	5.53057	0.0457487	0.590574	Iars2
-0.232349	5.24719	0.0457955	0.590712	Sh3bp5l
0.206813	5.98769	0.0458935	0.591044	Hrh3
-0.204393	7.14656	0.0458937	0.591044	Olig1
0.252756	4.25549	0.0460322	0.592169	Krt10
-0.208575	8.50683	0.0460823	0.592169	Tspyl1
-0.239278	4.86448	0.0460927	0.592169	Wrap73
-0.271745	4.12676	0.0462055	0.592169	Lrch4
0.244257	5.37455	0.0462346	0.592169	Rapgefl1
0.507779	2.70332	0.046276	0.592169	Cd72
0.230114	5.32543	0.0462842	0.592169	Ccnd1
0.300956	3.23286	0.0462859	0.592169	Scrib
-0.198429	5.44837	0.0463314	0.592169	Lats2
-0.183667	5.92655	0.0463437	0.592169	Dlst
-0.234552	5.81631	0.0465166	0.593628	Wscd1
0.340282	2.7389	0.0465306	0.593628	Il6ra
-0.287893	4.81218	0.0466409	0.594572	Tanc1
-0.183199	6.15139	0.0466774	0.594572	Elovl6
-1.02309	5.88213	0.0467405	0.594584	Gm10800
-0.381679	6.35903	0.0467511	0.594584	Strip2
-0.33904	3.2796	0.0467914	0.594633	Folh1
-1.15662	-0.114008	0.0468345	0.594718	2410124H12Rik
-0.32313	3.92864	0.0469428	0.595058	Htr1a
0.262895	4.94968	0.0469753	0.595058	Pgrmc2
0.444487	2.6543	0.0469942	0.595058	Gm17354
0.559289	1.06501	0.0470619	0.595058	Gm19196
0.990889	0.0573343	0.04709	0.595058	Gm42639
-0.186224	5.39032	0.0471182	0.595058	Gpc1
-0.566767	1.47393	0.0472234	0.595058	Gm7488
0.249084	5.56304	0.0472348	0.595058	Rnf165
-0.218434	11.7841	0.0472632	0.595058	Fth1
0.213958	7.6307	0.0472864	0.595058	Uqcrq
-0.177445	6.53518	0.0473379	0.595058	Trak2
0.265945	5.80728	0.0473513	0.595058	Tmem181b-ps
0.259435	5.29739	0.0473844	0.595058	Fbxo41
0.240612	5.80425	0.0474429	0.595058	Spata2l
-0.259877	4.1194	0.0474525	0.595058	A430033K04Rik
0.674299	0.139032	0.0474821	0.595058	Gm9996
0.223682	4.92545	0.0475312	0.595058	Dtnbp1
-0.517226	1.60988	0.047548	0.595058	Tagln
-0.175316	8.17232	0.0475536	0.595058	Ina
0.221384	5.93722	0.0476889	0.595134	Smpd3
0.374832	2.9744	0.047698	0.595134	Lrfn4
0.295216	3.80267	0.0477025	0.595134	Jak2
-0.38923	3.08508	0.0477054	0.595134	Calcrl
0.544625	1.30997	0.0477834	0.595202	1700001L05Rik
0.263836	4.65961	0.0478193	0.595202	Sidt2
0.439833	2.3228	0.0478203	0.595202	Lrrc75a
0.19428	6.27149	0.0478614	0.595225	Btbd1
0.21034	6.50875	0.047895	0.595225	Srcap
-0.217372	8.56735	0.0479877	0.59538	Gja1
0.203869	8.32706	0.0480759	0.59538	Dnm1
-0.310556	3.20767	0.0480765	0.59538	Trmt5
-0.197512	5.93583	0.0481401	0.59538	Yif1b
-0.449975	2.79403	0.0481766	0.59538	Gm37676
-0.249049	5.33033	0.0481843	0.59538	Aacs
-0.817876	-0.151216	0.0481897	0.59538	Gm32699
-0.506682	2.4798	0.048203	0.59538	Gm7276
0.571257	0.886971	0.0482757	0.59538	Cd300c2
0.22852	4.62929	0.0482969	0.59538	Cir1
0.224726	5.25648	0.0483086	0.59538	Med15
-0.220379	4.27592	0.0483487	0.595426	Gcc1
0.782657	0.950345	0.048537	0.596937	Gm37018
-0.529801	1.40659	0.048617	0.596937	Neu3
-0.191088	6.59144	0.0486299	0.596937	Atad1
-0.2438	5.78086	0.0487571	0.596937	Tmem178
-0.429364	3.54399	0.0487585	0.596937	Ece2
-0.806542	2.50943	0.048765	0.596937	Dao
-0.205463	5.7221	0.0487779	0.596937	Stxbp5l
0.493157	1.87637	0.0488045	0.596937	Gm49085
0.201203	7.51361	0.0488398	0.596937	2210016L21Rik
-0.289511	5.10263	0.0488974	0.596937	Foxn2
-1.02351	2.5119	0.0489118	0.596937	Gm21738
-0.695184	0.468659	0.0489699	0.596937	2210011C24Rik
-1.26907	-0.193225	0.0490537	0.596937	Rxfp2
-0.445827	2.46359	0.0491277	0.596937	Zfp658
0.476676	2.75906	0.0491835	0.596937	Tacr1
-0.420515	3.91828	0.0492104	0.596937	Tmem98
1.07447	-0.474074	0.0492469	0.596937	AC154492.2
-0.194432	5.50061	0.0492739	0.596937	Tmem185a
0.255888	4.94418	0.0493043	0.596937	Cmtm4
0.838724	-0.303678	0.0493262	0.596937	Gm10421
-0.265861	3.83494	0.0493567	0.596937	Snip1
-0.819736	0.74829	0.0493818	0.596937	Pax3
0.268803	5.55135	0.0493971	0.596937	Akt1
-0.189886	6.07233	0.049406	0.596937	Vps50
-0.446867	2.16842	0.0494092	0.596937	D7Ertd443e
0.369732	4.69499	0.0494455	0.596937	Bcl2l2
-0.887316	0.197978	0.0494584	0.596937	Mndal
-0.415943	2.63911	0.0495185	0.597075	Arhgef19
0.302734	3.69961	0.0495548	0.597075	Gm6145
0.174449	7.11494	0.0496275	0.597075	Rps2
0.265402	5.10882	0.0496314	0.597075	Larp1
0.352584	4.33337	0.0496527	0.597075	Lhx2
-0.265783	6.09454	0.0497106	0.5971	Mpp3
0.666797	0.786734	0.0497279	0.5971	Gm47826
-0.204921	8.39513	0.0497937	0.597144	Syngr1
0.546827	3.34539	0.0498276	0.597144	Otof
-0.473739	4.55465	0.0498412	0.597144	Zfp521
0.434921	2.58368	0.0498813	0.597186	Fzd2
0.638554	0.997717	0.0499623	0.597717	Gm26771
-0.174656	7.69685	0.0500264	0.597985	Atp8a1
-0.215811	5.98242	0.0500851	0.597985	Selenoi
-0.963392	2.78145	0.0500946	0.597985	Gm10801
-0.957105	-0.35725	0.0501603	0.598333	Clec3b
0.218804	7.12379	0.0502445	0.5989	Nlgn1
0.423625	4.67852	0.0503068	0.59912	Scube1
0.190878	7.3681	0.0504472	0.59912	Rps27
-0.189028	6.70603	0.0504484	0.59912	Tmem33
0.621201	10.7283	0.0505232	0.59912	Gm26917
-0.292433	5.41709	0.0505346	0.59912	Orai2
0.192396	6.70198	0.0505955	0.59912	B930095G15Rik
-0.390439	4.02138	0.0506657	0.59912	Ocln
0.437935	3.06007	0.0506794	0.59912	Mir99ahg
0.615374	1.54829	0.0507016	0.59912	Gngt2
-0.454255	4.52314	0.0507229	0.59912	Pde1c
0.244164	5.54848	0.0507305	0.59912	Ubr5
0.36012	4.61735	0.050756	0.59912	Zfp423
0.324249	3.18573	0.0507734	0.59912	Cxadr
-0.174997	6.96867	0.0507766	0.59912	Cdc37l1
-0.233961	4.17904	0.0509283	0.599878	Zfp2
-0.516035	3.22781	0.0509385	0.599878	Cnksr3
-0.206865	11.2645	0.050951	0.599878	Atp1a3
0.834281	3.49811	0.050989	0.599892	Gm37602
-0.659805	3.60493	0.0511486	0.601337	Kank2
0.183415	5.41589	0.0512466	0.601869	U2af1l4
-0.654061	3.85507	0.0513744	0.601869	Gprc5c
0.462592	2.36332	0.0514116	0.601869	Parvb
0.263028	6.89932	0.0514219	0.601869	Cacna1e
0.331225	4.16818	0.0514781	0.601869	Emx1
0.196517	6.27206	0.0514786	0.601869	Sat1
-0.918172	0.00833431	0.0514925	0.601869	Trp73
0.65628	0.868541	0.0515042	0.601869	Gm42576
-0.193042	8.45482	0.0516534	0.601869	Ndrg3
-0.323375	3.4461	0.0516704	0.601869	Fut10
-0.19098	6.7823	0.0517067	0.601869	Svop
-1.16388	-0.48512	0.0517367	0.601869	Gm15083
-0.247774	4.21163	0.0517376	0.601869	Abcc8
0.351649	2.67704	0.051763	0.601869	Pbx4
-0.265563	3.89668	0.0517649	0.601869	Dusp19
0.219577	5.04584	0.0518813	0.601869	Tmem8b
0.175979	6.0004	0.0518834	0.601869	Slc6a11
1.16652	0.303885	0.0519	0.601869	Acbd7
0.93042	0.331846	0.0519596	0.601869	Gm48967
-0.190272	6.69672	0.0520228	0.601869	Snx27
0.458365	1.70917	0.0520756	0.601869	Upp1
-0.650304	2.37786	0.0521014	0.601869	Nhlh2
-0.259137	4.54128	0.0521098	0.601869	Slc29a1
-0.313369	3.20843	0.0521397	0.601869	Pcdhgb2
0.361177	4.50618	0.0521682	0.601869	Epop
-0.287897	3.70074	0.0521856	0.601869	Nup54
-0.191631	6.16966	0.0522601	0.601869	Mturn
0.586291	2.22202	0.0523426	0.601869	Pdzph1
0.234291	5.69266	0.0523643	0.601869	Mmp17
0.190178	5.219	0.0523645	0.601869	Otud5
0.631698	0.543196	0.0523715	0.601869	Apbb1ip
0.230741	5.7716	0.0523732	0.601869	Cyp2j9
0.216849	6.56585	0.0524819	0.602693	Rnf11
-0.273304	3.5528	0.0525216	0.602699	Zfp944
-0.490977	3.78659	0.0525563	0.602699	Slc41a3
-0.340059	4.13512	0.0527253	0.603811	Rimkla
-0.262495	7.75073	0.0527272	0.603811	Asph
0.338837	4.56176	0.0528389	0.603817	Ube2q1
0.299335	3.35448	0.0529176	0.603817	Lrrc3
-0.201442	5.29929	0.0529308	0.603817	Rab33b
0.477826	3.53793	0.0530789	0.603817	Glra3
0.187974	7.98843	0.0530837	0.603817	Pfn1
1.05973	-0.314679	0.053096	0.603817	Gm37051
0.248352	4.12604	0.0531149	0.603817	Zfp804a
0.874915	-0.0720624	0.0531402	0.603817	5730414N17Rik
0.241477	4.31794	0.0531527	0.603817	Kcnn3
0.231084	4.06062	0.0531576	0.603817	Fbxl17
0.232379	6.03896	0.0531599	0.603817	Spire1
0.200395	7.13168	0.0531752	0.603817	Rap2b
0.218366	6.16326	0.0532338	0.603817	Ndufa3
0.190906	5.59735	0.0532904	0.603817	Bloc1s1
0.31216	3.29387	0.0534405	0.603817	Pde7a
-0.342022	2.73293	0.0534596	0.603817	Insc
-0.5086	5.48976	0.0534641	0.603817	Patj
-0.176624	6.52467	0.0534682	0.603817	Hsd17b12
0.462318	2.08756	0.053484	0.603817	Plp2
-0.689662	1.65339	0.0536102	0.603817	Ror1
0.294978	6.01453	0.0536231	0.603817	Agap3
0.271072	7.0196	0.0536644	0.603817	Bcas1
0.467766	2.95855	0.0537095	0.603817	Tox3
-0.194766	7.63841	0.0537388	0.603817	Pafah1b2
0.233381	6.51793	0.0537721	0.603817	Pitpna
0.175813	6.4397	0.0537813	0.603817	Golgb1
-0.441159	2.00711	0.0538659	0.603817	She
-0.374465	2.46563	0.0538667	0.603817	A730020E08Rik
0.476214	2.66406	0.0540881	0.603817	Dnttip1
-0.222541	5.03021	0.0541527	0.603817	Galnt18
-0.177785	7.34432	0.0541569	0.603817	Ckmt1
-0.38684	2.82713	0.0541971	0.603817	Tmem143
-0.908147	3.89404	0.0542266	0.603817	Cnpy1
0.300331	4.02116	0.0542283	0.603817	Bicdl1
-0.371422	3.3003	0.05423	0.603817	Itga7
-0.818072	3.11109	0.0542316	0.603817	Nrk
-0.236544	5.40876	0.0542567	0.603817	Rtraf
-0.294069	4.4272	0.0542845	0.603817	Ppp2r1b
-0.211382	5.52424	0.0543092	0.603817	Asb8
0.719237	1.52876	0.0543344	0.603817	Gm45799
0.227665	5.28526	0.0543384	0.603817	H2-K1
0.216469	4.76565	0.054352	0.603817	Foxk1
-0.330301	2.78492	0.0543838	0.603817	Zfp7
0.318197	4.34729	0.0543866	0.603817	Zdbf2
0.328225	3.69266	0.0544144	0.603817	Dpm3
-0.219133	6.18503	0.0544325	0.603817	Tmem201
-0.784233	5.61094	0.0544655	0.603817	Ppp1r17
0.324451	2.86977	0.054557	0.604226	Hscb
1.04055	-0.300363	0.0546129	0.604226	Gm29771
-0.174991	7.15608	0.0546166	0.604226	Chmp5
-0.359469	3.30535	0.0546924	0.604226	Prkcq
-0.181532	7.15624	0.0547014	0.604226	Lrp11
0.24945	4.11172	0.054726	0.604226	Stxbp2
-0.346551	5.62113	0.0547615	0.604226	Pygm
-0.293759	5.29272	0.0548817	0.605144	Lingo3
0.233907	4.42409	0.0549635	0.605313	Fjx1
0.367464	3.9013	0.0549712	0.605313	Mta1
-1.14667	-0.2245	0.0550539	0.605815	Cox8b
0.598368	1.09634	0.055185	0.606849	Gm43112
0.740388	0.316143	0.0552734	0.607181	AC102342.2
-0.20461	9.81362	0.0552895	0.607181	Itm2b
-0.896885	0.16103	0.0553322	0.607242	Gm13293
0.495984	1.73915	0.0554761	0.607662	Fyb
0.284958	4.09755	0.0554866	0.607662	Tmem121b
-0.21227	9.21684	0.055502	0.607662	Nsg1
-0.206876	6.4609	0.0555538	0.607662	Srsf3
-0.236167	9.44817	0.055575	0.607662	Nefl
-0.706721	4.93647	0.0556279	0.607662	Il16
-0.525831	1.9365	0.055648	0.607662	Ctnna3
-0.530151	2.07617	0.0556682	0.607662	Grb7
0.17061	8.04713	0.055714	0.607756	Dcaf7
0.377903	2.34236	0.0558492	0.607941	Plekhg2
-0.540569	1.3599	0.0559077	0.607941	Acrbp
-0.247705	4.22923	0.0559132	0.607941	St3gal6
-0.182845	5.74255	0.0559362	0.607941	Gnpat
0.243769	4.53831	0.055954	0.607941	Aldh18a1
0.221613	7.56954	0.0559923	0.607941	Pdcd4
-0.4862	2.53343	0.0560769	0.607941	Olfml2b
0.579921	0.955158	0.0561134	0.607941	Baz1a
0.278786	3.96188	0.0561449	0.607941	Svbp
0.219755	5.30367	0.0561589	0.607941	Drap1
-0.394048	2.18619	0.0561621	0.607941	Zfp119b
1.11372	0.0500322	0.0562042	0.607941	Gm10855
0.366965	3.57213	0.056224	0.607941	Vps54
-0.743616	0.954786	0.0562658	0.607941	Lsmem1
-0.385499	3.17035	0.0562894	0.607941	Saal1
0.229256	4.90605	0.0564537	0.608037	Ubn1
-0.307198	4.51742	0.056476	0.608037	Nrg1
-0.386457	3.14981	0.0565194	0.608037	Cyp2s1
1.05219	-0.0223207	0.0565301	0.608037	Ccl21a
-0.451906	2.32102	0.0565766	0.608037	Hcrtr2
-0.280682	4.36232	0.0566115	0.608037	Xk
-0.570767	3.67655	0.0566305	0.608037	A2m
0.865251	3.20515	0.0566742	0.608037	Gm45183
0.25609	5.24527	0.05673	0.608037	Itpka
-0.246214	5.44168	0.0567548	0.608037	Tbc1d22b
-0.395927	2.39369	0.056794	0.608037	Zfp959
0.402545	2.47126	0.0568121	0.608037	Mex3d
-0.218001	4.98899	0.0568243	0.608037	Gnai3
0.317915	5.8217	0.0568695	0.608037	Adgrb1
0.415728	2.39694	0.0569306	0.608037	Samd1
0.827171	0.389229	0.056951	0.608037	Was
-0.174585	6.8373	0.0569676	0.608037	Api5
0.460766	2.09531	0.0570529	0.608037	P4ha3
0.863486	-0.223101	0.0570706	0.608037	Card9
-0.815791	-0.11995	0.0570779	0.608037	Batf3
-0.710043	0.0479731	0.0570853	0.608037	Cdkn2b
0.196277	5.66916	0.0571175	0.608037	Ccdc12
0.229366	5.46623	0.0571638	0.608078	Mir124-2hg
0.316603	4.72522	0.0571958	0.608078	Mpnd
0.299654	4.93128	0.0572366	0.608115	Phlda1
-0.206916	5.63239	0.0573327	0.608741	Cul4a
-0.330876	3.2975	0.0574384	0.609069	Pml
-0.193319	5.6949	0.0574643	0.609069	Adi1
-0.439506	1.71869	0.0574755	0.609069	Zfp229
0.396634	1.93357	0.0575656	0.609299	4732440D04Rik
0.505721	3.07038	0.0575718	0.609299	Fmo1
0.412478	9.31592	0.0577185	0.610455	Snhg11
-0.48309	1.89561	0.0577581	0.610479	Nod1
-0.382303	3.07992	0.0578052	0.610519	Lbhd1
0.222875	4.94742	0.0578367	0.610519	Arpc1b
-0.456012	3.89679	0.0578842	0.610626	Acta2
-0.822523	0.442843	0.0579964	0.611058	A330084C13Rik
-0.15853	7.22448	0.0580526	0.611058	Aatk
0.33225	2.54183	0.0580636	0.611058	Tbc1d2b
-0.180945	5.4912	0.0580748	0.611058	Nfs1
0.498893	1.5582	0.0581756	0.611724	Gm47982
0.181838	8.77029	0.0583436	0.612114	Arf3
-0.656446	4.86426	0.058344	0.612114	Slc1a6
0.215353	12.255	0.058348	0.612114	Actb
1.12789	0.379547	0.058435	0.612114	Gm45179
0.369027	2.53115	0.058451	0.612114	Elf1
0.25028	5.17605	0.0584997	0.612114	Rnaset2b
-0.800517	-0.0639259	0.058695	0.612114	Gm17382
0.206531	5.81795	0.0586973	0.612114	Sfxn1
-0.225712	6.90195	0.0587	0.612114	Abhd16a
0.778966	0.0924584	0.0587407	0.612114	Rpia
1.0535	0.188154	0.0587477	0.612114	Gm47022
0.907933	1.76669	0.058816	0.612114	Stap1
0.316372	6.26749	0.0588921	0.612114	Git1
-0.761994	0.450021	0.0589225	0.612114	Sp5
0.284988	5.8154	0.0589513	0.612114	Atxn2
0.980806	-0.473416	0.0589959	0.612114	Gm43201
0.749909	0.138425	0.0590011	0.612114	Dnah14
-0.177426	5.78883	0.0590283	0.612114	Cpsf3
0.527205	2.57908	0.0590574	0.612114	Qrfpr
-0.478779	1.70582	0.0590642	0.612114	Gm43032
-0.206915	5.98936	0.059081	0.612114	Erp29
-0.225177	5.82349	0.0590979	0.612114	Slc35a5
-0.297309	3.94428	0.0591103	0.612114	Yes1
0.251943	6.14545	0.0591123	0.612114	Gpr26
-0.259002	3.61855	0.059161	0.61223	Maml3
-0.60026	2.39326	0.0592509	0.612772	Col8a1
-0.282494	4.03097	0.0595045	0.615005	Cul4b
0.285404	4.38574	0.0595923	0.615266	Cdk13
0.639286	6.80149	0.0596099	0.615266	Gm42418
-0.30772	3.09527	0.0596428	0.615266	Rbm19
0.239856	7.09994	0.0597261	0.615736	Mtch1
0.567874	0.785876	0.0597841	0.615946	D130007C19Rik
-0.209173	6.55271	0.0599599	0.616805	Nr1d2
0.190498	7.10414	0.0600132	0.616805	Lyrm4
0.231058	7.2213	0.06003	0.616805	Gabrb1
-0.243734	4.34956	0.0600342	0.616805	Zfp715
1.5696	-0.63693	0.0600564	0.616805	Gm45176
0.357506	3.6623	0.0602148	0.618044	P2ry13
-0.8397	2.1427	0.0602876	0.618238	Aqp6
0.251284	6.31468	0.0603095	0.618238	Kmt2a
0.241093	4.15351	0.0603665	0.618435	Diaph2
-0.798651	-0.0623954	0.06047	0.618798	Ifi203
-0.207424	5.23975	0.0604853	0.618798	Gpkow
-0.401028	1.72757	0.0605156	0.618798	Slc35f2
0.595729	1.6578	0.0605676	0.618814	Hvcn1
0.27278	4.84041	0.060593	0.618814	Grik3
0.25825	4.19804	0.0606668	0.61918	Irf2bp1
0.189245	5.38343	0.0607756	0.619664	Mrpl13
-0.623625	6.28151	0.0607901	0.619664	Zic1
-0.279508	3.83697	0.0608734	0.619974	Zw10
-0.49766	1.64522	0.0609927	0.619974	Il1r1
0.177391	7.22091	0.0610001	0.619974	Rps25
-0.26077	4.09346	0.0610048	0.619974	Katnbl1
-0.976502	0.212999	0.0610103	0.619974	Oca2
0.317601	5.59672	0.0611707	0.621218	B230334C09Rik
0.353787	3.71244	0.0612542	0.621669	Cdk9
-0.212517	7.30978	0.0613038	0.621669	Kcnk1
-0.211471	4.52715	0.0613602	0.621669	Elmod3
0.304323	3.60174	0.0613988	0.621669	Sox2
-0.270142	6.29101	0.0614143	0.621669	Unc13c
0.284816	3.27733	0.0614435	0.621669	Cebpd
0.411765	3.50734	0.0615309	0.621793	Amz1
0.310366	4.38117	0.0615694	0.621793	Pdzrn3
-0.306816	5.64437	0.0615701	0.621793	Appl2
0.208535	7.46815	0.0617226	0.622948	Astn1
-0.259288	6.95985	0.0618393	0.623741	Kcnab1
0.241548	3.71077	0.0618835	0.623801	Ndor1
-0.369115	3.45021	0.0620325	0.624918	Mpp7
1.57549	3.05498	0.0620876	0.625087	S100a5
0.343872	3.53732	0.0621354	0.625182	Pcdhga9
-0.240681	4.52622	0.0624705	0.628167	Nde1
-0.619915	3.87741	0.0626807	0.629677	Prlr
-0.294889	4.24404	0.0627019	0.629677	Gas1
1.05069	-0.0542658	0.0627364	0.629677	Gm38073
0.245027	4.6003	0.0627927	0.629762	Rps12
0.295458	3.26477	0.0628376	0.629762	Nme5
-0.314334	2.92476	0.0628605	0.629762	Zfp41
0.222696	5.30581	0.0629725	0.630021	Cacna1b
-0.252126	3.92708	0.0630656	0.630021	P2rx4
0.223852	6.36351	0.063105	0.630021	BC005537
-0.176939	5.77714	0.0631203	0.630021	Eml1
0.267116	4.70534	0.0631448	0.630021	Utp6
-0.666371	0.265612	0.063164	0.630021	Tmem102
0.943251	1.80012	0.0631677	0.630021	Gm45828
-0.214005	4.49174	0.063195	0.630021	Riok2
0.669387	0.0311999	0.0635071	0.632746	Rad51ap2
0.326749	2.93857	0.0635978	0.633129	Cad
-0.549946	7.7683	0.0636705	0.633129	Chn2
0.323051	3.46546	0.0638521	0.633129	Chmp4b
-0.386375	3.08107	0.0638907	0.633129	Zfp781
-0.312131	3.84138	0.0639104	0.633129	Esyt1
-0.349429	6.13835	0.0639341	0.633129	Olfm3
0.428307	3.70696	0.0639565	0.633129	Dlg3
0.49414	2.11444	0.0639854	0.633129	Gm17139
0.24199	4.40788	0.0639968	0.633129	Rundc3b
-0.180503	5.98902	0.0640396	0.633129	Lxn
-0.245014	4.12914	0.0640432	0.633129	Lysmd3
-0.266893	4.0719	0.0640498	0.633129	Zfp946
0.691397	0.164758	0.0640577	0.633129	Gm33027
-0.503375	1.37592	0.0640884	0.633129	Cabcoco1
-0.317755	4.04946	0.0642008	0.633429	Pxn
-0.244541	5.23118	0.0642038	0.633429	Cnot2
0.236836	4.17072	0.0642709	0.633429	Rxrb
-0.250422	3.74042	0.0642739	0.633429	Isg20l2
0.310196	5.65498	0.0643478	0.633533	Mlip
-0.395925	4.16775	0.064395	0.633533	Akain1
-0.927836	0.704598	0.0644314	0.633533	Gm13944
0.462346	1.30567	0.0644396	0.633533	Pstpip1
0.202575	5.14688	0.0645151	0.633893	Mettl26
0.733316	1.63611	0.0646961	0.63529	C230085N15Rik
-0.226101	4.14082	0.064845	0.635799	Rad51d
0.390207	2.33299	0.0648538	0.635799	Npl
0.265661	4.28674	0.0648647	0.635799	Gpr17
0.842093	-0.0815284	0.0649186	0.635945	Cacng6
0.181746	8.7086	0.0649697	0.636064	Bex2
-0.563586	1.33747	0.0650171	0.636147	A730056A06Rik
-0.211933	4.68364	0.0650891	0.636241	Vps37c
0.306984	2.69774	0.0651046	0.636241	Ppp1r18
-0.178262	5.99899	0.0652634	0.637206	Blmh
-0.212927	5.20039	0.0652814	0.637206	Msh2
-0.437396	2.27702	0.065335	0.637249	Rps16-ps2
0.295764	3.12704	0.0653639	0.637249	Rrp1b
0.226741	4.35672	0.0655686	0.6379	Ccdc149
0.265083	3.54064	0.0655759	0.6379	Zfp362
-0.234862	4.15895	0.0656276	0.6379	Klhl21
-0.240572	5.10249	0.0657137	0.6379	Acad8
-0.198037	4.5018	0.065731	0.6379	Fut11
-0.185778	5.26444	0.0657509	0.6379	Hccs
0.268821	4.41646	0.0657766	0.6379	Ubp1
0.649354	0.128877	0.0657816	0.6379	Wtip
0.244795	5.45174	0.0657858	0.6379	Pak6
0.382167	2.23997	0.0658548	0.6379	Scn7a
0.304061	7.34481	0.0659023	0.6379	Slc17a7
-0.189991	5.05705	0.0659214	0.6379	Plrg1
-0.211698	6.35487	0.0659602	0.6379	Rhot1
-0.229624	4.98953	0.0659775	0.6379	Aifm3
-0.205216	5.16676	0.0661913	0.639588	Vps26c
0.931539	0.027779	0.0662628	0.6399	Gm37303
-0.248158	4.67673	0.0663683	0.64054	Atp2b3
-0.208409	4.59915	0.0664927	0.641362	Fen1
1.02762	0.610179	0.0665777	0.641803	Gm43874
-0.388232	3.00445	0.0666251	0.641818	Nectin4
-0.183013	6.04232	0.0666579	0.641818	Sh3bp5
0.24555	4.39374	0.0667139	0.641979	Bmi1
0.21341	6.67544	0.0667858	0.642293	Arid1a
0.518799	2.63817	0.0669009	0.642866	Sall3
-0.284114	5.89391	0.0669607	0.642866	Wscd2
0.210975	6.53608	0.0669636	0.642866	Brd4
-0.408082	2.24715	0.0670266	0.643093	Aste1
-0.43693	4.43129	0.0671448	0.643682	Trmt9b
0.366269	3.42034	0.0671695	0.643682	Tor3a
0.27299	3.5981	0.0672063	0.643682	Entpd1
-0.290682	5.8424	0.0672847	0.644017	Mtss1
-0.835793	-0.0699035	0.0673259	0.644017	Kdelr3
-0.179272	6.31867	0.0674371	0.644017	Eif2ak1
-0.257095	4.87719	0.0674634	0.644017	Otud7b
-0.313074	3.34958	0.0675205	0.644017	Obsl1
-0.452307	6.18759	0.0675458	0.644017	Tspan9
-0.251394	3.70704	0.0675979	0.644017	Zfp84
0.756097	0.244734	0.0676173	0.644017	Rhoh
0.463795	2.68008	0.0676685	0.644017	Gm13306
-0.28041	3.10982	0.0677332	0.644017	Mgme1
0.189979	5.38624	0.0677979	0.644017	Ezr
0.266346	4.23977	0.0678167	0.644017	Stk40
-0.629173	0.520919	0.0678222	0.644017	Itga11
0.246853	6.20052	0.0678311	0.644017	Chd5
-0.458707	3.66468	0.0678328	0.644017	Plekhf1
0.460233	2.19717	0.0678944	0.644176	Hkdc1
-0.159357	6.64445	0.0679591	0.644176	Usp15
-0.211791	5.69849	0.0679679	0.644176	Tbc1d14
-0.181389	6.20745	0.0680496	0.644233	Agpat4
-0.206241	6.40658	0.0680893	0.644233	5730455P16Rik
-1.06198	-0.195779	0.0680922	0.644233	Clspn
-0.177381	7.35198	0.0682312	0.645174	Tmem151a
-0.46598	1.64032	0.0683136	0.645438	S1pr2
-0.270836	6.91863	0.0683381	0.645438	Sphkap
0.427189	2.82658	0.0684669	0.645934	Hdac7
-0.426362	1.97705	0.0685331	0.645934	Pla2g4a
0.914907	-0.433551	0.0685567	0.645934	Gm47024
-0.337958	2.88153	0.068585	0.645934	Wars2
-0.184555	6.57904	0.0685884	0.645934	Nudcd3
-0.224027	4.89602	0.0686512	0.645963	Ddit4
-0.378323	3.04499	0.0686706	0.645963	Kcns1
-0.324365	3.69469	0.0687947	0.64672	Nxph4
-0.184812	5.55481	0.0688304	0.64672	Clpx
-0.164163	6.13785	0.0688963	0.646967	Nfx1
0.207962	4.86803	0.0690136	0.647697	Ppp2r5a
-0.195613	5.84957	0.0690993	0.648052	Gltp
-0.703891	2.35833	0.0691308	0.648052	B3gnt5
0.277289	7.72989	0.0694082	0.650027	Syt5
-0.216245	4.88414	0.0694211	0.650027	Rmc1
0.241508	4.58242	0.069471	0.650121	Usp24
0.547752	1.23419	0.0695627	0.650607	Rnf207
-0.240669	5.68535	0.0696179	0.65075	Txnrd1
0.396538	1.81721	0.0696812	0.650969	Amy1
0.92876	-0.238827	0.069742	0.651165	Gm10115
-0.400398	2.1789	0.0698495	0.651796	Zfp454
-0.201953	6.0126	0.0699256	0.651871	Pcx
0.161851	6.97906	0.0699645	0.651871	Psmb3
0.214596	5.10579	0.0700346	0.651871	Gm10177
-0.201712	6.35144	0.0700375	0.651871	Ipo13
-0.392077	2.47432	0.0700587	0.651871	Etv4
1.11136	-0.302688	0.0701122	0.651871	4933433G19Rik
-0.643564	1.40602	0.0702288	0.651871	Pax2
-0.560694	0.722083	0.0702346	0.651871	Gm28756
0.181393	5.77971	0.0703494	0.651871	Megf8
0.179425	6.42291	0.070356	0.651871	Ssbp4
-0.39359	2.50445	0.0703668	0.651871	Oxsm
0.271631	3.79865	0.0703699	0.651871	Ikzf4
-0.47149	2.1969	0.0703765	0.651871	Gkn3
0.175306	6.81879	0.0705576	0.653177	Eif2s2
0.561211	1.67907	0.0708137	0.655177	Zbtb7c
-0.263548	5.20745	0.0711037	0.657268	St6galnac4
-0.174758	7.14932	0.0711582	0.657268	Pitpnm1
0.390426	3.2254	0.0711604	0.657268	9530059O14Rik
0.258666	4.88068	0.0713287	0.65845	Sppl3
-0.625444	4.5241	0.0714007	0.658742	Arhgef33
0.334329	3.98596	0.071498	0.658933	Prkg2
-0.338326	3.93405	0.0715529	0.658933	Itga3
-0.223402	4.93787	0.0716611	0.658933	Rcan3
0.336131	2.33245	0.0716639	0.658933	Fbxl19
-0.161968	6.14043	0.0717319	0.658933	Wdr33
0.181946	6.86948	0.0717691	0.658933	Rps8
0.825495	-0.526027	0.0717971	0.658933	Ubap1l
-0.327076	3.52921	0.0718114	0.658933	Ubald2
-0.222547	4.18938	0.0719324	0.658933	Lrrc28
-0.936501	3.90609	0.0719442	0.658933	Kl
-0.588503	2.60442	0.0719532	0.658933	Arl10
-0.191108	5.9435	0.0720134	0.658933	Gle1
0.597569	1.69847	0.0720141	0.658933	Lmbr1l
-0.315574	3.55288	0.0720155	0.658933	Clcn5
-0.247639	3.56628	0.0720303	0.658933	Uevld
-0.175167	7.20429	0.0720703	0.658933	Kif3c
0.17129	6.62238	0.0722282	0.658933	Ppp1r11
1.0323	-0.311446	0.0722647	0.658933	Hpn
0.364118	2.79102	0.0722727	0.658933	Bean1
0.25398	3.41273	0.0722844	0.658933	Gldc
0.47432	0.984562	0.0722965	0.658933	E230029C05Rik
-0.182027	5.78231	0.0723091	0.658933	Nr1h2
0.1878	8.30095	0.0725348	0.660621	Celf2
0.642737	0.631845	0.0726586	0.660863	Ggt1
-0.190944	4.65554	0.0726718	0.660863	Stk11
-0.605427	0.6861	0.072706	0.660863	Asb18
0.667031	0.41106	0.0727487	0.660863	Chia1
-0.383096	3.27566	0.0727637	0.660863	Abca7
0.207833	10.5291	0.0728346	0.66105	Slc1a2
-0.224755	4.26524	0.0728652	0.66105	Samd10
-0.167847	8.34228	0.0729851	0.661617	Flywch1
0.221509	4.48472	0.0730358	0.661617	Ndufaf8
0.448511	2.51473	0.0730811	0.661617	Kirrel2
0.647122	1.34679	0.0730899	0.661617	Tfap2d
-0.189696	6.04322	0.0731629	0.661844	Mfsd14b
-0.201673	5.96172	0.073196	0.661844	Slc38a10
-0.302628	2.86059	0.0732804	0.662062	Lfng
-0.254996	4.51824	0.0733012	0.662062	Gm10033
-0.669183	-0.13613	0.0733543	0.662175	Tll2
0.2279	7.89028	0.0734311	0.6623	Bsn
0.258333	7.00337	0.07355	0.6623	Ppp3cb
0.174572	6.43642	0.0735557	0.6623	Wsb2
1.11765	0.155081	0.0736419	0.6623	Gm44677
-0.160303	6.43782	0.0736527	0.6623	Psma6
0.16226	6.03888	0.0736611	0.6623	Sap18b
0.239831	6.31892	0.073697	0.6623	B230209E15Rik
-0.177728	5.80723	0.0737189	0.6623	Cisd2
0.420034	3.47472	0.0737331	0.6623	Rfxap
-0.493992	2.61156	0.0737794	0.662351	Lingo4
-0.948672	0.948417	0.0738316	0.662456	Dbh
0.235826	5.30893	0.0739363	0.662692	Nyap2
-0.769862	0.626253	0.0739777	0.662692	Popdc3
0.369705	2.47931	0.0739797	0.662692	Pycard
-0.325334	4.11515	0.0740958	0.663111	Phf1
0.188879	4.94417	0.0741076	0.663111	Mrpl23
0.277376	4.97545	0.0742068	0.663635	Grasp
-0.645417	2.82581	0.0742542	0.663637	Neb
0.212557	6.21095	0.0742883	0.663637	Cnih3
0.191791	7.65821	0.0743648	0.663957	Rpl41
-0.518902	1.57154	0.0746704	0.665451	Fgl2
0.213906	4.75697	0.0747281	0.665451	Gng5
-0.213703	6.48741	0.0747652	0.665451	Gpat4
-0.176429	6.09313	0.0747969	0.665451	Smu1
0.330957	3.18855	0.0747979	0.665451	Vegfa
0.48082	1.62432	0.0748308	0.665451	Dcaf15
-0.200343	5.20596	0.0748419	0.665451	Cog6
-0.397229	4.73178	0.0748581	0.665451	Pld5
0.304723	3.41145	0.0749606	0.665641	Cacnb2
0.199725	4.89693	0.0749912	0.665641	Rock1
0.147554	7.29284	0.0750018	0.665641	Ddah1
0.749508	-0.5251	0.0751076	0.666051	Gm37274
0.1928	7.44407	0.0752498	0.666051	Mycbp2
-0.468812	1.56584	0.0752757	0.666051	Cped1
-0.340769	3.15889	0.0753059	0.666051	St6galnac3
0.277454	4.16189	0.0753076	0.666051	Mark4
-0.22219	5.73599	0.0753358	0.666051	Supt16
-0.23085	6.23799	0.0754094	0.666051	Jup
-0.167823	6.23272	0.0754467	0.666051	Slc25a51
-0.694163	0.198579	0.0754724	0.666051	Cenpk
-0.210834	5.12263	0.0755435	0.666051	Dcun1d2
-0.592579	3.33295	0.075591	0.666051	Col18a1
-0.196145	7.15086	0.0755979	0.666051	Extl2
0.389736	3.00229	0.0756032	0.666051	Prdm8
-0.167958	8.39802	0.07565	0.666051	Dctn1
-0.572257	4.9499	0.0756882	0.666051	Cep76
-0.350279	6.89839	0.0758027	0.666051	Syt2
-0.163962	8.11063	0.0758043	0.666051	Tubb3
-0.163908	5.55884	0.075821	0.666051	Manea
0.424371	2.31148	0.075823	0.666051	Mcub
-0.915272	0.572577	0.0759949	0.667203	Gm47710
0.225116	4.14256	0.0760823	0.667611	Mrpl52
-0.646318	1.6827	0.0761951	0.667732	Stap2
-0.208958	5.18823	0.0762307	0.667732	Mon1b
-0.225522	4.37492	0.0762326	0.667732	Peli3
0.191421	4.82542	0.076272	0.667732	Ssbp1
1.06615	-0.554558	0.0763029	0.667732	Gm17324
-0.246391	3.79336	0.0763414	0.667732	Telo2
-0.377193	2.07394	0.0764541	0.668032	Lrrc32
1.04141	-0.273625	0.0764576	0.668032	Gm37862
0.703143	0.104023	0.0765111	0.668044	Samd11
-0.162819	6.20648	0.0765496	0.668044	Kcna6
0.653885	0.797077	0.0765817	0.668044	Gng8
-0.343573	4.46954	0.0766675	0.668436	Meis1
-0.177084	4.90091	0.0767963	0.669005	Zdhhc6
0.353027	2.86539	0.0768582	0.669005	Ppp1r14b
0.297056	3.35946	0.0768736	0.669005	9330102E08Rik
-0.269038	6.93991	0.0769314	0.669005	Washc2
0.166879	5.50908	0.0769438	0.669005	Aldh7a1
-0.217345	4.50637	0.0770327	0.669005	Zfp386
0.252719	3.84528	0.0770601	0.669005	Itpr2
0.883973	0.0487171	0.0770605	0.669005	Serpinc1
-0.156624	6.69188	0.0771548	0.669288	Fh1
-0.192473	5.27529	0.0771751	0.669288	Pla2g16
0.962634	0.330567	0.0772603	0.669671	Gm37266
-0.196612	5.13509	0.0773854	0.669724	Mthfd1
-0.168441	5.44638	0.077467	0.669724	Uap1
0.565261	2.16904	0.0774761	0.669724	Gm26945
0.266663	3.0986	0.0774837	0.669724	Rfx1
0.519569	0.883321	0.0775002	0.669724	Gm7535
0.241816	3.95239	0.0775124	0.669724	Fam50a
-0.212213	5.79763	0.0775539	0.669727	Il6st
0.247574	5.36106	0.0776363	0.670085	B3gat1
0.360747	3.66915	0.0778323	0.671422	Pdzrn4
0.217267	5.70236	0.0778771	0.671454	Lrrc7
-0.192821	7.50738	0.0779444	0.671669	Scrn1
-0.175735	5.15982	0.0779844	0.671669	2310061I04Rik
0.400675	3.57567	0.078265	0.673664	Abi3bp
-0.162326	6.25342	0.0782984	0.673664	Wdr37
-0.169045	6.6617	0.0783836	0.674041	Laptm4b
0.471239	1.65289	0.078462	0.67436	Bend3
0.569934	1.14643	0.0785504	0.674765	Actr5
-0.47804	2.11039	0.0786292	0.675087	Tnfaip3
0.690962	0.527953	0.0786913	0.675264	Vsig2
0.353205	3.95868	0.0788334	0.6759	Adrb1
-0.166955	8.15249	0.0789516	0.6759	Pfkm
0.603856	0.4011	0.0789682	0.6759	Mastl
-0.212348	4.15115	0.0789924	0.6759	Hdac8
0.436197	1.74873	0.0791167	0.6759	Zfp341
0.164928	6.8552	0.0791288	0.6759	Tomm6
-0.237556	4.14712	0.079187	0.6759	Tmem170
-0.219847	6.47182	0.0792006	0.6759	Alg11
0.158143	6.5943	0.079216	0.6759	Akap9
-1.12386	-0.667569	0.0792322	0.6759	Gpc2
-0.263881	3.42744	0.0792331	0.6759	Gucd1
0.719626	3.70024	0.079262	0.6759	Trh
-0.367118	3.02933	0.0794733	0.676547	Ezh2
-0.482537	2.25748	0.0794789	0.676547	C030029H02Rik
0.209249	5.00248	0.0794842	0.676547	Mtmr3
-0.211296	4.94627	0.0795036	0.676547	D030056L22Rik
0.276468	3.38963	0.0796121	0.67671	Tent5a
0.233927	5.69823	0.0796394	0.67671	Csf1r
0.227987	4.54583	0.0797226	0.67671	Bod1
0.424052	2.87392	0.0797896	0.67671	Sult1a1
-0.154681	6.46026	0.0798182	0.67671	Sbf1
-0.252905	3.96704	0.0798632	0.67671	Ldlrad3
-0.586911	2.94952	0.0798676	0.67671	Msx1
-0.210774	7.86075	0.0798786	0.67671	Psmd2
-0.179136	7.55334	0.0799418	0.67671	Tgoln1
0.43313	1.86488	0.07996	0.67671	Sox13
-0.258453	6.21255	0.0800189	0.67671	Il33
0.629269	0.477272	0.0800364	0.67671	Gm42979
0.637512	0.373569	0.0800615	0.67671	Cd180
-0.289937	3.50812	0.0801834	0.677225	Cdc42ep2
-0.755395	-0.0853356	0.080266	0.677225	Gm43172
1.16912	-0.155195	0.0803095	0.677225	Gm47801
-1.36483	0.182819	0.0803131	0.677225	Prr32
-0.176447	6.24258	0.0803805	0.677225	Rnf34
0.925927	0.0261194	0.0805087	0.677225	Gm43111
0.308851	3.57401	0.0805981	0.677225	Xkr4
-0.19136	5.59886	0.0806538	0.677225	Ash2l
0.740698	1.45753	0.0806891	0.677225	Gm37407
0.242026	4.77731	0.0807264	0.677225	Msi1
0.175931	6.88606	0.0807674	0.677225	Ndufc1
0.45401	1.40696	0.0807682	0.677225	Aard
0.184345	8.41585	0.0807897	0.677225	Pam
0.151625	6.78533	0.0808401	0.677225	Pfdn5
-0.708864	1.89407	0.0808586	0.677225	Kcnj14
0.167799	6.12464	0.080868	0.677225	Ppfia3
-0.351884	2.89803	0.0808921	0.677225	Rhebl1
0.237966	7.16708	0.080911	0.677225	Lingo1
0.22643	6.82669	0.0809393	0.677225	Rock2
0.35692	2.24601	0.0809733	0.677225	Fbll1
0.266348	3.27255	0.0810268	0.677225	Hexdc
0.203352	5.34382	0.0810347	0.677225	Arih1
0.74675	0.0291243	0.0810778	0.677238	Gm14827
-0.342052	2.44075	0.0812173	0.677621	Nudt7
-0.231242	3.9826	0.0812203	0.677621	Slc29a3
0.175524	9.10177	0.0812794	0.677621	Sod1
0.158668	7.24238	0.0813222	0.677621	Rpl15
0.421004	2.08583	0.0813311	0.677621	2810455O05Rik
-0.203877	5.06177	0.0814273	0.677662	Snx30
-0.195349	6.18961	0.0814359	0.677662	Derl1
0.608442	1.68331	0.0814915	0.677662	Gm48582
0.254065	5.8455	0.0815352	0.677662	Dok6
-0.334306	3.64383	0.0815436	0.677662	Tgm2
-0.92774	0.365604	0.0816608	0.677874	Fgf3
0.179335	6.49608	0.0818052	0.677874	Rps15
0.368055	2.67765	0.0818311	0.677874	Llph-ps2
-0.17392	6.31919	0.081901	0.677874	Ezh1
0.212199	7.86869	0.0819226	0.677874	Rpl5
-0.411411	2.40759	0.08194	0.677874	Cidea
-0.469684	1.38981	0.0819457	0.677874	Tram2
-0.173348	9.01417	0.0819786	0.677874	Stmn2
-0.808723	0.113387	0.0819847	0.677874	Chrna2
0.212625	6.27099	0.082017	0.677874	Rgs17
-0.191284	9.883	0.0820277	0.677874	Psap
0.328956	3.67556	0.0820672	0.677874	Ftx
0.253562	3.58127	0.0821259	0.678016	Grip1
0.305226	2.97916	0.0821743	0.678073	Zbtb34
-0.174326	5.22526	0.0822159	0.678073	Zdhhc9
-0.175184	12.1444	0.0824074	0.679216	Snap25
0.800535	-0.463505	0.0825286	0.679216	Gm4491
0.322719	6.33282	0.0825541	0.679216	Cnih2
-0.151717	6.247	0.082561	0.679216	Tfg
-0.509765	4.50627	0.0825624	0.679216	Sncg
-0.720564	1.56158	0.0826764	0.679274	Sema3b
-0.348051	5.27362	0.0827216	0.679274	Megf11
0.378897	2.22599	0.0827314	0.679274	Trim56
0.700292	-0.238277	0.082864	0.679274	9530062K07Rik
-0.30374	5.0821	0.0828669	0.679274	Pcdh20
0.287917	5.88655	0.0828859	0.679274	Gda
0.178091	5.66967	0.0829267	0.679274	Atox1
0.266689	6.49274	0.0829367	0.679274	Cdh13
-0.232509	5.39809	0.0829438	0.679274	Cnst
-0.256213	3.97441	0.0829919	0.679305	Plekho2
0.692417	0.333385	0.0830453	0.679305	Gm28040
0.190942	6.30195	0.0830724	0.679305	Romo1
0.596823	0.809238	0.0832991	0.680818	Prdm1
-0.971238	-0.648381	0.0833675	0.681036	Gm38101
[truncated: 14,331 more rows]
