# Supplementary material for: A Trem2R47H mouse model without cryptic splicing drives age- and disease-dependent tissue damage and synaptic loss in response to plaques
Source: Mol Neurodegener. 2023 Feb 17;18:12. doi: 10.1186/s13024-023-00598-4 (PMC9938579; doi:10.1186/s13024-023-00598-4)
Supplement: Supplementary file 1 — Additional file 1. . [file 13024_2023_598_MOESM1_ESM.zip › Trem2 Steady state- control diet DEGs.xlsx]

## Sheet: Trem2 CSS vs WT
logFC	logCPM	PValue	FDR	gene_name
0.676792	7.98402	1.60274e-11	2.72898e-07	Ndn
-1.08731	3.58291	4.23971e-10	3.60948e-06	Trem2
-1.06153	3.87258	2.26951e-08	9.66072e-05	Gcat
0.891636	5.80571	1.87216e-08	9.66072e-05	Ide
0.677485	6.81687	2.95926e-08	0.000100775	Igsf9b
2.661	1.21951	2.02038e-07	0.000573351	Gm47987
1.37086	2.45953	3.32601e-07	0.000809029	Gm42735
2.52728	0.294929	3.9345e-07	0.00083741	Gm49674
2.08686	2.64001	1.56644e-06	0.00296353	AC164106.1
2.50594	-0.160228	1.99302e-06	0.00339351	Gm20642
0.739754	4.31529	3.06264e-06	0.00474069	Chuk
1.86498	3.4061	4.3896e-06	0.00622848	Gm37602
1.62423	-0.171889	5.70908e-06	0.00747757	Gm26563
1.06466	2.47986	7.09023e-06	0.00760087	Gm26699
1.38309	1.57467	7.14242e-06	0.00760087	C230085N15Rik
1.43645	2.22319	6.93029e-06	0.00760087	Gm37363
0.415164	6.31319	8.13425e-06	0.00814716	Rbm5
0.681031	4.41915	1.26111e-05	0.0116785	5330434G04Rik
1.3116	1.70555	1.37176e-05	0.0116785	Gm45204
1.84736	1.75693	1.31374e-05	0.0116785	Gm37895
2.12633	0.108581	1.63912e-05	0.0132901	Gm44848
2.05972	1.47982	1.83014e-05	0.0141644	Gm44831
0.443925	8.07397	1.96127e-05	0.0145193	Pcdh9
1.89975	-0.0114885	2.22767e-05	0.0158044	Gm43594
0.786269	2.36252	2.68841e-05	0.0182699	Ago4
2.1505	0.0295988	2.78978e-05	0.0182699	Gm9911
1.09002	6.0503	2.98466e-05	0.0188222	9330162G02Rik
1.51227	2.81312	3.35911e-05	0.0190652	Gm44235
1.84388	0.614346	3.34114e-05	0.0190652	Gm44675
1.85478	-1.06073	3.28247e-05	0.0190652	Gm37522
1.14265	3.80524	3.70028e-05	0.019689	6430511E19Rik
1.82534	1.30949	3.59725e-05	0.019689	Gm37720
1.84292	2.18693	4.1226e-05	0.0212714	Gm42770
0.483524	4.43025	4.72039e-05	0.0215193	Banp
0.560769	3.90768	4.52382e-05	0.0215193	Uty
1.10974	2.43901	4.92457e-05	0.0215193	Gm43481
1.85061	3.43974	4.61349e-05	0.0215193	Gm44676
1.92931	2.08165	4.92895e-05	0.0215193	Gm26945
2.1292	0.427868	4.66078e-05	0.0215193	Gm38073
0.850888	1.83983	5.26722e-05	0.0224212	Zfp57
2.06407	3.59547	6.32254e-05	0.0262571	Gm45183
-2.24274	0.0175656	6.66359e-05	0.0270145	Gm12751
1.64403	3.46467	7.15092e-05	0.028316	Gm43318
1.9996	0.584316	7.82429e-05	0.0302782	Gm10855
1.65299	0.948219	8.50916e-05	0.0321968	Gm14636
0.68421	5.8366	9.30665e-05	0.0337158	Clk1
2.32274	-0.0464745	9.20425e-05	0.0337158	Gm47801
1.30198	1.87105	0.000102123	0.0360523	Gm45223
2.16548	-0.295814	0.000103751	0.0360523	Gm37717
0.621219	4.93424	0.000106599	0.0363013	Foxp2
-0.441304	5.64186	0.000110898	0.0370246	Cxcl12
0.834632	4.50786	0.000114194	0.037392	Btaf1
0.60866	3.89617	0.000123489	0.0389708	Sntb2
1.2906	2.98552	0.000124719	0.0389708	Gm42692
1.99737	0.0999276	0.000125882	0.0389708	Gm42639
1.41165	0.954364	0.000129168	0.0392739	Gm45457
-0.67326	3.66788	0.000138136	0.0405525	Lyz2
0.681547	7.4506	0.000137685	0.0405525	Habp4
2.13211	0.682646	0.000143624	0.0414489	3110080E11Rik
-0.548861	4.82058	0.000149007	0.041748	Fjx1
1.55378	0.208128	0.000149621	0.041748	Gm43879
1.58255	0.025105	0.000152016	0.041748	Gm17529
-1.58416	0.879657	0.000161715	0.0421922	Hist2h3b
-0.419019	7.1771	0.000163545	0.0421922	H3f3a
0.826694	5.93521	0.000156135	0.0421922	Mir124a-1hg
0.827799	5.03207	0.000161227	0.0421922	Zfhx3
1.80521	2.10788	0.000171453	0.043572	Gm47088
-2.09679	0.536807	0.000192818	0.0443088	Gm28285
-0.611192	5.85724	0.000192913	0.0443088	Rraga
0.491488	5.65905	0.000189516	0.0443088	Slf2
0.511754	6.58528	0.00019517	0.0443088	Bag1
1.05269	9.24684	0.000186762	0.0443088	Snhg11
1.60597	1.9872	0.000193497	0.0443088	Gm36952
1.6798	1.16233	0.000184162	0.0443088	Gm38198
1.85196	1.31301	0.000190221	0.0443088	Gm44681
1.06316	2.11204	0.000216722	0.0456112	C130023A14Rik
1.28274	1.58542	0.000211851	0.0456112	Gm37297
1.4404	0.35719	0.000214252	0.0456112	Gm17709
1.48505	1.66026	0.000215496	0.0456112	Gm43188
1.50141	3.35915	0.000216979	0.0456112	Gm37899
1.56584	-0.66362	0.000211698	0.0456112	Vmn2r29
0.879274	4.48725	0.0002375	0.049316	Zcchc7
1.64963	0.300783	0.000249533	0.0505058	Gm49001
0.66187	5.2637	0.00024994	0.0505058	Htr2c
0.464371	5.39708	0.000253579	0.0505058	Begain
1.70629	3.18855	0.000256674	0.0505058	Gm17922
1.49371	3.02164	0.000258061	0.0505058	Gm42946
2.07977	-0.155553	0.000262078	0.0507091	Gm48964
0.9418	2.36345	0.000265278	0.0507516	Dgkk
0.740663	2.00049	0.000269543	0.0509946	Scn9a
1.38375	1.32955	0.000278117	0.0520384	C230086J09Rik
1.4125	0.812801	0.000285302	0.0525418	Gm26816
1.66288	2.01306	0.000286979	0.0525418	Gm45178
1.5887	0.0891186	0.000298421	0.0540555	Gm37005
-0.515492	5.11597	0.00030507	0.0546782	Ehd1
-1.09419	0.371485	0.000309677	0.0546969	Mfap4
1.37795	2.04286	0.000311599	0.0546969	Gm48582
1.70719	2.05554	0.000316205	0.0549018	Gm43889
-2.24386	0.471842	0.000319215	0.0549018	Phospho1
1.64281	1.21804	0.000336625	0.0573172	Gm44680
1.0901	4.96761	0.000347325	0.0585534	Gm12940
1.45151	1.89852	0.000357028	0.0595992	Gm26871
0.636439	2.93549	0.000368634	0.0601547	Plac9b
-1.99435	-0.194582	0.000370005	0.0601547	Hist1h1b
1.64694	0.398836	0.000370955	0.0601547	Gm26601
0.461501	6.60427	0.000383246	0.0615616	Abcc5
1.86178	-0.317604	0.000389831	0.0620342	Gm43873
-2.11994	-0.780359	0.000397375	0.0626275	4833417C18Rik
1.32607	2.13777	0.000404855	0.0626275	Gm43019
1.54291	-0.320705	0.000410376	0.0626275	Gm44895
-0.668551	3.44254	0.000410911	0.0626275	Ogn
1.12237	3.08927	0.00041195	0.0626275	Gm43696
0.989397	1.6156	0.000420777	0.0631445	Pou6f2
0.928233	3.27654	0.000422768	0.0631445	Mir99ahg
0.481509	7.3367	0.000433814	0.0642309	Ahi1
-1.31129	0.159275	0.000439027	0.0644423	9530018F02Rik
0.358458	5.9888	0.000447726	0.0651575	Slc25a36
0.326797	6.33039	0.000453968	0.0653335	Trp53bp1
1.09809	0.112549	0.000459008	0.0653335	B130021K23Rik
1.65667	0.0353328	0.000460446	0.0653335	Gm43648
0.373612	7.25967	0.000474466	0.0664048	Ogt
-1.49396	2.62904	0.000475796	0.0664048	Hist1h1e
2.16284	-0.114566	0.000489121	0.0677095	Gm44229
1.36899	1.31806	0.000498659	0.0684731	Gm38348
0.581364	4.81436	0.000507446	0.0688261	Rfx7
1.85942	0.182508	0.000509314	0.0688261	Gm47022
1.41482	-0.335081	0.000515521	0.0691163	Gm45797
-1.12012	1.60645	0.000523815	0.0696796	Samsn1
1.22949	0.0408437	0.000529212	0.0698519	Gm36527
1.34928	1.13489	0.000542279	0.0710261	Gm37423
0.322011	6.799	0.000561654	0.0730022	Nr1d1
1.51513	0.412415	0.000568923	0.0733867	Gm37941
1.27	0.663375	0.000577984	0.0739949	Gm42843
0.486111	4.34343	0.000591479	0.0741683	Kcnn3
1.17462	-0.151814	0.00059161	0.0741683	0610009E02Rik
-1.11018	0.794613	0.000592406	0.0741683	Cd52
0.89049	4.32789	0.000603927	0.0750589	Ryr3
1.9126	0.496104	0.000631677	0.0779389	Gm44228
1.63463	1.71051	0.000643555	0.0788332	Gm37407
0.40508	4.97681	0.000652229	0.079325	Rapgef6
1.89595	-0.279715	0.0006615	0.0794781	B230112I24Rik
-0.638049	4.15384	0.000666842	0.0794781	Mgp
0.390866	8.50672	0.000667791	0.0794781	Peg3
1.47782	2.29933	0.000674223	0.0794781	Gm43175
1.51693	0.576605	0.000678082	0.0794781	Gm43874
1.04796	2.80812	0.000688089	0.0794781	5330431K02Rik
1.20751	1.53761	0.000688642	0.0794781	C130073E24Rik
1.61213	2.97535	0.00069083	0.0794781	A230103L15Rik
1.10371	9.98831	0.000701068	0.0798073	Meg3
1.47634	-0.15433	0.000705346	0.0798073	Gm6197
1.3185	1.05794	0.000722407	0.0798073	Gm43519
1.11016	1.08223	0.000724081	0.0798073	A930006L05Rik
0.548478	3.43274	0.000730239	0.0798073	Col19a1
1.57017	-0.300803	0.000731778	0.0798073	Gm3200
0.411994	7.41023	0.000733139	0.0798073	Etnk1
0.418387	6.90884	0.000733583	0.0798073	Rab5a
0.815536	1.44369	0.000735875	0.0798073	Lin28b
-0.796776	2.6937	0.000763718	0.0823027	Hist2h2be
1.04669	3.30659	0.000771455	0.0824039	9530059O14Rik
1.02226	1.48286	0.000774336	0.0824039	Gm26853
2.34911	-0.0771709	0.000786084	0.0826869	Gm44242
1.33178	2.02592	0.000786708	0.0826869	B830012L14Rik
-0.600712	3.87576	0.000799326	0.0834977	Dhx9
0.669895	4.78869	0.000813025	0.0840801	3110039I08Rik
0.677448	4.48538	0.000817686	0.0840801	Zfp950
-1.61156	-0.53093	0.000819715	0.0840801	Gm36742
1.34443	-0.600713	0.000824692	0.084084	Klf14
0.634028	5.66458	0.000841948	0.0844498	Tmem254b
1.44571	4.48211	0.000846192	0.0844498	Gm43670
0.711336	5.45051	0.000853767	0.0844498	Nktr
-0.546148	4.8284	0.000855739	0.0844498	Hist1h1c
1.96454	-0.33637	0.000857373	0.0844498	Gm37566
1.12445	1.963	0.000858038	0.0844498	Gm42974
1.87701	0.192528	0.000874718	0.0850207	Gm45177
1.36323	3.3287	0.000877256	0.0850207	9630010A21Rik
1.303	0.38777	0.000878819	0.0850207	Gm44022
0.3678	6.42232	0.000905987	0.0870749	Tro
1.45841	0.912589	0.00091028	0.0870749	Gm37107
1.27484	0.383281	0.000920716	0.0875811	Gm44144
1.74113	0.823247	0.000937623	0.0882671	Gm44433
0.386654	4.33221	0.000938295	0.0882671	Eml4
-0.724804	3.17184	0.000966212	0.0899896	Hopx
0.765003	3.69369	0.000967176	0.0899896	Firre
0.536336	3.11075	0.000973171	0.0900554	Zfp948
0.91152	2.77878	0.000981188	0.0903064	Tac2
0.644433	1.92949	0.000997702	0.0913072	Skp2
1.40203	1.11136	0.00100432	0.0913072	2900022M07Rik
1.14418	3.2953	0.00101316	0.0913072	C230071H17Rik
1.26054	0.11929	0.00101351	0.0913072	Gm16185
1.47443	2.04511	0.00102457	0.0918174	Gm42616
1.51566	-0.127344	0.0010404	0.0927479	Gm44799
1.23236	2.87752	0.00104972	0.0930917	Gm42992
-0.747996	2.19392	0.00107635	0.0945096	Bmp6
-0.323611	6.53459	0.0010804	0.0945096	Btf3
1.23112	0.481593	0.00108705	0.0945096	Gm37530
1.61122	0.123029	0.00108791	0.0945096	Gm19817
1.77345	-0.0151968	0.00110362	0.0952692	Gm48726
1.44356	0.272394	0.00111316	0.0952692	Gm48766
1.18993	0.974803	0.00111344	0.0952692	Gm42942
-0.800327	3.46812	0.00112639	0.0958955	Smoc2
0.420459	5.58664	0.00114051	0.0966143	Zfhx2
1.54095	-0.65305	0.00115144	0.0968112	Gm37964
1.12341	1.18925	0.00115421	0.0968112	Gm42608
1.31706	2.20822	0.00116085	0.0968908	Slitrk6
1.4889	0.762381	0.00118093	0.0980861	Gm43486
0.398855	9.97835	0.00121714	0.100603	Gnas
-0.345228	4.84284	0.00123455	0.101251	9130401M01Rik
0.513787	7.62318	0.00123687	0.101251	Ube3a
0.434018	4.74094	0.0012633	0.102895	Ell2
0.995616	3.60425	0.00126904	0.102895	A330023F24Rik
1.55804	0.43452	0.00127767	0.103104	Gm43341
1.03335	3.61112	0.00129266	0.103615	Gm40309
0.615569	5.15475	0.00129617	0.103615	Lrp1b
1.26268	1.58096	0.00134027	0.106293	Gm37928
0.451398	3.92	0.00134216	0.106293	Unc13b
-0.468709	3.73113	0.0013533	0.106367	Maml3
1.36185	-0.57954	0.00135559	0.106367	Deup1
0.470314	4.83332	0.00139375	0.10886	Hook1
0.581992	3.52398	0.00144218	0.110878	Plk3
-0.519371	3.54061	0.00144279	0.110878	Bloc1s3
1.39205	1.81394	0.00144919	0.110878	Gm44559
-0.404447	3.88839	0.00145091	0.110878	S100a6
1.23653	1.18324	0.00145215	0.110878	Gm37949
1.75102	-0.4362	0.00146779	0.111427	Gm37598
0.604091	2.38647	0.00147243	0.111427	Engase
1.16934	0.614579	0.0014883	0.111878	Gm15594
1.70375	1.12525	0.00149153	0.111878	Gm19938
1.92712	0.495525	0.00152575	0.11359	Gm44798
2.07406	-0.538058	0.0015277	0.11359	Gm48889
-0.624393	2.81756	0.00154119	0.114095	Rcn3
-0.35565	7.24591	0.00155884	0.114902	Tmem132a
1.87986	-0.635727	0.00157691	0.115733	Gm20491
1.43038	1.00274	0.00160358	0.117185	6330415B21Rik
1.21274	-0.406652	0.00161778	0.117718	Gm37436
1.59148	0.490569	0.00163279	0.118304	Gm37211
1.63508	1.85256	0.00164092	0.118389	Gm42772
0.386907	5.41265	0.00166866	0.119517	Ccnt2
1.04039	4.32038	0.00167059	0.119517	Miat
1.6665	-0.90394	0.00167791	0.119539	Gm48887
1.47461	3.59904	0.00169771	0.120445	Tnnt1
0.391381	4.20374	0.00171345	0.120923	Gfm2
-0.52373	4.26148	0.00172114	0.120923	Mageh1
2.18873	-0.593395	0.00172575	0.120923	Gm43872
-0.330685	5.38173	0.001747	0.121911	Polr1d
-0.320743	6.11341	0.00179764	0.124258	Lamtor1
1.63489	0.333999	0.00180026	0.124258	Gm37728
-0.655823	3.05335	0.00180254	0.124258	Vwf
-8.11859	0.577558	0.00182205	0.124896	Gm49361
-0.546205	2.97963	0.00183135	0.124896	Zfp143
0.422436	5.38724	0.00183379	0.124896	Krit1
1.31755	0.23186	0.00185508	0.125419	Gm37868
1.45628	1.05779	0.0018562	0.125419	Gm37077
1.2421	2.62207	0.00189179	0.127318	Gm42769
1.54133	0.295758	0.00191629	0.128459	Gm45263
1.33003	0.791004	0.00192558	0.128576	Gm37606
-0.641439	1.64633	0.00196086	0.13042	Hist1h4i
1.16435	2.23048	0.00198373	0.131038	Gm5812
-0.385039	4.24413	0.00198555	0.131038	Mettl23
0.56677	1.96383	0.0020129	0.131781	Gm12346
1.91322	0.0646667	0.00201325	0.131781	Gm43882
1.69495	0.104358	0.00202002	0.131781	Gm44830
1.07058	1.27887	0.00203176	0.132018	Gm9752
1.56941	0.00806407	0.00203916	0.132018	Gm45265
-0.39879	10.2376	0.00204898	0.132152	Ckb
1.0479	1.44912	0.00206597	0.132513	Gm19409
1.3088	-0.253488	0.00207015	0.132513	Gm45073
1.37936	0.133411	0.00209895	0.133853	Gm44164
-0.464061	3.78843	0.00212278	0.134868	Chrdl1
1.79633	-0.480149	0.00214328	0.135664	Gm37249
0.731684	1.24754	0.00216748	0.135676	Gm38309
1.78645	-0.0277393	0.00217565	0.135676	Gm43847
1.10802	0.945423	0.00217975	0.135676	9830144P21Rik
2.15058	-0.304388	0.00218154	0.135676	Gm15881
2.0445	0.194805	0.00218332	0.135676	Gm43174
1.68467	0.58341	0.00221161	0.135914	Gm20371
1.01665	6.05939	0.00221243	0.135914	Kcnq1ot1
0.745803	2.70247	0.00221796	0.135914	Gm26724
0.333203	7.82419	0.0022289	0.135914	Hnrnpu
-0.518018	3.10747	0.00223191	0.135914	Lmcd1
0.551426	4.20287	0.00223503	0.135914	Cacng4
0.32538	6.36813	0.00225281	0.135945	Helz
1.11521	0.12322	0.00225334	0.135945	5730507A11Rik
1.13351	1.70636	0.00225949	0.135945	Gm47588
1.5	1.47523	0.00227097	0.136093	Gm44829
0.674788	1.11594	0.00227795	0.136093	Atp8b1
1.59954	-0.84475	0.00229253	0.136486	Gm43200
1.74632	0.973343	0.00233746	0.138676	Gm38260
1.93266	0.252327	0.00235674	0.139334	A630036G19Rik
1.27042	-0.16664	0.00237764	0.140083	Gm43300
1.30459	0.683121	0.00239183	0.140433	Gm37334
0.57636	2.80533	0.0024274	0.142032	5031434O11Rik
0.651439	4.75922	0.00244769	0.142729	Csmd3
1.21889	0.162254	0.00248822	0.144258	Gm15425
1.66063	0.452568	0.00249085	0.144258	Gm37180
0.492941	5.59283	0.00250605	0.144646	Ttc14
-0.500357	3.36625	0.00252549	0.145027	Gldc
1.48912	0.513672	0.00253626	0.145027	Srrm4os
1.58482	1.76927	0.00253821	0.145027	Gm45182
-6.26416	-0.973388	0.00256372	0.145995	Gm26675
1.38689	1.43253	0.0025789	0.14637	Gm48700
1.52205	0.933565	0.00259847	0.146478	Fam19a4
1.51202	1.11748	0.00260421	0.146478	Gm42768
0.791443	2.63673	0.00260661	0.146478	Gdap10
0.5578	6.53866	0.00262076	0.146788	Vgf
0.665116	1.35016	0.00266513	0.148545	Gm39244
0.708389	2.26981	0.00266957	0.148545	Caprin2
1.72865	2.38587	0.00283917	0.156961	Gm44560
-0.281621	7.90801	0.00283926	0.156961	Prdx2
1.48076	1.82231	0.00286286	0.157564	Gm10048
0.523053	2.59684	0.00287328	0.157564	Ldb3
0.69336	4.7326	0.00287793	0.157564	Baiap3
1.06095	3.42489	0.00289996	0.157629	C78859
0.451528	3.61306	0.00290813	0.157629	Edem1
1.33553	-0.118027	0.00290884	0.157629	Gm44286
0.717936	3.63968	0.00292184	0.157629	AW551984
0.535001	5.87675	0.00292543	0.157629	Tia1
0.684335	3.32336	0.00293466	0.157629	Pcdh15
0.586783	1.80312	0.00294574	0.157727	9630013A20Rik
-0.598214	9.68999	0.00297058	0.158352	Ptgds
0.504919	7.16078	0.00297799	0.158352	Pdp1
-0.714805	3.61257	0.00299398	0.158352	Bgn
1.74303	0.687665	0.00299461	0.158352	Gm48967
0.40968	5.09179	0.00300826	0.158581	Rhbdl1
-0.546148	4.71551	0.00306185	0.160908	Ndnf
0.486384	4.0811	0.00310002	0.162073	Slain2
0.932946	4.58056	0.00310306	0.162073	Plekhg1
1.91139	0.0511218	0.00313145	0.163056	Gm43606
1.15798	0.163749	0.00314838	0.163438	Gm48986
0.439307	5.62616	0.00316439	0.163769	Rbm4b
0.357641	5.46868	0.00318386	0.164277	Mir124-2hg
-0.322304	7.3992	0.00319794	0.164506	Ankrd46
-0.582431	4.94117	0.00324629	0.16649	Vim
-0.716706	2.62841	0.00326101	0.166663	Hist1h4d
1.14445	1.15024	0.00326924	0.166663	Dnm3os
1.39922	0.486224	0.00328736	0.167086	Gm26580
-0.557952	4.63028	0.00331113	0.167634	Cotl1
1.25307	0.325962	0.00332339	0.167634	Gm37534
-0.330488	5.87012	0.00332767	0.167634	Gabrd
0.998563	0.615919	0.00333769	0.167643	Gm38126
0.567868	5.22295	0.00335419	0.167976	Sox10
0.677753	5.43676	0.00336956	0.168033	Amotl1
0.431876	3.41991	0.00337508	0.168033	Dzip1l
1.57182	-0.0706182	0.00339435	0.168501	Gm38243
0.60943	2.36917	0.00341975	0.169267	Otx1
1.57655	0.402133	0.00345134	0.169719	Gm38286
-0.339815	9.86685	0.00346642	0.169719	Itm2b
1.16781	1.33537	0.0034698	0.169719	Gm43462
1.14084	1.22391	0.00347377	0.169719	Gm47603
-0.385564	8.62607	0.00347871	0.169719	Glul
1.4228	0.599166	0.00349881	0.170212	Gm44797
0.837993	0.664027	0.00356308	0.172845	Gm45694
-0.316052	6.96321	0.00358088	0.173215	Rhoa
-0.350122	4.74784	0.00366059	0.176569	Akr7a5
1.86363	-0.360433	0.00371208	0.178547	Gm19932
0.320988	5.0449	0.00373658	0.179219	Gm14296
0.296674	7.63279	0.0037692	0.180276	Klf9
0.439918	3.72696	0.00381861	0.181659	Fgfbp3
0.351674	5.52581	0.003825	0.181659	Mdm4
-0.407051	5.05391	0.00383013	0.181659	Kat6a
1.30769	2.91222	0.00384585	0.181898	Gm42583
0.492594	4.11128	0.00387468	0.182467	Zmym6
0.348675	5.82759	0.0038793	0.182467	Ccp110
0.390201	5.02905	0.00392993	0.183303	Asxl2
-0.567311	2.72689	0.00393096	0.183303	Gm43672
1.09875	-0.541363	0.00396574	0.183303	Gm26648
-0.45695	5.45285	0.0039722	0.183303	Hs3st1
1.5861	-0.541758	0.00398954	0.183303	Gm43185
-0.464761	3.66319	0.00399489	0.183303	Rspo3
1.86735	1.90095	0.00399697	0.183303	Gpr151
1.47636	0.119241	0.00399723	0.183303	Gm43528
1.91634	-0.401396	0.00400221	0.183303	Gm17984
0.808113	1.82553	0.00400474	0.183303	Rmst
0.764603	0.950385	0.00401647	0.183347	Thpo
1.08553	6.84431	0.00404895	0.18338	Tcf7l2
0.269747	6.18899	0.00405315	0.18338	Ddx3y
1.35602	-0.0516251	0.00405568	0.18338	Gm37859
1.28269	-0.524033	0.00406028	0.18338	Sstr5
1.52562	0.763891	0.00409303	0.18429	Gm45179
0.313823	6.04729	0.00410206	0.18429	Slmap
-0.32427	4.76854	0.00416049	0.186423	Psph
1.58532	0.448331	0.0041867	0.187014	Gm43187
0.710054	3.49164	0.00419566	0.187014	Fign
1.38741	-0.702987	0.00421973	0.187518	Gm47910
0.503878	3.41662	0.0042365	0.187518	Gadd45a
1.79839	-0.529219	0.00424001	0.187518	Gm44241
-0.85924	1.63017	0.00427048	0.187915	Crabp2
-0.442498	3.72761	0.00427105	0.187915	Bhlhe22
0.690959	1.86883	0.00429287	0.188388	Gm37940
1.1907	1.57817	0.00432618	0.188933	Gm45159
-0.771935	1.09713	0.00432747	0.188933	Gm17586
1.34116	0.911136	0.00438864	0.190886	Gm42771
-0.759114	1.05201	0.00439462	0.190886	Gm26794
-1.10125	-0.107239	0.00445017	0.192807	Oas1a
-1.12486	1.39952	0.00449021	0.194048	Wnt6
-0.816064	1.29426	0.0045152	0.19457	Ap5b1
0.348156	4.9344	0.00452515	0.19457	Sart1
0.364813	5.37423	0.0045443	0.194901	Rnf165
1.43083	0.168608	0.00457434	0.195697	Gm38085
1.64397	0.529892	0.00464699	0.198109	Gm44677
1.71707	-0.297494	0.00466099	0.198109	Gm47018
-0.340959	6.3599	0.00466563	0.198109	Cirbp
1.47691	0.141376	0.00472109	0.199837	Gm9989
1.03132	-0.0502855	0.00474171	0.199837	Gm37632
-0.316777	5.9618	0.00475773	0.199837	Atp5g2
-0.547241	2.3683	0.00476241	0.199837	S100a11
-0.377684	4.12498	0.00476764	0.199837	Epc1
1.066	2.49052	0.00478615	0.199837	Gm47585
1.12348	-0.315766	0.00478848	0.199837	Tmem86b
1.59251	-0.643855	0.00483848	0.20143	AC167245.1
1.67174	0.985944	0.00486484	0.201897	5330406M23Rik
1.05968	1.22433	0.0048757	0.201897	Gm9801
0.415162	5.16105	0.00489287	0.201897	Atp11b
-0.387991	4.61749	0.00489714	0.201897	Fn1
-1.55356	1.66667	0.00492316	0.202423	Alx4
0.38756	3.73834	0.00495947	0.202423	Hhip
1.06412	0.166963	0.00496258	0.202423	Gm36989
0.944885	2.61094	0.00499106	0.202423	Sh2d1a
1.18906	-0.0707698	0.00499287	0.202423	Gm28551
-0.275358	7.79499	0.00499291	0.202423	Rplp0
0.611355	4.41623	0.0049931	0.202423	Col25a1
-0.497249	3.20979	0.00500845	0.202562	Wwtr1
0.444877	4.14538	0.00502438	0.202605	Ints6l
1.64991	-0.489303	0.00504485	0.202605	Gm42482
0.43782	5.38006	0.00505486	0.202605	Rbms3
0.665949	3.73573	0.00505708	0.202605	Fam193b
0.43393	4.36723	0.00509952	0.203392	Otud4
0.396065	3.97315	0.00510062	0.203392	Bcorl1
-0.652298	3.58371	0.00511924	0.203657	6430571L13Rik
-2.74835	-0.86702	0.00516338	0.204935	Rpl9-ps4
0.618154	4.25437	0.00521354	0.206246	Paxbp1
0.882072	2.05415	0.00522828	0.206246	4833421G17Rik
-0.613115	1.98792	0.00523277	0.206246	Ripply2
1.1053	0.900844	0.00525841	0.2066	Gm37954
1.0859	0.184656	0.00526601	0.2066	Gm10421
1.31239	0.275813	0.00528548	0.206703	9930024M15Rik
0.653508	1.86948	0.00530367	0.206703	Gm9780
1.32593	-0.513368	0.00530505	0.206703	Gm42507
1.59081	0.250775	0.00534581	0.20718	Gm42842
0.332693	6.88915	0.00534591	0.20718	Resp18
-0.723162	5.45714	0.0053785	0.20718	Baalc
1.39399	-0.411331	0.00537894	0.20718	Gm42943
0.909268	0.229263	0.00538276	0.20718	1700028K03Rik
1.14571	0.424732	0.00539031	0.20718	Slc39a2
1.61538	0.391462	0.00545067	0.209028	Gm44679
-0.579546	5.05638	0.00546894	0.209257	Arpc3
1.42684	0.0223	0.00548797	0.209515	Gm43417
0.379497	4.07562	0.00551525	0.210085	Tmem243
1.59318	-0.16471	0.00554064	0.210581	A230081H15Rik
1.74051	-0.444234	0.00556596	0.211056	Gm37862
-0.826189	12.483	0.00558336	0.211056	mt-Rnr1
0.442115	7.19346	0.0055903	0.211056	Ybx1
1.43028	0.664573	0.00566423	0.213374	Gm37060
0.350063	5.40395	0.00571228	0.214424	Akap2
0.639705	2.60258	0.00571731	0.214424	Vipr1
-0.332731	6.8263	0.00576702	0.215274	Rnf10
2.02451	0.214683	0.00578355	0.215274	4930480K15Rik
1.17166	1.89643	0.00579624	0.215274	Gm47472
1.51057	-0.519414	0.00579691	0.215274	Gm44026
1.56593	0.222484	0.00580918	0.215274	Gm37124
1.24577	1.31302	0.00581582	0.215274	Gm43359
1.26847	-0.281193	0.00585251	0.216162	Gm48225
-1.01505	-0.276219	0.00586568	0.216179	Adamts13
0.431477	4.06771	0.0058857	0.216449	Prkdc
0.529859	3.65866	0.00590264	0.216604	Myo9b
0.329158	6.22885	0.0059387	0.217241	Bicd1
0.395656	5.70385	0.00594551	0.217241	Raph1
-0.50377	3.52021	0.0059919	0.217883	Cited4
1.11169	-0.0996149	0.00599832	0.217883	Gm26814
-0.310187	5.1408	0.00600147	0.217883	Ngrn
1.40676	-0.518007	0.0060325	0.218543	4921534H16Rik
-0.868211	0.427614	0.00605929	0.219048	Ptpn18
0.449146	3.62924	0.00608887	0.219651	Ppp4r1
0.480248	2.37848	0.00612551	0.220021	Zbtb40
1.38042	-0.459917	0.00613646	0.220021	Gm37675
1.52773	-0.544868	0.0061379	0.220021	Gm38359
1.85061	0.101844	0.00615181	0.220056	Gm43885
1.08487	5.32114	0.00619842	0.220323	Prkcd
1.41361	-0.551514	0.00620303	0.220323	Gtf2a1l
-0.670665	3.93383	0.00620692	0.220323	Stom
-0.537925	4.53807	0.00622109	0.220323	Prss23
1.57921	0.145561	0.00622395	0.220323	Gm10115
0.508384	3.21511	0.00626297	0.22098	Pcgf6
0.555473	4.22043	0.00626848	0.22098	Samd5
-0.381963	5.46202	0.00631994	0.222334	Tmem178
-0.329361	4.39277	0.0063728	0.223292	Tpst2
0.952806	1.03398	0.00637342	0.223292	Gm37018
1.33712	-0.431958	0.00639511	0.223592	9430034N14Rik
0.300711	5.77186	0.00645067	0.225073	Zdhhc20
0.833852	1.33705	0.00655918	0.228056	Gm14703
1.05793	0.616898	0.00656357	0.228056	Gm15261
1.15243	-0.0372053	0.00659043	0.228056	Cfap70
0.387444	4.14078	0.00660253	0.228056	Dennd6a
-0.436236	4.20248	0.00660314	0.228056	Olig2
-1.60344	0.0325208	0.00668407	0.229669	Gm4739
-0.264137	6.20589	0.00669652	0.229669	Eif3i
1.02888	1.48871	0.00669931	0.229669	Gm37531
-0.464055	3.05811	0.0067038	0.229669	Rab3d
2.1411	-0.540604	0.00674317	0.229875	Gm37011
-0.925737	2.43371	0.00677548	0.229875	Zic2
0.923907	1.51826	0.00678287	0.229875	Gm49599
0.881179	0.106304	0.00678664	0.229875	Cenpp
-0.668353	2.71618	0.00682351	0.229875	Trpc6
-0.421618	3.19229	0.00682412	0.229875	Pml
0.997704	1.53232	0.0068253	0.229875	Gm42993
1.30917	-0.415743	0.0068255	0.229875	Grin1os
1.26152	-0.114774	0.00684297	0.229875	Gm48796
-0.633904	2.42278	0.0068448	0.229875	Emid1
-0.702516	1.69256	0.00687238	0.230343	Acot5
1.12957	0.534071	0.00688582	0.230343	Gm42497
1.09955	-0.185062	0.00695047	0.23205	Gm26523
0.686191	2.046	0.007017	0.233512	Magel2
1.02282	2.62735	0.00702625	0.233512	2900064K03Rik
1.10329	2.23418	0.00704748	0.233512	C130089K02Rik
-2.05404	1.56242	0.00705922	0.233512	Cbr2
-0.503723	3.94496	0.00706651	0.233512	Efemp1
-0.296639	5.43524	0.00707654	0.233512	Mt2
1.39741	-0.257533	0.00713724	0.234725	Gm38387
0.856539	0.891463	0.00715547	0.234725	B130024G19Rik
-0.554235	2.81941	0.00716525	0.234725	Cnn2
-0.30502	7.92001	0.00716844	0.234725	Prdx6
-0.4969	2.64012	0.00719263	0.235065	Parp4
1.50817	-0.153706	0.00724315	0.235406	D230049E03Rik
-0.274611	5.39851	0.00724505	0.235406	Porcn
-0.43601	3.28606	0.00725875	0.235406	Nupr1
1.13935	0.471538	0.00726825	0.235406	Gm43789
-1.18851	4.11024	0.00727218	0.235406	C1ql2
0.374367	5.07087	0.00730575	0.236044	Zzef1
-0.512914	2.46853	0.00740502	0.238798	Kdm4a
1.36975	-0.231042	0.00743209	0.239207	Gm48027
0.33955	7.41817	0.00744582	0.239207	Bhlhe41
1.09107	-0.40562	0.00750996	0.240714	2510017J16Rik
-0.533201	4.49344	0.00754291	0.240714	Ccn3
0.492397	2.50421	0.00754539	0.240714	Arhgap18
-0.408656	2.93672	0.00755451	0.240714	Plcd3
-0.454754	3.61635	0.00757545	0.240714	Casp3
0.303269	5.96178	0.00757986	0.240714	Znrf1
-0.470045	4.51519	0.00760188	0.240714	Clip2
1.1755	0.920867	0.00760582	0.240714	Gm42447
1.39336	-0.178588	0.00762393	0.240743	Gm48063
1.20373	0.767761	0.00763502	0.240743	C230031I18Rik
0.32822	6.16835	0.00772915	0.243261	Tspyl2
0.379157	7.05265	0.00779123	0.244333	Srsf2
0.257808	6.67996	0.00782749	0.244333	Nop56
1.51737	0.534367	0.00783724	0.244333	Gm42972
0.26637	6.83252	0.00786291	0.244333	Ccdc88a
1.32897	0.403197	0.0078741	0.244333	Gm49555
0.654271	5.0859	0.00791004	0.244333	Luc7l2
1.22471	1.96854	0.00791623	0.244333	Gm47477
0.42309	4.01823	0.00792579	0.244333	Guf1
0.313589	4.82	0.00793591	0.244333	Grid1
1.55722	1.29705	0.00794373	0.244333	Gbx2
0.40627	2.62282	0.00795168	0.244333	9030025P20Rik
0.255219	6.69912	0.00796672	0.244333	Arhgef17
-1.15073	0.289034	0.00797673	0.244333	Artn
-0.33329	5.19781	0.0079814	0.244333	Gm7536
0.717539	1.53575	0.00800575	0.244333	AC122117.2
-0.779493	1.02574	0.00803692	0.244333	A4galt
0.728506	3.82322	0.00804031	0.244333	Dlk1
-0.413935	5.53159	0.00804134	0.244333	Eef1a2
1.40965	-0.658965	0.00804901	0.244333	Gm37879
-0.377451	5.00105	0.00805019	0.244333	H2-K1
-0.497947	6.13841	0.00808198	0.244367	Rasl11b
1.03855	0.740675	0.00808523	0.244367	Gm7265
0.277715	7.02346	0.0081014	0.244367	Smim13
1.70295	-0.602686	0.00810873	0.244367	C030015E24Rik
-0.927359	3.8703	0.00819098	0.24641	Abi3bp
0.316339	5.40226	0.00821716	0.246557	Srek1
1.07977	1.03381	0.00822484	0.246557	A130012E19Rik
1.63208	-0.414211	0.00828706	0.247192	Gm10277
-0.3245	4.78476	0.00828713	0.247192	Zc3h4
1.31558	0.770334	0.00829923	0.247192	Gm43829
-0.341448	6.59041	0.00830409	0.247192	Cldn5
1.19514	3.81338	0.00837217	0.248784	Shox2
-0.584583	1.90883	0.00839294	0.248966	Ptpn6
0.412247	4.7034	0.00841222	0.249104	Zfp263
1.76542	-0.398523	0.00844506	0.249642	Gm42640
-0.879913	4.37974	0.00851065	0.251145	Islr
0.373109	3.48587	0.00854097	0.251604	Plekha7
-0.476589	3.93937	0.0085774	0.252241	Klhdc1
-0.950431	0.482795	0.00869907	0.255378	Col22a1
0.31048	4.46664	0.00874223	0.255794	Ipmk
0.314345	5.8432	0.00875052	0.255794	Prkar2a
-0.839307	0.650886	0.00875922	0.255794	Bmf
1.60994	-0.87888	0.00877336	0.255794	A530083M17Rik
1.43674	0.583434	0.00880775	0.255944	Gm44240
-0.553634	5.83256	0.00880856	0.255944	Cdk5r2
0.757342	3.72656	0.00884527	0.25653	A330076H08Rik
-1.00527	1.28606	0.00885886	0.25653	Ppp1ccb
0.386823	6.83072	0.00892647	0.257864	Kcnc2
0.608752	5.39425	0.00893521	0.257864	Ntng1
-0.278471	4.98922	0.00895848	0.258098	Tmem14c
1.40451	0.0224623	0.00900438	0.258983	Gm42971
0.97966	0.0524793	0.00914357	0.262057	Gm44190
-0.321887	4.43262	0.00917227	0.262057	Tmem101
-0.735622	3.16155	0.00917887	0.262057	Slc6a13
1.03496	1.50315	0.00918703	0.262057	Gm43361
0.38314	4.45322	0.00918823	0.262057	Adarb2
-0.687095	3.05537	0.00925478	0.263452	Col18a1
0.31323	7.67101	0.00926809	0.263452	Mbnl1
1.38981	0.918453	0.0092881	0.263581	Gm19445
0.373732	6.53347	0.00935965	0.265169	Bhlhe40
0.36106	5.96056	0.00938972	0.265579	Cttnbp2
-0.981971	-0.0775912	0.00942809	0.266222	Gm12892
0.505986	2.24238	0.009544	0.268405	2022-03-11
-0.493171	3.05622	0.0095456	0.268405	Prdm8
0.314159	6.99941	0.00957509	0.268405	Tanc2
0.924707	0.189491	0.00957993	0.268405	Gm44001
-0.952681	0.377572	0.00958421	0.268405	Gm13375
0.331679	4.84137	0.00960335	0.2685	Zfp280d
-0.633595	2.69823	0.00966713	0.269262	Ranbp3l
-0.622609	3.38998	0.00967792	0.269262	Col1a1
0.71276	1.73745	0.00967807	0.269262	Cfap45
0.300038	7.21751	0.00969694	0.26931	Ptprd
0.859182	0.765232	0.00971143	0.26931	Pappa2
0.510725	3.31393	0.00976526	0.270363	CT010445.1
1.08506	1.09437	0.00978571	0.270393	Gm45828
-0.721782	4.03757	0.00979813	0.270393	Aebp1
1.0128	0.574245	0.00984296	0.271113	Gm42908
-0.590989	1.82423	0.00985606	0.271113	Gm17750
-0.914368	-0.104341	0.00996555	0.273683	Klhl35
-0.353936	5.34301	0.0100086	0.273957	Pdcl
1.48737	-0.263899	0.0100182	0.273957	Gm37510
0.65245	1.18672	0.0100238	0.273957	Gm38357
1.07807	2.04748	0.0100452	0.274102	Rtl1
0.971654	-0.243811	0.0101318	0.276022	Sycp2
-1.21456	-0.287137	0.0102342	0.278366	Gpr84
-0.296534	4.95049	0.0103064	0.27954	S100a10
-0.975202	-0.660847	0.0103102	0.27954	Foxl2
-0.253237	6.40836	0.0103686	0.280381	Hagh
1.54201	-0.820096	0.0103741	0.280381	AC154912.3
0.325202	4.80057	0.0104003	0.28052	Ankrd10
0.727908	1.80726	0.0104122	0.28052	Nsun7
1.01209	0.322412	0.0104868	0.281651	Gm20696
0.297122	5.01656	0.0104915	0.281651	Jade2
0.951472	1.38771	0.0105335	0.281651	Gm37925
-0.821955	4.40096	0.0105421	0.281651	Frzb
1.07709	-0.55552	0.0105523	0.281651	Gm42702
0.49523	3.53999	0.0105609	0.281651	Fam196a
0.240887	5.93021	0.0105835	0.281651	Mysm1
-0.89952	3.56831	0.0105865	0.281651	Dact2
-1.09923	-0.263761	0.0106134	0.281924	Gm38182
-0.349403	3.89176	0.0106514	0.282268	Ldlrad4
0.283385	5.07614	0.010663	0.282268	Prkci
0.965894	0.16715	0.010676	0.282268	Gm33533
0.890765	0.527892	0.0106952	0.282338	Gm33680
0.910947	2.0621	0.0107399	0.283079	Gm38020
-0.687838	2.93321	0.0108113	0.284032	Aldh1a2
-0.476005	4.7861	0.0108182	0.284032	Tubb2b
-0.703972	1.41987	0.010831	0.284032	Thbs1
1.38063	0.445043	0.0108428	0.284032	Gm44435
1.49929	-0.129554	0.0108977	0.28478	Gm43880
0.500808	2.60362	0.0109048	0.28478	Siah3
0.255664	6.09605	0.0109689	0.286015	Miga1
-0.347511	5.25762	0.0109899	0.286125	Ifi27
0.398926	7.65817	0.0110973	0.288479	Cit
-1.11109	2.27881	0.0111445	0.289082	Gm38431
0.320134	6.53935	0.0111642	0.289082	Srsf11
-0.291665	5.63335	0.0111714	0.289082	Erg28
2.03754	-0.832396	0.0111903	0.289131	Gm43579
0.333403	6.01308	0.0112223	0.289518	Srsf1
0.478315	2.73687	0.0112564	0.289958	B230216N24Rik
-0.458869	4.88661	0.0112942	0.290474	Ablim3
1.06528	-0.495204	0.0113105	0.290474	Gm9968
1.14623	0.205296	0.0113819	0.291867	Gm42729
1.26067	-0.570358	0.0114233	0.292489	Gm48375
0.367064	5.68353	0.0114468	0.29265	Adgrl3
-0.991808	-0.492322	0.0115377	0.293784	Bambi-ps1
1.09932	0.684124	0.0115433	0.293784	Gm42890
1.15415	-0.24789	0.0115559	0.293784	Gm37303
0.721638	0.0601874	0.0115725	0.293784	AC125059.1
0.410362	4.69561	0.0115774	0.293784	Cbln4
-0.368761	5.6702	0.0116362	0.294273	Gm10123
-0.407723	4.82176	0.0116413	0.294273	Fam181b
0.401698	4.63127	0.0116756	0.294273	Gm28370
1.4666	0.142582	0.0116923	0.294273	Gm48267
0.840985	1.45598	0.0116994	0.294273	Gm42856
0.52816	2.68767	0.0117004	0.294273	Fhad1
-0.616318	3.58542	0.0118185	0.29627	Serping1
0.372217	6.43158	0.0118257	0.29627	Rims3
1.3035	0.773185	0.0118387	0.29627	Gm43915
1.62557	-0.216767	0.0118494	0.29627	Gm43201
0.331589	6.34642	0.0118993	0.297076	Brd4
-3.72554	-0.459071	0.0119313	0.297076	Sult1d1
0.39529	4.50196	0.0119486	0.297076	Zfc3h1
-1.32628	0.0978916	0.0119685	0.297076	Foxc2
0.409822	7.14639	0.0119689	0.297076	Pnisr
0.317854	6.92949	0.0120574	0.298837	Ankrd11
-0.722811	1.72792	0.0121423	0.300432	Olfml2a
-0.499424	2.21656	0.012157	0.300432	Acot6
0.907037	2.44145	0.0121841	0.30059	A230057D06Rik
-0.412055	2.88588	0.0121987	0.30059	Ube2l6
-0.388359	6.69077	0.012226	0.300827	Vtn
-0.865581	-0.0855724	0.012249	0.300958	Gm15270
0.517415	3.12173	0.0122837	0.301376	Arhgap6
1.25149	-0.608956	0.0123265	0.301991	Gm43871
0.528145	6.48252	0.0123879	0.303059	Leng8
1.23241	-0.713744	0.0124263	0.303562	Gm43290
0.468153	3.37736	0.0124495	0.303693	4732496C06Rik
1.55369	-0.397806	0.0125324	0.305277	Dnah12
-0.559227	2.09608	0.0125859	0.306142	Cpxm1
-0.402686	4.07881	0.0127039	0.308323	Olfml3
-0.244923	5.79863	0.0127457	0.308323	Ppdpf
0.789632	0.67668	0.0127548	0.308323	Gm37776
-0.478263	2.13598	0.0127582	0.308323	Eif4ebp1
-0.309907	5.78002	0.0127847	0.308323	Tomm22
0.389362	4.6103	0.0127997	0.308323	Gmcl1
1.13503	2.57746	0.0128023	0.308323	Gm44562
-0.476398	2.12744	0.0128335	0.308338	Zfp119b
0.40627	6.99406	0.0128517	0.308338	Kif1bp
-0.23191	8.90111	0.012872	0.308338	Pebp1
0.497069	2.20791	0.0128753	0.308338	D130040H23Rik
-0.860449	2.40404	0.0129153	0.308497	Swsap1
-0.658175	0.827664	0.0129182	0.308497	Hist1h4h
1.4017	-0.214824	0.012955	0.308942	Gm37478
0.464992	4.46165	0.0129883	0.30897	Smpd4
0.510244	5.25445	0.0129924	0.30897	Klf10
-0.247377	7.58871	0.0130269	0.309031	Prdx1
0.393902	4.02834	0.0130313	0.309031	Actn1
1.39206	-0.346655	0.0130846	0.309863	Gm5898
0.336282	4.90479	0.0131242	0.31037	Prpf39
0.591162	1.57148	0.0131431	0.310385	Zfp804b
1.16427	0.538369	0.0131776	0.310769	Gm28320
0.258122	7.89173	0.0132511	0.311448	Camta1
0.407721	5.55932	0.0132601	0.311448	Prkar2b
0.958342	0.879212	0.0132635	0.311448	Cdhr4
1.83593	-0.204618	0.0132796	0.311448	Svet1
0.966306	0.0424658	0.0133047	0.31148	2610037D02Rik
1.3232	-0.333248	0.0133318	0.31148	Gm38120
-0.497147	4.83758	0.0133358	0.31148	1190002N15Rik
1.17021	1.24998	0.0133847	0.312103	Gm45191
-2.6879	0.834621	0.0134191	0.312103	Cyp2f2
0.447425	3.46303	0.0134304	0.312103	Zbtb37
-0.329989	6.9359	0.0134549	0.312103	Htra1
1.80335	-0.294388	0.0134662	0.312103	Gm43831
0.450612	4.13919	0.0134725	0.312103	Stxbp2
1.07231	0.107335	0.0135449	0.312919	Gm42548
0.629145	0.777726	0.0135772	0.312919	Slc26a8
0.313945	6.63022	0.0135787	0.312919	Golph3
1.19531	0.183737	0.0135812	0.312919	Gm37529
0.498142	4.66604	0.0136364	0.313766	Gabrg3
1.1367	-0.464944	0.0136863	0.314489	Gm42969
0.86911	0.02952	0.0137681	0.315942	Gm42047
1.17448	-0.0043015	0.0138036	0.316332	Gm4117
0.912641	1.59705	0.0138594	0.317184	Irx2
0.507743	3.04192	0.0138791	0.317206	Sox21
1.55692	-0.683981	0.0139108	0.317212	Gm43487
1.00265	1.41335	0.0139204	0.317212	Slc2a4rg-ps
0.939888	-0.545815	0.0139352	0.317212	Gm38021
1.73732	-0.808922	0.0139794	0.317766	Gm5415
-0.555206	2.37553	0.0139969	0.317766	Vstm4
0.495178	2.61005	0.0140732	0.318344	Scrt2
0.382599	3.04226	0.0140868	0.318344	2700097O09Rik
0.295516	4.09742	0.014087	0.318344	Uba6
-0.278194	8.75597	0.0140971	0.318344	Tpi1
1.15992	-0.7501	0.0141545	0.319079	Gm5842
-0.304544	4.76528	0.0141679	0.319079	Egfl7
1.01921	0.0713634	0.0141859	0.319079	Gm48914
0.361343	4.25443	0.0142075	0.319143	Tmem91
0.97815	3.79498	0.0142401	0.319454	Synpo2
0.376115	3.69968	0.0142902	0.319941	Gpatch2
-0.472823	2.86349	0.0142994	0.319941	Pld4
0.899779	-0.240078	0.0143525	0.320227	Prox2os
0.350548	6.18728	0.0143668	0.320227	Ubfd1
1.4539	-0.673158	0.0143686	0.320227	Gm48015
-0.362515	9.38171	0.0144357	0.321303	Actg1
-0.887678	0.937601	0.0145052	0.322232	Tdo2
-0.664927	1.3137	0.0145244	0.322232	Psmb9
0.620664	3.67798	0.0145367	0.322232	Rasd1
0.929177	-0.591509	0.0145628	0.322232	Gm7908
-1.33141	-0.690208	0.0145721	0.322232	Rtp1
0.466585	3.20999	0.0145913	0.32224	Cdc7
1.18103	-0.523855	0.0147652	0.324983	9130002K18Rik
-0.482848	2.15374	0.0147735	0.324983	Hpgd
0.230613	6.93412	0.0147848	0.324983	Fam126b
0.537707	4.01034	0.0147919	0.324983	Sstr2
1.16408	0.252336	0.0148248	0.325215	Gm44518
-0.426685	6.61201	0.0149105	0.325215	Jun
1.05223	0.36393	0.0149207	0.325215	Edaradd
0.769782	2.03968	0.0149267	0.325215	Calca
1.35518	-0.119043	0.0149667	0.325215	Gm1979
0.315757	5.80888	0.014986	0.325215	Mast4
1.38454	0.410246	0.0149877	0.325215	2900027M19Rik
0.504534	5.88721	0.014991	0.325215	Galnt9
0.360376	6.51998	0.0149951	0.325215	Rbm25
-0.288376	7.51136	0.0149968	0.325215	Rpl9
-0.503862	1.85908	0.0150126	0.325215	Pcdha1
-1.50378	0.604696	0.0151135	0.326985	Prss56
-0.429423	2.64895	0.0152097	0.328341	Prim1
-0.238921	5.51806	0.0152147	0.328341	Apoo
0.409317	3.89387	0.0152953	0.329663	Ccdc141
0.719542	11.31	0.0153184	0.329743	Malat1
1.33666	-0.788814	0.0153699	0.330135	A230059L01Rik
0.367224	3.76372	0.0153754	0.330135	Ccdc92b
0.670252	1.33817	0.0154841	0.331667	Gm26767
-0.859364	1.11576	0.0154857	0.331667	Cdh1
1.31903	-0.815593	0.0156649	0.334733	Gm45258
1.45302	-0.364817	0.015687	0.334733	6030400A10Rik
0.706175	2.83073	0.0157116	0.334733	Arhgap36
0.685538	0.990287	0.0157173	0.334733	Plaur
0.529597	2.77431	0.0157271	0.334733	P2ry14
0.285525	5.85103	0.0157518	0.334839	9330159F19Rik
1.0009	1.65927	0.0157902	0.335063	Gm43843
0.312597	4.36149	0.0158017	0.335063	Mlxip
1.10618	-0.273852	0.0158436	0.335438	Gm6397
-0.264557	5.64363	0.0158889	0.335438	Cndp2
0.478578	2.96225	0.0158974	0.335438	Hdac7
0.490708	5.51098	0.0158982	0.335438	Ubn2
-0.995958	0.294825	0.015927	0.335629	H2-Q7
1.11541	0.553243	0.0159634	0.335981	Gm16153
0.947125	0.722914	0.0160797	0.336807	Gm42576
-0.290483	5.83538	0.0160942	0.336807	Dhrs1
0.940615	0.369651	0.0160991	0.336807	Gm42656
1.48331	-0.699683	0.0161015	0.336807	Gm38057
1.49832	-0.876575	0.0161442	0.336807	Gm45321
1.26347	-0.133799	0.0161952	0.336807	Gm38036
-0.325638	3.89656	0.016219	0.336807	0610010K14Rik
1.27769	-0.789464	0.01622	0.336807	Gm38031
1.10155	-0.367986	0.0162285	0.336807	Gm47583
0.278726	4.84029	0.0162425	0.336807	Thoc1
0.275758	4.54162	0.0162478	0.336807	Nanos1
1.25198	-0.588663	0.016268	0.336807	A430106G13Rik
-0.246515	5.27388	0.0162759	0.336807	2310011J03Rik
1.15142	0.166289	0.0162795	0.336807	Gm48334
0.405232	5.9245	0.0163658	0.337908	Glrx5
0.361499	3.49851	0.0164096	0.337908	Abhd18
-0.371876	3.64356	0.0164117	0.337908	Armc5
0.470967	2.45848	0.0164222	0.337908	Gm43682
-0.290765	6.34443	0.0164498	0.337908	Surf4
2.21254	-0.565507	0.0164518	0.337908	Abhd12b
1.01168	0.026115	0.0164724	0.337923	Gm45200
0.954824	0.0919731	0.0165574	0.339139	Gm7805
1.32005	0.110877	0.0165715	0.339139	5530401A14Rik
0.488224	1.90103	0.0165988	0.339152	Sfmbt2
0.283027	5.37912	0.0166471	0.339152	Cbl
1.10415	0.459332	0.0166515	0.339152	Gm16523
-0.651325	3.12093	0.0166901	0.339152	Atf5
0.790135	0.0664208	0.0167066	0.339152	Gm15328
-0.543422	2.42868	0.0167106	0.339152	Pdgfc
0.590555	2.75245	0.0167116	0.339152	Atr
0.941596	0.674881	0.0167763	0.339823	Gm43009
1.81276	4.91536	0.0167846	0.339823	Pmch
-0.348926	3.25379	0.0168298	0.339997	Nxt1
1.14672	0.392812	0.01684	0.339997	Gm47591
0.369867	8.0469	0.0168856	0.339997	Slc24a2
0.672947	2.25939	0.0169064	0.339997	Gm1043
0.491498	2.57388	0.016949	0.339997	Gdpd2
-0.246511	5.43204	0.0169961	0.339997	Impdh2
1.3298	0.42822	0.0169962	0.339997	Gm37880
1.22535	-0.380144	0.0170125	0.339997	Gm42767
0.770493	9.82599	0.0170289	0.339997	Gm37376
-0.260139	9.97479	0.0170428	0.339997	Cst3
-0.717644	1.05758	0.0170613	0.339997	Hpdl
-1.34136	4.61851	0.0170823	0.339997	Cdhr1
1.04929	-0.080538	0.0170871	0.339997	Gm37848
-0.436883	4.82778	0.0170946	0.339997	Lcat
0.344589	5.16732	0.0171043	0.339997	Trir
0.314936	5.22721	0.0171308	0.339997	Kdm2a
-0.2791	10.4341	0.0171673	0.339997	Tuba1a
1.05785	-0.772614	0.0171985	0.339997	Gm49331
-0.284075	4.76198	0.0172001	0.339997	Mrpl44
1.0553	0.60027	0.0172076	0.339997	Gm45343
-0.372123	4.19398	0.0172487	0.339997	Dynlt1b
-1.1341	0.0848817	0.0172499	0.339997	Ifi27l2a
0.308604	5.21413	0.0173013	0.339997	D630045J12Rik
0.281469	4.59461	0.017315	0.339997	Hcfc2
0.596438	6.26392	0.0173268	0.339997	Slc17a6
0.337723	3.77014	0.0173416	0.339997	Hectd2
-0.354534	4.06808	0.0173525	0.339997	Tigar
-0.3031	5.73929	0.0173566	0.339997	Rtraf
1.38887	0.576778	0.0173722	0.339997	Gm42973
1.11372	-0.331061	0.0174705	0.341528	Gm48382
-0.474962	3.102	0.0175103	0.341718	Alyref
0.314513	4.50898	0.0175225	0.341718	Fcho2
-4.88196	5.07523	0.0175516	0.341718	Gh
0.25068	7.07125	0.0175872	0.341718	Pak3
1.28951	-0.462861	0.0175902	0.341718	Gm48585
-0.287809	5.50671	0.0176007	0.341718	C1qa
0.276209	4.08222	0.0176835	0.342935	Elf2
-0.285796	4.84734	0.0177866	0.344541	Ltbp4
0.42945	6.07317	0.0178257	0.344823	Tspoap1
-0.290928	7.66513	0.017844	0.344823	Atp5g3
0.428304	3.12365	0.0178619	0.344823	Atp13a4
1.11929	0.678738	0.0179016	0.345198	Gm42979
0.559894	3.0539	0.0179235	0.34523	Oprk1
-0.33617	5.00581	0.0180984	0.348205	Prpf19
0.240654	4.93078	0.0181197	0.348222	Rspry1
0.901868	-0.583093	0.0181491	0.348393	Gm47817
-1.10742	-0.696326	0.0181783	0.34856	Fam178b
-0.251349	6.7058	0.0182324	0.349204	Psmd8
0.336544	5.05668	0.0182886	0.349532	Zfyve1
-0.559346	4.64713	0.0182905	0.349532	Kdelr1
0.277201	4.86881	0.0183178	0.34966	Evl
1.38737	0.526717	0.0183597	0.350068	Gm44846
-0.321316	5.13528	0.0184702	0.351739	Cited2
0.287161	4.22184	0.0184886	0.351739	Stk38
-0.258428	4.83709	0.0185399	0.351838	Fam162a
1.11929	0.142189	0.0185433	0.351838	Gm37783
0.856623	0.244401	0.0185748	0.351838	Scel
1.04327	-0.290779	0.018592	0.351838	Ptger1
-0.349304	3.31933	0.018604	0.351838	Zfp13
0.981115	-0.306091	0.0186194	0.351838	Cckar
0.575573	2.45319	0.0186592	0.351838	N4bp2
0.266623	6.44677	0.0186756	0.351838	Nav1
0.341883	6.05709	0.0186901	0.351838	Trrap
-0.385207	5.13152	0.0187005	0.351838	Gprin1
0.715651	2.40635	0.0187679	0.352716	Prph
0.433873	7.37867	0.0188192	0.35329	Ypel3
0.305903	4.32537	0.0188551	0.353397	Ankrd27
-0.43311	2.56648	0.0188797	0.353397	Slc25a34
1.22465	-0.117586	0.0188871	0.353397	Gm45804
1.59957	-0.182951	0.0189347	0.353897	Gm47592
-0.297328	4.56713	0.0189759	0.354257	Csrnp2
-0.231852	7.49056	0.0189955	0.354257	Sumo2
0.316227	7.0347	0.0190376	0.354654	Herc1
-0.401795	3.88608	0.0190759	0.354851	Plekho2
1.03123	1.57967	0.019104	0.354851	Gm38056
0.459311	3.0023	0.0191107	0.354851	Hdx
-0.247371	4.8172	0.0191561	0.355306	Osgep
0.298628	5.27525	0.0192193	0.35537	Mtf2
-0.257061	5.65284	0.0192703	0.35537	Yipf3
-0.334931	4.7895	0.0192738	0.35537	Dnajb12
-0.307769	4.25443	0.0192786	0.35537	Slc25a38
-0.290716	8.52906	0.0192821	0.35537	Ndrg3
-0.879951	-0.0798656	0.0192848	0.35537	Dennd1c
0.473847	4.30825	0.0193538	0.35614	Celsr3
0.617903	5.90089	0.0193897	0.35614	Snhg14
0.563284	5.7798	0.0193914	0.35614	B230334C09Rik
1.33421	-0.699565	0.0194203	0.35614	Gm36988
-0.263181	5.00106	0.0194311	0.35614	Imp3
-0.674814	1.11052	0.0195106	0.357205	AC124108.1
-0.290018	4.44929	0.019554	0.357205	Alg1
0.527208	3.77848	0.0195693	0.357205	Rnpc3
-0.298292	4.53262	0.0195731	0.357205	Arf6
-0.319056	5.91139	0.0196185	0.35765	Zc3h7b
-1.10279	6.4343	0.0196556	0.357941	Car8
0.85361	2.00076	0.0197466	0.359107	C530043K16Rik
0.939146	0.168542	0.0197617	0.359107	Tnfrsf8
-0.346205	4.68684	0.0198296	0.359554	Wrap73
-1.00477	-0.0770927	0.0198349	0.359554	Wnt16
0.554477	3.20634	0.019867	0.359554	4933439C10Rik
-0.236673	8.45673	0.019894	0.359554	Rpl18a
0.841998	0.284067	0.01991	0.359554	Olfr1564
0.655503	1.23893	0.0199323	0.359554	Etohd2
-0.625441	1.16593	0.0199513	0.359554	Lyl1
0.394532	2.64037	0.0199639	0.359554	Zfp974
1.29115	-0.221299	0.0199764	0.359554	Gm37706
0.29819	7.67021	0.0200425	0.360055	Kmt2d
-0.280443	6.89011	0.0200465	0.360055	Rpl32
1.43471	-0.677355	0.0201428	0.361403	C030006N10Rik
0.233559	5.32023	0.0202297	0.36258	Rnf111
1.01233	0.413655	0.0203012	0.363035	Gm45201
0.328694	4.35445	0.0203242	0.363035	Rnf166
0.456041	3.2126	0.0203298	0.363035	Crocc
-0.257507	8.02337	0.0203454	0.363035	Chchd2
0.308266	4.55724	0.0203998	0.363035	Nek1
-0.655262	1.48264	0.0204762	0.363035	Gm20632
0.749384	2.86317	0.0204987	0.363035	Lhx9
-0.259808	4.4939	0.020511	0.363035	Mrpl16
0.577253	2.56004	0.0205187	0.363035	Vangl1
0.359918	6.35514	0.0205188	0.363035	Psme3
1.1211	-0.0312952	0.0205338	0.363035	Gm37051
1.28011	-0.825152	0.0205362	0.363035	E430014B02Rik
0.835707	2.6958	0.0205533	0.363035	A530041M06Rik
0.890069	1.98749	0.0205536	0.363035	Gm48062
-0.502654	4.38493	0.0205902	0.363305	Slc13a3
-0.480295	5.12234	0.0206134	0.363337	Rnf146
-0.237432	6.57469	0.0206514	0.363632	Snrpb
0.405028	3.37964	0.0206949	0.36402	Dcaf10
0.664742	1.81902	0.0207387	0.364281	Six3os1
-0.242902	8.00191	0.0207567	0.364281	Mt1
-0.546829	1.72979	0.0207899	0.364281	Egln3
0.234799	5.70368	0.0207953	0.364281	6820431F20Rik
1.36346	-0.791707	0.0208408	0.364364	Gm38263
0.476081	4.20622	0.0208568	0.364364	Gm17167
0.360012	6.9367	0.0208642	0.364364	Rian
0.897199	0.54305	0.0209115	0.364816	Foxb1
1.25506	-0.539191	0.0210407	0.365884	Gm43765
0.357927	3.74324	0.0210507	0.365884	Prmt9
-0.334082	3.67561	0.021051	0.365884	Gtf2h4
1.1477	-0.455065	0.0210708	0.365884	Calcb
-0.316269	5.16209	0.0210802	0.365884	Btbd17
-2.4807	4.07002	0.0211471	0.366651	S100a5
0.997294	1.24951	0.0211674	0.366651	Gm43112
0.290564	4.3276	0.0212415	0.36756	Epha10
-0.230397	6.51618	0.0212887	0.368002	Psma6
-0.239155	7.60905	0.021327	0.368291	Gabarapl2
-0.315114	5.24273	0.0213963	0.368741	Snx12
-0.262027	6.67389	0.0214107	0.368741	Brd2
-0.913657	0.457527	0.021437	0.368741	Lsmem1
1.3043	-0.486227	0.0214438	0.368741	2700078F05Rik
-0.319248	5.33129	0.0214613	0.368741	Rnf123
-0.427678	4.69484	0.0215299	0.368832	Sema7a
0.3503	4.59548	0.0215362	0.368832	Yrdc
-0.245448	7.04581	0.0215472	0.368832	Clta
0.71045	2.41946	0.0215533	0.368832	6430590A07Rik
1.20938	0.27297	0.0216126	0.36916	Gm45130
-0.235743	5.42711	0.0216188	0.36916	Trappc5
-0.329333	3.66505	0.0216407	0.36916	Pecam1
0.47454	4.58047	0.0216781	0.36916	Zfhx4
1.36405	-0.603225	0.0216808	0.36916	Gm15478
-0.400793	4.21038	0.0217694	0.370298	Rlbp1
0.75084	0.282143	0.0219129	0.372367	1700109H08Rik
0.95928	-0.203561	0.0219859	0.373234	Gm42611
-0.332528	4.88738	0.0220475	0.373908	Fam174b
0.368634	7.27604	0.0221178	0.374726	Wnk1
-0.239729	5.39479	0.02215	0.374899	Ctsz
0.328355	5.7028	0.0222222	0.375748	Nav2
0.370472	3.33143	0.0222799	0.376348	Ankrd16
0.434865	3.37083	0.0223201	0.376655	Sik1
-0.238938	7.09232	0.0224849	0.37906	Dctn2
-0.252282	5.64798	0.0225752	0.380206	Nme2
1.3319	-0.299541	0.0226392	0.380648	Gm49309
0.390458	3.85375	0.0226649	0.380648	Dnajc21
0.534989	1.71703	0.0226851	0.380648	Fancf
1.13161	-0.321735	0.0227505	0.380648	A930036I15Rik
0.802732	0.301565	0.0227622	0.380648	Gm43061
1.13165	-0.909143	0.0227678	0.380648	Gm26811
-0.329901	6.80473	0.0227741	0.380648	Rps23
-0.290321	4.38341	0.0227803	0.380648	Ly6a
0.768308	2.01563	0.0228846	0.381846	Gm10558
0.27515	3.9617	0.0229072	0.381846	Slc35a3
-1.94063	0.470374	0.0229355	0.381846	Alx3
0.369045	3.09941	0.0229417	0.381846	Dock11
-0.431877	2.33808	0.0229808	0.381951	Oxld1
-0.323913	4.42931	0.0229929	0.381951	Vps37b
1.31418	0.535827	0.023049	0.38251	Gm43320
0.310236	3.60232	0.0230831	0.382703	Qtrt2
-0.470014	8.38178	0.0231404	0.382956	Itpr1
0.290374	4.4515	0.0231434	0.382956	Ssh1
0.983975	0.0105681	0.0232495	0.384199	Gm43111
1.07309	0.303435	0.0232683	0.384199	Gm37558
1.28769	-0.0189952	0.023311	0.384199	Gm47590
-0.388819	2.95064	0.0233208	0.384199	Zfp775
-0.288945	4.64086	0.0233313	0.384199	Lrrc20
-0.224746	8.77391	0.0234412	0.385567	Cox8a
1.08497	0.234201	0.0234759	0.385567	Gm37204
-0.70009	0.644459	0.0234823	0.385567	Ppara
-0.571571	1.81436	0.0235204	0.385821	Mrc2
0.357	4.42642	0.0236773	0.387414	Nin
0.276091	4.49001	0.0236897	0.387414	S100pbp
1.1816	-0.354853	0.0236985	0.387414	Gm38111
0.458596	2.10765	0.0237249	0.387414	Il15ra
-1.1465	6.70365	0.0237313	0.387414	Fabp7
1.02093	0.745174	0.0237741	0.387451	Gm37298
-0.398247	2.69642	0.0237964	0.387451	Hspg2
-0.327999	3.2992	0.0238084	0.387451	Dand5
0.454031	3.87252	0.0238246	0.387451	Per2
-0.512767	2.36062	0.0238601	0.387491	Tfcp2l1
-0.223033	6.77401	0.0238826	0.387491	Cops8
-0.282604	6.2129	0.0238953	0.387491	Mcrs1
0.262084	6.68325	0.0239309	0.387517	Nr3c1
0.352003	5.37665	0.0239546	0.387517	Mical3
0.290177	5.67963	0.0239652	0.387517	Atxn2
-0.321652	3.68824	0.0240777	0.388613	Vcpkmt
0.369385	3.25839	0.0240852	0.388613	Atp11c
1.10945	1.91384	0.0241328	0.388613	Gm43322
0.244041	4.85173	0.0241451	0.388613	Emsy
-0.239478	4.96738	0.0241477	0.388613	Gtpbp1
-0.335204	5.7022	0.0241699	0.388613	Cap1
0.914239	0.332458	0.0242465	0.389476	Gm43445
1.13009	-0.547593	0.0242773	0.389604	A130050O07Rik
0.383018	5.17784	0.0243096	0.389755	Wsb1
0.309065	4.81809	0.0243908	0.390646	Pcdh11x
0.633664	1.31249	0.0244429	0.390646	Robo3
0.4046	4.44242	0.0244439	0.390646	Pmepa1
-0.234653	7.46784	0.0244569	0.390646	Mt3
1.04765	0.951917	0.0245128	0.39117	Gm10862
-0.227965	5.85192	0.024583	0.391707	Bpgm
-0.31501	6.09234	0.0246226	0.391707	Rpl35a
1.22831	-0.729416	0.0246258	0.391707	Gm45262
-0.23137	7.57651	0.0246499	0.391707	Sumo3
-2.88307	1.01624	0.0246614	0.391707	Slc6a2
-0.223052	6.43691	0.0247196	0.391983	Tmem50b
0.255468	9.38838	0.0247248	0.391983	Nap1l5
0.31651	6.10946	0.0247779	0.392189	Dbp
-0.302796	5.44829	0.0248046	0.392189	Hist3h2a
-0.267113	4.48543	0.0248276	0.392189	Tmem128
-1.07154	2.40002	0.02483	0.392189	Ly6g6e
-0.236014	5.41337	0.0248706	0.392467	Mpdu1
0.248114	5.53058	0.0249305	0.392795	Ppp4r3a
0.272601	5.00113	0.024964	0.392795	C2cd5
-0.312558	5.62809	0.0250184	0.392795	Gng10
-0.518134	3.80108	0.0250406	0.392795	Myo16
0.372735	4.00643	0.0250602	0.392795	Styx
0.322731	4.31042	0.0251027	0.392795	Tent4b
0.375064	3.3442	0.0251111	0.392795	Dennd1b
-0.257349	5.09537	0.0251247	0.392795	Ccnd1
1.2579	0.56125	0.0251258	0.392795	Gm45809
-0.33626	5.08793	0.0251362	0.392795	Lsm12
-0.342535	3.04444	0.0251452	0.392795	Ppih
0.281447	5.32775	0.0251855	0.392797	Ar
0.384031	3.40641	0.0252092	0.392797	Gm45640
1.1976	-0.649741	0.0252321	0.392797	Gm19967
-0.256334	6.43469	0.0252386	0.392797	Grb2
0.40191	6.29876	0.0252752	0.392797	Pip4p1
0.330419	3.4053	0.0252837	0.392797	Ctnnal1
0.757453	1.9462	0.0253586	0.393374	4930447C04Rik
0.871594	1.35874	0.0254129	0.393374	Gm38365
0.236656	4.81026	0.0254159	0.393374	Zfp322a
-0.435766	2.52615	0.0254194	0.393374	Psmb8
0.438609	3.1096	0.0254385	0.393374	AC156546.1
-0.464964	3.22766	0.0254595	0.393374	Gm13889
0.276986	4.03797	0.0255789	0.394537	Mgat4c
-0.223911	6.8823	0.0255811	0.394537	Pmm1
0.868206	2.22842	0.0256342	0.394728	Mirg
1.07248	-0.419049	0.0256465	0.394728	Gm43662
0.363541	3.0717	0.0256724	0.394728	Tchh
0.377072	4.79756	0.0256955	0.394728	Tet2
0.303265	7.35569	0.0257094	0.394728	Rab10
0.369134	5.49128	0.0258205	0.396077	Slc2a13
-0.911973	0.651095	0.025854	0.396234	Fgfbp1
0.695562	1.97404	0.0259428	0.397124	Gabrq
-0.271056	8.77278	0.0259587	0.397124	Camk2b
-0.27478	6.56418	0.0260192	0.397692	Psat1
-0.279048	4.84128	0.0260711	0.397776	Slc35b1
-0.796028	1.87191	0.0260714	0.397776	Cyp1b1
0.313343	3.54205	0.0261361	0.398406	Ints2
-0.310333	6.1682	0.026219	0.398727	Rpl18
1.17459	-0.0926838	0.026224	0.398727	Gm42466
1.48656	-0.00366312	0.0262436	0.398727	Gm45176
-1.33202	5.5368	0.0262585	0.398727	Doc2g
-0.393986	2.45093	0.0262742	0.398727	Crtap
-0.230074	6.59924	0.0263411	0.39893	Rps5
-0.809738	-0.317289	0.0263569	0.39893	Gm13688
0.470361	2.94583	0.0263579	0.39893	Acvr2b
0.36649	4.97881	0.0264314	0.399687	Tmcc1
-0.313663	4.98498	0.0265019	0.400031	Thrsp
1.34975	-0.517793	0.0265138	0.400031	Gm48239
-0.364937	5.7309	0.0265246	0.400031	Abhd17a
0.955586	-0.258426	0.0266581	0.400635	A330074H02Rik
-0.972917	0.420319	0.0266792	0.400635	Gm49527
-0.606383	1.84605	0.0266849	0.400635	Gbp6
1.08725	0.144605	0.0266885	0.400635	Gm48542
1.11814	-0.258021	0.0267099	0.400635	Gm32444
0.383965	5.28495	0.0267122	0.400635	Shisal1
0.319619	3.83467	0.0267553	0.400635	Zfp12
-0.385903	4.98176	0.0267886	0.400635	Hras
0.584422	2.29187	0.0268079	0.400635	Gm43268
0.782661	2.43196	0.0268083	0.400635	Gal
0.978864	0.00490529	0.0268358	0.400635	Gm42585
1.38403	-0.422323	0.0268584	0.400635	Gm44027
-0.640514	3.49949	0.0268706	0.400635	Max
-0.357357	5.74181	0.0269001	0.400724	Reln
0.338927	5.73619	0.0269388	0.40095	Strn
-0.363336	5.74492	0.0269693	0.401054	Hspa2
-0.50493	2.06416	0.0270331	0.401276	Gpr182
0.321769	5.72045	0.0270526	0.401276	Phip
0.321276	5.70065	0.027055	0.401276	Smarcc1
0.317993	3.65892	0.0271191	0.401877	Rbm12b2
1.1136	0.68609	0.0271671	0.401881	Gm43751
0.988344	0.471986	0.0271889	0.401881	9630050E16Rik
-0.265518	4.23261	0.0272036	0.401881	Oard1
-0.319689	5.68054	0.0272138	0.401881	Wscd2
-0.273003	10.61	0.0272605	0.402223	Atp5b
0.521764	4.21001	0.0273058	0.402451	Spaca6
0.377194	4.29814	0.0273232	0.402451	Atp8b2
-2.64571	4.1931	0.0274872	0.404515	Omp
-0.315702	3.51801	0.0275427	0.404983	Retreg3
0.369913	3.52613	0.0278246	0.408308	Eed
0.253568	4.11989	0.0278689	0.408308	Ptpdc1
0.323599	5.55831	0.0278847	0.408308	Per1
-0.207424	7.17206	0.0279048	0.408308	Cisd1
1.33699	-0.756466	0.0279566	0.408308	Gm38187
0.978047	-0.321693	0.0279585	0.408308	Gm3527
-0.422939	4.17838	0.0279593	0.408308	Lhfpl2
1.0868	-0.625979	0.0280096	0.408308	Gm48206
1.25436	-0.504801	0.0280266	0.408308	Gm45516
-0.597874	1.06861	0.0280629	0.408308	Fsbp
0.369297	3.245	0.0280648	0.408308	Pdgfb
0.718682	0.835085	0.0280677	0.408308	BC022960
1.13514	-0.449333	0.0280806	0.408308	Gm43162
0.452821	1.81572	0.0281333	0.408725	Rps6ka6
0.425277	4.54315	0.0281874	0.408823	Kcnk9
-0.321049	6.22727	0.0282209	0.408823	Aldh2
-0.557647	3.81418	0.0282497	0.408823	Myoc
-0.24766	6.09005	0.0282574	0.408823	Ube2e1
0.468914	3.30538	0.0282601	0.408823	Fras1
-0.518518	2.74353	0.0284296	0.409459	Emd
0.318708	7.487	0.0284565	0.409459	Mycbp2
-1.34378	-0.39008	0.0284652	0.409459	Dlx4os
1.10699	-0.439652	0.0285027	0.409459	Gm42970
-0.631044	1.25349	0.0285063	0.409459	Sebox
-0.647832	0.732064	0.0285076	0.409459	Sema3g
-0.253088	9.70395	0.028521	0.409459	Cox4i1
-0.278708	4.19212	0.0285254	0.409459	Cr1l
0.613948	3.92697	0.0285372	0.409459	Lef1
-0.604011	3.5448	0.0285445	0.409459	Gpc4
0.58258	4.65726	0.0285857	0.409704	Ramp3
0.491133	4.57977	0.0286571	0.410381	Zdbf2
0.244001	6.70429	0.0287362	0.411168	Ago2
1.12817	-0.0907818	0.0288948	0.41278	Gm45854
0.511802	3.34425	0.0289167	0.41278	Rreb1
-0.300231	3.70293	0.0289215	0.41278	Slc52a2
-0.266512	4.65936	0.0289593	0.412973	Mrpl9
0.820076	0.665158	0.029138	0.414881	Gm45464
-0.48709	2.65477	0.0291475	0.414881	Lag3
0.338931	4.28114	0.0291662	0.414881	Lrch1
0.287357	5.78242	0.0292466	0.415678	Scai
0.340558	3.27664	0.0292811	0.415822	Polk
0.326956	5.96642	0.0293343	0.415894	Ildr2
0.261706	4.0651	0.0293687	0.415894	Tex10
-0.264076	8.94377	0.029383	0.415894	Tubb2a
-0.794745	0.270528	0.029384	0.415894	Scx
1.12806	-0.717529	0.029409	0.415903	4633401B06Rik
1.14196	-0.162338	0.0295091	0.416835	B230362B09Rik
1.26574	-0.127694	0.0295595	0.416835	Gm49069
1.20269	-0.169884	0.0295873	0.416835	Gm37274
-0.502299	2.18786	0.0295926	0.416835	Hist1h2ap
-0.300731	8.57363	0.0295973	0.416835	Ptn
-0.368346	3.54681	0.0296986	0.417397	Tgm2
-0.221168	5.79618	0.0297045	0.417397	Sf3b6
0.314707	5.10401	0.0297204	0.417397	Dop1a
0.915245	0.92047	0.0297353	0.417397	Gm38142
-0.240077	8.32947	0.0298159	0.41796	Gm10222
0.891829	0.0897048	0.0298245	0.41796	1700030C10Rik
0.990912	-0.524734	0.0299807	0.418834	Gm48138
-0.61013	0.938228	0.0300091	0.418834	Dnajb3
0.407211	2.88859	0.0300315	0.418834	Gm973
-0.344171	8.08072	0.0300342	0.418834	Vdac1
-0.322966	7.55179	0.0300904	0.418834	Dbi
0.962036	-0.0443996	0.0300926	0.418834	Gm37201
0.620953	1.29519	0.0300983	0.418834	Sgcz
-0.338938	7.08077	0.0301011	0.418834	Rps29
0.434404	2.88115	0.0301197	0.418834	Onecut2
0.3484	4.48694	0.0301328	0.418834	Cspp1
-0.658429	0.48436	0.0302089	0.419531	Prox2
-0.44523	4.60848	0.0302323	0.419531	Cabp1
-0.216894	6.33332	0.0302804	0.419857	Ndufs4
-0.262595	4.17209	0.0303209	0.420032	Zfp316
-0.432922	4.04039	0.0303424	0.420032	Clic1
0.694328	1.49977	0.0303768	0.420168	Scn5a
-0.245339	5.1129	0.030524	0.42186	Mdp1
0.819928	-0.27777	0.0306013	0.422397	Tmem26
1.16358	0.088794	0.0306365	0.422397	Gm38116
0.226434	7.68125	0.0306544	0.422397	Zfp106
-0.203234	6.24622	0.0307009	0.422397	Fam174a
-0.308597	5.33389	0.0307112	0.422397	Pim3
0.503753	1.66839	0.0307117	0.422397	Gm42858
-0.226268	8.45884	0.0307558	0.422663	Atp6v0e2
0.248449	4.81761	0.0308294	0.423332	Phf21a
0.344156	6.38718	0.0309127	0.424134	Kmt2a
0.252626	6.54654	0.030954	0.424294	Dnmt3a
0.273529	6.06368	0.0310375	0.424294	Pnn
0.423258	3.48347	0.0310398	0.424294	Ccdc88c
0.345147	4.35378	0.031047	0.424294	Zfp804a
-0.210245	5.86531	0.0310497	0.424294	Commd3
-0.274005	5.53654	0.0310899	0.424294	C1qb
0.949955	0.172006	0.0311036	0.424294	Gm44152
-0.71908	1.54201	0.0311237	0.424294	Casp1
-0.371802	4.73053	0.0312921	0.425697	Wnt7b
-0.229083	4.99773	0.0313163	0.425697	Yipf1
-0.835086	0.22739	0.0313414	0.425697	Isg15
0.39767	3.42782	0.0313905	0.425697	Ephb3
0.350941	7.96194	0.0313925	0.425697	Zfp365
1.06604	-0.547326	0.0314445	0.425697	Gm36955
0.352033	3.51378	0.0314494	0.425697	B3gat2
0.357352	2.78489	0.0314796	0.425697	Zfp618
1.12092	-0.290616	0.0314881	0.425697	Gm37459
-0.636968	1.04055	0.0314893	0.425697	Gxylt2
0.356762	5.61561	0.0315016	0.425697	5031439G07Rik
1.09082	0.61179	0.0316866	0.427606	Gm44230
-0.291926	4.11364	0.0317383	0.427606	Slc7a2
-0.705033	0.589727	0.031742	0.427606	Lrrc29
-1.1448	0.0572791	0.0317634	0.427606	Tnfrsf13c
0.412356	6.48879	0.0318077	0.427606	Kcnq3
-0.344049	5.52194	0.0318145	0.427606	Bcl7a
-0.23704	6.36332	0.0318282	0.427606	Eif1b
-0.227556	6.17506	0.0318596	0.427606	Snw1
1.12105	-0.206634	0.0318689	0.427606	Gm47017
0.373429	3.1411	0.0319079	0.427792	Prkn
0.248521	5.08928	0.0320562	0.429442	Fubp3
-0.464519	1.58272	0.0321192	0.429948	0610009L18Rik
-0.431275	2.71905	0.0321875	0.430368	Bach1
0.432906	4.59277	0.0322011	0.430368	Plekhh1
0.249415	6.77265	0.0322865	0.43117	Csrnp3
0.975104	-0.123507	0.0323238	0.43133	Gm49310
0.22119	4.98853	0.032476	0.432415	Senp7
-0.562188	1.88233	0.0324797	0.432415	Sertad3
0.245792	4.58603	0.0324908	0.432415	Abhd13
1.26345	-0.203638	0.032525	0.432415	Gm37960
-0.446799	2.76319	0.032551	0.432415	Eya1
-0.367723	2.70908	0.0325795	0.432415	Zbtb25
-0.411756	3.25313	0.0325829	0.432415	Pcdhac1
-0.272332	7.01714	0.0326244	0.43263	Rpl14
-0.292684	5.84515	0.0328314	0.435035	Epn1
0.422309	2.18748	0.032896	0.435266	Gm14399
-0.226867	6.39611	0.0329178	0.435266	Itm2a
1.10179	-0.799933	0.0329255	0.435266	Gm15513
0.750746	0.0465482	0.0329904	0.435786	Gm37795
-0.532641	1.63486	0.0330404	0.436107	4930579G24Rik
0.989231	-0.267893	0.0331475	0.437182	Gm38014
0.288603	4.28397	0.0333009	0.438713	Trhde
1.2797	0.11716	0.0333204	0.438713	Gm44847
0.242556	4.86153	0.0333505	0.438713	Tfdp2
-0.214284	6.67576	0.0334068	0.438713	Taldo1
0.339069	4.82165	0.0334121	0.438713	Plekha5
1.06079	0.12592	0.0334181	0.438713	Gm42991
1.15203	-0.601138	0.0335048	0.439195	AC124169.1
0.399256	4.84907	0.033533	0.439195	Gm3764
0.985924	1.11744	0.0335441	0.439195	B230206I08Rik
0.312243	4.44781	0.033562	0.439195	Map3k2
-0.25062	5.36888	0.0335838	0.439195	Fundc2
-0.210141	8.03935	0.0336127	0.439235	Atp5c1
1.16626	0.175493	0.0336544	0.439288	Gm21663
-0.257165	4.98384	0.0336805	0.439288	Eci2
-0.769837	6.1371	0.0336995	0.439288	Gng13
-0.228061	5.80223	0.0337722	0.439288	Yif1b
-0.47569	3.23066	0.0338012	0.439288	Nid1
-0.260288	3.98654	0.0338066	0.439288	Mrrf
1.34554	-0.459994	0.0338105	0.439288	Gm42444
-0.515085	2.79203	0.0338397	0.439288	Hist3h2ba
0.49748	1.10666	0.033875	0.439288	Ikzf1
0.474777	3.59816	0.0339133	0.439288	Ngb
0.335012	4.45365	0.0339233	0.439288	Mtx3
-0.41792	2.7604	0.0339264	0.439288	Tnfrsf1a
0.692343	1.69379	0.0340571	0.440088	BC030499
0.374435	2.53747	0.0340651	0.440088	Plekhh2
1.23099	-0.748196	0.0340656	0.440088	Gm29488
0.311274	4.98743	0.0341591	0.440653	Dcun1d5
0.520017	1.21665	0.0341713	0.440653	Gm8098
-0.247768	4.60827	0.034187	0.440653	Rsu1
0.831196	0.0185586	0.0343767	0.442189	Gm15991
0.293292	4.81068	0.0343885	0.442189	Bdp1
-0.911902	-0.452951	0.0343939	0.442189	Ggn
-0.754978	0.414533	0.034438	0.442189	Gm13835
0.31969	3.04064	0.034478	0.442189	Ccne2
0.318308	4.2225	0.0345063	0.442189	Tdrd7
0.230054	5.78646	0.0345376	0.442189	Zfp612
-0.367123	2.67353	0.0345429	0.442189	Cd248
0.462726	1.30552	0.0345514	0.442189	E430024P14Rik
1.35628	-0.853673	0.034587	0.442189	Gm37326
0.380802	2.0959	0.0345983	0.442189	AC158975.2
-0.355027	3.27078	0.034641	0.442189	Cyba
1.76577	-0.683815	0.0346732	0.442189	6330419E04Rik
0.356355	5.3029	0.0346943	0.442189	Ptges2
1.06986	-0.290598	0.0346958	0.442189	Gpr171
-0.465075	2.38339	0.0347842	0.442867	Fam198b
-0.266744	11.1526	0.0348009	0.442867	Apoe
0.321821	5.53371	0.0348622	0.443315	Hnrnpll
0.593545	2.13302	0.0349872	0.444572	Isl1
-0.327758	6.60801	0.0351095	0.445649	Dgkg
-1.02524	-0.164446	0.0351243	0.445649	Cdc42bpg
-0.222918	5.50648	0.0351701	0.445899	Pop5
0.744061	-0.449387	0.03529	0.446723	Ccdc78
1.1981	-0.622889	0.0352925	0.446723	Gm26789
0.613908	0.836495	0.0353466	0.446723	Pnpla3
-0.646109	3.37649	0.035347	0.446723	Fam171a2
0.630106	0.610146	0.0353843	0.446723	Gm37069
-0.484793	6.30184	0.0354102	0.446723	Pcbp3
-0.320292	4.80631	0.0354188	0.446723	Smpdl3a
-0.297224	4.10233	0.0354824	0.447194	Lpcat3
0.272788	4.03107	0.035712	0.449755	Khdrbs2
1.24581	-0.0878603	0.0357612	0.450017	Gm44742
-0.471892	4.99767	0.0357857	0.450017	Tuba8
-0.28044	4.36499	0.0358203	0.45012	Gm10076
-0.251457	4.63178	0.0358694	0.450404	Tmem134
0.869033	-0.093605	0.0359723	0.450435	Gm43051
-0.610197	2.03361	0.0359932	0.450435	Tubb6
0.647402	1.60564	0.0359948	0.450435	Dnah7b
1.25855	-0.441281	0.0360804	0.450435	Gm32647
0.830259	0.972165	0.0360879	0.450435	A930001M01Rik
0.336107	4.07107	0.036096	0.450435	Cd2ap
-0.477479	6.24733	0.0361135	0.450435	Icam5
0.636469	0.955299	0.0361314	0.450435	Gm26703
0.211433	5.34043	0.0361353	0.450435	Dstyk
-0.25079	6.59642	0.0361567	0.450435	Psmd3
0.376184	6.52052	0.036168	0.450435	Luc7l3
0.218006	4.83195	0.0362017	0.450435	Zc3h7a
0.942604	-0.448841	0.0362157	0.450435	5330439K02Rik
-0.280985	4.54561	0.0362647	0.450715	Ccdc71
0.271308	3.54901	0.036362	0.451294	Recql5
-0.319143	7.92601	0.0363716	0.451294	Dner
-0.343788	4.40269	0.0364153	0.451294	Fndc10
0.30353	6.06162	0.0364173	0.451294	Zbtb4
0.989106	-0.781192	0.0364579	0.451468	Gm37979
-0.22353	5.52644	0.0365026	0.451636	Eif4a3
0.229005	4.98758	0.0365245	0.451636	Ssh2
0.633645	-0.131735	0.0365792	0.451984	Gm4349
-0.313598	4.22145	0.0366435	0.452079	Rhoc
0.675167	0.370036	0.0366467	0.452079	Syt15
-0.196097	8.76341	0.0366665	0.452079	Rnf187
-0.261375	8.29357	0.0367142	0.452339	Nptx1
0.482288	2.0389	0.0368333	0.453169	Cited1
-0.336353	3.55188	0.0368485	0.453169	Smg8
0.32105	3.76095	0.0368964	0.453169	Cep70
-0.519647	3.12948	0.036903	0.453169	Plin2
0.887615	1.02144	0.0369146	0.453169	Gm17275
0.818935	0.900397	0.0369656	0.453404	Calcr
-0.265564	3.69983	0.036987	0.453404	Rpp25l
-0.632255	2.11551	0.0370225	0.453512	Mpeg1
-1.08054	-0.586741	0.0372624	0.456123	Cdc25c
-1.30888	-0.627946	0.0373234	0.456453	Arhgap28
-0.238769	5.14282	0.0373615	0.456453	Ctnnbl1
0.244097	4.14397	0.0373698	0.456453	Gm15446
-0.223484	5.81945	0.037411	0.456629	Grn
0.227255	5.51112	0.0374604	0.456706	Cers4
0.829466	0.410457	0.037471	0.456706	H2-Q2
0.373717	3.91185	0.0375242	0.457027	Gan
-0.322954	3.24924	0.0375594	0.45707	Gmppb
1.15907	0.723295	0.0375814	0.45707	Gm37814
1.03865	-0.130632	0.0377728	0.458733	Gm44800
-0.34407	2.81123	0.0377881	0.458733	Naglu
1.09628	-0.623898	0.0378222	0.458733	Chn1os3
-0.811169	1.37848	0.0378282	0.458733	Itih2
0.587381	2.96622	0.0378528	0.458733	Arhgap25
-0.269255	4.37692	0.03794	0.45934	Mus81
-0.460302	2.03454	0.0380196	0.45934	Tcap
-0.583063	0.813118	0.0380386	0.45934	Olfm4
1.03734	-0.0707775	0.0380419	0.45934	Ccl21a
0.366524	5.43325	0.0380517	0.45934	Cpne9
0.730344	0.00653352	0.0380648	0.45934	Gm26742
-0.272706	6.64143	0.0381537	0.460087	Rpl8
-0.607715	2.82753	0.038232	0.460705	Cd151
-0.193731	6.73692	0.0382782	0.460935	Eif3h
0.975866	-0.0416568	0.038309	0.460981	DXBay18
1.01572	-0.545136	0.0383823	0.461536	Gm38043
0.272419	11.4262	0.0384183	0.461644	Map1b
-0.23269	7.44764	0.0384838	0.461893	Rps9
-0.508375	1.45818	0.0384933	0.461893	Tcte2
-0.381289	6.42726	0.0385547	0.462304	Cacng8
0.52982	6.79176	0.038702	0.462781	Nefh
0.281174	3.66691	0.0387109	0.462781	E130307A14Rik
1.27274	-0.679868	0.0387262	0.462781	Gm48673
-0.219791	7.77998	0.0387547	0.462781	Rps14
0.681145	0.622235	0.0387691	0.462781	Gm49322
-0.28581	3.62488	0.0387694	0.462781	Siva1
-0.337364	5.76513	0.0388035	0.462781	Tesc
1.13114	-0.383719	0.0388125	0.462781	Gm38380
-0.318975	5.1078	0.0388597	0.462781	Dhcr24
0.480781	2.39782	0.038913	0.462781	Taf4
1.12766	-0.104211	0.0389165	0.462781	Gm45537
0.324736	3.40585	0.0389207	0.462781	Cep162
1.28835	-0.66517	0.038951	0.462818	Gm43321
-0.260485	3.95496	0.0390414	0.462976	Ikbip
-0.398891	4.16861	0.0390414	0.462976	Lgals3bp
-0.743266	0.863963	0.0390673	0.462976	Apbb1ip
-0.377342	2.04461	0.039073	0.462976	Rnf135
-0.266673	5.49173	0.0391279	0.463	Dnal4
0.990159	0.780644	0.0391749	0.463	9930017N22Rik
-0.39388	2.68323	0.0392165	0.463	Fkbp10
0.693688	-0.166613	0.0392207	0.463	Gm16083
-0.432048	2.21319	0.0392762	0.463	Kirrel2
-0.287026	4.99326	0.0392794	0.463	Rpl39
-0.491075	1.9723	0.0392861	0.463	Pcdhb10
0.664456	0.091905	0.0392926	0.463	Zpbp
0.253248	4.01495	0.0393841	0.463455	Ddx19b
0.941273	0.180952	0.0393856	0.463455	Gm45264
0.296238	4.39291	0.0395725	0.464832	Klhl42
0.982992	-0.59879	0.0395836	0.464832	Gm43860
-0.353714	4.05036	0.0396059	0.464832	Wnt7a
0.664874	1.33656	0.0396119	0.464832	Mcmdc2
-0.658519	0.715973	0.0396765	0.46527	Sfrp4
-0.211815	6.54557	0.0397143	0.465393	Anp32e
0.21331	5.32789	0.0398013	0.466091	Pias2
1.08598	-0.0635331	0.0398355	0.466107	Gm37788
-0.807961	2.11637	0.0399072	0.466107	Gm12715
0.192447	6.06232	0.0399388	0.466107	Phf20l1
-0.267893	4.07055	0.0399545	0.466107	Armt1
0.289415	9.14099	0.0399587	0.466107	Qk
-0.871706	2.42334	0.0399694	0.466107	Fbln2
0.262343	4.24942	0.0400528	0.466107	Polr1a
0.378681	4.10891	0.0400883	0.466107	Nptx2
1.10719	0.434032	0.0401286	0.466107	Gm38162
-0.355222	6.6858	0.0401306	0.466107	Prkca
-0.248429	6.12623	0.0401318	0.466107	Rpl29
-0.250878	6.20683	0.0402098	0.466107	Fam3c
0.580376	1.12149	0.0402153	0.466107	Mc5r
-0.236483	9.76511	0.0402237	0.466107	Ppia
-0.324602	3.73556	0.0402343	0.466107	Arl15
0.20577	5.29054	0.0403462	0.466107	Timm44
1.09481	0.848376	0.0403967	0.466107	Gm21698
-0.415506	2.47759	0.0404022	0.466107	Reck
1.01314	-0.673064	0.0404034	0.466107	Gm29783
-1.89458	1.75612	0.0404152	0.466107	Clca3a1
-0.426774	5.49867	0.0404187	0.466107	Itpka
-0.244353	5.39991	0.0404495	0.466107	Pex11b
1.24791	-0.582161	0.0404576	0.466107	Gm37443
-0.243787	5.66565	0.0404687	0.466107	Pgam5
0.246126	4.23119	0.04051	0.466107	Tmem41a
-0.392016	3.42534	0.0405144	0.466107	Ndp
0.232825	5.8964	0.0405849	0.466603	Elavl2
-0.337361	7.98764	0.040736	0.467992	Gpr37l1
-0.288702	5.02383	0.0407607	0.467992	Syt12
0.871316	-0.0249336	0.040793	0.468047	Gm33869
0.651476	1.71814	0.040874	0.46858	A330076C08Rik
-0.334819	4.81113	0.0408945	0.46858	Ube2s
-0.260417	4.35202	0.0409504	0.468905	Stat1
-0.337044	5.49274	0.0410313	0.469211	Car4
0.44034	2.45294	0.0410322	0.469211	Hyal1
0.786327	1.32873	0.0411576	0.470015	Acrbp
0.271881	3.49895	0.041161	0.470015	B3galnt2
-0.810314	0.792985	0.0411853	0.470015	2700046A07Rik
-0.404186	3.50188	0.0412728	0.470422	Ifit3
0.383654	3.78849	0.0412762	0.470422	Pde8a
0.419438	2.86469	0.041308	0.47047	Cdc14b
0.250677	7.19604	0.0413663	0.470818	Dzank1
0.347067	2.59796	0.0415868	0.472856	Apex2
1.11457	-0.269262	0.0416009	0.472856	Gm44801
-0.454398	3.49799	0.0416504	0.473103	Gm10175
0.38004	2.86412	0.0417868	0.474336	Cntrl
-0.295021	7.39215	0.0419769	0.475613	Rplp1
-0.486741	1.46116	0.0420002	0.475613	Casp7
-0.776868	0.150663	0.0420012	0.475613	Dsc3
0.77511	3.32266	0.0420111	0.475613	Gm42899
0.203776	6.976	0.0420829	0.47611	Elmo1
-0.225231	6.6765	0.042126	0.476281	Laptm4b
0.349341	3.8158	0.0421661	0.476419	AC132307.1
0.25751	4.27513	0.0422997	0.477611	Socs6
-0.490205	2.51442	0.0423406	0.477756	0610040J01Rik
0.45999	2.1737	0.0424595	0.47878	4921531C22Rik
0.634701	0.436954	0.0425473	0.479453	Gm14443
0.331903	3.8803	0.0426127	0.479561	Xkr4
-0.272719	3.92844	0.0426132	0.479561	Ccdc90b
0.205388	4.77824	0.0426424	0.479572	Scaf4
1.28735	-0.106526	0.0426849	0.479639	Atp2a1
-0.266948	4.0999	0.0427047	0.479639	Pop7
-0.250337	4.59833	0.0428196	0.480309	Mpv17l2
0.329104	5.36747	0.0428961	0.480309	Adgrl2
0.344701	2.55608	0.0429463	0.480309	Arrdc1
0.328943	2.8084	0.0429757	0.480309	Helq
-0.205357	7.31283	0.0430037	0.480309	Slc48a1
0.222671	5.68118	0.0430511	0.480309	Gpatch8
-0.248845	5.35599	0.0430532	0.480309	Spata2
-0.600923	1.15668	0.0430607	0.480309	Emilin1
-0.609317	3.06045	0.0430633	0.480309	St3gal3
-0.281339	4.22657	0.0431144	0.480309	Itgb5
0.294186	7.357	0.0432126	0.480309	Efhd2
0.356362	7.61844	0.0432151	0.480309	R3hdm1
1.36648	-0.534768	0.0432152	0.480309	2610011E03Rik
0.250433	6.46507	0.0432272	0.480309	Rims1
0.385336	2.35842	0.0432378	0.480309	Nfxl1
0.207045	5.86756	0.0432689	0.480309	Zfp445
1.21486	0.267123	0.0432927	0.480309	Gm42446
-0.514796	3.21282	0.0432957	0.480309	Astn2
0.847308	0.00754704	0.0433062	0.480309	Tekt4
0.290767	5.47957	0.0433427	0.480309	Nova1
-1.14839	0.241568	0.0433567	0.480309	AC134908.4
0.386619	2.52958	0.0434221	0.480449	Acer2
-0.310889	4.67754	0.0434258	0.480449	Cdh22
0.258622	5.5232	0.0435012	0.480963	Minar2
1.09905	0.292829	0.0435519	0.480963	Fam216b
0.320019	3.77252	0.0435751	0.480963	Wdfy1
-0.49555	1.63437	0.0435967	0.480963	Hspa1b
-0.213272	4.73458	0.0436311	0.480963	Borcs6
-0.614035	1.09219	0.0436644	0.480963	Erg
0.429777	2.10032	0.0436806	0.480963	Sfxn2
0.520477	3.17501	0.0436983	0.480963	Rgs11
0.803602	0.205849	0.0439433	0.483348	Gm2897
0.297806	4.5205	0.0439818	0.483459	Prrg3
-0.315228	4.32685	0.0441029	0.483667	Aldh4a1
-0.296216	6.54259	0.0441227	0.483667	Mpp2
-1.38469	2.49828	0.0441318	0.483667	Gm28036
-0.227598	5.63512	0.0441411	0.483667	Eif3d
0.582394	0.825342	0.0441428	0.483667	Gm26691
0.952242	-0.656347	0.0441817	0.483783	C79130
0.246907	5.2592	0.0442271	0.483969	Tjp1
0.277713	4.28341	0.0442625	0.484045	Usp30
0.253484	5.26614	0.0444226	0.485084	Retreg1
0.342337	2.22866	0.0444366	0.485084	Rbpms
-0.870245	-0.507659	0.044443	0.485084	Casq1
-0.308871	6.79212	0.0445988	0.485969	Sec14l1
-0.262513	4.18439	0.0446286	0.485969	Nipsnap3b
0.725342	0.634828	0.0446614	0.485969	9530056E24Rik
-0.255313	5.47295	0.0446627	0.485969	Parva
0.901028	2.53417	0.0446911	0.485969	Gata3
-0.443379	1.68872	0.0446954	0.485969	Cdkn2c
0.623275	2.8994	0.0447359	0.486095	Tmem254a
0.288648	4.46643	0.044764	0.486095	Ptpn9
0.226661	7.50962	0.0450143	0.487981	Fam168a
-0.392219	3.5279	0.0450151	0.487981	Lcmt2
-0.243332	5.17219	0.0450694	0.487981	Lrrc24
-0.34365	5.10706	0.0450928	0.487981	Grm2
-0.762239	0.733585	0.0450986	0.487981	Hist1h2ae
-0.213838	4.99348	0.0451097	0.487981	Tmed3
0.75888	0.495242	0.0451727	0.48831	Gm5441
0.213046	6.67242	0.0452134	0.48831	Apba1
0.230435	4.94781	0.0452261	0.48831	Mfap3
0.219825	4.48205	0.045284	0.488625	Rcor3
-0.460545	4.30119	0.0453421	0.488943	Pax6
-0.284518	6.22525	0.0454692	0.489949	Rpl36
0.224708	5.15057	0.0455113	0.489949	Lrrfip1
-0.219498	5.08392	0.0455218	0.489949	Vipas39
0.334103	2.86737	0.0455852	0.490321	Krt1
-0.461673	2.78017	0.0456761	0.490989	Mxra8
-0.4647	3.53088	0.0457565	0.491402	Gjb2
-0.36766	5.14591	0.0458192	0.491402	Metrn
0.905332	-0.392868	0.0458215	0.491402	Gm38255
0.265202	5.63739	0.0458409	0.491402	Pfas
0.286423	4.53993	0.0458588	0.491402	Dock7
0.276513	4.28326	0.0459244	0.491487	Faxc
-0.318494	4.09896	0.0459245	0.491487	Stard8
-0.31434	3.52149	0.0460785	0.492526	Apip
-0.250709	4.82511	0.0461357	0.492526	Gfm1
-0.426335	3.37286	0.0461643	0.492526	Rspo2
0.6672	0.842112	0.0461849	0.492526	Trac
-0.457405	7.87925	0.0462361	0.492526	Calb1
0.808875	1.85045	0.0462405	0.492526	Lncpint
0.279968	6.23573	0.0463225	0.492526	Pcnx
0.741255	0.0304409	0.0463543	0.492526	Hfm1
0.310382	3.08423	0.0463719	0.492526	Vwc2l
1.0481	-0.473178	0.0464021	0.492526	Gm14137
-0.190492	7.77303	0.046438	0.492526	Atp5d
-0.241283	6.12293	0.0464501	0.492526	Rps13
-1.04461	-0.175452	0.0464652	0.492526	BC051226
-0.887	-0.362173	0.0464856	0.492526	Mnd1
-0.187638	9.28144	0.0465363	0.492526	Bsg
-0.908382	0.625204	0.0465653	0.492526	Abcc12
1.00907	-0.0486166	0.046638	0.492526	Gm45131
-0.310491	3.69181	0.0466422	0.492526	Gm21988
0.45325	5.01463	0.0466575	0.492526	Gpx3
0.665566	1.08857	0.0466753	0.492526	Foxo6
0.283438	8.52229	0.0467011	0.492526	Slc22a17
-0.21249	5.24436	0.0467261	0.492526	Zfp771
1.1318	-0.258921	0.0467638	0.492526	Gm37773
-0.269793	3.84449	0.0467789	0.492526	Tmem42
0.835639	0.0040124	0.0468049	0.492526	Cfap43
-0.833655	1.51924	0.0468219	0.492526	Asgr1
0.517861	0.864199	0.0468383	0.492526	Map3k8
0.624376	0.193083	0.0468539	0.492526	Gm49284
-1.12955	2.84756	0.0468604	0.492526	Nmb
-0.382221	4.31804	0.0469507	0.492948	Dexi
-0.245183	5.49695	0.0469751	0.492948	Pmpcb
-0.219102	5.04826	0.0469874	0.492948	C1galt1c1
-0.541104	5.55671	0.0470252	0.493041	Pcdhgc3
-0.21537	8.30799	0.0471051	0.493215	Eif4h
-0.330561	6.64704	0.0471083	0.493215	H2-D1
-0.296478	6.0783	0.0471507	0.493215	Jup
0.785516	0.12513	0.0471861	0.493215	A530064N14Rik
-0.373699	2.52439	0.0471941	0.493215	Pcdhb6
-0.205932	5.5137	0.0472622	0.493215	Ilk
0.806812	-0.366025	0.0472634	0.493215	Ccdc121
-0.256991	8.29012	0.0473376	0.493215	Rpl13
0.371182	4.58328	0.0473415	0.493215	Tiparp
0.596145	2.54736	0.0474245	0.493215	Gm43571
-0.219823	6.53515	0.047426	0.493215	Ube2k
0.310856	6.24621	0.0474271	0.493215	Stim2
-1.47926	3.10581	0.0474352	0.493215	Ms4a15
-0.907152	0.786161	0.0474835	0.493215	Nkx2-9
-0.209806	5.26912	0.0475211	0.493215	Trappc1
-0.434953	1.43316	0.0475392	0.493215	Tha1
-0.865689	-0.160218	0.0475675	0.493215	Gm9732
0.596867	0.875125	0.0475677	0.493215	D030068K23Rik
0.390278	2.67934	0.0476154	0.493215	Kdelc1
0.525983	1.03731	0.0476406	0.493215	Gm20501
-0.394196	2.23782	0.0476747	0.493215	Cenpv
-0.369623	6.95966	0.0477114	0.493215	Atcay
0.545045	1.39729	0.0477307	0.493215	Stk32b
0.561576	0.314331	0.0478141	0.493215	Wnt2b
1.0431	0.915654	0.0478423	0.493215	Gm37628
-0.26255	3.49713	0.0478584	0.493215	Cryl1
0.253668	7.45612	0.0478862	0.493215	Kif21a
0.44336	3.8451	0.0478903	0.493215	Gm44509
0.41649	1.60652	0.0479601	0.493215	Setd4
0.844184	0.374151	0.0480259	0.493215	Gm26732
0.741535	0.98924	0.0480297	0.493215	Gm49759
0.382218	3.6823	0.0480671	0.493215	Gm49338
-0.185135	6.75691	0.0480689	0.493215	Ssu72
0.22915	4.5234	0.0480872	0.493215	Nol4l
1.06048	-0.456587	0.0480967	0.493215	Plcz1
0.310937	3.00135	0.0481294	0.493215	Prdm15
0.927156	-0.708033	0.0481387	0.493215	Mfsd2b
0.308619	3.36129	0.0481425	0.493215	Rara
0.248953	5.58325	0.0482023	0.49337	Slc36a4
0.730699	0.131185	0.0482157	0.49337	Gm37711
-0.203863	6.28889	0.0483699	0.494651	Txndc15
0.207808	5.22914	0.0484264	0.494828	Grk3
1.16682	-0.316091	0.0484453	0.494828	4833412K13Rik
0.326335	3.80405	0.0485645	0.495492	Mb21d2
-0.236534	4.76515	0.0485925	0.495492	Thap7
-0.388081	5.10342	0.048627	0.495492	Rab40b
-0.220377	7.33071	0.0486349	0.495492	Arpc4
-0.363693	3.11075	0.0486558	0.495492	Ctbs
-2.24199	-0.0348995	0.048707	0.495717	Gm14205
-0.639534	1.24638	0.0487805	0.496169	Nek2
-0.401416	4.27531	0.0488329	0.496368	Trmt9b
0.552319	2.94908	0.0488585	0.496368	Vav3
-0.912567	0.886337	0.0488894	0.496386	Rhod
0.95435	0.688106	0.0489566	0.496571	Gm37906
0.277795	3.51331	0.048966	0.496571	Zmym1
-0.225525	5.97148	0.0491392	0.497746	Rps15a
1.01654	-0.108025	0.0491546	0.497746	Gm38235
-0.307193	3.91945	0.0491695	0.497746	Tyrobp
0.26416	6.18147	0.0492495	0.497787	Akap8l
0.945493	-0.105152	0.0493104	0.497787	5430434F05Rik
0.971697	1.90664	0.0493459	0.497787	Tph2
-0.21873	8.84768	0.0493783	0.497787	Ppp2r1a
-0.341321	7.08288	0.0493815	0.497787	Selenom
0.254812	4.56001	0.0494236	0.497787	Pcgf5
0.287409	5.23129	0.0494473	0.497787	Zer1
-0.415268	3.94529	0.0494876	0.497787	C4b
0.60942	0.658742	0.0494952	0.497787	A930003O13Rik
0.259464	4.97444	0.0495187	0.497787	Ttc9
-0.232954	5.37015	0.0495288	0.497787	Acadm
-0.950952	-0.512276	0.0496006	0.497787	Cdk1
-0.209851	5.00708	0.0496021	0.497787	Slc35b2
-0.737396	1.07123	0.049609	0.497787	Gm20517
0.257503	6.44752	0.0496121	0.497787	Tnik
-0.321236	2.97222	0.0496586	0.497955	Gm4430
0.323718	5.13248	0.0496873	0.497955	Tnrc6a
-0.208059	5.98286	0.0497349	0.498139	Prdx3
0.25265	4.29251	0.0498088	0.498585	Ythdc2
0.296813	4.40323	0.049895	0.499155	Desi2
1.01228	-0.844237	0.0499471	0.499383	8430406P12Rik
-0.78022	-0.527549	0.0499803	0.499422	Btn2a2
-0.21146	5.55143	0.0500849	0.499964	Ccdc32
-0.632514	3.62936	0.0501094	0.499964	Raly
0.233882	4.40516	0.0501514	0.499964	Sptlc2
-0.313508	6.27405	0.0501637	0.499964	Rpl37
-0.475388	1.42261	0.0501814	0.499964	Gm15706
-0.353565	3.5121	0.0502128	0.499984	Fxyd5
-0.443122	2.87063	0.0502712	0.500223	Rps16-ps2
0.259066	3.9286	0.0502955	0.500223	Ppargc1b
-0.266864	4.58712	0.0503942	0.500258	Eng
-0.338949	3.80366	0.0503974	0.500258	Nfil3
-0.299432	4.62195	0.0504686	0.500258	Ypel1
1.10062	-0.160046	0.0504839	0.500258	Gm43750
-0.301917	4.72978	0.0505113	0.500258	Dirc2
1.48529	-0.86588	0.0505135	0.500258	Gm43048
-0.234657	5.01079	0.050555	0.500258	Itpk1
-0.566634	1.01414	0.0505627	0.500258	Gm15723
-0.494799	3.568	0.0505833	0.500258	Cdh9
0.931658	-0.67412	0.0505929	0.500258	Gm47963
-0.241023	4.20265	0.0506591	0.500615	Lrrc28
0.240778	6.42966	0.0506878	0.500615	4932438A13Rik
0.210155	6.56139	0.0508532	0.501722	Rere
-0.332694	4.3518	0.0508699	0.501722	Exoc6
-0.268217	6.30582	0.0508883	0.501722	Hexb
1.16277	-0.751039	0.050986	0.501818	5330437M03Rik
-0.386415	3.01186	0.0509939	0.501818	Dnttip1
0.965527	0.386726	0.0510361	0.501818	Gm14827
0.641309	1.65561	0.0510429	0.501818	Cd46
0.44275	3.29143	0.0510453	0.501818	Sh3d19
0.399421	3.64278	0.0510828	0.501897	Pxdn
-0.507458	3.24671	0.0511505	0.501907	Fbln1
-0.238627	4.25329	0.0511833	0.501907	Mnat1
-0.474561	3.23137	0.0511985	0.501907	Smoc1
-0.447132	2.91619	0.0512018	0.501907	Opn3
1.42737	-0.736857	0.0512475	0.502066	Gm44708
-0.256007	3.92437	0.0515028	0.503691	Orai3
0.345052	4.70957	0.0515059	0.503691	Nbeal1
0.257117	5.73449	0.0515586	0.503691	Elfn2
-0.211145	7.72138	0.0515699	0.503691	Rpl19
0.179024	5.83791	0.0515808	0.503691	Vps37a
-0.223191	6.43313	0.0515909	0.503691	Tm2d2
-0.925273	-0.653856	0.051628	0.503765	6530411M01Rik
-0.206873	7.8511	0.05172	0.504374	Rab11b
-0.306039	3.02307	0.0519477	0.506251	Psmg4
-0.306196	8.76117	0.0519837	0.506251	Gad1
-0.470537	1.07753	0.0520017	0.506251	Iigp1
0.247901	4.65165	0.0520928	0.506848	Slc25a16
-0.20117	5.46061	0.0521287	0.506908	Echs1
0.301234	4.57437	0.0522342	0.507491	Carf
-0.640761	0.743191	0.0522781	0.507491	Rn7s1
-0.640761	0.743191	0.0522781	0.507491	Rn7s2
-0.509166	1.12629	0.0523462	0.507862	Vegfc
0.454633	2.82243	0.0524129	0.508221	Gm16536
0.606993	2.4709	0.0524502	0.508292	Slc25a28
-0.272745	3.63058	0.0525618	0.509021	Zfp688
-0.174199	6.62432	0.0525852	0.509021	Eif3f
0.481192	2.7706	0.0526254	0.509121	Zswim6
-0.210028	4.80113	0.0528818	0.511311	Pigp
-0.230626	4.3884	0.0529245	0.511433	Ccdc22
0.211992	7.6673	0.0529548	0.511436	Ptprn
0.582245	2.53353	0.0530549	0.511863	Fndc9
-0.282365	4.04777	0.0530592	0.511863	Amot
-0.259645	7.56846	0.0531319	0.512143	Scn1b
1.18327	0.594249	0.0531548	0.512143	Gm42888
1.00817	-0.280305	0.0531784	0.512143	Gm42798
0.190098	5.80547	0.0532741	0.51258	Mgat4a
-0.623817	0.403315	0.0533263	0.51258	4930512B01Rik
0.227762	5.70463	0.0533362	0.51258	Hivep3
0.208359	5.41327	0.0533442	0.51258	Nxf1
0.282446	5.39523	0.0535947	0.514095	Mfn1
0.773655	-0.144629	0.0536009	0.514095	Gm15832
0.597419	1.14469	0.0536189	0.514095	Tex52
0.316831	3.07692	0.0536227	0.514095	Ccl25
-0.192579	5.21804	0.0536639	0.514201	Pycr2
0.639055	1.70303	0.0537703	0.51493	Cfap65
0.55957	1.94844	0.0538249	0.515164	Kcnh4
0.378749	2.96356	0.0539667	0.515805	H2-T24
-0.388623	2.3412	0.053979	0.515805	Gpx7
-0.225007	5.04932	0.054013	0.515805	Mrpl43
0.268378	6.1414	0.0540131	0.515805	Arid4b
0.242017	5.44145	0.0542097	0.517393	Grm7
-0.863173	2.75963	0.0542933	0.517901	Gcnt1
0.523752	2.45353	0.0544217	0.518834	3300002P13Rik
0.588776	0.114165	0.0545007	0.519012	Chrm5
-0.311412	2.97538	0.0545019	0.519012	Trpt1
-0.276867	4.42961	0.0545513	0.519012	Hadh
1.20286	-0.317331	0.0545851	0.519012	Phxr4
-0.67582	0.513727	0.0546224	0.519012	Tmem45a
-0.894836	0.340979	0.0546232	0.519012	Hcar1
0.27911	4.36627	0.0546965	0.519212	Wdcp
-0.681675	-0.0928629	0.0547052	0.519212	Apobr
-0.380953	3.0626	0.0547628	0.51927	Pcdhga2
-0.650972	3.12318	0.0548068	0.51927	Casq2
-0.341226	2.97496	0.0548714	0.51927	Acsf2
0.833426	-0.677818	0.0548905	0.51927	Gm9767
0.896629	0.363166	0.0548944	0.51927	Gm26575
0.337138	4.83089	0.0549067	0.51927	Gigyf1
0.252626	5.5776	0.0549248	0.51927	Mdga2
-0.188551	7.46094	0.0549907	0.519324	Gdi2
-1.08393	-0.743697	0.0550047	0.519324	Acsm5
0.402523	1.98305	0.055022	0.519324	Nek8
-0.466317	1.13529	0.0550661	0.519452	Card6
0.304583	4.19564	0.0551803	0.52005	B4galnt4
0.380017	3.56499	0.055191	0.52005	Gm43668
-0.204834	4.79093	0.0552473	0.52005	AL731706.1
0.193162	6.37564	0.0552517	0.52005	4930402H24Rik
-0.255581	3.95499	0.0553123	0.520267	Ggh
1.02555	0.13032	0.0553359	0.520267	8030445P17Rik
0.411316	2.94604	0.0554887	0.521417	Vegfa
-0.212654	7.28938	0.0555386	0.521443	Asrgl1
-0.232847	4.57458	0.0555528	0.521443	Fam53a
0.208882	5.79541	0.0556325	0.521903	Luc7l
-0.260876	3.94926	0.0557444	0.522636	Abhd5
-0.291199	8.09583	0.0557775	0.522636	Serpini1
-0.519012	0.718147	0.0558635	0.522636	Nuf2
-0.259978	5.07404	0.0558776	0.522636	Sh3bp5l
-0.214785	4.88974	0.055887	0.522636	Abca1
-0.296965	3.21047	0.05596	0.522636	Saal1
-0.257186	4.69446	0.0559631	0.522636	Thtpa
-0.398008	2.77666	0.0559711	0.522636	Phldb2
0.889581	-0.451219	0.0559869	0.522636	Gm44510
-0.337026	3.25835	0.056063	0.52306	Fut10
-0.301373	5.02888	0.0561237	0.52334	Fam219a
-0.640913	2.31232	0.0562309	0.524052	Svep1
1.1257	-0.297154	0.0562672	0.524104	Gm42484
-0.568989	0.823666	0.0563062	0.52418	Rab42
-0.181199	8.77843	0.056393	0.524583	Oaz1
0.765963	1.71779	0.0564401	0.524583	Gm46432
-0.569804	0.968937	0.0564481	0.524583	Ccno
0.25459	6.41177	0.0564727	0.524583	Cacng2
0.547232	1.27221	0.0565453	0.524971	Gm44644
-0.255611	6.62368	0.0566388	0.525469	Rragd
-0.25094	6.70923	0.0566607	0.525469	Rpl11
0.343818	4.47018	0.0567928	0.526251	Lrrc45
0.184265	7.30537	0.0568067	0.526251	Pcmtd1
-0.755886	0.874535	0.0568481	0.526347	Rpl28-ps1
-1.82796	3.37749	0.0569546	0.526618	Stoml3
-0.261963	3.71893	0.0569563	0.526618	Rnf113a2
0.202158	5.37365	0.0570166	0.526618	Rps6kb1
-0.438504	2.22104	0.0570386	0.526618	Prg4
0.249484	4.29437	0.0570793	0.526618	Slf1
0.296702	4.33152	0.0571566	0.526618	Lpin1
-0.263635	3.49515	0.0572028	0.526618	Zfp865
0.743148	2.19237	0.0572066	0.526618	Ccdc153
0.698785	-0.578173	0.057226	0.526618	Gm26614
-0.346096	3.14283	0.0572351	0.526618	Ddr2
-0.351328	5.24492	0.0572406	0.526618	Vapb
-0.402033	3.95226	0.05725	0.526618	Sall1
-0.227003	4.57625	0.0572794	0.526618	Vrk3
0.24866	4.48949	0.0573826	0.527282	Gse1
0.674416	2.52654	0.0575349	0.528397	Six3
0.847207	0.706579	0.0575693	0.528428	Lgals4
-0.27022	3.7464	0.0576266	0.528459	Amacr
-0.551285	1.30888	0.0576572	0.528459	Rassf10
-0.254437	4.18102	0.0576658	0.528459	B4galt4
-0.327221	3.07145	0.0577065	0.528547	Aga
0.784408	-0.719689	0.0577598	0.528751	Gm32710
-0.321996	5.18939	0.0578977	0.529299	Lurap1
-1.325	1.81411	0.0579187	0.529299	Tbx21
-0.199463	6.07095	0.0579319	0.529299	Ppib
-0.264575	3.85793	0.0579712	0.529299	Tmem176a
0.264682	7.04205	0.0579751	0.529299	Uhmk1
-0.281304	4.14854	0.0580722	0.529605	Nup62
-0.225693	5.36741	0.058084	0.529605	Nol7
-0.218325	9.93015	0.0581567	0.529605	Eef1a1
0.324851	4.49254	0.0581632	0.529605	Edem3
0.526493	1.1518	0.0581824	0.529605	9430025C20Rik
-0.336027	4.64135	0.0581953	0.529605	Mob3b
0.253278	4.16852	0.0582989	0.530265	Tmtc3
-0.239005	5.53339	0.0583474	0.530266	Ppm1g
1.13169	-0.317284	0.0583614	0.530266	Gm47644
-0.882115	2.92482	0.0584686	0.530945	Eomes
-0.258608	4.20967	0.0584984	0.530945	Sh2d3c
-0.245063	5.5451	0.0585674	0.530947	Gm20390
0.895914	-0.187047	0.0585924	0.530947	Gm37311
-0.440853	2.80947	0.0586104	0.530947	Cyp4v3
-0.244851	4.03655	0.0586472	0.530947	Dcps
-0.507265	2.60368	0.0586546	0.530947	Gkn3
-0.500248	1.62576	0.0587072	0.531023	Glyctk
0.33582	3.20505	0.0587254	0.531023	Hcn4
-0.287022	5.34825	0.0588085	0.531324	Syt17
-0.277001	4.58884	0.058845	0.531324	Snx18
0.375085	2.40583	0.0588522	0.531324	4933421O10Rik
0.364937	4.0876	0.0589455	0.531708	Vwa5b2
0.313614	3.97533	0.0589572	0.531708	Sclt1
-0.203429	5.05105	0.0591231	0.532921	Thap11
1.32364	-0.446403	0.0592288	0.533592	Gm47024
-0.296944	3.27827	0.0593482	0.534385	Srgn
-0.261807	5.46348	0.0593832	0.534417	Enho
-0.24763	5.62914	0.0594609	0.534834	Coq8a
1.66124	-0.816529	0.0594937	0.534846	Ccl27b
0.225779	5.42368	0.0595437	0.534864	Arid5b
-0.27403	4.90864	0.0595584	0.534864	Jmjd8
0.466871	4.7867	0.0596614	0.535111	Ddhd1
0.951224	0.484688	0.0596817	0.535111	Nkx2-1
0.961963	-0.110904	0.0597122	0.535111	Gm37314
0.257103	5.29807	0.0597288	0.535111	Rdh13
-0.205871	6.83092	0.0597431	0.535111	Rpl7a
0.230164	5.46447	0.059835	0.535234	Ccdc6
-0.270948	4.27159	0.0598493	0.535234	Nat8f1
0.700525	0.983667	0.0598511	0.535234	Gm47260
0.212569	7.86534	0.0598935	0.535244	Dnm3
1.33562	-0.619823	0.0599151	0.535244	Gm43887
-0.425956	2.1795	0.0599965	0.535311	H2-Eb1
0.294472	3.97513	0.0600229	0.535311	Zmat1
0.252888	5.16229	0.0600321	0.535311	N4bp2l2
0.299326	3.96948	0.0600484	0.535311	Ints6
1.0001	-0.496621	0.0601981	0.536187	F420014N23Rik
-0.211407	5.57263	0.0602097	0.536187	Fbxo25
-0.231465	4.22871	0.0603737	0.537367	Tmem86a
-0.187933	6.7966	0.060458	0.537505	Nono
0.259487	5.10339	0.0605116	0.537505	Hecw2
-0.267331	4.39471	0.0605276	0.537505	S100a13
0.868362	-0.0504632	0.0605417	0.537505	Gm43593
-0.505976	3.25205	0.060547	0.537505	2210418O10Rik
0.242357	4.04636	0.0605911	0.537514	Sirt5
0.261723	4.88211	0.0606222	0.537514	Eif2s3y
0.253636	4.47764	0.0606428	0.537514	Slit2
-0.283319	4.12215	0.060708	0.537681	Slc18b1
-0.477769	5.17277	0.0607248	0.537681	Rab5c
-0.267371	4.07057	0.0607677	0.537736	Tgfbr2
-0.210759	8.44484	0.0608483	0.537736	Sh3gl2
-0.202736	7.46811	0.0609166	0.537736	Ndufs7
0.632116	2.69288	0.0609256	0.537736	Lime1
0.866043	-0.541029	0.0609419	0.537736	Ssc4d
-0.254318	3.88392	0.0609515	0.537736	Eid2b
-0.429628	1.93	0.060952	0.537736	Ephb4
-0.735762	-0.136082	0.0610005	0.537885	AC122861.4
-0.655113	2.26926	0.0610611	0.538113	Hey2
0.474369	1.49427	0.0610896	0.538113	Rnf207
0.630308	1.69237	0.0611397	0.538276	Gm44187
0.592036	0.637007	0.0613251	0.539256	Baiap2l1
-0.234485	6.07384	0.0613258	0.539256	Wscd1
-0.613367	0.686962	0.0613461	0.539256	Ntn4
0.28325	3.48956	0.0614182	0.539425	St8sia4
-0.392934	3.37948	0.0614903	0.539425	Hs3st5
0.264572	3.31299	0.0614986	0.539425	Dis3
-0.202299	7.57518	0.0615049	0.539425	Stk25
0.233323	7.24831	0.0615683	0.539425	Edil3
-0.366352	2.0976	0.0615795	0.539425	Gm10118
0.749005	-0.340407	0.061587	0.539425	Ttll13
0.267816	3.94469	0.0616467	0.539562	Fam57a
-0.2642	7.24162	0.061666	0.539562	Rps3a1
-0.311257	3.25225	0.0619133	0.541447	Hmgb2
-0.321115	4.99422	0.0619676	0.541644	Galnt18
0.59966	2.13406	0.0620953	0.542082	Col11a1
0.299811	4.9094	0.0621225	0.542082	B630019K06Rik
-0.441976	2.45934	0.0621287	0.542082	Mitf
-0.50213	5.88591	0.062145	0.542082	Elmod1
0.315725	6.5782	0.0622047	0.542096	Ankrd17
-0.394177	4.70096	0.0622103	0.542096	Snx7
-0.467589	3.635	0.0624649	0.543804	Fmod
-0.196008	6.5214	0.0624703	0.543804	Ptpra
-0.284415	6.76381	0.0625223	0.54398	Abhd16a
-0.172109	6.73492	0.0626127	0.544487	Dad1
-0.516833	2.17786	0.062687	0.544739	Col9a2
0.347076	4.03965	0.0627056	0.544739	Cachd1
0.838016	-0.147467	0.0628338	0.5448	Gm38336
-0.235455	4.16374	0.062854	0.5448	Naga
0.355752	2.06738	0.0629838	0.5448	Adap2
-0.458176	2.05039	0.0630342	0.5448	H2-Ab1
0.242336	5.05053	0.0630804	0.5448	Dennd4a
0.382416	2.99195	0.0630883	0.5448	Zbtb26
0.462479	2.37116	0.063089	0.5448	Cntn5
-0.426922	1.85034	0.0631664	0.5448	Zfat
-0.243328	3.85125	0.0631712	0.5448	Pnpla2
-0.244914	6.33072	0.0631881	0.5448	Mtfp1
0.644315	1.25389	0.0631976	0.5448	Irs4
-0.702759	-0.306756	0.0632116	0.5448	2010015M23Rik
0.33404	2.82267	0.0632198	0.5448	Usp50
1.03837	-0.525834	0.063226	0.5448	6330576A10Rik
-0.222878	6.82183	0.0632611	0.5448	Sh3bgrl
-0.273803	4.09076	0.0632719	0.5448	Fars2
-0.252967	9.05425	0.0632746	0.5448	H3f3b
0.646168	0.169258	0.0632886	0.5448	Gm45205
-0.194063	5.53744	0.0633341	0.544917	Ssr2
-0.533936	1.36008	0.063391	0.54513	Adcy4
-1.60717	-0.519136	0.0635998	0.546213	2410124H12Rik
1.00379	-0.0946171	0.0636088	0.546213	Gm42448
-0.19107	5.58976	0.0636132	0.546213	Wdr61
-0.25514	8.06045	0.0637318	0.546912	Ldha
-0.19386	5.9657	0.0637588	0.546912	Maf1
-0.427879	2.11425	0.0638097	0.547073	Art3
0.225529	5.62011	0.0639446	0.547954	Eea1
0.734012	1.91621	0.0640054	0.54799	Amy1
-0.18581	5.53718	0.0640395	0.54799	Snrpd1
0.344226	3.87781	0.06407	0.54799	Hs6st1
0.409085	3.25014	0.0640775	0.54799	Gm21955
0.203192	5.1295	0.0642278	0.548999	Prpf40b
1.01639	0.403507	0.0642787	0.549159	Gm43316
-0.307238	5.66238	0.0644364	0.55023	St8sia5
-0.795263	0.246695	0.064505	0.550281	Sp5
-0.56082	1.29622	0.0645371	0.550281	Pcdhb4
-0.466473	3.20419	0.0645652	0.550281	Pde5a
0.93264	-0.551145	0.0645717	0.550281	Gm37052
-0.378684	2.26621	0.0646416	0.550384	C030014I23Rik
[truncated: 15,028 more rows]

## Sheet: Trem2 NSS vs WT
logFC	logCPM	PValue	FDR	gene_name
-1.08135	4.59619	3.09058e-09	5.27253e-05	Ndnf
-5.25092	3.98387	8.2944e-08	0.000707512	Avp
-2.45598	0.905249	1.42992e-07	0.000813148	Cpa6
-6.51413	-0.884717	2.62801e-07	0.00112085	DXBay18
-0.847403	3.68499	6.98381e-07	0.00238287	Wnt5a
-0.841721	7.21011	1.03322e-06	0.0029378	Pbx1
0.603356	6.78537	1.25024e-06	0.00304702	Igsf9b
-2.7174	4.34056	1.89691e-06	0.00404515	Sp8
1.24985	1.60715	2.17042e-06	0.00411415	Robo3
-0.485707	5.29131	2.82305e-06	0.00481612	Dpysl3
-3.24725	2.48025	3.53357e-06	0.00548024	Scgn
-2.57862	2.67692	4.71373e-06	0.00670135	Shisa3
-0.757607	4.09489	6.48404e-06	0.00850906	Dynlt1b
-2.90593	5.36258	7.51241e-06	0.00915441	Doc2g
0.430349	6.31986	1.05491e-05	0.0119978	Rbm5
0.783757	5.7548	1.65671e-05	0.0176647	Per1
-0.770075	6.21726	1.79035e-05	0.0179667	Slc6a11
-0.722633	2.88344	2.00411e-05	0.0181662	Hcn4
0.766801	5.74795	2.0232e-05	0.0181662	Ide
0.622879	4.37445	2.15313e-05	0.0183662	Ccdc117
-3.0142	1.55007	2.3956e-05	0.0192446	Frmd7
-2.64501	4.46388	2.66541e-05	0.0192446	Cdhr1
0.518106	4.17779	2.62782e-05	0.0192446	Elf2
0.841968	5.94131	2.70733e-05	0.0192446	Mir124a-1hg
1.02973	2.8383	4.10099e-05	0.0279851	Gm26724
-3.96671	2.62115	5.86648e-05	0.0334873	Oxt
-3.96644	1.58922	6.17458e-05	0.0334873	Tbx21
-2.1911	0.599918	5.37199e-05	0.0334873	Prok2
-0.894727	4.77453	6.28132e-05	0.0334873	Tshz1
-0.449149	7.68905	5.26405e-05	0.0334873	Apc
0.596699	3.03738	6.27888e-05	0.0334873	Fastkd5
0.704017	4.26419	6.28114e-05	0.0334873	Sowahb
-0.650825	5.62622	7.13333e-05	0.0363193	Igsf3
-0.53981	6.43393	7.23832e-05	0.0363193	Gnai2
-0.614501	3.94403	8.54989e-05	0.0416746	Zfp608
-1.61198	-0.00296866	9.05764e-05	0.0429231	Dsc3
0.448571	5.64137	9.71587e-05	0.0447981	Slf2
-0.566795	4.46849	0.000101487	0.0455623	Crim1
0.803327	2.25054	0.000107707	0.0471148	Gpr3
-1.36507	6.38825	0.000116791	0.0485966	Gng4
-0.963898	4.86386	0.00011458	0.0485966	Rpl15-ps3
0.503506	4.90361	0.00012262	0.0498072	Coq10b
0.722468	2.68101	0.000134182	0.0532357	Rbm12b1
-1.24252	2.70709	0.000138835	0.0538303	Sall3
1.56169	0.370628	0.000158369	0.0579468	Gm15425
0.614404	4.25947	0.000159346	0.0579468	Chuk
-2.28309	2.68229	0.000162148	0.0579468	Nmb
1.3121	0.422069	0.000167588	0.0579468	Gm44144
1.13746	1.62168	0.000169644	0.0579468	Gm45204
0.448303	7.4621	0.000169832	0.0579468	Lynx1
-0.629457	3.17729	0.000179847	0.0601606	Ptpn14
-1.14369	1.99863	0.000199543	0.0653778	Mcub
-2.80963	0.707252	0.000203108	0.0653778	Kcnk15
-1.65168	-0.282607	0.00021514	0.0659013	Frem3
-0.623711	4.66623	0.000216486	0.0659013	Pcdh19
-0.849925	4.83302	0.000218051	0.0659013	Nr2f2
-1.44196	0.290815	0.000220186	0.0659013	Egf
0.789534	3.6186	0.000246534	0.0725149	Plk3
0.522744	6.43466	0.000250797	0.0725187	Dnajb1
-2.35607	-0.0699563	0.000271656	0.076369	Gm4739
0.527823	4.21077	0.000273066	0.076369	Pprc1
0.580548	3.4476	0.000279733	0.0769717	Col19a1
-0.823311	4.29155	0.000286914	0.0770456	Dcx
0.96225	1.9368	0.000296399	0.0770456	Klhdc7b
0.554457	3.70171	0.000298214	0.0770456	Gpr68
-0.800959	3.84827	0.000300896	0.0770456	C4b
0.487795	5.77949	0.000302582	0.0770456	Kcnt1
0.658778	5.31692	0.000325368	0.0808004	Lingo3
-0.498113	6.02942	0.000327274	0.0808004	Pten
-1.48968	0.733076	0.000333635	0.0808004	Rpl28-ps1
-0.927855	1.62469	0.000336274	0.0808004	Hs3st3b1
0.495013	3.49555	0.00034909	0.082715	Polr1b
0.397693	4.62567	0.000356259	0.0832572	Jmjd6
0.652819	5.17295	0.000363639	0.0838335	Nab2
-6.81194	-0.611517	0.000370529	0.0842831	Lenep
-0.464671	6.37608	0.000385367	0.085414	Grb2
-0.46975	5.1593	0.000385514	0.085414	Gm7536
-1.75128	0.0189955	0.000402207	0.0874957	Adamts19
1.77381	-0.0781271	0.000409265	0.0874957	Gm44848
0.998374	1.01238	0.000410296	0.0874957	Pnpla3
-0.897337	5.48521	0.000428173	0.0901806	Cpne4
-3.36523	2.92936	0.000434493	0.0903958	Ms4a15
-0.503893	4.68096	0.000470409	0.0955707	Adcyap1
-3.00533	1.05167	0.000470571	0.0955707	Trdn
-0.611336	5.35655	0.000485562	0.0974552	Notch2
-3.40762	1.62103	0.000520678	0.103288	Clca3a1
0.795271	1.82003	0.000530039	0.103936	Fam78a
0.359164	5.65775	0.000548345	0.106249	Smg5
0.475779	3.96518	0.000554291	0.106249	Radil
-1.06404	4.99454	0.000561693	0.106472	Ptpro
-1.20318	0.915413	0.000596353	0.110457	Rpl36a-ps2
-0.404296	4.32927	0.000602228	0.110457	Gm10076
-4.26528	4.10556	0.000608949	0.110457	Omp
-0.42063	4.87316	0.000619178	0.110457	Rps4l
-3.39442	3.23825	0.000621806	0.110457	Stoml3
-0.768423	4.43055	0.000623681	0.110457	Sox4
-0.743168	3.86434	0.000628036	0.110457	Sall1
-0.848824	3.29123	0.000635632	0.110652	Cd24a
-4.05687	3.97353	0.00064427	0.111023	S100a5
-0.608232	3.98052	0.000658097	0.112271	Gm14434
-1.25146	0.484732	0.000671539	0.11343	Tex15
0.552829	5.7782	0.000722014	0.12076	Clk1
0.489158	7.3684	0.000773904	0.128183	Habp4
-0.37713	6.78078	0.00078236	0.128337	Rpl7a
-1.12499	1.44911	0.000828172	0.134558	Casp1
-1.17846	3.14707	0.000837241	0.13459	Lgr6
0.444412	3.56539	0.000844145	0.13459	B3galnt2
0.475114	6.98295	0.000888254	0.140311	Kcnab1
-0.890597	1.06043	0.000920191	0.144023	Gm17586
0.380632	5.12535	0.000950822	0.144051	Mdm2
-1.86449	-0.394806	0.000953148	0.144051	Edaradd
-0.385508	6.48096	0.000954083	0.144051	Rpl34
0.396949	5.60548	0.000954149	0.144051	Chka
-1.08027	2.42413	0.000973151	0.145631	Lbhd2
-1.69731	6.60896	0.000982095	0.145692	Fabp7
-0.918125	3.12306	0.00100228	0.147108	Smoc1
-1.29959	3.66465	0.00100889	0.147108	Dlx2
-2.65898	0.514874	0.001032	0.147964	Nppa
0.59184	6.55542	0.0010321	0.147964	Vgf
0.88201	5.42382	0.00108602	0.154077	Klf10
-0.371909	7.73566	0.00109281	0.154077	Rps14
0.510106	3.06556	0.001153	0.16123	Zfp354a
-0.516871	7.15469	0.00117295	0.162687	Marcks
-4.27425	2.77716	0.00118676	0.163276	Hcrt
0.891219	0.405876	0.00121731	0.164654	Gm13483
0.357423	4.44075	0.00122093	0.164654	Map3k11
-1.39812	0.810426	0.00123468	0.164654	Grem1
-0.512732	5.13933	0.00123539	0.164654	Kcnb2
0.527171	3.86355	0.0012486	0.165125	Sntb2
0.678597	2.20412	0.00126052	0.165419	Arid3b
-0.697849	3.79669	0.00127537	0.16609	Mdga1
0.433558	4.15006	0.0012868	0.166175	Zfp280b
-0.736502	2.45019	0.0012977	0.166175	Col23a1
0.457208	6.39446	0.00130525	0.166175	Psme3
0.394127	4.85128	0.0013201	0.166822	Rbm15
1.09723	0.207604	0.00135028	0.169381	Gm37795
-0.345194	9.89317	0.00138702	0.172092	Eef1a1
0.456862	3.8913	0.00139207	0.172092	Dedd2
1.23909	1.17715	0.00144588	0.177458	Gm45828
-1.19241	2.04536	0.00150026	0.182818	Prokr2
-0.687501	3.83948	0.00153232	0.1854	Igf1
-1.55997	2.30941	0.00156776	0.186543	Ly6g6e
0.521358	3.83684	0.00156893	0.186543	Arid5a
-1.20839	0.442989	0.00157457	0.186543	Bnc2
0.635027	4.50168	0.00160497	0.187722	Midn
-3.189	3.52768	0.00160653	0.187722	Pmch
-0.793712	2.25498	0.00162684	0.188802	Parvb
0.679825	3.06482	0.00169217	0.195057	Gm13304
-1.00272	1.61899	0.00170582	0.19531	Samsn1
-0.609491	4.76696	0.00171788	0.19538	Rab12
0.458778	4.63827	0.00175443	0.196948	Gmcl1
-0.449933	3.64559	0.00175475	0.196948	Tspan33
0.586418	4.97271	0.00181853	0.200851	Tlnrd1
-0.87038	1.53643	0.00182743	0.200851	Lpar4
-0.707527	2.10399	0.00182942	0.200851	H2-Eb1
0.391643	7.35432	0.00184767	0.200851	Ivns1abp
-1.19311	0.848957	0.00184839	0.200851	Usp51
1.24535	1.00915	0.00190771	0.203084	Gm37720
-0.353148	6.76565	0.00192489	0.203084	Rps16
-0.465126	4.59581	0.00192828	0.203084	Fn1
-5.34383	-0.531061	0.00193371	0.203084	Sult1d1
-0.671057	2.80944	0.0019417	0.203084	Rps16-ps2
-0.831123	1.02794	0.00194882	0.203084	Gm26794
-0.370353	7.05384	0.00197956	0.203084	Rps4x
-0.46704	4.76927	0.00198054	0.203084	Slc7a11
0.570044	4.66567	0.00198073	0.203084	Tiparp
0.56442	2.2219	0.00200407	0.203084	Gimap6
-1.64349	3.48219	0.00201791	0.203084	Trh
1.0734	-0.413673	0.00202107	0.203084	Gm12576
-0.303073	6.58588	0.0020332	0.203084	Eif3f
-1.2064	0.414767	0.0020356	0.203084	Cxcl5
-1.29703	-0.596118	0.00210419	0.208706	Epsti1
0.827978	6.31968	0.00215498	0.211662	Rasd2
0.569219	3.6078	0.00216967	0.211662	Eed
0.498695	5.88626	0.00217121	0.211662	Galnt9
0.392159	4.19582	0.00220585	0.211983	Klhl21
-0.520862	6.12076	0.00221112	0.211983	Igfbp5
-0.550211	3.25693	0.00222008	0.211983	Slc30a1
-1.18538	1.36157	0.00223682	0.211983	Mrc1
-1.38648	0.433256	0.00224808	0.211983	Cdca7l
-1.30671	4.87671	0.00225059	0.211983	Th
0.454896	3.26898	0.00227278	0.211983	Myh7b
1.05999	5.23778	0.00227952	0.211983	Dusp5
-1.36006	0.247823	0.00228633	0.211983	Gm44898
1.45164	2.16916	0.00231939	0.213805	Tph2
-1.66235	1.63714	0.00233105	0.213805	Alx4
0.488224	7.40095	0.00236246	0.21477	Ypel3
-0.464355	5.1489	0.00236675	0.21477	Ptprt
0.480908	4.81623	0.00244444	0.218806	Clk4
0.923555	0.735258	0.00244546	0.218806	Gm49322
-1.31321	2.20322	0.00244971	0.218806	Sp7
-0.471412	5.65764	0.00250012	0.221305	Kif2a
0.519973	4.23718	0.00250363	0.221305	Frmd6
-0.434372	6.17413	0.00251923	0.221537	Msi2
-1.34899	0.0984284	0.00254932	0.223033	Rd3l
-2.41554	0.510138	0.00257655	0.224143	Klhl30
0.895088	1.92942	0.00258829	0.224143	Scube3
0.449516	7.23243	0.00261595	0.225395	Camkk2
0.436273	3.80502	0.0026547	0.227584	Pcsk7
1.46855	-0.450563	0.00268584	0.22893	4921534H16Rik
1.21181	0.854848	0.00269724	0.22893	Gm29609
-0.627682	2.02297	0.00277249	0.23376	Lsp1
0.451135	4.14792	0.00278155	0.23376	Ints6l
0.469502	4.72476	0.00279696	0.233903	Zfp263
0.616489	1.7977	0.00285284	0.236801	Suv39h2
0.837433	0.680993	0.00285938	0.236801	Cbx2
-0.547912	7.19316	0.00290704	0.239585	Nrip3
-1.03946	4.35235	0.00293284	0.240549	Frzb
0.720386	1.59117	0.00296362	0.240998	AC098880.2
0.291423	6.79978	0.00296656	0.240998	Srsf7
0.493042	5.08899	0.00299927	0.241739	Hipk4
-1.46026	2.64562	0.00300865	0.241739	Gcnt1
0.484957	4.06505	0.0030182	0.241739	Stat2
-1.29544	0.501715	0.00311673	0.247835	Vegfd
-0.701773	2.34567	0.00313027	0.247835	Sema3d
-0.460367	5.07878	0.00315423	0.247835	Lhfpl3
-0.545516	4.98629	0.00316251	0.247835	Shisal1
0.723018	2.14509	0.00317598	0.247835	Gm42735
0.513797	5.97189	0.00320236	0.247835	Wscd2
-0.510087	5.69953	0.00321432	0.247835	Ildr2
0.439997	4.79986	0.00322007	0.247835	Stard4
0.479137	4.0786	0.00322505	0.247835	Slain2
-0.358465	6.29403	0.00324253	0.248061	Chl1
0.384671	5.31548	0.00325905	0.248212	Sox8
-1.34527	0.238759	0.00330376	0.250499	Artn
-0.50358	3.20484	0.00333385	0.251661	Wwtr1
-1.11875	3.67792	0.00337964	0.253994	Lgr5
-0.547275	3.13667	0.00340708	0.254515	Cxadr
0.580474	4.06856	0.00341642	0.254515	Trib1
-0.507304	4.0567	0.00349407	0.256812	Fam184a
1.13632	0.301423	0.00349986	0.256812	Gm44001
-0.31128	8.06427	0.0035057	0.256812	Rps7
0.845861	2.31505	0.00352485	0.256812	Gm43481
-1.28553	2.27795	0.00352749	0.256812	Vipr2
-1.02007	1.86088	0.00355738	0.256812	Gal
-0.407888	5.64175	0.00356889	0.256812	Wapl
0.634434	1.92872	0.00357946	0.256812	Skp2
1.4269	-0.00957265	0.00359155	0.256812	Gm47022
1.06733	10.7399	0.00359778	0.256812	Gm26917
0.562028	4.64062	0.00363306	0.257551	Ppm1d
-0.3424	8.24756	0.00363832	0.257551	Rpl13a
-0.768754	3.63693	0.00370349	0.259501	Pbx3
-0.349612	4.97691	0.00371378	0.259501	Cxxc4
-0.386258	7.41297	0.00372531	0.259501	Chd3
1.07522	2.66245	0.00372672	0.259501	2900064K03Rik
-0.43068	5.64956	0.00378017	0.261649	Casc4
0.434286	3.21864	0.00378823	0.261649	Mtrr
0.734288	0.778114	0.00381614	0.262514	Bcl6b
0.935336	0.528263	0.00387144	0.262782	Mypn
0.641507	4.42181	0.00387673	0.262782	Btaf1
0.33923	7.65046	0.00387791	0.262782	Klf9
-0.823907	0.990303	0.00389307	0.262782	Gxylt2
1.10983	1.73372	0.00389706	0.262782	Gm36952
0.35129	5.5785	0.00391302	0.26282	Ccnl2
-0.629174	2.44931	0.0039518	0.264383	Arhgap22
-0.519281	4.77188	0.00397541	0.264522	Sppl3
1.1699	0.545043	0.00398489	0.264522	Gm26732
-0.379176	4.56538	0.00402706	0.264861	C530008M17Rik
0.519462	4.6746	0.00404712	0.264861	Hspa1a
0.598602	2.28186	0.00404956	0.264861	2022-03-11
0.400715	4.06361	0.0040521	0.264861	Abcc8
0.384449	6.3336	0.00410947	0.265435	Fbxo31
-0.583041	4.24676	0.00411867	0.265435	Ahnak
0.296742	5.25442	0.00412756	0.265435	Rnf8
-0.45696	4.33292	0.00413735	0.265435	Clint1
-2.10936	0.549741	0.00413868	0.265435	Acbd7
-1.75019	0.548306	0.00417087	0.266499	Prss56
1.05921	2.05066	0.00421775	0.268488	Rtl1
0.419952	3.6413	0.00424466	0.269196	Zfp623
0.374255	6.98257	0.00429785	0.271266	Kif1bp
-0.585398	3.46078	0.00430909	0.271266	Ogn
-0.544608	8.47501	0.00438158	0.274002	Apod
0.476609	6.42127	0.00438468	0.274002	Rell2
0.367959	5.36635	0.0044179	0.275071	Fbxo28
-0.30829	4.79016	0.00445862	0.276087	Klhl5
-0.634758	6.49287	0.00449128	0.276087	Marcksl1
0.862963	0.170234	0.00449695	0.276087	Tas1r1
-0.511584	6.28441	0.00449896	0.276087	Ppm1e
-0.78088	2.93456	0.00457333	0.279645	Gm10288
-0.908128	0.81922	0.00459514	0.279975	Cd52
0.357654	5.93234	0.00465028	0.282326	Slc25a25
-1.53732	1.04174	0.0046744	0.282784	Gm19744
-0.486942	6.09721	0.00470305	0.283512	Pcdh10
-0.434146	6.89328	0.00472101	0.283593	Rpsa
0.297823	4.81264	0.00477121	0.285603	Scaf4
0.439908	3.22746	0.0048288	0.287175	Gm20683
-0.279983	8.58367	0.00483377	0.287175	Rpl3
0.45407	3.95684	0.00484798	0.287175	Tbc1d25
-0.994968	0.966794	0.0049377	0.290909	C2cd4c
-1.21981	0.141099	0.00494512	0.290909	Isg15
-2.02303	0.10522	0.00506286	0.29241	AC134908.4
-0.876189	1.70159	0.0050658	0.29241	Foxc1
-1.24847	1.56588	0.00506753	0.29241	Ppm1j
0.390009	6.93972	0.00507452	0.29241	Ndfip2
-0.275441	6.37048	0.00508332	0.29241	Eef1b2
-0.317357	5.94357	0.00509757	0.29241	Rps15a
-0.535821	4.17712	0.00510697	0.29241	Mgp
0.869198	1.1934	0.00510775	0.29241	Gm9752
-0.816009	0.801466	0.00513037	0.292723	Myof
-0.610595	2.5148	0.00516455	0.293691	Eml2
0.744713	2.40768	0.00519254	0.294301	Csrnp1
0.306279	4.61107	0.00527016	0.297712	Trmt1l
-0.444722	5.43411	0.00532331	0.29903	Fyn
-0.808064	2.01417	0.00533436	0.29903	Gstm2
-0.33272	6.71441	0.00534608	0.29903	Rps18
-1.14316	-0.592379	0.00537333	0.299572	Peg12
-0.971428	0.309299	0.00539671	0.299895	Lmntd1
-0.626531	4.91825	0.00545118	0.301939	Acot2
0.395671	4.08958	0.00546894	0.301942	Zfp719
1.35059	-0.724086	0.00553415	0.304321	4933417D19Rik
-0.287808	7.79094	0.00554771	0.304321	Rplp0
-0.323055	7.41083	0.00560171	0.305841	Rpl21
0.353982	4.9362	0.00561126	0.305841	Ccng2
-1.55839	-0.703573	0.00578922	0.313322	Vdr
0.574482	2.24257	0.00580828	0.313322	D130040H23Rik
-0.699719	1.84199	0.00584663	0.313322	Scn7a
-0.922734	0.273217	0.00585584	0.313322	Fzd10
1.09442	1.35524	0.00586116	0.313322	Gm37895
0.821852	0.388505	0.0058649	0.313322	Gm5784
-0.38219	11.1187	0.00587708	0.313322	Apoe
1.06429	-0.397993	0.00592502	0.314696	C530025M09Rik
-1.16219	2.35774	0.00594245	0.314696	Fbln2
0.38765	4.92382	0.00596756	0.314696	Prpf39
0.301372	8.01775	0.00597665	0.314696	Pcdh9
0.379437	5.44748	0.00599781	0.314839	Abcb9
-0.324479	4.82647	0.00609775	0.318438	Gstm7
-1.33645	0.620613	0.00610421	0.318438	Igfbpl1
-1.20685	0.508576	0.00612397	0.318438	Gm44763
0.492667	2.2473	0.00614105	0.318438	Zfp114
0.368082	4.12698	0.00617411	0.319183	Ammecr1l
-0.760511	5.47002	0.00619488	0.319289	Cacng5
1.188	0.436048	0.00622585	0.319919	Gm43874
-2.03219	1.38727	0.00626144	0.320781	Sec14l3
0.988196	0.368304	0.00631116	0.32236	Slc39a2
-0.469547	3.64302	0.00640565	0.32621	Acot1
1.0568	3.14301	0.0064818	0.328641	Gm43318
-0.592779	1.94787	0.00649191	0.328641	BC064078
-0.337354	6.99716	0.00652399	0.328787	Rpl14
0.455513	2.75621	0.00654332	0.328787	5031434O11Rik
0.42659	4.24385	0.0065668	0.328787	Inpp5b
0.401829	3.61274	0.00657188	0.328787	Zfp940
-0.307798	7.10087	0.00662484	0.330467	Fxyd6
-1.17206	0.501483	0.00666783	0.331642	5830408C22Rik
0.370609	3.6038	0.00672522	0.333524	Hinfp
-0.316611	4.75137	0.00678391	0.334006	Zfp941
-0.365419	7.2289	0.00682332	0.334006	Timp2
-0.473041	4.84005	0.00682552	0.334006	Fjx1
-0.745118	3.09419	0.00683334	0.334006	Atf5
-0.695737	7.62837	0.00684033	0.334006	Synpr
-0.643447	3.62391	0.0068524	0.334006	Bgn
0.73385	3.60456	0.00693684	0.337158	6430511E19Rik
-0.500892	2.55168	0.00710469	0.344335	Zfp784
1.25544	-0.270815	0.00721341	0.347433	Gm45073
-0.578601	6.15988	0.00722104	0.347433	Inafm2
-0.801245	1.74606	0.00722971	0.347433	Met
-0.385302	4.69884	0.00726677	0.348233	Bod1
0.384556	5.9359	0.00733258	0.349214	Kazn
-0.294689	6.11188	0.00733992	0.349214	Rpl29
-0.299446	7.68447	0.00734863	0.349214	Fau
0.501689	6.58681	0.00739762	0.349412	Bhlhe40
-0.482782	4.24024	0.00740007	0.349412	Magi3
0.347886	3.76446	0.00741918	0.349412	Ell
0.729029	8.43078	0.00743473	0.349412	Ppp1r1b
0.393676	4.88753	0.00747718	0.349869	Apln
0.307621	4.85463	0.00749425	0.349869	Rnf19a
0.396579	3.5595	0.00750598	0.349869	Zmym1
0.397609	4.81401	0.00761339	0.353908	Ccnl1
-0.589848	6.48527	0.00765773	0.355003	Rab3b
0.426752	2.97957	0.00767939	0.355042	Taf1c
-0.30524	6.67671	0.0077093	0.355452	Rps15
-2.04484	2.85381	0.00772994	0.355452	Pomc
-0.406903	4.10724	0.00781656	0.358382	Zfp804a
0.33475	5.68189	0.0078525	0.358382	Osbp2
0.50912	4.0345	0.00785668	0.358382	Ppp2r1b
0.322211	4.62995	0.00793403	0.360945	Zfp397
0.374867	3.5937	0.00796843	0.361546	Phtf2
-0.570255	3.24969	0.00802914	0.363334	Sox1ot
-0.798491	12.4899	0.00806621	0.364046	mt-Rnr1
-0.425072	3.67131	0.00812827	0.364975	Rspo3
0.787543	3.50523	0.00812957	0.364975	A330023F24Rik
0.712876	4.2468	0.00822701	0.36838	Ryr3
0.33066	4.11119	0.0083529	0.373038	Lsg1
-0.453336	4.36567	0.00841582	0.374033	Fmnl2
1.64005	-0.42648	0.00841903	0.374033	Gm19932
0.337413	4.32079	0.00844933	0.374395	Focad
0.433379	3.41583	0.00847107	0.374395	Myo1c
1.48257	-1.00453	0.0085199	0.37558	Gm49677
-0.683724	2.39303	0.00857979	0.377245	Mitf
-0.761883	1.28258	0.00861008	0.377604	Psmb9
-0.477366	3.84525	0.00867935	0.378216	Rsph9
0.363555	3.90934	0.00868375	0.378216	Edrf1
0.279366	7.22363	0.00869054	0.378216	Ogt
-0.830703	0.776468	0.00876466	0.378318	Fzd5
0.930399	1.50386	0.00877518	0.378318	Gm42856
-0.740135	2.46517	0.00877567	0.378318	Apcdd1
-0.649047	3.03248	0.0087816	0.378318	Grhl1
1.02512	-0.0265512	0.00883415	0.379624	Atcayos
-0.955115	3.8617	0.00885863	0.379719	Abi3bp
-0.430238	5.57028	0.0089723	0.383195	Mapk3
1.05041	8.06323	0.00898622	0.383195	Arc
-0.695462	2.15313	0.00901856	0.383195	Prg4
0.622216	2.00703	0.00903978	0.383195	Hspa1b
1.41775	3.6398	0.00905203	0.383195	Egr2
-0.550845	9.70105	0.0090763	0.383272	Ptgds
1.09119	-0.500553	0.00910643	0.383594	Gm3200
-0.309606	6.4883	0.00916769	0.384316	Ptpra
-0.845655	5.04588	0.00922263	0.384316	Cpne7
-0.344806	4.68714	0.00927301	0.384316	Nrp2
-0.356609	7.36248	0.00928424	0.384316	Hnrnpa1
-0.346153	4.97512	0.00930217	0.384316	Rpl39
0.279322	4.84072	0.00932557	0.384316	Top3b
-0.276506	7.70167	0.00933318	0.384316	Rpl19
-1.0263	-0.330749	0.00933494	0.384316	Isg20
0.375239	3.68216	0.00936389	0.384316	Rbm12b2
-0.413776	2.90024	0.00945046	0.384316	Adgra3
0.898315	1.08949	0.00946431	0.384316	Gm42608
0.429223	6.11936	0.00947077	0.384316	Syndig1
0.485192	3.30556	0.0094889	0.384316	Htr1b
-0.807312	0.327396	0.00951341	0.384316	Fstl3
-0.27495	7.90613	0.0095168	0.384316	Rps3
0.394196	4.8448	0.00952989	0.384316	Fam53b
-0.627078	3.77279	0.0095526	0.384316	Myo16
-0.682031	3.49102	0.00956671	0.384316	Kctd2
-0.256118	8.03757	0.00956761	0.384316	Rpl6
0.556846	5.43592	0.00957411	0.384316	Spata2l
-0.507826	8.78218	0.00969456	0.388238	Sod1
-0.685895	1.79492	0.00972758	0.388648	Lix1l
1.30651	-0.656667	0.00977128	0.389481	Gm29438
-0.262178	7.39568	0.00980031	0.389728	Rpl7
0.614361	3.17155	0.00982514	0.389807	Sap30
0.80687	1.55656	0.00988068	0.391101	Ankrd23
0.745305	0.965012	0.0099188	0.391701	B230312C02Rik
-0.397022	3.87268	0.00996927	0.392785	Nectin3
-0.39701	7.52146	0.0100853	0.395036	Thra
1.12872	1.79926	0.0100876	0.395036	Gm42770
0.519078	1.92581	0.0100959	0.395036	Ifrd2
0.350182	3.70915	0.0101722	0.397113	Alkbh1
0.992523	-0.641831	0.010206	0.397522	Sstr5
0.550835	2.40026	0.0102409	0.39797	Adamtsl5
-0.920346	0.850079	0.0102681	0.398123	Gm10275
0.320045	6.08688	0.010301	0.398183	Gabrd
0.378076	3.99046	0.010339	0.398183	Lmnb2
0.315961	5.53013	0.0103397	0.398183	Tbc1d15
-1.20509	0.0517959	0.0103951	0.398884	Mmp19
-0.367042	4.56376	0.0104046	0.398884	Sema3c
1.04217	1.97434	0.0104485	0.399099	Lncpint
0.623173	6.45608	0.010457	0.399099	Scn4b
0.426079	3.91611	0.0104955	0.399674	Pan2
-0.842763	1.54595	0.0105191	0.399678	Rbm20
1.44749	-0.45509	0.0106816	0.404952	Gm48964
-0.954074	1.68552	0.010749	0.405433	1700113A16Rik
0.68716	0.478329	0.0107579	0.405433	Pantr2
-1.27909	-0.930283	0.0107871	0.405433	CT573017.2
0.909005	1.41018	0.0108097	0.405433	Gm37297
0.854975	0.227207	0.0108131	0.405433	Gm9925
-1.05139	0.467225	0.0108738	0.406812	Slc26a7
-1.82374	-0.0485262	0.0110443	0.411049	C130093G08Rik
0.852039	3.6736	0.0110777	0.411049	Kcns1
0.457599	8.50731	0.0110842	0.411049	Rsrp1
-0.58562	6.27515	0.0111119	0.411049	Pcbp3
0.435757	2.81771	0.0111278	0.411049	Trmt44
1.02367	0.418939	0.0111316	0.411049	Gm42656
0.452284	3.19225	0.0112507	0.412598	Pcgf6
-0.273318	7.08335	0.011272	0.412598	Slc6a6
0.506936	3.63028	0.0112851	0.412598	Spry4
1.02084	0.213105	0.0113206	0.412598	Gm44675
-1.01037	-0.194557	0.0113286	0.412598	Gm36445
-0.382688	3.66182	0.0113349	0.412598	Zfp36l2
0.327249	3.94589	0.0113575	0.412598	Rnft1
-0.262701	6.589	0.0113973	0.412598	Rps5
-0.427288	3.66757	0.0114004	0.412598	Siah1a
-0.91498	1.47493	0.0114154	0.412598	Klhl14
-0.446112	3.74357	0.0114595	0.413316	Slc4a7
-0.588058	4.44516	0.0114973	0.413806	Pter
0.383136	3.83061	0.0116121	0.416222	Phka2
-1.0366	0.395221	0.0116316	0.416222	Gm49527
0.412956	3.08903	0.0116376	0.416222	Map2k3
-0.286226	7.51144	0.0116777	0.416781	Rpl9
0.534965	4.11289	0.0117594	0.41882	Boc
-0.3788	6.58969	0.0118058	0.419599	Nrxn2
0.540991	2.03179	0.0118551	0.420472	Nphp3
-1.46869	-1.07438	0.0119377	0.421041	Gm45890
-0.952382	1.29542	0.0119382	0.421041	Slc47a1
-0.633359	6.46957	0.0119544	0.421041	Gpsm1
1.19368	2.09354	0.0119698	0.421041	Bmp5
0.348042	5.20834	0.0120587	0.423294	Plk5
-0.277915	5.9567	0.0123897	0.432454	Limch1
0.689455	1.10218	0.0124088	0.432454	Depdc7
1.27768	0.242936	0.0124839	0.432454	Gm26601
-0.427578	4.45709	0.0125017	0.432454	Plxnc1
-0.471523	4.90567	0.012691	0.432454	Kcnd3
0.383503	4.41472	0.0127308	0.432454	Pfkfb3
-0.469438	3.38371	0.0127433	0.432454	Fat4
0.328511	4.09968	0.0127499	0.432454	Zbtb1
0.708732	1.43219	0.0127581	0.432454	Cerkl
-1.56626	-1.00512	0.0127585	0.432454	Fam110c
0.288581	4.65887	0.0127868	0.432454	Ifnar1
0.421623	5.51566	0.0128534	0.432454	Git2
-0.621662	1.92016	0.0128568	0.432454	Gm49492
0.375032	6.74665	0.0128744	0.432454	Hapln4
-0.718978	2.00155	0.0129526	0.432454	Tubb6
-0.616669	2.40913	0.0129566	0.432454	Pdgfc
-0.850781	0.937728	0.0129869	0.432454	Hs3st3a1
-0.350021	4.73662	0.0129916	0.432454	Srrm4
-0.854921	2.31659	0.0131114	0.432454	Trhr
-2.46862	0.817008	0.0131186	0.432454	Cyp2f2
1.04594	-0.0438377	0.0131188	0.432454	Gm9989
-0.31408	7.44433	0.0131297	0.432454	Cdk14
0.338835	4.35974	0.0131567	0.432454	Rnf166
-1.48897	0.664889	0.0131647	0.432454	Hectd2os
0.997014	1.4256	0.0131951	0.432454	Gm43188
-0.365209	4.92762	0.0132163	0.432454	Rasa1
0.30618	6.06138	0.0132631	0.432454	Chpf
0.515816	3.37845	0.0132679	0.432454	Mxra7
0.510364	4.14543	0.0132853	0.432454	Vwa5b2
-0.42502	3.25017	0.0133126	0.432454	Cyba
-0.62138	2.37669	0.0133188	0.432454	Col12a1
-0.879921	5.22968	0.013323	0.432454	Dlx1
-1.30923	-0.545991	0.0133305	0.432454	Ptx3
0.303946	5.49563	0.0133412	0.432454	Akap8
1.04155	4.26329	0.0133606	0.432454	Gm43670
0.606861	1.66253	0.0133725	0.432454	Itga5
0.398224	4.69055	0.0133898	0.432454	Ldlr
0.377549	3.78324	0.0134208	0.432454	Trim39
-1.74789	0.862033	0.0134298	0.432454	Rhcg
0.340882	5.30595	0.01344	0.432454	Tsc1
1.19564	0.512817	0.0135084	0.432454	Gm44597
0.762221	3.14059	0.0135285	0.432454	Plekhh3
0.311403	5.94374	0.0135319	0.432454	Pcdhac2
-0.295317	6.00492	0.0135392	0.432454	Rpl27
0.892274	3.04215	0.0135479	0.432454	Gm37899
0.681459	9.06657	0.0135557	0.432454	Snhg11
0.657072	2.86542	0.0135568	0.432454	Vasn
-0.896879	1.00648	0.0135602	0.432454	Rpl10a-ps1
-1.01382	0.738285	0.0135617	0.432454	2700046A07Rik
-0.48127	2.90465	0.0136143	0.433037	Slc26a2
-0.386778	4.78194	0.0136308	0.433037	Ppp2r5a
1.09216	-0.255914	0.0136666	0.433368	Ptger1
-0.343256	6.59195	0.013696	0.433496	Zcchc12
0.332246	7.36732	0.0137574	0.434632	Rab10
-0.804435	0.457441	0.0138403	0.436365	S100a4
-0.295188	4.90405	0.0138996	0.436365	Trps1
-0.492044	2.88035	0.0139	0.436365	Bach2
0.283912	5.63393	0.0140034	0.436365	Psen1
0.733983	2.02465	0.0140371	0.436365	Kcnh4
1.17691	-0.789682	0.0140617	0.436365	Gm37447
0.246004	7.25979	0.0141085	0.436365	Adora1
0.379981	5.55678	0.0141126	0.436365	Hnrnpll
-0.667894	1.6539	0.0141389	0.436365	Fam189a2
-0.40451	5.07305	0.0141408	0.436365	Isoc1
-5.70496	5.05973	0.0141564	0.436365	Gh
0.293396	5.31404	0.0141602	0.436365	Agfg2
-1.03504	0.453724	0.0141912	0.436365	Nkx3-1
0.355807	4.53766	0.0142471	0.436365	Klf15
0.274121	6.01793	0.0142602	0.436365	Sgcb
0.553161	1.46067	0.0142624	0.436365	Gm10767
1.23699	1.03235	0.0142662	0.436365	Gm44831
-0.388525	4.68436	0.0142875	0.436365	Tmem131
0.25565	5.43026	0.0142983	0.436365	Nxf1
0.430229	4.87573	0.014391	0.438412	Cry1
1.09988	1.62351	0.0144475	0.438514	Gm26945
0.408404	3.71485	0.014467	0.438514	Fgfbp3
-0.513431	2.22752	0.0144727	0.438514	C030014I23Rik
0.330681	5.20044	0.0144972	0.438514	Gpr155
-0.451044	3.41044	0.0145459	0.43921	Grip1
-0.429944	6.13657	0.0146858	0.44265	Anp32a
-0.37726	4.38158	0.0147665	0.444297	Xylt1
-0.484237	3.94882	0.0148386	0.445342	Efemp1
-0.373144	3.42778	0.0148534	0.445342	Sec61g
-0.846498	0.191144	0.0149677	0.447981	Gm17597
-0.316351	6.4207	0.0150213	0.448798	Kpnb1
0.85245	-0.519951	0.0151599	0.452142	Dnase1l2
-0.348966	6.68089	0.0152006	0.452142	Enah
0.33391	5.20323	0.0152128	0.452142	Cyth3
-0.247206	8.96233	0.0152669	0.452391	Rpl4
0.537498	1.63535	0.0152767	0.452391	Zscan20
-0.320276	7.22421	0.0153041	0.452391	Rps3a1
-0.307893	6.36844	0.0153562	0.452391	Cirbp
0.402239	6.29921	0.0153625	0.452391	Pip4p1
-1.18664	-0.644974	0.0154144	0.452391	A930005G22Rik
0.566441	6.15241	0.0154287	0.452391	Tmem158
1.13577	-0.31457	0.0154333	0.452391	Gm43847
-0.462767	3.85172	0.0154686	0.45265	AI504432
0.413348	3.79343	0.0156018	0.455763	Zfp790
-0.405798	2.77729	0.0156498	0.455764	Hscb
0.310357	4.36049	0.0156552	0.455764	Mlxip
-0.347051	4.18375	0.0158077	0.459419	Acbd3
1.08066	0.486572	0.0159241	0.460818	Vsig2
-0.627132	2.682	0.0159324	0.460818	Abca8a
0.336214	5.22212	0.0159625	0.460818	Cnst
-0.354752	4.76301	0.0159704	0.460818	Sec63
-0.707617	1.04567	0.0160054	0.460818	Cd300c2
0.591606	1.68218	0.0160572	0.460818	Itpkc
-0.296046	6.2986	0.01606	0.460818	Rpl27a
-0.699185	3.12424	0.0160738	0.460818	Fmo1
0.988854	2.91571	0.0161253	0.460818	Gm37602
-0.437669	3.63206	0.0161429	0.460818	Xkr4
-0.968915	4.03109	0.0161822	0.460818	Hmgcs2
-0.412502	5.71979	0.0161906	0.460818	Snn
0.328246	3.57078	0.016207	0.460818	Recql5
0.767108	0.389144	0.016271	0.460868	Gm10545
-0.340684	6.45746	0.0162901	0.460868	Hap1
-0.269963	7.43564	0.0163198	0.460868	Rps9
0.321746	5.32028	0.0163424	0.460868	Sgms1
-1.06092	-0.704094	0.0163438	0.460868	Mx2
0.292197	4.46109	0.0163953	0.461558	Ipmk
-0.60266	2.29226	0.0164762	0.462683	Gpx8
0.308242	4.20472	0.0165176	0.462683	Unc45a
0.453783	2.3374	0.0165296	0.462683	Pvr
-0.545237	3.23137	0.0165438	0.462683	Trim24
-0.666604	2.2199	0.0166394	0.463124	Esr1
0.328272	5.41042	0.0166437	0.463124	P4ha1
-0.277713	8.73474	0.0166617	0.463124	Gapdh
0.329598	6.45182	0.0166681	0.463124	Lpcat4
0.83438	0.270456	0.0166981	0.463204	5930438M14Rik
-0.665319	4.16942	0.0168533	0.465951	Lrrc4b
1.08694	-0.217129	0.0168767	0.465951	Gm43648
0.339	5.3666	0.0169113	0.465951	Zfp655
0.377977	3.37689	0.01695	0.465951	Zfp944
-0.311607	6.7859	0.016958	0.465951	Rpl37a
-0.241265	8.64195	0.0169877	0.465951	Impact
-0.577106	8.31456	0.0170136	0.465951	Cbx3
0.523739	1.93537	0.0170328	0.465951	Mpzl3
-0.453185	2.6715	0.0170465	0.465951	Alyref2
-1.54979	0.67646	0.0170703	0.465951	Gpr151
0.766586	0.494414	0.0171451	0.467244	Gm14443
0.426217	3.57386	0.0172477	0.469291	Zfp874b
-0.406239	5.05095	0.0172913	0.469322	Amotl1
0.629738	2.0557	0.0173038	0.469322	Gch1
-0.341812	5.8227	0.0174571	0.470022	Homer2
-0.375682	5.54165	0.0174829	0.470022	Gatad2b
0.982775	-0.439373	0.0175226	0.470022	Gm26869
0.489029	3.46622	0.0175298	0.470022	Ephb3
-0.451584	3.18746	0.0175488	0.470022	Cmbl
-0.541989	2.25084	0.0175526	0.470022	Nkx2-2
-0.367866	8.47873	0.0175803	0.470022	Sptbn1
-0.747615	0.839903	0.0176014	0.470022	Ccl9
-0.60966	2.21987	0.017608	0.470022	Bmp6
-0.845155	1.48523	0.0176809	0.470022	Tes
-0.459908	4.74088	0.0177052	0.470022	Cdh4
0.530829	2.69792	0.0177389	0.470022	Rtel1
0.326709	5.93532	0.0178166	0.470022	Spred2
-0.435483	3.25453	0.0178259	0.470022	Snhg8
1.0222	0.843882	0.0178394	0.470022	Gm38198
-0.611814	3.18245	0.0178581	0.470022	Heyl
0.325796	3.74756	0.0178658	0.470022	Prpf3
-0.39868	6.65505	0.0178828	0.470022	Cadps
-0.525596	1.40417	0.0178933	0.470022	Tha1
-0.690414	1.90624	0.0179083	0.470022	Npr1
0.998974	-0.407867	0.0179143	0.470022	Ackr4
-0.309458	5.23103	0.0179358	0.470022	Ptprf
-0.441664	5.65038	0.0181104	0.473508	Gm10123
-0.251852	6.04831	0.0181243	0.473508	Rack1
-0.275817	5.20667	0.0182431	0.474662	Tmem35a
0.553389	4.2934	0.0182451	0.474662	Syndig1l
0.37815	2.75586	0.0182519	0.474662	Kcns3
0.308006	5.78675	0.018385	0.477395	Flcn
-0.273755	4.95668	0.0185271	0.480023	S100a10
0.628931	1.43387	0.0185676	0.480023	Cep152
-0.469889	5.13648	0.0185804	0.480023	D17H6S53E
-0.364202	3.40641	0.0186234	0.480023	Zfp867
0.363646	4.08844	0.0186269	0.480023	1810055G02Rik
-0.427526	4.4028	0.0186907	0.48094	Slc13a3
-0.422331	5.03378	0.0187857	0.482656	Ntng1
0.586783	6.19945	0.0188463	0.483485	Dusp6
-0.512396	2.02647	0.0189648	0.485079	Pnma3
-0.607433	2.48203	0.0189653	0.485079	Filip1l
-1.06829	0.263944	0.0190129	0.485441	Kcnh8
1.27886	0.805141	0.0190364	0.485441	5330406M23Rik
0.654696	1.93025	0.0191383	0.486851	C130023A14Rik
-0.296384	6.15935	0.0191487	0.486851	Ppp1r12b
0.314887	5.28857	0.0191869	0.487097	Ptges2
0.32282	5.26826	0.0192748	0.488227	Clk3
1.1517	-0.612785	0.0192887	0.488227	Gm16278
0.653636	3.87726	0.0194	0.489074	Rem2
-0.409385	3.38918	0.0194055	0.489074	Gldc
-0.502323	1.6304	0.0194571	0.489074	Bmp4
0.682978	0.918226	0.0194602	0.489074	Thpo
1.06961	-0.0489085	0.0194713	0.489074	Ccl21a
0.375532	7.78473	0.0194942	0.489074	Prrt2
0.812604	0.304327	0.019571	0.490188	Gm37530
-0.284259	9.14124	0.019596	0.490188	Ncam1
-0.983264	0.376797	0.0196622	0.490205	Slc43a3
0.340412	5.72482	0.0196827	0.490205	Sgk1
-0.649224	1.85864	0.0196829	0.490205	Emp3
1.13464	3.48801	0.0197909	0.492177	Cd4
0.282064	5.97322	0.0198254	0.492318	Coq2
-0.492622	1.92706	0.0198856	0.493094	Ptpn6
0.31106	3.75195	0.0200988	0.497656	Crlf3
-0.43566	5.60309	0.020137	0.49788	Dpy19l1
-0.365776	7.29143	0.0202035	0.498801	Slc8a1
0.283208	5.43711	0.020291	0.499532	Ric8b
0.383777	6.05383	0.0202917	0.499532	Tspoap1
0.875021	0.293635	0.0203295	0.499743	Gm16279
0.301817	6.50197	0.020392	0.50042	Bag1
-0.889208	1.5946	0.0204306	0.50042	Cdca7
0.920474	-0.761601	0.0204717	0.50042	AC115752.1
0.792121	1.40839	0.0204744	0.50042	Gm26798
0.480007	2.20478	0.0205317	0.500938	Ubtd2
0.33206	6.20677	0.0205947	0.500938	Akap8l
-0.309497	5.96736	0.0205963	0.500938	Fhl1
-0.735717	0.656201	0.0207029	0.500938	Apoc1
-0.281637	6.39319	0.0207168	0.500938	Rpl17
0.837482	-0.113897	0.0207174	0.500938	Gm37738
-0.334446	6.80227	0.0207275	0.500938	Rps23
-0.29707	5.86678	0.0207305	0.500938	Rpl36a
-0.368027	3.20847	0.0207635	0.501027	A130010J15Rik
-0.532095	1.18235	0.0208607	0.501724	2700054A10Rik
1.84191	1.14358	0.0208611	0.501724	Slc6a4
0.902248	1.21509	0.0208806	0.501724	Ido1
-1.14197	-0.449696	0.0210676	0.504285	Dennd2c
0.361597	5.42141	0.021144	0.504285	Abcd2
-0.354857	6.3864	0.0211766	0.504285	Ssbp3
0.298216	6.86189	0.0211841	0.504285	Rab5a
0.378117	4.41207	0.0211989	0.504285	Ippk
0.441649	3.84582	0.0212838	0.504285	Sik2
0.24814	5.73316	0.0213307	0.504285	Ajm1
0.300689	4.52558	0.0213357	0.504285	Tut1
0.245724	7.79137	0.0213575	0.504285	Hnrnpu
-1.27568	0.8343	0.0213592	0.504285	Otop2
1.07574	-0.321916	0.0213719	0.504285	Gm6197
0.478964	2.49242	0.0214203	0.504285	Bbc3
-0.584516	1.02498	0.0214872	0.504285	D630003M21Rik
0.804916	-0.132887	0.0215014	0.504285	Capn12
-0.460413	2.8554	0.0215026	0.504285	Bambi
0.411118	4.12342	0.021576	0.504285	Stxbp2
0.515139	2.81212	0.0216276	0.504285	Gm26804
-0.77658	4.39922	0.0216303	0.504285	Islr
-0.569763	2.70913	0.0216573	0.504285	C1galt1
-0.497733	2.36305	0.0216782	0.504285	Tfcp2l1
0.271678	4.87241	0.0216995	0.504285	Tfdp2
-0.250333	8.29034	0.02171	0.504285	Rab3c
-1.4503	-0.695759	0.021725	0.504285	Tcf15
0.257439	6.42286	0.0217711	0.504285	Senp2
-0.236419	7.64878	0.0217723	0.504285	Cox7a2l
-0.390817	3.44834	0.0218017	0.504285	Armcx4
0.321896	4.99259	0.0218101	0.504285	Dcun1d5
-0.312023	9.14295	0.0218149	0.504285	Atp1a2
-1.71419	1.57581	0.0219853	0.507461	Cbr2
0.822322	1.10182	0.0220118	0.507461	Adam33
0.934003	0.391801	0.0220844	0.508448	Gm45201
0.302882	3.97084	0.0221175	0.508524	Slc39a13
-0.346624	4.83491	0.0222331	0.508953	Abl2
-0.363772	15.8275	0.0222371	0.508953	mt-Rnr2
-1.51979	-0.873049	0.0222388	0.508953	Il13ra2
0.418532	2.77898	0.0222794	0.508953	Zfp51
-0.441034	7.48244	0.0222854	0.508953	Taok1
0.263767	6.77766	0.0223217	0.509103	Nr1d1
0.304724	5.34054	0.022437	0.510707	Krit1
0.349671	3.99369	0.022452	0.510707	5830417I10Rik
-0.280715	7.02605	0.0225278	0.511749	Rpl26
0.409346	4.43843	0.0225856	0.512343	Smpd4
-0.372573	5.62297	0.022614	0.512343	Eid1
0.629335	3.58004	0.0226612	0.512598	Nr4a3
-0.404432	2.70549	0.0226901	0.512598	Dchs1
0.292203	5.16132	0.0227154	0.512598	Mars2
1.00093	7.20649	0.0227527	0.512762	Nr4a1
0.258817	5.00483	0.0227944	0.513025	Zfp68
1.17337	-0.100608	0.0228356	0.513276	A630036G19Rik
-0.505007	2.60178	0.0229341	0.514811	Sox1
-0.363522	3.09932	0.0229951	0.515502	Pex11a
0.534427	4.04175	0.0230505	0.516065	Arl4d
-1.00295	1.40926	0.023203	0.517918	Wnt6
-0.273035	6.66815	0.0232206	0.517918	Rps26
0.238453	5.8595	0.0232243	0.517918	Plpbp
-0.425534	4.85225	0.0234441	0.521853	Mllt6
-0.226871	7.68021	0.023462	0.521853	Eef1g
0.264401	6.13305	0.0234968	0.521946	Ube2g1
0.379669	6.19855	0.0235531	0.522518	Ubfd1
0.326251	3.64447	0.0236041	0.522875	Katna1
-0.833284	-0.122872	0.0236904	0.522875	Gm49417
0.359605	3.45452	0.0237291	0.522875	Zfp169
0.403489	3.24087	0.0237357	0.522875	Rsad1
-1.10599	-0.00233439	0.0237434	0.522875	S100a8
0.318782	5.23267	0.0238296	0.522875	Zfp574
0.360366	3.88466	0.0238408	0.522875	Ciart
0.290801	6.53604	0.0238987	0.522875	Abcc5
-1.06952	-0.158831	0.0239026	0.522875	Fgf16
0.296075	6.91279	0.0239128	0.522875	Rian
0.73386	0.924831	0.0239255	0.522875	Gm37962
0.726183	-0.303701	0.0239476	0.522875	Prox2os
0.308375	3.86931	0.0239677	0.522875	Acvrl1
0.318256	7.11191	0.0240206	0.523012	Kcnk1
1.16341	-0.360592	0.0240353	0.523012	Gm43662
0.697529	3.14268	0.0240815	0.523351	9530059O14Rik
1.27781	-0.0258694	0.0241805	0.524834	Gm39043
-0.720432	0.943161	0.0242318	0.52528	Clec1a
-0.536514	4.78071	0.0243444	0.526497	Lrrc55
-0.469655	2.73308	0.0243988	0.526497	Tcerg1l
-0.477448	2.56501	0.0244308	0.526497	Gstt3
-0.420018	3.15936	0.0244476	0.526497	Zbtb22
-0.325178	4.89277	0.0244655	0.526497	Rpl22
-1.12517	-0.722952	0.0244809	0.526497	Fam178b
-1.28158	0.181809	0.0245165	0.526497	Crybg1
-0.303919	7.0593	0.0245691	0.526497	Rpl10
-0.330904	3.94704	0.0246035	0.526497	Ifitm2
-0.498453	3.08966	0.0246128	0.526497	Ksr1
0.511576	3.4043	0.0246373	0.526497	Sik1
-0.318872	5.77038	0.0246583	0.526497	Rpl30
-0.559503	7.20677	0.0247047	0.526828	Pdcd4
-0.612536	0.729986	0.0249081	0.530096	Tbxa2r
0.367395	3.00929	0.0249995	0.530096	Rbm19
-0.34176	7.13125	0.0250545	0.530096	Rps25
-0.279503	6.15128	0.0251013	0.530096	Cd9
0.421631	3.36294	0.0251471	0.530096	Sertad1
-0.366074	4.45756	0.0252362	0.530096	Chrm2
0.483772	5.11629	0.0252926	0.530096	Fam43b
-0.771984	0.177596	0.0252981	0.530096	Zar1
0.636041	1.93098	0.0253289	0.530096	4732440D04Rik
0.284914	5.0417	0.0254271	0.530096	Cyb5r4
0.771818	0.568745	0.025428	0.530096	Tnfsf9
0.317913	3.56634	0.0254418	0.530096	Dnaaf2
-0.596434	1.43776	0.0254502	0.530096	Thbs1
0.259572	4.95882	0.0255012	0.530096	Mfap3
0.317343	4.83768	0.0255148	0.530096	Nck1
0.468279	3.0815	0.0255245	0.530096	Cyp2s1
-0.441603	2.8471	0.0255281	0.530096	Tbc1d12
-0.276634	5.24111	0.0255364	0.530096	Trmt112
0.823559	-0.0265914	0.0255548	0.530096	Gm35394
-0.314663	4.10694	0.0255562	0.530096	Slc7a2
-0.640116	1.64393	0.0255646	0.530096	Wnk4
-0.372497	4.79989	0.0255704	0.530096	Sobp
-0.495572	3.18947	0.0255838	0.530096	Fgf10
-0.319743	4.21813	0.0256037	0.530096	Rhoc
-0.523772	3.44355	0.0257472	0.531189	Cd74
-0.607022	3.96126	0.0257574	0.531189	Rbm45
0.365827	3.7525	0.0257672	0.531189	Tmem110
0.592362	1.49994	0.0257895	0.531189	Ccnjl
-0.268338	7.66679	0.0258787	0.531189	Selenop
-0.366167	5.66853	0.0259008	0.531189	Wdr26
-0.311255	4.2841	0.025903	0.531189	Fkbp1b
-0.50093	3.70886	0.0259056	0.531189	Lyz2
-0.240807	6.60992	0.0259948	0.53192	Rpl22l1
-0.487556	5.85767	0.0260036	0.53192	Cavin1
-0.271731	4.89418	0.026078	0.532804	Mllt3
1.3906	0.88505	0.0262145	0.533595	Sln
-0.539872	1.4539	0.0262398	0.533595	Gm8797
-0.388807	6.40655	0.0262503	0.533595	Rasgef1a
0.943683	0.7449	0.0262802	0.533595	Gm42771
-0.587333	5.13005	0.026281	0.533595	Map3k1
-0.328209	4.86872	0.0263044	0.533595	Rps12
-0.492809	3.35585	0.0263373	0.533627	Rspo2
0.341514	3.68915	0.0264118	0.534502	Slx4
0.747655	0.892987	0.0265009	0.535527	Gm45731
-0.315076	7.38537	0.0265252	0.535527	Rplp1
0.887361	0.061633	0.0266061	0.536524	Adam8
-0.26889	7.15044	0.0267311	0.538007	Zeb2
0.233336	5.75344	0.0267427	0.538007	Rpl7l1
0.283526	5.56835	0.0267985	0.538496	Narf
1.06901	-0.711606	0.0268585	0.539067	Gm37262
0.3745	4.25089	0.0269429	0.540124	Eif2ak3
-0.37351	3.3407	0.0270013	0.540659	Mmgt2
-0.452189	3.43099	0.0270515	0.54103	2022-09-10
-0.296539	5.70314	0.0270908	0.541181	Rps10
0.858208	-0.0571715	0.0271403	0.541537	Gm16185
-0.399673	6.68603	0.0271974	0.542042	Slc39a1
-0.563466	2.14822	0.0273127	0.543704	Samd9l
-0.879419	0.768889	0.0273827	0.543985	Tmem40
0.303076	5.72473	0.0273906	0.543985	Ccm2
0.350675	3.96203	0.0274372	0.544277	Brpf1
-0.488649	4.92826	0.0275263	0.545095	Csnk1g2
-0.361912	6.15284	0.0275646	0.545095	BC005537
0.347573	3.87562	0.0275743	0.545095	Slc19a1
-1.88997	-0.830574	0.0276514	0.545987	Rpl9-ps4
0.851052	1.13485	0.027699	0.546295	Gm9801
0.316356	6.11144	0.0278128	0.547124	Dbp
0.453246	3.45106	0.0278745	0.547124	Dach1
-0.539101	3.94388	0.0278748	0.547124	C1ql3
0.32512	4.61725	0.0279252	0.547124	Kdm3a
-0.402432	4.86055	0.0280181	0.547124	Fam102b
0.351928	2.57246	0.0280253	0.547124	Zfp599
0.333641	4.61394	0.0280501	0.547124	Arl5b
0.269753	3.91547	0.0280743	0.547124	Fbxo27
-0.316639	4.14275	0.0281185	0.547124	Nipa1
-0.250325	7.47181	0.0281306	0.547124	Lrrc58
-0.491996	8.54125	0.0281335	0.547124	Nnat
-0.308093	4.60699	0.0281434	0.547124	Akap13
0.265893	4.01682	0.0281608	0.547124	Eri1
0.337045	3.91688	0.02819	0.547124	Wdr3
-0.392784	5.15153	0.02828	0.548245	Gm2000
0.918844	0.612268	0.0283198	0.548395	Gm42890
0.369423	3.63184	0.0284493	0.549653	Swt1
0.394651	5.517	0.0284528	0.549653	Tbc1d30
-0.298649	5.52689	0.0284814	0.549653	Gm42372
-0.275079	8.2841	0.0287082	0.552663	Rpl13
0.282396	4.77144	0.0287147	0.552663	Man2c1
-0.291261	3.90556	0.0287437	0.552663	0610010K14Rik
0.282519	5.21302	0.028767	0.552663	Prpf38b
0.415271	2.03989	0.0288024	0.552722	Ripk1
0.310483	6.40755	0.0288452	0.55292	Rims3
0.527293	5.07737	0.0289051	0.553447	Gprin3
-1.21911	-0.723371	0.0290751	0.556078	6530411M01Rik
-0.452393	2.85736	0.0291859	0.556139	Rcn3
-0.495447	4.46316	0.0292039	0.556139	Cpne2
-0.329728	5.37989	0.0292083	0.556139	Ndst1
0.302462	5.57227	0.029302	0.556139	Gba2
-0.994253	-0.788763	0.0293784	0.556139	Rln1
-0.649275	2.70682	0.0294215	0.556139	Gpc3
-0.399552	4.11689	0.029445	0.556139	Gclc
0.530361	1.55146	0.0294452	0.556139	Gm26896
-0.71037	0.62035	0.029493	0.556139	Gm45169
0.315427	5.27128	0.0295308	0.556139	Rundc1
-0.322736	7.0257	0.0295351	0.556139	Rps27a
-0.356053	3.68884	0.0295433	0.556139	Krcc1
0.417909	6.02387	0.0295492	0.556139	Garnl3
-0.558888	2.0474	0.0295584	0.556139	Gpr182
0.831704	-0.522498	0.0295673	0.556139	Gm26563
-1.16554	-0.751041	0.0296058	0.55625	Gpr50
-0.372147	4.64968	0.0296511	0.556489	Ccdc136
0.510752	1.65104	0.0297057	0.556901	Il10ra
-0.363563	5.19874	0.0298075	0.55794	Cpd
0.300012	4.69024	0.0298266	0.55794	Ell2
0.405271	2.10155	0.0298908	0.558529	Zfp454
0.470815	3.27494	0.0299489	0.558985	Mme
-0.356027	4.50327	0.0299807	0.558985	Synrg
-0.256571	7.38366	0.0300372	0.559304	Prkaca
0.840285	0.932237	0.0300634	0.559304	A130012E19Rik
0.279051	6.40506	0.0302028	0.560534	Akt2
-0.242561	8.22217	0.0302337	0.560534	Morf4l2
-0.328559	5.29874	0.0302612	0.560534	Nexmif
1.15135	-0.341834	0.0302663	0.560534	Gm38111
0.237688	5.01422	0.0302938	0.560534	Sap130
-0.485545	2.89784	0.0303756	0.561231	Dennd2a
0.209251	6.31224	0.0303973	0.561231	Pcyt2
-0.400671	5.30816	0.0305124	0.562747	Tenm3
-0.301865	3.82371	0.0306258	0.56351	Ehbp1
0.290871	4.88162	0.0306472	0.56351	Sphk2
0.279213	4.43715	0.0306528	0.56351	Mettl6
0.427666	2.39898	0.0307239	0.563744	Gata2
-0.227442	6.3535	0.0307836	0.563744	Mgat5
0.7453	0.731943	0.0307896	0.563744	Rad54b
-1.49071	0.0807722	0.0308733	0.563744	Gm12751
-0.843622	0.106185	0.0308848	0.563744	Gm10643
-0.257376	4.30965	0.0308872	0.563744	Gid8
0.246789	6.6055	0.0308969	0.563744	Golph3
1.06136	-0.464227	0.0309469	0.564054	Gm14685
0.615623	1.04151	0.0311008	0.566253	Gm13830
-0.292115	6.13209	0.0311401	0.566319	Rgs17
0.433733	2.92812	0.0311708	0.566319	Tmem200c
0.31858	4.58399	0.0313441	0.567668	Yrdc
0.238775	6.72149	0.0313772	0.567668	Tsc22d3
-0.261175	6.89483	0.0314173	0.567668	Rpl32
-0.469622	4.56742	0.0314366	0.567668	Ube2m
0.42975	3.36238	0.0314537	0.567668	Fam84b
0.697343	3.67234	0.0314651	0.567668	Gm43305
-0.497479	1.52445	0.031478	0.567668	Lemd1
0.378164	2.6174	0.0317616	0.570623	Cep44
-0.397166	4.75207	0.0317908	0.570623	Lbh
0.248531	5.65364	0.0318381	0.570623	Mbtps1
0.233842	6.27347	0.0318736	0.570623	Exoc6b
0.702236	0.1907	0.031888	0.570623	C130060K24Rik
-1.05499	-0.0671805	0.0319218	0.570623	Alox12
-0.743082	1.58791	0.0319384	0.570623	Slco5a1
0.916149	1.5865	0.0319392	0.570623	Gm44559
-0.362767	5.5863	0.0319429	0.570623	Arid1b
0.465834	1.39751	0.0319899	0.570866	Gimap1
0.412348	2.54065	0.0320921	0.572092	Acer2
-0.433848	7.83083	0.0321489	0.572505	Pcp4l1
-0.26123	7.5888	0.0322161	0.572505	Rps19
0.331238	5.10917	0.0322914	0.572505	Susd6
0.724275	0.907523	0.0322929	0.572505	Tbc1d2
-0.245922	5.09862	0.0323222	0.572505	Myo10
-0.857939	0.0778545	0.0323251	0.572505	Nnmt
0.621682	2.56201	0.0323502	0.572505	Gdap10
-0.365932	5.06204	0.0324677	0.573988	Fstl5
-0.669518	1.08311	0.0325531	0.574664	Arhgap27os2
-0.221067	6.38962	0.0326023	0.574664	Rpl10a
-0.392698	6.67735	0.0326092	0.574664	Prkca
-0.325852	4.23109	0.0326407	0.574664	Olig2
0.305541	4.86491	0.0326757	0.574688	Hbp1
0.247318	6.41492	0.0328667	0.575279	Atg13
-0.355574	3.3955	0.0329251	0.575279	Pcdh18
-0.722314	5.26402	0.0329612	0.575279	Dcn
-0.794453	0.26	0.0329805	0.575279	Shisal2b
0.290109	3.64411	0.0329984	0.575279	Tmem177
-0.725934	0.229567	0.0330101	0.575279	Tead2
0.368783	2.68402	0.0330191	0.575279	Zfp7
-0.320822	3.78949	0.0330194	0.575279	Ppp3cc
0.832408	-0.645743	0.0330295	0.575279	Gm26670
-1.03433	-0.8914	0.0330465	0.575279	Gm14029
-0.331559	4.50605	0.0331465	0.575954	Ralgps2
-0.526294	2.61846	0.0331528	0.575954	Gal3st1
1.04739	-0.787738	0.0333205	0.578142	Fbxo48
-1.21998	0.320952	0.0333474	0.578142	Tnni3
-0.771912	0.848483	0.0333804	0.578142	Creb3l1
1.0307	1.60559	0.033525	0.579523	Gm10048
-0.906603	-0.412209	0.0335281	0.579523	Liph
-0.30763	6.59839	0.0336887	0.581709	Cldn5
0.252422	4.3345	0.0337979	0.583006	Gtf2e2
-0.318301	5.03675	0.0338769	0.583168	Nacc1
-0.332842	6.3054	0.0338983	0.583168	Mtfp1
0.311538	3.6072	0.0339099	0.583168	Rad9a
-0.62909	0.962173	0.0339475	0.583226	Cpxm2
0.389338	3.37186	0.0340936	0.5847	Gadd45a
0.549982	1.20064	0.0341317	0.5847	Etohd2
-0.734218	1.9825	0.0341361	0.5847	Slc1a5
1.01238	2.409	0.034285	0.58662	Sh3rf2
0.242485	4.98013	0.0343169	0.58662	Asic1
0.252559	5.79022	0.0343754	0.587031	Ccp110
-0.44427	3.91505	0.0345083	0.587272	Cdk9
0.326553	3.40392	0.0345239	0.587272	Usp28
-0.332627	6.78262	0.0345261	0.587272	Twf1
-0.230503	6.40363	0.0345272	0.587272	Hsd17b12
-0.22798	7.14832	0.034626	0.588366	Rpl24
0.632714	2.37861	0.03484	0.590375	Gm49396
-0.94359	0.15788	0.0348574	0.590375	Chst9
-0.465012	3.49235	0.0348601	0.590375	Gm10175
-0.3653	3.40816	0.0349099	0.590375	Bahcc1
1.14894	-0.434071	0.0349719	0.590375	Gm49674
-1.21889	4.9316	0.0349857	0.590375	Pcdhgc4
-0.688224	-0.0113764	0.0349865	0.590375	Gm8226
0.736939	1.44168	0.0350805	0.591377	Gm49599
-0.495804	3.93941	0.0352168	0.593001	Gdf11
0.90778	0.00569007	0.0352464	0.593001	Ptprv
-0.758539	0.551439	0.0353226	0.593699	Tusc1
-0.287273	3.48891	0.0353832	0.594131	Cryl1
0.747607	-0.0315109	0.0354222	0.594202	B130021K23Rik
0.231708	5.7158	0.0354763	0.594384	Rubcn
-0.414927	3.91776	0.0355027	0.594384	Chst11
-0.437671	4.48983	0.0356167	0.595706	Nr2f1
0.310017	5.22544	0.0357097	0.596678	Syt12
-0.33946	4.99525	0.0358206	0.597757	Hdac9
0.571892	1.40395	0.0358604	0.597757	Fv1
0.516074	1.51193	0.0358795	0.597757	Rnf207
0.364361	3.32457	0.0359271	0.597968	Gm9899
-0.450741	3.4288	0.0359946	0.598506	Grip2
-0.508247	3.3643	0.036095	0.599591	Insyn1
-0.251076	5.21046	0.0361472	0.59974	Tagap1
-0.257949	4.81226	0.0361742	0.59974	Phpt1
0.44651	3.55608	0.0362783	0.600881	Firre
-0.435384	3.49235	0.0363725	0.601802	Ifit3
-0.806006	2.18755	0.0364212	0.601802	Ccn4
0.928223	-0.224757	0.036467	0.601802	Gm37859
0.258824	5.08335	0.036475	0.601802	Dcun1d2
-0.296908	6.50535	0.0366028	0.60332	Cab39
0.971789	0.514101	0.0366713	0.60332	Gm45179
0.27567	6.47196	0.0366888	0.60332	Gas6
-0.338001	3.68281	0.0367857	0.60332	Jak2
-0.42281	5.11969	0.0367941	0.60332	Hnrnpul2
-0.591852	7.45217	0.0368212	0.60332	Cpne6
1.64194	0.357131	0.0369065	0.60332	Pax5
-0.264883	4.82072	0.0369284	0.60332	Cib2
-0.362013	6.68245	0.0369458	0.60332	Gabbr2
-0.327997	3.73008	0.0369508	0.60332	Cdk18
0.718325	1.98468	0.0369858	0.60332	4833421G17Rik
0.951797	1.15861	0.0369913	0.60332	Gm45191
0.563258	2.78719	0.0370631	0.603912	Dusp4
-0.579563	0.947772	0.0371118	0.604053	H2-DMb1
-0.306163	5.3569	0.0371764	0.604053	Ypel4
-1.03482	-0.014035	0.0371779	0.604053	Gm31166
0.328512	5.89425	0.0372603	0.604498	Glrx5
-0.388977	4.04329	0.0372887	0.604498	Phf10
-0.251858	7.38397	0.0373116	0.604498	Gm15500
-0.294994	6.21367	0.0373748	0.604947	Ahcyl2
-0.380833	6.48536	0.0375156	0.606651	Pcbp2
1.10945	-0.516046	0.0375662	0.606894	Gm42943
0.268865	4.86276	0.037606	0.606962	Frmd5
-0.267257	5.09455	0.0377554	0.608797	Chic1
-0.400498	2.53325	0.037909	0.609371	Psmb8
-0.474148	3.43354	0.037915	0.609371	Mepce
-0.304252	6.00797	0.0379395	0.609371	H2afy
-0.234414	5.73058	0.0379915	0.609371	Bag6
-0.572712	3.52124	0.0380259	0.609371	Smoc2
0.874396	0.873176	0.0380303	0.609371	2900022M07Rik
-0.310566	5.09117	0.038041	0.609371	Slc38a3
-0.362458	6.85024	0.0381251	0.610145	Ccni
-0.625068	1.72013	0.0382495	0.611112	Glis3
0.680469	-0.334907	0.0382591	0.611112	Gm40557
0.302942	6.12168	0.0383267	0.611112	Idi1
-0.289603	5.45677	0.0383288	0.611112	Taf1
-0.315108	5.95508	0.0385275	0.613706	Kdelr2
1.0843	-0.185914	0.038687	0.614489	Gm47017
1.26397	-0.781893	0.0387179	0.614489	Gm44708
0.331805	4.56557	0.0387379	0.614489	Cdc42ep3
-0.285526	4.50744	0.0387626	0.614489	Kdm1a
-0.654249	0.67097	0.0387944	0.614489	Slc38a4
-1.46483	-0.977913	0.0388118	0.614489	Hist2h2ac
0.604869	0.792388	0.0388288	0.614489	Fancb
-0.842949	-0.314017	0.0389949	0.616146	Slc35d2
1.114	-0.397486	0.039038	0.616146	Gm42767
1.08366	-0.497563	0.0390764	0.616146	6030400A10Rik
-0.237982	6.97358	0.0390882	0.616146	Arhgap44
-0.340608	2.43358	0.0391141	0.616146	Mblac1
-0.692473	0.238819	0.0392276	0.61618	Gm15501
-0.373737	5.15877	0.0392822	0.61618	Rap2a
-0.387799	5.56428	0.0392949	0.61618	Dok6
0.236937	5.57106	0.0393001	0.61618	Cbx7
-0.264603	6.70417	0.0393435	0.61618	Rpl11
-0.328931	5.41291	0.0393501	0.61618	Adcy2
-0.229844	6.46382	0.0393691	0.61618	Cdh2
0.313392	4.63729	0.0394246	0.616484	Plxdc1
-0.29931	6.04742	0.0394701	0.61662	Dhx36
-0.284345	6.2912	0.0395056	0.61662	Pcdh17
0.302841	7.67607	0.0395786	0.617195	Ubqln1
0.38245	4.84028	0.0396614	0.617584	Gm3764
0.765431	-0.180956	0.039676	0.617584	4930532G15Rik
-0.258413	7.00509	0.039744	0.617821	Mtdh
-0.43266	4.56488	0.0397636	0.617821	Prss23
0.230447	5.03301	0.0398748	0.618984	Itgb1bp1
-0.857221	0.45453	0.0399553	0.619372	Gm10163
-0.730058	1.33272	0.0399724	0.619372	Fgl2
-0.589993	1.36513	0.0400674	0.619674	A430103D13Rik
-0.348136	3.02204	0.0401665	0.619674	2010320M18Rik
0.258484	6.22737	0.0401828	0.619674	Nr1d2
0.316265	5.52179	0.0402249	0.619674	Ttc14
1.16504	-0.211927	0.0402593	0.619674	Gm26846
0.863429	0.850158	0.0402633	0.619674	Gm43519
0.33342	5.15726	0.0402956	0.619674	Lats2
0.29387	4.05561	0.0403098	0.619674	Zfp667
0.225396	5.5168	0.0403486	0.619674	Rims4
0.257596	6.96487	0.0403769	0.619674	Mkrn1
-0.481072	2.10093	0.0403914	0.619674	Gm12918
0.331714	3.5791	0.0404916	0.620477	Zfp27
-0.347722	3.69561	0.040535	0.620477	Zc3h6
0.535096	2.70049	0.0405757	0.620477	Stk32a
0.977862	-0.827315	0.0406168	0.620477	Gm26530
-0.248135	5.85762	0.040655	0.620477	Smap1
0.745039	0.777017	0.0406767	0.620477	Baz1a
0.829445	-0.0165707	0.0407259	0.620477	Gm37728
-0.313697	6.47259	0.0407427	0.620477	Rps24
-0.400431	4.12552	0.0408206	0.620477	Suz12
-0.450235	1.98211	0.0408367	0.620477	Pgf
0.872865	1.10967	0.0408438	0.620477	Gm47603
0.363457	4.63492	0.0409278	0.620691	Sel1l3
-1.12354	-0.615319	0.040964	0.620691	Cdc25c
1.14666	0.0573963	0.0409671	0.620691	Alpk2
-0.393204	2.31611	0.041121	0.621385	Tmem8
-0.594946	2.78991	0.0411845	0.621385	Sntb1
0.375885	6.26877	0.0411865	0.621385	Rgs2
0.243306	4.67716	0.0411866	0.621385	Raver1
0.308424	5.74697	0.0412242	0.621385	Speg
-0.432738	2.12228	0.0412314	0.621385	Pth1r
0.460654	4.45288	0.041507	0.624106	Gcnt2
-0.293499	5.01355	0.0415257	0.624106	Dscam
-0.244139	5.14022	0.0415298	0.624106	Tbca
-0.352287	4.9665	0.0415583	0.624106	Strn3
-0.269469	7.53473	0.0416574	0.625044	Rps27
-0.281532	3.86833	0.0417431	0.62578	Prrc1
-0.327443	3.59519	0.0417952	0.625952	Rftn1
-0.673215	0.0799671	0.0420163	0.625952	Slc35g1
0.316763	3.5813	0.0420166	0.625952	Zfp809
0.259398	6.16298	0.0420378	0.625952	Tmem25
0.513039	5.54825	0.0420802	0.625952	Mtcl1
-1.01779	1.3601	0.0421181	0.625952	Gm49749
0.379142	3.99353	0.0421467	0.625952	Pcdhga3
-0.73074	1.56229	0.0421834	0.625952	Angptl4
0.242055	5.13672	0.0421932	0.625952	Uspl1
0.241015	5.29067	0.0422203	0.625952	Slc30a5
-0.336274	3.31469	0.0422322	0.625952	Jag1
0.313182	3.84408	0.0422611	0.625952	Nol9
1.23218	0.964465	0.0422655	0.625952	Gm28042
0.333842	5.01219	0.0422936	0.625952	Dennd6b
0.323662	3.79004	0.042305	0.625952	Phf13
0.387213	4.9235	0.0424277	0.627224	Gm45606
-0.357936	4.55742	0.0425612	0.628338	Slc35e3
-0.542381	1.59192	0.0426551	0.628338	AI506816
-0.795103	0.493329	0.0426832	0.628338	Gm43766
1.45072	-0.395606	0.0426952	0.628338	Mkrn1-ps1
0.627259	8.41417	0.0427206	0.628338	Egr1
0.519071	5.24158	0.0427383	0.628338	Ier5
1.06196	0.948333	0.0427773	0.628338	Gm37628
0.314796	5.05075	0.0428106	0.628338	St6galnac4
-0.77051	0.010761	0.0428611	0.628338	Ror2
0.644642	4.08799	0.0428903	0.628338	Fzd1
-0.234233	5.42418	0.0429082	0.628338	Coq7
-0.38048	4.34776	0.0429537	0.628464	Gm11808
0.631593	0.816997	0.0431673	0.630695	Zfp429
0.283673	5.11343	0.0431864	0.630695	Hecw2
0.966418	0.087516	0.0432375	0.630695	Gm37783
0.301508	3.16082	0.043254	0.630695	Mthfr
0.321525	4.2599	0.0433549	0.630771	Gls2
0.755927	1.75286	0.0433573	0.630771	B830012L14Rik
-0.209705	5.23467	0.0433701	0.630771	Mrpl17
-0.360122	5.92278	0.0435042	0.63158	Rraga
0.43928	4.89204	0.0435084	0.63158	Dnajb5
0.260616	4.69011	0.0435368	0.63158	Dcaf1
0.846947	1.95099	0.0436711	0.632989	AC164106.1
0.251706	4.5974	0.0437178	0.633129	Grpel2
0.222673	5.96942	0.0439254	0.634782	Nckipsd
0.95854	1.51166	0.0439499	0.634782	Gm42772
0.361006	3.20128	0.0440121	0.634782	Rrp8
-0.422445	4.45609	0.0440135	0.634782	Fam126a
0.239101	5.32206	0.044018	0.634782	Tbc1d20
0.275134	4.21661	0.044203	0.635599	Stk38
0.299995	6.81094	0.0442121	0.635599	Rgs5
0.822893	0.608908	0.0442145	0.635599	9930111J21Rik1
-0.485216	1.63848	0.0442967	0.635599	Ammecr1
0.402599	2.75952	0.0443034	0.635599	Kbtbd8
-0.312154	6.75054	0.0443096	0.635599	Rnf11
0.327835	3.02689	0.0443354	0.635599	Kdm1b
-0.410127	6.16205	0.0443752	0.635634	Rasl11b
-0.379167	2.11901	0.0444572	0.63598	Fadd
0.363895	6.42145	0.0444739	0.63598	Camk4
0.244955	7.62638	0.0446177	0.637502	Camta2
-0.735249	0.729647	0.0446708	0.637727	Gng8
0.853743	-0.110726	0.0447499	0.638182	Gm36527
-0.643692	1.14672	0.0447808	0.638182	Itpripl2
0.295446	8.30186	0.0448149	0.638182	Prkcb
0.722928	-0.447313	0.0449672	0.639817	Melk
0.654919	1.31438	0.0450352	0.639902	Sgcz
0.454851	5.75672	0.045109	0.639902	9330162G02Rik
0.479166	1.20317	0.0451538	0.639902	Gm8098
0.851091	2.22325	0.0451736	0.639902	Zfhx2os
0.99843	0.842198	0.0451825	0.639902	Sp5
0.239939	5.2812	0.0451983	0.639902	Gdap2
-0.29955	5.50329	0.0452409	0.639974	C1qa
-0.579167	4.89737	0.0453	0.64028	Bmp3
-0.406482	4.27002	0.04538	0.640805	Fbxo45
-0.416731	5.3982	0.0454123	0.640805	Rab21
-0.324758	5.07451	0.0455944	0.642844	Rcc2
-1.57413	-0.196332	0.0457683	0.644515	Chrna10
-0.435098	3.64128	0.0458858	0.644515	Sox2
0.644886	0.849469	0.0459207	0.644515	Znf41-ps
-0.909361	1.14951	0.0460224	0.644515	Slc26a4
0.428923	1.96614	0.0460394	0.644515	Morc4
0.542494	1.1789	0.0460437	0.644515	BC049715
0.256916	4.49258	0.0460883	0.644515	Anks3
-0.236115	4.85148	0.0461481	0.644515	Oaz1-ps
-0.279184	7.02949	0.0461699	0.644515	Cd200
-0.305835	4.22947	0.0461706	0.644515	Erlec1
-0.27947	5.09054	0.0461812	0.644515	B3gat3
0.5491	2.81069	0.0462158	0.644515	Klf2
0.379369	2.78682	0.0462554	0.644515	Efcc1
-0.635859	0.175571	0.0462855	0.644515	Gpr179
0.592007	-0.049327	0.0463009	0.644515	Dbf4
1.04003	-0.647629	0.046324	0.644515	Gm44229
-0.502627	2.67877	0.046367	0.644515	Hist1h4d
-0.366541	3.45513	0.0464133	0.644515	Arhgef6
-0.287639	4.88921	0.0464726	0.644515	Cacna1c
1.05794	-0.954625	0.0465238	0.644515	Gm43844
-0.483738	2.18248	0.0465388	0.644515	Bicc1
-0.799132	-0.0815154	0.0465441	0.644515	Six5
-0.35395	5.76257	0.046673	0.645525	Frat1
0.345974	2.55336	0.0467203	0.645525	Dclre1c
0.236103	4.17583	0.0467635	0.645525	Ddx55
0.331066	4.09081	0.0467953	0.645525	Stk35
0.463069	1.91037	0.0468485	0.645525	Xdh
-0.231287	5.30053	0.0468726	0.645525	Commd1
-1.00538	-0.76455	0.0468819	0.645525	Lrrc18
0.348109	7.48911	0.0470674	0.647557	Caln1
-0.236215	6.74758	0.0471925	0.648056	Ube2h
-0.530362	1.05168	0.0472764	0.648056	Adgrg2
0.870897	-0.704904	0.047303	0.648056	C130040N14Rik
0.205601	6.57544	0.0473055	0.648056	Rnf6
-0.424383	3.23112	0.0473484	0.648056	Fam196a
0.907746	-0.123943	0.0473609	0.648056	Gm44684
0.787973	-0.578215	0.0473835	0.648056	Acp7
-0.325098	3.24682	0.0474441	0.648056	Ly86
0.992228	0.0529271	0.0474456	0.648056	Gm44228
-0.349332	5.5685	0.047541	0.648618	Selenot
0.259259	5.956	0.0476315	0.648618	Fam102a
-0.217904	6.22699	0.0476571	0.648618	Adprh
-0.294631	5.02162	0.047676	0.648618	Mark3
0.747619	0.308863	0.0476943	0.648618	Gm26792
0.266757	4.26709	0.0477201	0.648618	Brat1
0.537449	2.07021	0.0477662	0.648618	Rnf39
0.953338	2.95471	0.0477909	0.648618	Gm45183
-0.308165	3.84468	0.0479642	0.650452	Tmem176a
-0.287247	4.76793	0.0480317	0.650636	Mpdz
-0.418762	3.33788	0.048054	0.650636	Ctdsp1
-0.257003	5.96663	0.0481052	0.650812	Pds5b
0.74872	5.53869	0.0482009	0.651591	Egr4
0.362989	5.50194	0.0482823	0.65192	Cacna2d3
0.268941	5.46516	0.0483017	0.65192	Ppm1f
0.36518	2.68525	0.0483915	0.651939	Ppp1r3d
0.802447	0.522421	0.0484247	0.651939	Gm38260
-0.258462	6.85373	0.0484662	0.651939	Rps8
0.324365	4.82116	0.0484869	0.651939	Utp4
-1.00651	-0.419019	0.0485082	0.651939	Esm1
0.197756	5.32747	0.0485405	0.651939	Cdc42se1
0.959735	1.66946	0.0485747	0.651939	Gm43889
-0.606256	1.62292	0.0486624	0.651939	H2-Aa
0.26849	3.92232	0.0487255	0.651939	Lysmd3
-0.371152	5.8917	0.0487583	0.651939	B3galt2
-0.253294	5.51528	0.0487924	0.651939	Slc39a6
-0.291329	4.54765	0.0488193	0.651939	Ythdf1
-0.395363	2.10929	0.0488732	0.651939	Nt5dc2
0.82765	0.823673	0.048881	0.651939	Gm44680
-0.312682	3.27213	0.0488827	0.651939	Srgn
0.399637	2.99979	0.0489145	0.651939	Sox21
0.33179	6.48545	0.0490586	0.652096	Kcnj9
0.597011	1.0053	0.0491155	0.652096	Gm21811
-0.325364	2.90189	0.0491162	0.652096	Atm
-0.356202	4.53321	0.0491395	0.652096	Stx16
0.359221	6.21175	0.0491471	0.652096	Fam69b
-0.581286	2.36182	0.0491679	0.652096	Iqcg
1.01324	-0.358073	0.0491939	0.652096	Gm43526
-0.488458	2.76248	0.0492598	0.652359	Hist2h2be
0.292906	6.65516	0.049306	0.652359	Ablim2
0.663993	2.17696	0.0493284	0.652359	Ctnna3
-0.779853	0.257317	0.0493738	0.652453	Fbxl7
0.259387	5.06752	0.0494161	0.652506	Sirt7
-1.63355	0.474566	0.0495067	0.65296	Alx3
-0.222505	5.53243	0.0495602	0.65296	2022-03-07
-0.551941	1.71671	0.0495652	0.65296	Sap30l
0.481796	1.00247	0.0496819	0.653286	Dok3
0.306468	4.75341	0.0496912	0.653286	Gga2
0.228143	4.91162	0.049733	0.653286	Szrd1
-0.225874	7.51447	0.0497769	0.653286	Ptges3
0.269545	3.49128	0.0497978	0.653286	Wdr92
0.276324	6.53302	0.0498197	0.653286	Mink1
-0.256395	5.15294	0.0499456	0.654433	Mbd3
0.210531	6.1043	0.0500213	0.654922	Dnajb4
0.634771	2.11422	0.0500791	0.655048	Gm48420
0.251615	4.0208	0.0501258	0.655048	Rab40c
0.872864	1.61157	0.0502507	0.655048	Gm47088
0.291802	4.09747	0.050288	0.655048	Pradc1
-1.05477	0.178416	0.0503067	0.655048	Cnga4
0.786836	3.27405	0.0503098	0.655048	Lrrc10b
0.45838	1.93568	0.0503336	0.655048	Layn
0.670124	3.24273	0.0503694	0.655048	C78859
-0.341492	4.21293	0.0504732	0.655048	Tgfb2
0.278711	4.38592	0.0504968	0.655048	Polrmt
-1.39093	-0.394297	0.0505266	0.655048	Igkc
-0.323989	3.6093	0.0505453	0.655048	Taf10
-0.250816	6.64672	0.050573	0.655048	Rpl8
-1.13243	-0.738494	0.0505948	0.655048	Rpl34-ps1
-0.339469	3.12357	0.0506068	0.655048	Tnfaip8
0.222204	4.27738	0.0507241	0.656068	Chfr
0.21839	6.0245	0.0508149	0.656318	Ralgds
0.903312	2.14021	0.0508211	0.656318	Mrgprf
0.475202	4.54098	0.0508589	0.656318	Car7
0.787285	-0.104731	0.0509123	0.656511	AW046200
-0.903901	-0.524722	0.0509985	0.656563	Cdk1
-0.297441	2.94442	0.0510226	0.656563	Cln6
0.313796	2.68863	0.0510318	0.656563	Dnaaf5
0.821786	-0.784156	0.0510774	0.656654	Ikbke
-0.862478	-0.623395	0.051178	0.657452	Gm26526
-1.10033	-0.330885	0.0513303	0.658913	Gm11681
0.27648	5.53141	0.051376	0.659004	Zfhx2
0.416715	3.14508	0.0515068	0.659803	Adamts3
0.274154	3.59377	0.0515884	0.659803	Snapc4
-0.840255	-0.484707	0.0515914	0.659803	Bambi-ps1
-0.521869	1.05402	0.0516654	0.659803	Dcaf12l2
-0.510022	1.30472	0.0517177	0.659803	Bak1
0.405732	2.21203	0.0517497	0.659803	Zfp109
-0.711742	0.305342	0.0517871	0.659803	Mill2
0.739952	0.441352	0.0518153	0.659803	Gm37334
0.35512	2.55627	0.0518254	0.659803	Pdss1
0.300118	4.0376	0.051827	0.659803	Mynn
0.50005	1.20206	0.0518983	0.659803	Eva1c
-0.340924	3.45963	0.0519024	0.659803	Znrf2
0.347421	4.87846	0.0521242	0.6607	Rnf26
-0.258169	7.20862	0.0521305	0.6607	Crebbp
-0.242168	4.6468	0.0521916	0.6607	Mvb12b
0.224642	4.70669	0.0522032	0.6607	Foxk1
-0.973797	-0.519956	0.0522218	0.6607	Cybb
0.795251	0.0169166	0.0522687	0.6607	Gm48986
-0.268519	8.94325	0.0522795	0.6607	Tubb2a
0.676424	4.82105	0.0523125	0.6607	Stk17b
-0.239097	7.61387	0.0523527	0.6607	Cbx5
-0.29632	3.51939	0.052438	0.6607	Gpr153
-0.246045	7.25592	0.0524423	0.6607	Tsn
0.27379	3.79434	0.0524533	0.6607	Uty
0.405198	2.36734	0.0524967	0.6607	Ccdc84
-0.237269	7.60222	0.0525152	0.6607	Prrc2c
-0.21509	5.62566	0.0525608	0.660787	Ppargc1a
0.228194	6.34709	0.0526463	0.661375	Dagla
0.589472	2.54631	0.0528184	0.663047	Gm43571
0.222155	4.68996	0.0530143	0.665017	Nob1
-0.819288	0.252089	0.0530722	0.665255	Sytl4
0.233628	4.90581	0.0531887	0.666067	Capn7
0.268449	7.71724	0.0532772	0.666067	Tmem151b
-0.308218	3.5269	0.0532904	0.666067	Zfp580
-0.329781	5.71619	0.0532932	0.666067	Fam120a
0.845465	2.68472	0.0533831	0.666703	Gm42583
0.448577	0.961022	0.0535372	0.668138	Gm26982
-0.293869	5.80636	0.0536301	0.668809	Arl8a
-0.33498	7.27772	0.0537559	0.669415	Nipsnap2
-0.537872	2.69752	0.0538251	0.669415	Oxtr
0.278983	7.21988	0.0538561	0.669415	Rap1gap
0.520453	1.3642	0.0538882	0.669415	Mccc1os
-0.330895	5.50418	0.0539385	0.669415	Ttc7b
-0.9526	-0.504036	0.0539472	0.669415	Gm19605
-0.332101	4.51551	0.0539534	0.669415	Shtn1
-0.264438	4.00122	0.0540458	0.670073	Caskin2
0.624046	1.83356	0.0541541	0.670787	Gm37363
0.230229	6.02394	0.0542089	0.670787	Stau1
-0.412471	6.38466	0.0542736	0.670787	Acsl4
-0.44013	1.56894	0.0543477	0.670787	Epb41l4aos
-0.413654	3.30627	0.0543624	0.670787	Dlg5
-0.673212	1.25173	0.0543778	0.670787	Gm11578
1.23904	-0.727528	0.0543994	0.670787	Gm15881
-0.380268	2.17638	0.0544179	0.670787	Hpgd
0.264239	3.72723	0.0545068	0.670961	Zfp61
-0.420246	3.88441	0.0546653	0.670961	Mta1
-0.639328	0.872992	0.0546903	0.670961	Gm15427
0.686276	4.03365	0.0546979	0.670961	Rarb
0.257445	5.23542	0.0547347	0.670961	Errfi1
-0.285811	4.87392	0.0547767	0.670961	Tmem176b
0.242074	5.30469	0.0547836	0.670961	Klhl12
-0.634632	1.05096	0.0549353	0.670961	Ccdc114
0.479988	2.78096	0.0549742	0.670961	Zfp882
-0.240661	6.38545	0.054983	0.670961	Gas5
0.277755	4.49778	0.0550153	0.670961	Klhl18
-0.274416	5.69425	0.0550354	0.670961	Pbrm1
-0.409167	1.46649	0.0550435	0.670961	Gm10184
-0.367569	4.77262	0.0550582	0.670961	Fxr2
0.744584	3.69888	0.0550794	0.670961	Gprc5c
0.45592	1.06553	0.0550975	0.670961	3110001I22Rik
0.218034	6.42269	0.0551491	0.670961	Nomo1
-0.278053	5.11565	0.055191	0.670961	Rasa2
0.331331	7.61041	0.0552183	0.670961	R3hdm1
-0.320667	3.69442	0.0552526	0.670961	Plagl1
0.813293	-0.114741	0.0552767	0.670961	Gm43879
-0.317307	6.45322	0.0552972	0.670961	Epha5
0.797005	-0.655998	0.0554431	0.67181	Gm26648
1.25177	-1.2788	0.0554463	0.67181	Gm47097
0.25956	3.75719	0.0554854	0.67181	Slc35c1
-0.208237	5.66446	0.0555828	0.672381	Vps25
0.372302	2.33175	0.0556113	0.672381	D430036J16Rik
0.312711	4.06261	0.0556819	0.672757	Afap1l1
0.929478	-0.11139	0.055735	0.672923	Gm43528
0.33546	4.81444	0.0558399	0.673685	Prag1
0.500947	2.22979	0.0559039	0.673685	Gm26699
0.271958	8.51907	0.0559512	0.673685	Slc22a17
-0.289427	4.37845	0.0559561	0.673685	Cpne8
-0.654067	4.14774	0.0560879	0.674367	Dlx6os1
0.230413	8.77234	0.0561514	0.674367	Gabra1
0.685297	1.24826	0.0561762	0.674367	C230085N15Rik
0.280359	4.35695	0.0561836	0.674367	Slc25a29
-0.257288	5.33769	0.0562104	0.674367	Psme1
-0.297218	4.36128	0.0563779	0.675241	Cyp2j6
-0.296878	5.5733	0.0564415	0.675241	Sema5a
1.33426	-0.765362	0.056562	0.675241	Slc13a1
0.296774	3.94244	0.0566045	0.675241	Ppargc1b
0.281481	3.34152	0.0566113	0.675241	Zbtb5
-0.362138	4.66946	0.0566358	0.675241	Khsrp
-0.19411	7.86411	0.0566494	0.675241	Rps6
0.500436	1.52249	0.0566502	0.675241	Gm4673
0.290583	3.52388	0.0566617	0.675241	Sgk3
-0.603411	1.80394	0.0566791	0.675241	Htr5b
0.359939	3.62747	0.0567826	0.675747	Ing2
-1.08223	0.427513	0.0568008	0.675747	Gm10443
-0.421008	3.11038	0.0569052	0.676417	Vwf
0.582369	1.47836	0.0569364	0.676417	Gm20517
-0.308207	5.59845	0.0570167	0.676705	Arfgef1
-0.56571	2.32022	0.05704	0.676705	Lrrc1
0.282351	4.54397	0.0573089	0.678001	Rfwd3
-0.267839	6.31842	0.0573211	0.678001	Rps28
-0.469189	4.23335	0.0573263	0.678001	B4galt5
-0.370723	4.24478	0.0573517	0.678001	Pdpn
-0.237297	6.12313	0.0573699	0.678001	Rps13
-0.29127	5.43053	0.0573877	0.678001	Tbl1xr1
-0.529299	2.093	0.0574776	0.678047	Nkd2
-0.476128	2.33754	0.0575015	0.678047	Lig1
0.362472	2.35151	0.0575108	0.678047	Adat1
0.271644	4.6921	0.0576258	0.678128	Klhl8
-0.453167	4.05093	0.0576266	0.678128	Col25a1
0.207412	6.10543	0.0576369	0.678128	Fastk
-0.294807	3.81757	0.0576821	0.678193	Papss2
0.240712	4.9441	0.0577656	0.678706	Pnpla6
0.268511	5.34297	0.0578941	0.679747	Kdm4b
0.817975	2.42118	0.0579692	0.680161	Gm42769
-0.621911	0.427824	0.0580867	0.680161	Gm37345
-0.256217	5.4634	0.0581219	0.680161	Enho
0.871228	1.32235	0.058127	0.680161	Gm37407
-0.213778	5.42773	0.0582137	0.680161	Lztfl1
0.241638	5.83378	0.058274	0.680161	Eif2b5
-0.357887	3.05568	0.0582767	0.680161	Zfp746
0.747659	-0.639281	0.0582857	0.680161	Itpa-ps1
-0.274967	7.07595	0.0583545	0.680161	Gabrb1
0.217204	6.32167	0.0583712	0.680161	Armcx1
1.21994	-0.466906	0.0584579	0.680161	Teddm3
0.537802	2.74319	0.0584592	0.680161	Ppp1r3g
0.242575	7.56834	0.0584724	0.680161	Mapk9
0.287604	4.9064	0.0584903	0.680161	Hspb1
0.206666	5.81088	0.058534	0.680161	Raf1
0.573852	3.26356	0.0586127	0.680161	Tmem215
-0.480161	4.06071	0.0586811	0.680161	Syt10
-0.347192	3.51167	0.0587114	0.680161	Fxyd5
-0.546657	1.69408	0.0587209	0.680161	Crabp2
0.75552	7.12973	0.0587714	0.680161	Gpr88
-0.345602	3.82849	0.0587716	0.680161	Stard10
-0.522138	3.34822	0.058812	0.680161	Rap2c
-0.326243	6.69558	0.0588723	0.680161	Pitpna
-0.340913	5.03341	0.0588951	0.680161	Zfp704
-0.55445	1.50897	0.0589289	0.680161	Pelo
-0.547563	1.67742	0.0590424	0.680161	AA465934
-0.265884	4.56377	0.0590585	0.680161	Cir1
-0.335991	3.2023	0.0591022	0.680161	Aif1l
-0.320897	3.42935	0.0591478	0.680161	Egfr
-0.309056	2.56288	0.0592173	0.680161	Agbl3
0.80897	-0.692718	0.0592594	0.680161	Olfr77
0.285621	3.56487	0.0593123	0.680161	Ppp4r1
-0.282344	3.87749	0.0593178	0.680161	Rnase4
-0.19763	6.50058	0.0593282	0.680161	Srp14
0.300174	3.82817	0.0594033	0.680161	Zfp12
0.915483	0.0637606	0.059404	0.680161	3110080E11Rik
0.231722	5.16211	0.0594352	0.680161	Plpp7
-0.410124	2.1403	0.0594983	0.680161	Nfatc1
-0.363425	2.53121	0.059504	0.680161	Zdhhc12
0.265682	3.89183	0.0595241	0.680161	Arhgef15
0.31013	3.98054	0.0596599	0.681257	Styx
0.496732	2.42023	0.0599991	0.684672	Capn1
0.276713	3.5487	0.0602104	0.686491	Cpsf4
-0.436669	4.46119	0.060239	0.686491	Scube1
-0.301282	4.58978	0.0604224	0.687319	Lrp8
-0.218468	8.23425	0.0604298	0.687319	Tubb3
0.743296	0.510687	0.0604413	0.687319	Gm14636
0.266224	4.45814	0.0604737	0.687319	Ptpn9
-0.726804	-0.352946	0.0605687	0.687319	Kcnq1
0.29043	4.01069	0.0605758	0.687319	Nfil3
0.360076	1.97228	0.0605936	0.687319	Zfp975
-0.3249	5.19799	0.060699	0.688056	Wdr82
0.224281	5.86418	0.0607876	0.688604	Ubap1
-0.656065	5.7589	0.0608676	0.688776	Gm28438
-0.319152	5.00505	0.0608836	0.688776	Cmtm4
-0.425727	2.07736	0.0609593	0.688929	Bace2
0.232697	3.87329	0.0609866	0.688929	Lig3
-0.282933	4.41579	0.0610385	0.688929	Srek1ip1
0.334627	4.34269	0.0610586	0.688929	Zfp950
-1.19898	0.834189	0.0612499	0.689369	1700012B09Rik
0.478897	4.94565	0.0612763	0.689369	Sgpp2
0.694736	-0.431013	0.0614102	0.689369	Slc6a16
0.894779	-0.811775	0.0614157	0.689369	Gm37979
0.39419	5.59502	0.0614201	0.689369	Pygm
-0.834203	1.69338	0.0614259	0.689369	Tmprss5
0.242333	6.02533	0.0614437	0.689369	Cyp51
0.189918	5.31135	0.061529	0.689369	Bfar
-0.427398	4.34227	0.0616016	0.689369	Kank3
-0.256143	7.08549	0.0616474	0.689369	Tbcb
-0.417	4.72378	0.0617307	0.689369	Gpx3
0.714139	4.58991	0.0617418	0.689369	Rps6ka1
-0.821513	-0.531521	0.0617452	0.689369	Fanca
0.255678	4.67375	0.0618023	0.689369	Mvd
-0.317547	3.0233	0.0618934	0.689369	Klf11
0.908114	0.225758	0.0619211	0.689369	Gm47987
-0.360196	3.31544	0.0619244	0.689369	2410006H16Rik
0.216404	5.43252	0.0619573	0.689369	Fktn
1.13554	-0.250009	0.0619659	0.689369	Gm43174
-0.2404	5.64111	0.0619724	0.689369	Wls
0.230541	4.59207	0.0619725	0.689369	Smc5
-0.596203	0.206217	0.0619942	0.689369	H2-Q6
-0.91074	0.0803638	0.0620376	0.689369	Tnfrsf13c
0.671728	1.27737	0.0621964	0.689369	Slc2a4rg-ps
0.852105	2.57757	0.0622016	0.689369	A230103L15Rik
-0.31425	7.36228	0.0622289	0.689369	Ppp2ca
0.292688	4.64507	0.0622682	0.689369	Amotl2
-0.329672	4.6535	0.0622693	0.689369	Usf2
0.215818	5.34713	0.0622695	0.689369	Ccnt2
-0.680048	1.92816	0.0623213	0.689495	Aven
-0.202013	6.48943	0.0625237	0.690861	Agpat3
-0.299554	3.45279	0.0625316	0.690861	Pcdha7
0.254213	5.48266	0.0625961	0.690861	Poc5
0.826455	-0.305647	0.0626068	0.690861	Gm17529
0.221662	4.73214	0.0626604	0.690893	Ccdc43
0.301129	5.05778	0.0627	0.690893	Acot11
-0.520214	1.37173	0.0627442	0.690893	Hsd17b11
-0.259861	4.63751	0.0627716	0.690893	Klf12
-0.366019	3.81543	0.0628279	0.691067	Cacna1d
0.701397	0.0670837	0.0629533	0.691772	Nsl1
-0.268809	5.27679	0.0629731	0.691772	Sh3bgrl2
-0.260623	6.37427	0.0630289	0.691846	Pnck
-0.242282	4.70968	0.063061	0.691846	Arhgef28
0.227093	4.7753	0.0631354	0.692217	Mthfsd
0.547651	1.76437	0.0632587	0.692448	Gm26673
0.788157	2.86317	0.063297	0.692448	Gm44676
-0.368737	4.17005	0.0633441	0.692448	Nck2
0.212895	5.39411	0.0633543	0.692448	Kansl3
-0.637104	2.26505	0.0634836	0.692448	Hey2
1.33991	-0.43884	0.0634905	0.692448	Gm42444
-0.217478	6.90885	0.0635385	0.692448	Pfdn5
0.280528	3.46666	0.0635549	0.692448	Abhd18
-0.482763	1.6597	0.0635919	0.692448	Hmox1
-0.711354	-0.00544601	0.0636338	0.692448	Gm5499
1.16271	-0.664756	0.0636451	0.692448	6330420H09Rik
0.935254	0.116233	0.0636827	0.692448	Lrtm1
-0.573595	0.360501	0.0636899	0.692448	Cenpu
0.20311	4.92769	0.0637531	0.692448	Cnep1r1
0.218618	4.94096	0.0637932	0.692448	Mlx
0.245802	4.08166	0.0638059	0.692448	Zfp235
-0.729487	1.57267	0.0639258	0.693258	Dlx6
-0.463408	4.33368	0.0639652	0.693258	Plekha2
-0.269591	6.37141	0.0640153	0.693258	Secisbp2l
0.708732	-0.0584733	0.0640431	0.693258	Gm44190
-0.308556	6.968	0.0640997	0.693431	Wdr6
-0.238082	3.78953	0.0641795	0.693854	2810025M15Rik
-0.475469	2.57225	0.0643428	0.695179	Cyp4f17
-0.282915	4.2102	0.0644374	0.695761	Rbm15b
0.291915	3.26352	0.0645717	0.695775	Arhgap17
-0.433837	3.92431	0.0645739	0.695775	Col1a2
0.345299	3.02007	0.0645995	0.695775	Tmppe
-0.346671	5.64508	0.0646019	0.695775	Atxn7l3
1.04339	0.241979	0.0646993	0.696385	Gm37211
-0.222622	5.44643	0.0647424	0.69641	Ost4
0.396511	6.42655	0.0649746	0.698202	Leng8
-0.208888	5.25478	0.0650153	0.698202	Neo1
-0.411191	3.08164	0.0650318	0.698202	Mapkapk2
0.211313	5.91485	0.0650951	0.698442	Gle1
0.272359	6.83708	0.065279	0.699648	Gpd1
0.287255	3.45859	0.0653035	0.699648	Mob3a
0.304783	4.58909	0.0653663	0.699648	Tbc1d8
0.274212	4.12858	0.0654232	0.699648	Osbpl11
0.288009	4.11786	0.0654832	0.699648	Rassf1
0.750345	-0.0920523	0.0655243	0.699648	Rapsn
-0.216521	5.62224	0.0655392	0.699648	Gm1821
-0.59395	2.78497	0.0655712	0.699648	Klhl40
-0.192604	5.81464	0.0655766	0.699648	Ppdpf
0.404823	2.27659	0.0656575	0.700073	Tcf19
0.253836	6.96508	0.0660796	0.703283	St3gal5
0.335666	4.06697	0.0661191	0.703283	Mphosph9
0.191299	5.28514	0.0662179	0.703283	Timm44
0.526491	3.10467	0.0662314	0.703283	Flt3
0.795621	3.15291	0.0662488	0.703283	Cnksr3
0.672009	0.754066	0.0662592	0.703283	9830144P21Rik
-0.3552	4.73	0.0662612	0.703283	Agfg1
0.251869	4.00912	0.0662883	0.703283	Apba3
-0.508708	1.48931	0.0664869	0.704241	Edn1
0.274787	6.00287	0.0664946	0.704241	Plbd2
-0.32109	7.11084	0.0665025	0.704241	Ly6h
-0.410707	5.59408	0.0665682	0.704363	Rad21
0.896112	3.37862	0.0665966	0.704363	Gm42899
-0.255802	3.88364	0.0666565	0.70456	Eid2b
-0.283091	4.68893	0.0668301	0.705139	Ctif
-0.221874	7.9377	0.0668345	0.705139	Rpl41
-0.403635	2.52249	0.0668353	0.705139	Vwc2
0.444845	5.83681	0.0669524	0.705593	Psd2
0.381331	3.14218	0.066961	0.705593	Pms1
0.342684	3.78078	0.0671406	0.70615	Foxred2
-0.446054	3.28377	0.067151	0.70615	Csk
-0.347781	3.46267	0.0671544	0.70615	Zfp518a
0.308955	4.25314	0.0671794	0.70615	Slc19a2
0.202175	6.74934	0.0672781	0.706751	Rnf112
-1.09945	-0.682298	0.0674004	0.707195	Rtp1
0.222632	5.15691	0.0674033	0.707195	Ppp1r15b
0.251935	3.8957	0.0675641	0.70813	Xpc
0.491636	1.39546	0.0675754	0.70813	Pmaip1
1.05534	-0.709817	0.0676749	0.708398	Gm44026
0.540399	4.70878	0.067684	0.708398	Gm12940
0.249945	4.55336	0.067755	0.708706	Hmgxb3
0.826354	1.78812	0.0678522	0.709289	Gm47477
0.232039	6.29572	0.0679801	0.709931	Slc35a4
-0.21005	6.0199	0.0679969	0.709931	Dzip3
0.218762	4.43953	0.0683617	0.711374	Krba1
0.864506	-0.574109	0.0683913	0.711374	Gm16070
0.195811	5.57041	0.06841	0.711374	Dcaf12
0.210938	5.87437	0.0684603	0.711374	Tmem109
0.221728	4.73563	0.0684604	0.711374	Abraxas2
0.275244	3.786	0.0684674	0.711374	Ints5
0.619672	1.97944	0.0684809	0.711374	AC126937.2
0.306702	4.24916	0.0684921	0.711374	Aldh18a1
0.429365	4.17362	0.0685104	0.711374	Paxbp1
0.285948	3.29127	0.0687393	0.713316	Slc25a15
0.612499	-0.122054	0.0688704	0.714242	Gm49300
0.190673	5.926	0.068933	0.714458	Slc25a36
0.265759	3.92392	0.0690534	0.714702	Bcorl1
-0.725739	0.332887	0.0690928	0.714702	H2-Q7
-0.495478	1.24515	0.0690973	0.714702	Dnah7a
-0.599403	1.65828	0.0691241	0.714702	Gm3693
0.183062	5.86781	0.0693218	0.71549	Nup88
0.248721	6.45459	0.0693244	0.71549	Csnk1d
-0.183981	6.09212	0.0693663	0.71549	Srp72
0.309086	3.02101	0.0693816	0.71549	Dnmbp
-0.465492	1.17577	0.0694101	0.71549	Ifi30
0.245865	5.90441	0.0695449	0.71608	Osbpl2
0.705649	1.54272	0.0696426	0.71608	Gm26871
0.693323	1.29317	0.0696734	0.71608	Gm19409
0.657319	0.683823	0.0698446	0.71608	Depp1
0.552949	0.49943	0.069895	0.71608	Spdya
-0.507972	1.26708	0.069911	0.71608	Gm28578
0.243943	4.98265	0.0699478	0.71608	Atg4d
-0.411032	4.24519	0.0699611	0.71608	Rerg
0.47802	1.83995	0.070195	0.71608	Lin9
0.211831	5.03557	0.0702854	0.71608	Derl2
0.221603	4.30979	0.070347	0.71608	Rpf1
0.192581	6.29042	0.070358	0.71608	Herpud1
0.473355	2.53713	0.0703804	0.71608	Vipr1
0.282103	2.62142	0.0704711	0.71608	Hspbap1
-0.501807	3.44709	0.0705133	0.71608	Igsf1
0.218806	7.63699	0.0705142	0.71608	Mbnl1
-0.343463	3.43831	0.0705436	0.71608	Pdzrn4
-0.553728	0.495315	0.0705511	0.71608	Fzd8
0.260838	5.29743	0.0706328	0.71608	Mroh1
0.18906	4.82142	0.0706398	0.71608	Zc3h7a
0.991074	0.145347	0.0706871	0.71608	Gm38286
0.490434	1.18149	0.0706929	0.71608	Zfp69
-0.418339	4.05079	0.0707288	0.71608	Htr2a
-0.270305	3.6962	0.0707446	0.71608	Zhx2
0.233608	5.70549	0.0707616	0.71608	Med14
-3.41471	1.85869	0.0708234	0.71608	Bpifb9b
0.591605	2.84201	0.0709149	0.71608	Gm43696
-0.623938	1.47976	0.0709193	0.71608	Wfdc18
0.227254	4.05386	0.0709416	0.71608	Tex10
-0.56988	1.32044	0.0710529	0.71608	Aldh3b2
0.260878	3.59448	0.0710888	0.71608	Mtfmt
0.330023	5.54438	0.0710949	0.71608	Sytl2
0.386195	6.0412	0.0711427	0.71608	Atl2
-0.300947	5.03473	0.0711478	0.71608	Ankrd6
0.674574	2.60377	0.0711754	0.71608	Rgl3
0.299761	3.91256	0.0711794	0.71608	Ddx20
0.22568	5.1386	0.0712035	0.71608	Def8
0.53057	3.76361	0.0712089	0.71608	Gm47512
-0.304012	5.7168	0.0712297	0.71608	Tmem255a
0.251462	4.01545	0.0712487	0.71608	Pcdhga5
-0.759425	-0.441872	0.0712591	0.71608	Cdca3
-0.33404	3.7566	0.0712614	0.71608	Trem2
0.29061	3.79646	0.071279	0.71608	Crtc2
-1.20352	-0.197654	0.0713142	0.71608	Kcnn4
-0.243453	5.75968	0.0713937	0.716249	Tln2
-0.306774	5.1985	0.0714362	0.716249	Bmp2k
0.221618	5.05428	0.0714754	0.716249	Prkci
-0.262441	4.03627	0.0714989	0.716249	1700019D03Rik
-0.339962	4.37383	0.0715586	0.716426	Paip2b
-0.186386	6.28122	0.0716714	0.716481	Fam177a
-0.263536	5.11183	0.0716982	0.716481	Dclk2
0.194768	5.48188	0.0718159	0.716481	Repin1
0.230819	4.85306	0.0718423	0.716481	Far2
-0.263668	3.98603	0.0718447	0.716481	Galk1
-0.760515	0.0442037	0.0718869	0.716481	Rflna
-0.627777	-0.000905937	0.0719903	0.716481	C5ar2
0.241595	3.45797	0.0719953	0.716481	Zswim9
0.210458	4.51621	0.0720298	0.716481	Esco1
0.40349	1.95922	0.0720471	0.716481	C630043F03Rik
0.776879	-0.526971	0.072082	0.716481	Gm43594
0.226706	4.89215	0.0721053	0.716481	Cactin
1.08996	-0.830786	0.07211	0.716481	Gm44241
0.448617	1.95773	0.0722898	0.717475	A430027H14Rik
0.892667	-0.438768	0.0722942	0.717475	Slc6a20b
-0.182388	6.04	0.0723718	0.717604	C1d
-0.204483	6.89277	0.0724247	0.717604	Atp5e
0.607347	1.01999	0.0724334	0.717604	Rpe65
0.331392	4.94268	0.0725657	0.718063	Sema7a
0.880162	-0.510404	0.0725919	0.718063	Gm43747
-0.281591	6.99767	0.0726222	0.718063	Bmpr2
-0.304641	5.68838	0.0726481	0.718063	Rps20
0.406376	2.08754	0.0726915	0.718075	Ranbp17
-0.561904	3.23209	0.0728004	0.718238	Synpo2
-0.466824	2.2429	0.0729356	0.718238	Fbll1
-0.202033	7.14163	0.0729515	0.718238	Dctn4
0.746187	1.30575	0.0729541	0.718238	Gm38365
-0.290223	4.42076	0.0730045	0.718238	Ankrd50
0.446811	2.93851	0.073021	0.718238	Ryr1
0.257133	4.80154	0.0730224	0.718238	Inpp5e
-0.243353	3.62398	0.0730967	0.718238	Ikzf4
-0.364931	5.30691	0.0730974	0.718238	Ipcef1
0.18784	5.87085	0.0731618	0.718238	Cstf2
1.26702	-1.05354	0.073171	0.718238	Gm48887
-0.232343	6.48895	0.0732401	0.718502	Auts2
-0.335119	3.13683	0.0733798	0.719263	Alyref
0.234445	5.52051	0.0734048	0.719263	Iars
0.223121	5.47158	0.0734801	0.719263	Rabif
-0.741361	-0.24472	0.0735204	0.719263	Tmem154
-0.231041	9.0323	0.0735915	0.719263	Tubb5
0.31341	4.49487	0.0736001	0.719263	2010111I01Rik
-0.420314	5.62539	0.0736164	0.719263	Hnrnpa0
-0.200624	7.91329	0.0736549	0.719263	Mif
0.735726	0.116718	0.0737315	0.719442	A530064N14Rik
-0.591315	0.441151	0.0737576	0.719442	Gm13375
0.256869	4.40516	0.0739147	0.719717	Unk
0.817659	-0.166981	0.074023	0.719717	Gm45222
0.586712	1.5383	0.0740424	0.719717	Gm45223
-0.253979	5.12867	0.0740921	0.719717	Bmpr1a
-0.456937	3.12423	0.0741117	0.719717	Tab3
0.240352	4.79387	0.0741195	0.719717	Golga5
-0.574525	1.58964	0.0741761	0.719717	Zfp628
-0.281532	4.90915	0.0742021	0.719717	Gfpt1
0.666417	1.49305	0.0742171	0.719717	Gm47588
-0.380533	3.35238	0.0743233	0.719717	Hira
-0.366073	2.67174	0.074343	0.719717	Parp4
0.699128	5.18883	0.0743608	0.719717	Drd1
-0.293655	4.09101	0.0744332	0.719717	Fbxl17
0.33431	9.27772	0.0745619	0.719717	Jph3
0.439221	1.15465	0.0745699	0.719717	Six4
0.398433	2.73343	0.0746282	0.719717	Naa16
-0.359175	4.6075	0.0746406	0.719717	Egln1
0.278954	2.5282	0.0746562	0.719717	Nsun6
0.620767	3.6667	0.0746628	0.719717	A330076H08Rik
-0.602362	0.703594	0.0746678	0.719717	Colca2
0.313957	3.99947	0.0746717	0.719717	Actn1
0.284642	3.37726	0.0747563	0.719781	Zfp961
0.396418	3.14298	0.0748165	0.719781	4933439C10Rik
0.226099	5.56352	0.0748298	0.719781	Khdc4
0.732204	0.498577	0.0748656	0.719781	Gm26816
0.406915	6.31263	0.0749089	0.719781	Strip2
0.21314	3.88798	0.0749617	0.719781	Prdm4
-0.308386	7.44758	0.0750462	0.719781	Csdc2
0.28855	3.03374	0.0750576	0.719781	Hps6
0.2276	5.24874	0.075085	0.719781	Mtf2
-0.351546	2.7859	0.0751002	0.719781	Phldb2
0.694602	-0.535345	0.0751812	0.720153	Rem1
0.250547	4.74777	0.0752749	0.720645	Hook1
1.02475	0.160703	0.0756899	0.724212	Gm37019
-0.281641	3.24349	0.0757895	0.724405	Xpa
0.287968	4.55154	0.0758248	0.724405	Pcdhga4
-0.231553	7.6418	0.0758375	0.724405	Uchl1
0.482166	3.43701	0.075913	0.724547	Kcnk4
-0.360876	3.5114	0.0760254	0.724547	Inhba
-0.383347	2.244	0.0760525	0.724547	Acot6
0.302162	3.76144	0.0760819	0.724547	Rev1
-0.406659	2.45695	0.0761027	0.724547	Trpc7
-0.603133	0.655204	0.0761072	0.724547	Fam111a
0.209466	4.56188	0.0762098	0.724703	Mbd1
-0.367142	5.5887	0.0762509	0.724703	Igf2
0.248385	3.96867	0.076251	0.724703	Ints13
-0.302103	3.57372	0.0763684	0.72512	Lrfn3
-0.29237	3.54679	0.0763798	0.72512	Zfp39
0.834299	0.0365718	0.076557	0.726274	Gm44679
-0.310704	2.40675	0.0765865	0.726274	Kctd15
-0.48139	2.05565	0.076669	0.726652	Ccdc151
0.820115	-0.167119	0.0768039	0.727185	A330033J07Rik
-0.452205	2.98771	0.0768105	0.727185	Gstm6
-0.492699	1.30317	0.0769094	0.727528	Tfap4
0.364079	4.61983	0.0769656	0.727528	Coch
-0.894892	0.17039	0.077006	0.727528	Cntf
1.11473	-0.678688	0.0770696	0.727528	Gm44242
0.737954	-0.027574	0.0770765	0.727528	5730507A11Rik
-0.524859	2.08015	0.0771026	0.727528	Plscr2
-0.242881	4.50726	0.0772332	0.728357	Selenoh
0.937265	0.362726	0.0773566	0.728901	Col17a1
0.64183	1.8177	0.0774166	0.728901	Gm43019
0.352425	6.02746	0.077419	0.728901	Vat1l
0.24132	6.1601	0.0775426	0.729662	Mfsd14a
-0.39615	3.0072	0.0777185	0.7303	Dnttip1
-0.23352	5.26592	0.0777523	0.7303	Mir124-2hg
-0.431386	2.58821	0.0777542	0.7303	Serpind1
0.186412	5.87944	0.0777817	0.7303	Zfp260
-0.329021	6.68706	0.0779035	0.730605	Basp1
-0.346835	3.46027	0.0779607	0.730605	Hmgn5
0.215642	4.77966	0.0780145	0.730605	Me2
-0.807569	-0.756884	0.0780418	0.730605	Tmem26
-0.193928	8.46907	0.0780475	0.730605	Rpl18a
0.261543	3.59318	0.078071	0.730605	Cdk20
-0.323216	2.86209	0.0781778	0.731109	Tox3
0.237757	4.61357	0.0782106	0.731109	Vps37b
0.257	3.50613	0.0782605	0.731174	Tyw3
-0.352566	3.23905	0.0783896	0.731869	Hmgb2
-0.755089	-0.167386	0.0784206	0.731869	Gm13749
0.234654	5.5308	0.0784883	0.731975	Zfp622
-0.354185	4.64065	0.0785304	0.731975	Rragc
0.191178	5.30584	0.0786275	0.731975	Rnf111
0.336683	3.15813	0.0786314	0.731975	Cdc7
-0.277577	3.25764	0.0786932	0.731975	Spin2c
0.234502	4.1575	0.0787473	0.731975	Trpm2
-0.399107	1.38495	0.0787713	0.731975	Tram2
0.295652	5.39904	0.0788291	0.731975	Mfn1
-0.241796	3.84701	0.0788714	0.731975	Cep57
-0.276519	6.85045	0.0789014	0.731975	Scd1
-0.951108	-0.401544	0.078904	0.731975	Glipr1
0.722588	-0.627308	0.0792211	0.734	Rpph1
0.683362	1.15667	0.0792295	0.734	Gm42664
-0.289261	5.66823	0.0792514	0.734	Akt3
0.215203	4.83569	0.0794258	0.734944	Unkl
-0.602565	0.491444	0.0794395	0.734944	2900041M22Rik
0.202245	5.29906	0.079577	0.735505	Mfsd5
-0.253972	8.42816	0.0795863	0.735505	Eef2
-0.822025	-0.583508	0.0796392	0.735595	Gm16740
0.2468	4.33801	0.079811	0.736158	Banp
-0.423919	1.80381	0.0798127	0.736158	Diaph3
0.931445	-0.850289	0.0798296	0.736158	Gm15513
-0.810337	0.422513	0.0800566	0.737853	Scube2
-0.987784	-0.334371	0.0801	0.737854	A930015D03Rik
0.317958	7.95166	0.080147	0.737889	Zfp365
0.22624	4.91652	0.0802645	0.738572	Fitm2
-0.245968	6.19974	0.0803247	0.738727	Ncoa1
0.42984	4.66396	0.0805006	0.739793	Ighm
-0.221314	5.74191	0.0806927	0.739793	Snrpd2
0.190457	5.15421	0.0807581	0.739793	Cstf3
1.09167	0.384568	0.0807651	0.739793	Gm48967
-0.384005	1.61867	0.0808044	0.739793	Cela1
0.214415	4.28211	0.0808602	0.739793	Relt
-0.261797	3.85388	0.0808614	0.739793	Rnf149
0.247828	3.9141	0.0808741	0.739793	Xrcc6
0.358334	4.61029	0.0808794	0.739793	Nsmaf
-0.300752	5.5454	0.0809007	0.739793	Tial1
-0.724752	-0.0789158	0.0809175	0.739793	Gm30371
0.505285	0.724904	0.0812238	0.742195	Gm26512
0.269658	5.67329	0.081272	0.742238	Sun1
0.344891	1.87569	0.08138	0.742826	Ccdc57
0.519764	0.471895	0.0815042	0.743186	Pot1b
0.844023	0.242325	0.0815468	0.743186	Gm26580
-0.380879	3.47424	0.0815501	0.743186	Rnf217
-0.600344	0.804494	0.081682	0.743775	Ifi47
-0.462915	0.932852	0.0817555	0.743775	Gm9776
-0.744526	-0.758059	0.0817753	0.743775	Igf2bp2
-0.303666	8.57233	0.081789	0.743775	Ptn
-0.412842	2.00947	0.0818816	0.743853	1110038B12Rik
-0.391899	2.06292	0.0818849	0.743853	H2-Ab1
-0.858364	0.413808	0.0819406	0.743963	Top2a
-0.246786	6.58872	0.0820262	0.744344	Myef2
0.278815	3.17144	0.0820837	0.74447	Dvl2
0.2009	7.13289	0.0822026	0.744668	Pitpnm1
-0.213978	7.25357	0.0822207	0.744668	Ndufs5
-0.26087	6.05461	0.0822365	0.744668	Tmem178b
-0.358743	3.43362	0.0823398	0.745208	Chsy1
0.40833	2.66022	0.0824595	0.745896	Sema6c
-0.310185	6.04804	0.0826732	0.746226	Rundc3a
-0.180571	7.27762	0.0827058	0.746226	Npm1
-0.296083	3.93396	0.0827819	0.746226	Coro2a
0.272423	5.20342	0.0828072	0.746226	Ak4
0.219049	4.55246	0.0828302	0.746226	Zfyve28
-0.653021	1.78015	0.0828349	0.746226	Smtnl2
0.57857	1.9358	0.0828406	0.746226	Gm10558
0.249076	3.80147	0.0828827	0.746226	Zfp592
-0.288829	3.42896	0.0828897	0.746226	Jag2
-0.519991	1.07607	0.0829381	0.746268	A4galt
-0.434388	3.62694	0.082997	0.74629	Plekha3
-0.645809	-0.0249084	0.083028	0.74629	Hspb2
0.417472	5.07336	0.0830769	0.746336	Cacna2d2
-0.978553	1.82671	0.083173	0.7466	Pou4f1
-0.235021	5.7581	0.0832003	0.7466	Rtraf
0.24906	4.65829	0.0832458	0.7466	Gk
0.214405	8.09416	0.0833463	0.7466	Ogdh
-0.204522	4.64998	0.0833643	0.7466	Mzt2
-0.805496	-0.379617	0.0833689	0.7466	Rasgrp4
-0.464511	1.39956	0.0835337	0.747269	Ptprc
0.535502	9.71873	0.0836007	0.747269	Meg3
0.354534	4.15215	0.0836298	0.747269	Aff1
-0.317377	5.3568	0.0836334	0.747269	Phlpp1
-0.229339	4.5906	0.0837154	0.747269	Aprt
0.379321	2.35598	0.08374	0.747269	Greb1l
-0.191654	7.00898	0.0837771	0.747269	Ctnnd2
-0.358327	5.62326	0.0837949	0.747269	Dpf1
-0.382472	5.81432	0.0838518	0.747269	Ptpn4
-0.184703	6.15623	0.0839054	0.747269	Tmed7
1.01413	-0.741361	0.0839661	0.747269	Gm37862
-0.350234	3.36395	0.0839693	0.747269	Pik3cb
-0.216907	5.04914	0.0840493	0.747412	Gatd1
0.205533	4.41966	0.0841381	0.747412	Mccc1
0.808753	-0.927548	0.0841426	0.747412	Catsperd
0.220846	5.59124	0.0841605	0.747412	Mrpl37
-0.359394	2.73538	0.0842574	0.747883	Bach1
0.217567	6.20919	0.0844589	0.748244	Tmem201
0.78051	-0.700527	0.0844913	0.748244	Gm44678
-0.275526	8.95131	0.0846292	0.748244	Qk
0.316534	3.02354	0.0846931	0.748244	Zfp948
-0.808811	-0.0911743	0.0847564	0.748244	Nat2
0.207027	4.53247	0.0849271	0.748244	4833420G17Rik
0.193927	7.39832	0.0849476	0.748244	Pnkd
-0.244652	3.73109	0.0849719	0.748244	Lgals1
0.331993	2.39783	0.0849873	0.748244	Il17rc
-0.364221	3.69681	0.0849932	0.748244	Atxn3
-0.201299	4.25119	0.085	0.748244	Oard1
-0.345209	2.7297	0.085041	0.748244	Adra2a
0.283095	3.53669	0.0851024	0.748244	Zfyve26
0.444531	1.29296	0.085128	0.748244	Lin28b
-0.310116	5.53882	0.0851744	0.748244	Erbin
0.905821	-0.6608	0.0851835	0.748244	Gm37105
0.381031	1.81605	0.0852135	0.748244	Zfp366
0.484634	0.796599	0.0852257	0.748244	Gpr183
0.353143	2.19164	0.0852288	0.748244	Zfp862-ps
0.391577	4.17034	0.0852315	0.748244	Khnyn
0.171837	6.52629	0.0852417	0.748244	Dnajb2
-0.238223	5.05592	0.0852846	0.748244	Sulf2
0.281005	3.28291	0.0853627	0.748244	Casp2
0.296467	3.98017	0.0853809	0.748244	Cln5
-0.26347	4.26735	0.0853945	0.748244	Pgap1
1.04062	-0.669112	0.0855607	0.749007	Gm26789
-1.0243	-0.147746	0.0855766	0.749007	Dio3
0.241519	3.90758	0.0856133	0.749007	Traf6
0.220707	5.54476	0.0857153	0.749021	Mtus2
0.195698	5.12497	0.0857197	0.749021	Mapk14
0.402389	4.619	0.0857571	0.749021	Fam13a
0.231651	4.29668	0.0857905	0.749021	Ptcd1
-0.396482	4.70134	0.0859244	0.749806	Snx7
0.631795	4.81063	0.0860203	0.750139	Rxrg
-0.435745	1.20538	0.0860505	0.750139	Lyl1
-0.942398	-0.698361	0.0861535	0.750201	Gm34552
0.399127	1.25499	0.0861986	0.750201	Ttc23
-0.430553	3.17235	0.0862135	0.750201	Glra3
1.11852	-0.156018	0.0862907	0.750201	Gm45176
-0.2264	12.6485	0.0863015	0.750201	mt-Co1
0.419642	0.802556	0.0863214	0.750201	Mmp11
0.872802	-0.143477	0.0864507	0.750503	Gm38235
0.234236	3.72073	0.0864531	0.750503	Proser1
0.237751	6.94188	0.0865506	0.750503	Extl2
-0.595668	0.158699	0.086609	0.750503	Hlx
-0.342445	4.16485	0.0866604	0.750503	Ifitm3
-0.184855	6.40235	0.0866737	0.750503	Hdgfl3
0.394218	2.15574	0.0866968	0.750503	Shh
0.211419	5.46637	0.0868054	0.750503	Ahctf1
-0.374633	5.89434	0.086815	0.750503	Atp2b4
0.265441	4.0813	0.0868436	0.750503	Fgfr1op
0.592226	6.8057	0.0869223	0.750503	Pde10a
0.423361	4.3679	0.0869443	0.750503	Cdh18
0.204499	7.84777	0.086971	0.750503	Ubl3
0.548256	0.890023	0.0870272	0.750503	Ccdc8
0.249805	4.98911	0.0870367	0.750503	Numb
0.899264	-0.406737	0.0870601	0.750503	Gm48726
-0.595795	0.157065	0.0871752	0.750838	Gm4617
-0.375795	7.67085	0.0872659	0.750838	Gfap
-0.567769	1.91715	0.0872676	0.750838	Cyp1b1
0.288571	6.48001	0.0872797	0.750838	Ubxn2a
0.229678	6.41375	0.087319	0.750838	Lman2
-0.276823	3.92393	0.0873893	0.750995	S100a6
0.757714	-0.101659	0.0874253	0.750995	Gm42463
-0.461172	0.723437	0.0875035	0.751288	Nuf2
-0.217953	8.61106	0.0876091	0.751579	Sqstm1
-0.349895	3.75546	0.0876255	0.751579	Slc15a2
0.305044	2.51161	0.0878248	0.752355	Ldb3
0.264427	3.46267	0.087832	0.752355	Pus7
-1.51331	0.8841	0.0878499	0.752355	Gm26751
-0.639356	0.622895	0.0878924	0.752355	Adamtsl3
-0.616625	-0.52984	0.087972	0.752659	Gm37768
-0.610387	1.32984	0.0882643	0.754503	Rxfp3
0.951225	0.243745	0.0882759	0.754503	Gm20371
-0.374318	5.08147	0.0883353	0.754632	Rgs12
0.244448	4.27003	0.0885086	0.755431	Usp30
-0.326688	4.85434	0.0885273	0.755431	Foxk2
[truncated: 15,061 more rows]

## Sheet: Trem2 KO vs WT
logFC	logCPM	PValue	FDR	gene_name
-2.54193	3.40104	2.79046e-48	4.705e-44	Trem2
-0.724412	5.1041	4.28825e-10	3.61521e-06	Gm7536
-0.839013	6.96352	2.54228e-09	1.42885e-05	Rps29
-0.739701	7.28463	4.32552e-09	1.82332e-05	Rplp1
-0.719623	4.88726	1.59016e-08	5.36233e-05	Rpl39
-0.835	15.7184	3.32414e-08	9.34138e-05	mt-Rnr2
-0.529212	9.85147	4.75347e-08	0.000114498	Eef1a1
0.940157	3.69673	6.2678e-08	0.000132102	Plk3
-0.739354	6.70721	7.73902e-08	0.000133578	Rps23
-0.655917	4.27161	7.92233e-08	0.000133578	Gm10076
-0.585073	7.43902	9.17136e-08	0.00014058	Rpl9
0.846481	5.79281	1.33092e-07	0.000187005	Ide
-0.598415	7.38203	2.14839e-07	0.000262359	Rps2
-0.524593	7.86109	2.17842e-07	0.000262359	Rpl41
0.668663	3.81175	2.42829e-07	0.000272956	Rbm12b2
-0.756048	4.77742	2.59119e-07	0.000273063	Fjx1
-0.716179	6.2709	3.05778e-07	0.000286429	Cirbp
-0.623726	8.19914	3.02644e-07	0.000286429	Rpl13
-0.601168	6.81142	4.67795e-07	0.000395967	Rpl32
0.6557	6.81552	4.69684e-07	0.000395967	Igsf9b
-0.644476	6.13698	5.05111e-07	0.000405556	Rpl36
-0.61123	6.71507	5.93351e-07	0.000454749	Rpl37a
-0.617676	7.15413	6.35215e-07	0.000465668	Rps3a1
-3.49049	-0.563417	7.30896e-07	0.000506202	A930015D03Rik
-0.478572	7.40706	7.50552e-07	0.000506202	Mt3
-0.650405	6.22511	8.01556e-07	0.000519809	Rps28
-0.720131	6.17621	1.09376e-06	0.000683031	Rpl37
0.56428	7.78053	1.15052e-06	0.000692821	Mbnl1
-0.608401	6.10377	1.67211e-06	0.000972187	Rplp2
0.961813	5.4677	2.0457e-06	0.00114975	Klf10
-0.467466	6.07225	2.33268e-06	0.00126875	Rpl29
-0.729996	4.90144	2.48404e-06	0.00130886	Hras
-1.58163	15.7968	2.57699e-06	0.00131669	CT010467.1
-0.524766	5.78089	2.73779e-06	0.0013577	Rps21
-0.66776	6.94455	4.02621e-06	0.0019396	Rps27a
-0.611565	5.7012	4.29613e-06	0.00199073	Rpl30
-0.564755	5.80286	4.36848e-06	0.00199073	Rpl36a
-0.565573	6.03236	4.72285e-06	0.00205093	Rpl35a
-0.444886	7.6523	4.74386e-06	0.00205093	Fau
-0.756641	4.1605	5.18176e-06	0.00208023	Grik5
0.549463	7.8358	5.06945e-06	0.00208023	Tmem151b
0.736642	5.10099	5.17366e-06	0.00208023	Hspb1
-0.564512	7.3068	6.54378e-06	0.00235154	Mtch1
-0.527506	6.57904	6.55587e-06	0.00235154	Rpl8
-0.52154	6.2453	6.61419e-06	0.00235154	Rpl27a
-0.500875	4.54299	6.33461e-06	0.00235154	1110065P20Rik
-0.406866	8.72961	6.47672e-06	0.00235154	Cox8a
0.471101	6.70072	6.69439e-06	0.00235154	Golph3
-0.440197	6.77167	7.54516e-06	0.00258455	Rpl7a
0.634803	5.1722	7.66429e-06	0.00258455	Nab2
0.812729	2.38568	8.23874e-06	0.00272379	2022-03-11
-0.719959	5.58959	8.48187e-06	0.00275024	Rps20
-0.444431	7.72394	9.27804e-06	0.00295164	Rps14
-0.498251	6.67792	9.52398e-06	0.00297378	Rps18
0.483536	6.92687	9.86786e-06	0.00302513	Gpd1
0.703424	5.98119	1.02959e-05	0.0031	Galnt9
-0.444754	6.64649	1.14363e-05	0.00338294	Rps15
-0.47247	7.03466	1.22529e-05	0.00356201	Rps4x
-0.845457	3.1728	1.35071e-05	0.00361498	Zfas1
-0.633271	5.66817	1.33528e-05	0.00361498	Abhd17a
-0.412069	8.04424	1.30789e-05	0.00361498	Rps7
0.53936	5.34146	1.29757e-05	0.00361498	Ing3
0.58386	5.98272	1.29434e-05	0.00361498	Pik3r3
-0.473811	7.20691	1.42012e-05	0.00368379	Timp2
-0.411291	7.67167	1.40172e-05	0.00368379	Rpl19
-0.410955	6.22444	1.46542e-05	0.00374371	Fam177a
1.01034	5.2204	1.60262e-05	0.00403311	Dusp5
-0.626586	6.85352	1.78349e-05	0.00442226	Rpsa
-0.575335	4.81135	1.96954e-05	0.00481282	Rps12
-0.507398	6.95993	2.0024e-05	0.00482321	Rpl14
-0.520403	7.00859	2.11747e-05	0.00485135	Rpl10
-0.459063	7.38207	2.12917e-05	0.00485135	Rpl21
0.442574	6.30636	2.10733e-05	0.00485135	Nr1d2
0.551348	7.36879	2.07635e-05	0.00485135	Zscan26
0.735954	4.1439	2.16575e-05	0.00486889	Trib1
2.57785	0.414693	2.29807e-05	0.0050984	Calcb
0.65184	6.65739	2.40164e-05	0.00525896	Bhlhe40
-0.609025	6.40278	2.67031e-05	0.00577231	Rps24
-0.517051	5.14207	2.83072e-05	0.00596609	Ptprt
0.830986	6.66894	2.81074e-05	0.00596609	Vgf
-0.695938	5.05931	2.97548e-05	0.00619377	Gprin1
-0.507654	6.64556	3.02257e-05	0.00621507	Rpl11
-0.56133	4.66658	3.08327e-05	0.0062635	Dirc2
0.649504	4.10121	3.20229e-05	0.00642783	Ppp2r1b
-1.16475	12.4229	3.4639e-05	0.00687115	mt-Rnr1
-0.672868	4.80419	3.61505e-05	0.00700613	Hist1h1c
-0.489074	6.0612	3.59759e-05	0.00700613	Rps13
-0.611555	9.32411	3.79911e-05	0.00708649	Actg1
-0.474165	7.58154	3.73495e-05	0.00708649	Uchl1
-0.457553	6.98548	3.82463e-05	0.00708649	Rpl26
-0.429578	7.39943	3.79582e-05	0.00708649	Rps9
-0.456345	5.93062	3.93467e-05	0.00721114	Atp5g2
-0.517621	5.65137	4.18824e-05	0.00751254	Rps10
-0.472157	6.34883	4.18607e-05	0.00751254	Rpl17
-0.752073	3.16198	4.33796e-05	0.00769919	Gm13889
0.43609	6.44031	4.84671e-05	0.00851254	Chordc1
-0.585286	4.61903	4.91535e-05	0.00851514	Rtn2
-0.416813	7.98604	4.99969e-05	0.00851514	Chchd2
-0.398372	6.5586	4.96171e-05	0.00851514	Rps5
-0.445486	6.34123	5.1959e-05	0.00876081	Rpl38
-0.575511	6.83797	6.37987e-05	0.0106506	mt-Nd3
-0.599063	6.26688	6.60557e-05	0.0107048	Slc6a11
-0.431431	5.92035	6.51914e-05	0.0107048	Rps15a
0.358127	6.29881	6.6663e-05	0.0107048	Rbm5
0.423865	6.80099	6.60009e-05	0.0107048	Tsc22d3
-0.468768	6.07806	7.05126e-05	0.0112162	Rps17
0.374628	6.41567	7.14086e-05	0.0112525	Usp15
-0.591743	5.57383	7.57871e-05	0.0117234	Eid1
-0.42601	7.49891	7.57098e-05	0.0117234	Rps27
0.531089	7.53218	7.77711e-05	0.0119209	Lrrc8a
1.36672	1.02887	8.00071e-05	0.0121531	Depp1
-1.20803	0.710629	8.28048e-05	0.0124566	Celsr1
0.35423	7.30832	8.34827e-05	0.0124566	Adora1
-0.418219	5.58489	8.54537e-05	0.0124698	Rpl12
-0.416245	7.18562	8.62345e-05	0.0124698	H3f3a
-0.405731	7.55598	8.46042e-05	0.0124698	Rps19
0.520802	7.77582	8.6529e-05	0.0124698	Abcg1
-0.902397	5.7992	8.93924e-05	0.0127733	Elmod1
0.396866	7.54062	9.37956e-05	0.0132898	Bcl2l1
0.715914	5.36512	9.68088e-05	0.0136024	E330009J07Rik
-0.507924	4.69498	9.98762e-05	0.0137343	Nkain2
-0.425202	5.32239	0.000100191	0.0137343	Nenf
-0.416283	5.93539	9.93659e-05	0.0137343	Ndufb1-ps
0.705066	3.72312	0.000104695	0.014236	Spry4
-0.73613	3.74948	0.000110138	0.0148563	Sh3gl3
-1.28532	0.375568	0.0001152	0.0154067	S100a4
-0.418114	6.30609	0.000116959	0.0154067	Fabp5
-0.397286	7.24653	0.000116361	0.0154067	Ids
0.384099	5.64342	0.000118487	0.0154868	Krt222
0.63671	5.69494	0.000121644	0.0157772	Per1
-0.420026	6.75551	0.000131532	0.0168012	Rps16
-0.383639	8.42239	0.000130698	0.0168012	Rpl18a
0.587354	3.83061	0.000133454	0.0169185	Tmem170
-0.765811	4.04045	0.000137756	0.0172052	Map3k10
0.470643	5.41467	0.000137739	0.0172052	Fbxo28
-0.428659	9.71841	0.000143963	0.0178482	Ppia
-0.405727	6.57086	0.000147053	0.0178896	Rpl22l1
0.417771	7.16813	0.000148608	0.0178896	Gsdme
0.428937	4.15765	0.000149602	0.0178896	Uba6
0.483671	6.0858	0.000147856	0.0178896	Usp37
0.562615	3.88571	0.000148942	0.0178896	Sntb2
0.49831	5.18905	0.000150761	0.0179012	Gm42715
-0.540159	6.68201	0.000151905	0.017911	Cspg5
-1.71731	0.850522	0.000158109	0.018513	Hist2h3b
0.51476	3.51155	0.000162728	0.0189224	Zfp760
-0.423851	5.42298	0.000167402	0.0193326	Scand1
-0.470362	6.71509	0.000168554	0.0193333	Rnf11
0.416137	5.63674	0.000171963	0.019591	Slf2
-0.473384	5.48859	0.000184832	0.0209158	Gm20390
-0.475333	3.95671	0.000204538	0.0226973	Gm11518
-0.475333	3.95671	0.000204538	0.0226973	Rpl27-ps3
0.540086	4.51865	0.000204825	0.0226973	Hif1an
0.93875	2.15671	0.00020596	0.0226973	Hspa1b
-0.47322	7.32635	0.000208298	0.0228051	Ppp2ca
-0.382158	7.7724	0.000210095	0.0228051	Rplp0
0.380454	5.10705	0.000210995	0.0228051	Derl2
-0.358469	6.53239	0.000213147	0.022891	Btf3
-0.46532	4.68482	0.000215441	0.022924	Bod1
0.350344	7.36349	0.000216174	0.022924	Ccdc92
-0.582676	3.22454	0.000218526	0.0230285	Snhg8
-0.414582	6.63682	0.000224756	0.023538	Rps26
-0.488835	4.64709	0.000226665	0.0235914	Vegfb
-1.03565	1.7138	0.000232173	0.0240164	Mrc2
0.408016	5.26212	0.000239137	0.0245859	Gga3
-0.392849	9.9449	0.000241059	0.0246333	Cst3
-0.385306	5.19373	0.000248018	0.0251918	Gm10177
0.450084	6.22474	0.000251704	0.0254131	Tspyl2
0.37379	5.41474	0.000253585	0.0254506	Arrdc3
-1.57539	1.19587	0.000255996	0.0255405	Slc47a1
-0.719643	9.66868	0.000265457	0.0257234	Ptgds
-0.641909	4.7376	0.000263484	0.0257234	Ube2s
-0.50544	5.42632	0.000262037	0.0257234	Fyn
-0.423995	5.8759	0.000263693	0.0257234	Cops9
0.504011	4.48365	0.000264883	0.0257234	Klhl42
-0.505602	4.85252	0.000274663	0.0261844	Rpl22
0.495238	8.47969	0.000273246	0.0261844	Hspa5
0.621707	2.25395	0.000274874	0.0261844	Gimap6
-0.869176	2.59743	0.000278957	0.0264241	Hist1h4d
-0.799286	2.9143	0.000285624	0.0267767	Dnttip1
-0.499592	6.12391	0.000286818	0.0267767	Rpl18
0.325835	6.13739	0.000288529	0.0267767	Srsf10
0.397422	5.61938	0.000289031	0.0267767	Narf
-0.431065	6.34045	0.000293483	0.0268936	Gas5
0.790834	4.49656	0.000293428	0.0268936	Btaf1
-0.353258	7.33764	0.000301069	0.0274396	Rpl15
0.385594	4.50476	0.000310749	0.0281695	Ipmk
-0.364199	6.35642	0.000313147	0.0282352	Rpl10a
0.618178	4.9941	0.000316843	0.0284164	Tlnrd1
-0.435651	3.88637	0.000327282	0.0290437	S100a6
0.580799	3.45801	0.000325869	0.0290437	Gadd45a
-0.391524	8.24261	0.000331427	0.0292575	Rpl13a
-0.368424	7.47023	0.000342814	0.0301051	Uba52
-1.07895	0.648038	0.000350569	0.0304143	Rn7s1
-1.07895	0.648038	0.000350569	0.0304143	Rn7s2
-0.390434	6.47276	0.00035355	0.0304143	Ptpra
0.47865	3.24453	0.000352916	0.0304143	Mtrr
-0.604529	3.39017	0.000360202	0.0308293	Unc119
0.602951	4.68696	0.00036221	0.0308446	Tiparp
0.491827	3.68361	0.000364797	0.0309088	Gpr68
0.431402	5.20376	0.000368011	0.0310252	Lats2
-0.722299	4.14034	0.000387968	0.0325449	Mgp
0.474757	6.50606	0.000392297	0.0327451	Cacng2
-0.402079	6.48494	0.000401457	0.0333446	Rpl34
0.378474	6.57322	0.00040789	0.0337129	Diras1
1.96017	-0.451126	0.000412965	0.0339658	Slc13a1
0.390546	6.06901	0.000417502	0.0341723	Slbp
0.562375	4.20931	0.000419728	0.0341886	Sowahb
-0.667649	3.05855	0.000424084	0.0343773	Alyref
0.427899	6.73679	0.000427503	0.0344887	Slc5a3
-0.517834	4.8336	0.000440491	0.0353672	Dmwd
1.335	0.146916	0.000455186	0.0363739	Alpk2
-0.379736	8.71442	0.0004713	0.0374839	Gapdh
0.444298	5.4633	0.000476594	0.037727	P4ha1
-0.331348	7.38405	0.00048298	0.0380539	Rpl7
-0.322406	6.12332	0.000506684	0.0397358	Tmed7
-0.509808	3.63719	0.000513401	0.0400762	Tspan33
0.457651	6.44279	0.000538785	0.0418638	Tmem56
-0.446572	4.2914	0.000541422	0.0418758	Rxrb
0.470038	7.45578	0.000547493	0.042152	Inpp5f
-0.6139	2.64592	0.000553227	0.0423998	Hspg2
-0.591718	5.46312	0.000568651	0.0430135	Itpka
-0.484685	4.29692	0.000568888	0.0430135	Mrpl52
-0.369231	5.13501	0.000567418	0.0430135	Gm1673
0.396608	4.711	0.00057804	0.0435104	Fam98a
0.437123	4.00599	0.000582295	0.0436359	Ppargc1b
-0.359313	5.09026	0.000590643	0.0440656	Churc1
-0.409985	5.03602	0.000606115	0.0450207	Zdhhc2
0.414461	5.97674	0.000620302	0.0458724	Spred2
-0.492599	3.39158	0.000630284	0.0464071	Nudt2
0.461919	4.13767	0.00063472	0.0465305	Xk
0.386167	7.78686	0.000644886	0.0470711	Tmem170b
-1.2193	0.447005	0.000652278	0.0474054	Bnc2
-0.638056	3.63614	0.000667838	0.0483279	Rfxap
0.412059	5.24184	0.000677054	0.0487855	Plk5
-0.40192	6.11495	0.00068825	0.049294	Ptov1
-0.348529	7.02379	0.000689959	0.049294	Clta
-1.45314	2.63514	0.000702382	0.0497599	Hist1h1e
0.403076	5.90186	0.000700979	0.0497599	Mlec
-0.376956	5.42663	0.000714012	0.0502363	Tomm7
-1.31894	-0.178648	0.000715066	0.0502363	Gm6658
-0.854992	1.655	0.000742758	0.0519653	Sap30l
0.587884	5.70353	0.000753055	0.052468	Fmnl1
-0.462772	4.381	0.000763787	0.0527987	Snrpg
-0.626913	2.64321	0.000764063	0.0527987	Brpf3
-0.371213	5.37775	0.000767512	0.0528205	Polr1d
-0.587373	4.93387	0.000781021	0.0532398	Smarcd3
0.523615	2.87509	0.000782576	0.0532398	Tnfrsf12a
0.413407	3.96052	0.000783077	0.0532398	Gabpa
0.461286	4.66369	0.000817189	0.0552817	Gm28370
1.44588	2.16985	0.000819669	0.0552817	Tph2
0.54339	9.01549	0.000858018	0.0576376	Ppp1r16b
-0.642395	3.25001	0.000884933	0.0591544	2410006H16Rik
0.501233	4.46232	0.000888984	0.0591544	Wdcp
0.345862	4.87662	0.000891122	0.0591544	Rnf19a
0.513966	3.84083	0.000898542	0.059413	Arid5a
-0.308241	6.49055	0.000903822	0.0595287	Ubl5
-0.373684	5.44178	0.000916579	0.060134	Rpl36al
0.52939	6.65874	0.000931522	0.0608775	Neurod6
0.368518	7.80128	0.000941133	0.0611303	Ppm1h
0.310345	5.89222	0.000944764	0.0611303	Ccar1
0.437593	5.87281	0.000946268	0.0611303	Pdia4
0.324631	5.65651	0.000963526	0.0620077	Psen1
-0.31437	7.62607	0.000984827	0.0628144	Cox7a2
-0.34702	6.87969	0.000990767	0.0628144	Pfdn5
-0.652036	2.17532	0.000993255	0.0628144	Cenpv
0.407617	3.93481	0.000993331	0.0628144	Edrf1
-1.01953	3.29949	0.000994689	0.0628144	Fam171a2
-0.856792	0.989788	0.00100309	0.0629443	Gxylt2
-0.628397	2.4985	0.00100615	0.0629443	Srrd
0.410577	4.23753	0.00100872	0.0629443	Tmtc3
0.360863	6.3614	0.00101286	0.0629443	Herpud1
0.470892	4.7368	0.00101982	0.0629443	Sdf2l1
0.350238	6.01173	0.00102093	0.0629443	Peli1
-0.39645	7.64313	0.00102288	0.0629443	Atp5g3
-0.287698	6.37484	0.00103566	0.0634993	Eef1b2
-0.322847	7.88768	0.00104768	0.0640035	Ndufb9
-0.331607	5.43285	0.00105719	0.0643509	Mt2
0.49562	7.92271	0.00107403	0.0651412	Ado
-0.407317	5.88159	0.00109287	0.0658608	Rnf220
-1.23892	-0.587609	0.00109705	0.0658608	Gm9920
-0.492914	6.56778	0.00109762	0.0658608	Nrxn2
-0.653096	5.81535	0.00111846	0.0666636	Cdk5r2
0.628735	2.18199	0.0011189	0.0666636	Gpr3
0.527207	2.40722	0.00112964	0.0670666	Zbtb40
0.431796	7.5695	0.00113662	0.0672438	Arhgap26
-0.92045	2.43669	0.00114587	0.0675545	Apcdd1
-0.504425	4.84534	0.00116037	0.0681706	Mpnd
0.343192	6.72218	0.00116675	0.0683073	Tra2b
0.472867	5.93698	0.0011739	0.0684396	Olfm3
0.348914	4.84995	0.00117712	0.0684396	2310022A10Rik
-0.813442	1.08377	0.00120841	0.0699323	Gm17586
-0.520667	3.5638	0.00121498	0.0699323	Taf10
0.316672	7.02639	0.00121524	0.0699323	Elmo1
0.496762	2.99882	0.00124878	0.071618	Hebp2
-1.28059	0.409394	0.00126352	0.0722179	Cxcl5
0.295404	8.34088	0.00127974	0.0728259	Mbnl2
-0.354334	4.81963	0.0012828	0.0728259	Fdx1l
0.364137	5.55565	0.00129871	0.0734819	Tbc1d15
-0.462612	4.86611	0.00131225	0.0739994	Zdhhc8
0.361254	5.17256	0.00132795	0.0746351	Nup98
-0.476134	6.66253	0.00136937	0.0767072	Pitpna
0.339074	7.22516	0.00137646	0.0768496	Pdk2
-0.297226	7.90776	0.00138233	0.0769222	Rps3
-0.546238	4.72247	0.00138748	0.076955	Ndnf
-0.415927	5.47806	0.00140414	0.0771763	C1qa
-0.550757	3.89403	0.00140477	0.0771763	Dhx9
0.449539	7.82007	0.0014052	0.0771763	Prrt2
0.322741	5.56702	0.0014128	0.077252	Ppp4r3a
-0.415276	3.90892	0.00141791	0.077252	Tmem165
0.392506	4.67726	0.00142033	0.077252	Hsd17b7
-0.585092	2.86107	0.00143274	0.077406	2310009B15Rik
0.381676	4.3635	0.00143483	0.077406	Ankrd27
0.359425	5.9692	0.00143693	0.077406	Pcdhac2
0.52854	9.36119	0.00145235	0.0779716	Jph3
0.51787	2.93951	0.00145668	0.0779716	Dmp1
0.581794	4.14105	0.00146948	0.0784078	Boc
-0.446172	4.72864	0.00151319	0.0798365	Cbx4
0.874193	0.469123	0.00151453	0.0798365	Plin4
0.442315	6.08379	0.00151848	0.0798365	Ddi2
-0.366302	4.60619	0.00151849	0.0798365	Tmem134
-0.364314	5.99371	0.00151993	0.0798365	Rpl27
-0.415552	3.45983	0.00153489	0.0798407	Cryl1
0.427154	7.87008	0.00153585	0.0798407	Pdia3
0.453125	5.50447	0.00153998	0.0798407	AW549877
0.363901	8.53449	0.00154238	0.0798407	Syt4
0.368782	4.132	0.00154534	0.0798407	Zfp280b
0.441058	7.6965	0.00154842	0.0798407	Diras2
0.443623	5.34112	0.00155767	0.080073	Creb1
-8.17957	0.550552	0.00156328	0.0800959	Gm49361
0.547606	4.28468	0.00156967	0.0800959	Serpinh1
0.311751	8.02999	0.00158418	0.0800959	Pcdh9
-0.392501	11.1248	0.00158666	0.0800959	Apoe
0.280363	6.80314	0.0015874	0.0800959	Srsf7
-0.394437	6.53794	0.00159309	0.0800959	Psat1
0.467496	6.88696	0.001596	0.0800959	Rgs5
-0.336882	6.73254	0.00159828	0.0800959	Rps11
0.348444	7.59414	0.00160087	0.0800959	Nfix
0.400403	11.907	0.00162168	0.0807122	Snap25
0.656512	3.96646	0.0016233	0.0807122	Per2
-1.22023	-0.249494	0.00162994	0.0807122	Gm13749
-0.650811	1.59984	0.00163234	0.0807122	Bmp4
-1.44261	-0.627528	0.00165311	0.0814126	Fanca
0.404803	5.31471	0.00165616	0.0814126	Bdnf
0.463499	4.43072	0.00168081	0.0823222	Banp
-1.08035	0.493049	0.00168443	0.0823222	Tusc1
0.308772	8.06203	0.00170119	0.0829009	Nars
-0.761007	3.60746	0.00170782	0.0829843	Bgn
-0.398354	10.2457	0.00171889	0.0830958	Ckb
0.47231	4.94362	0.00171997	0.0830958	Zbtb21
0.381556	6.97491	0.00176002	0.0846369	Gtf2a1
-0.690047	1.55137	0.00176191	0.0846369	2410022M11Rik
0.440293	5.17952	0.00177808	0.0851712	Atp11b
0.405775	4.08005	0.00179068	0.0855318	Alg3
0.449721	6.17035	0.00180127	0.0857945	Zfp266
-0.529817	3.95258	0.00180709	0.0858291	C1ql3
0.897166	1.97931	0.00181321	0.0858779	Vwa7
-0.343431	6.49474	0.00183122	0.0864881	Gnai2
0.309781	6.13948	0.00184592	0.0869385	Srp68
0.405471	5.03247	0.00188087	0.0883032	Dffa
0.393841	11.4812	0.00188537	0.0883032	Map1b
0.353975	5.6051	0.00189448	0.0884844	Trib2
0.311844	5.35792	0.00194166	0.090077	Rnf111
-1.26484	-0.107047	0.00194289	0.090077	Gm38391
0.391183	4.09653	0.00194461	0.090077	Zfp719
0.393862	7.39903	0.00195521	0.090166	Rab10
0.354222	7.60201	0.00195722	0.090166	Tmf1
0.344986	4.63998	0.00196955	0.0902556	Grpel2
0.433022	8.32877	0.00196988	0.0902556	Adam22
0.592131	4.93954	0.00199979	0.0913779	Als2
0.52155	3.88005	0.00201774	0.0916971	Zfpm2
0.570212	1.95561	0.00202216	0.0916971	Ifrd2
0.463041	3.43092	0.00202576	0.0916971	Rara
0.458817	3.25467	0.00202853	0.0916971	G2e3
0.383179	7.36273	0.00204406	0.0919496	Peg13
0.301201	7.5136	0.0020498	0.0919496	Fto
0.481109	4.83618	0.00205047	0.0919496	Cdh7
-0.577262	2.08455	0.00206233	0.0921667	Gm12918
0.357339	4.52147	0.00206625	0.0921667	Zfp334
0.339372	7.12713	0.00207559	0.0923389	Kcnk1
-0.412119	6.01227	0.00209801	0.0929739	Hnrnpab
-1.76375	-0.793568	0.00210089	0.0929739	Rps18-ps3
-0.548547	3.95053	0.00211385	0.0929907	Bri3
0.564388	7.19389	0.00211708	0.0929907	Pdp1
-0.340705	5.28843	0.00212233	0.0929907	Otud5
0.417721	3.58049	0.00212333	0.0929907	Mthfd2
-6.32466	-1.01379	0.00213699	0.0933465	Gm26675
0.387645	6.71225	0.00215056	0.0936968	Naa50
0.414514	6.24713	0.00216689	0.0941648	Alg11
-0.577751	5.71822	0.00217309	0.0941914	Jund
-0.442584	4.72029	0.00219409	0.0947177	Pcdh19
-0.431537	4.46892	0.00219809	0.0947177	Insr
0.360486	7.14881	0.00220208	0.0947177	Ablim1
0.470348	3.59874	0.00220841	0.0947482	Zfp874b
-0.830619	3.15142	0.00225317	0.096135	Smoc1
-0.325831	7.5512	0.00225568	0.096135	Cox7c
0.298195	5.97383	0.00225798	0.096135	Slc25a36
0.375142	5.46535	0.00226354	0.096135	Stk38l
-0.325555	5.0272	0.00228328	0.0967297	Mrpl43
0.34168	5.80754	0.00230978	0.0976071	Flcn
-0.271762	7.35952	0.00231725	0.0976777	Gstp1
0.33068	4.27149	0.00232916	0.0978085	Tmem41a
0.289262	7.58881	0.00233195	0.0978085	Fkbp4
0.512731	5.87228	0.00235874	0.0986865	Psd2
0.453893	6.15331	0.00237372	0.0990675	Mtus1
-0.616975	2.45195	0.00238829	0.0994296	Rbm11
0.611082	2.95985	0.00243137	0.100974	Ifit3b
1.31822	2.33605	0.0024526	0.101307	Calca
0.528214	5.69473	0.00245477	0.101307	Cnnm4
-0.528822	3.87136	0.00245742	0.101307	Rasgef1c
-0.47366	3.19346	0.00250141	0.102784	Mcat
0.390833	5.07623	0.00251006	0.102784	Fam222b
-0.390173	4.62383	0.00251154	0.102784	Fn1
-0.782549	1.24909	0.00252298	0.102785	Gm19196
-0.681206	1.81283	0.00252674	0.102785	Bend3
-0.303116	6.04143	0.00252984	0.102785	Rack1
-0.277985	6.60098	0.0025515	0.103415	Eif3f
-0.323453	5.39137	0.00259533	0.10469	Acbd6
0.355543	4.651	0.00259535	0.10469	Spty2d1
0.278228	7.47864	0.0026455	0.106257	Map7d1
0.318946	7.88118	0.0026468	0.106257	Hspd1
-0.381647	5.76717	0.00267132	0.106827	Tomm22
-0.884995	0.77008	0.00267369	0.106827	Fzd5
-0.599743	1.95263	0.00268817	0.107152	BC064078
0.831655	1.38545	0.00269552	0.107191	Usp18
-0.721875	2.39427	0.00271195	0.107591	Mitf
0.363475	5.28313	0.00272087	0.107692	Errfi1
-0.533496	4.05874	0.00274007	0.108197	Fam184a
-0.322324	5.40872	0.00276854	0.109066	Sypl
-0.322103	6.42653	0.00279658	0.10953	Bex1
0.411409	4.09728	0.002807	0.10953	Hes1
-0.323587	8.30013	0.00280958	0.10953	Cox6c
-0.717273	2.3622	0.00281216	0.10953	Col12a1
-0.601543	3.88378	0.00282015	0.10953	Cdk9
-0.702174	1.52589	0.00282298	0.10953	0610009L18Rik
0.343211	5.12256	0.00282578	0.10953	AW209491
-0.302891	6.8719	0.00283442	0.109613	Atp5e
0.506794	4.67538	0.00284833	0.109797	Hspa1a
-0.353074	4.79303	0.0028522	0.109797	Phpt1
0.442318	4.29359	0.00286204	0.109925	Gm10033
-0.390037	4.49001	0.00287914	0.11033	Nsmce4a
-1.10633	0.445718	0.00289469	0.110674	Nkx3-1
0.413146	5.03254	0.00290993	0.111005	Dvl3
0.386482	4.77101	0.0029778	0.112808	Cox15
0.33436	4.10128	0.00298893	0.112808	Tex10
0.397456	10.4663	0.00298898	0.112808	Ywhah
0.414602	5.7126	0.00299152	0.112808	Ythdf3
0.496481	3.10371	0.00299454	0.112808	Zfp948
-1.68098	1.64388	0.00299732	0.112808	Alx4
0.357137	7.2596	0.00300997	0.113031	Xbp1
-0.579249	4.31851	0.00301946	0.113136	Trnp1
0.402735	4.11007	0.00302885	0.113236	1810055G02Rik
0.434563	4.05313	0.00303603	0.113253	Stat2
-0.331414	5.13909	0.00306113	0.113887	Mbd3
0.317916	8.38133	0.0030846	0.113887	Mapre2
-0.85589	2.06664	0.00308692	0.113887	Mpeg1
0.293352	6.1837	0.00309235	0.113887	Tmem25
-0.58071	3.63784	0.00309748	0.113887	Chmp4b
0.320576	5.8837	0.003107	0.113887	Zbtb11
-0.464925	2.93567	0.00310852	0.113887	Rft1
-0.433017	3.53356	0.00311044	0.113887	Snhg6
0.458363	6.07782	0.00311381	0.113887	Atl2
0.4867	7.52469	0.00312438	0.114017	Spry2
-1.17814	0.761545	0.00313089	0.114017	Ccl9
1.02448	2.01519	0.00315674	0.114711	Bmp5
-0.409177	5.07279	0.00316939	0.114923	Slc38a3
-0.493676	3.2087	0.00318033	0.115072	Hmgb2
0.91034	1.61006	0.00319302	0.115284	Barhl1
-0.527015	3.35368	0.0032146	0.115374	Cnot11
-0.297936	4.98986	0.00321507	0.115374	Lias
0.419996	5.77645	0.00321604	0.115374	Ranbp6
0.319094	6.33527	0.00324391	0.116126	Slc35a4
-0.477331	4.35325	0.00329192	0.117596	Sptbn4
-1.23169	2.35607	0.00331167	0.117879	Fbln2
-1.66353	0.570977	0.00331385	0.117879	Gm28285
0.507465	6.61728	0.00333271	0.118301	8030462N17Rik
-0.617871	2.83064	0.00339183	0.120146	Rps16-ps2
0.3504	4.39918	0.00340964	0.120524	Hltf
0.350617	8.04023	0.00342911	0.120958	Zbtb38
0.735049	0.964733	0.00344643	0.121316	Map3k8
-0.378106	4.04579	0.0034622	0.121617	Tgfbr2
-0.399014	5.43195	0.00350341	0.122458	Enho
0.490357	2.88268	0.00351181	0.122458	Rab27a
0.479579	4.10137	0.0035133	0.122458	Mypop
-0.300945	6.49426	0.0035152	0.122458	Timm13
0.466123	3.74659	0.0035264	0.122487	Fgfbp3
0.728906	0.506163	0.00353719	0.122487	Pantr2
-3.27972	4.1584	0.00353782	0.122487	Omp
-0.34055	4.5745	0.00355715	0.122904	Snrpe
-0.317545	6.40152	0.00359042	0.123551	Smdt1
-0.418229	5.30969	0.00359053	0.123551	Tenm3
-0.425797	3.62332	0.0036007	0.123635	Chadl
-0.274013	6.21057	0.00361041	0.123635	Eif3i
0.382459	6.69368	0.00361545	0.123635	Yod1
0.496734	5.13534	0.00362232	0.123635	Bcl6
-0.293131	5.30216	0.00363837	0.123933	Nop10
-0.783547	1.40073	0.00366049	0.124435	Thbs1
-1.00089	0.307519	0.00371024	0.125789	Lmntd1
0.393658	5.694	0.00371527	0.125789	Xpo1
0.333417	5.22849	0.00373296	0.125983	Cnst
0.347184	8.50872	0.00373606	0.125983	Nptx1
0.613971	4.61443	0.00374511	0.125983	B4galt5
-0.394252	4.3655	0.00375234	0.125983	S100a13
-0.330651	4.26591	0.00375834	0.125983	Mettl23
0.319247	5.22103	0.0037772	0.126364	Kcnn2
-0.382525	5.53583	0.00379469	0.126698	Cmas
0.344319	6.74154	0.003823	0.127168	Hapln4
0.489443	2.84176	0.00382386	0.127168	Shc4
0.490216	2.88325	0.0038709	0.128479	Lbhd1
0.317509	5.31754	0.00388748	0.128605	Gdap2
0.384512	4.32955	0.00388996	0.128605	Trhde
-0.308715	5.23296	0.00391071	0.129038	Neo1
0.824538	0.969237	0.00399299	0.13142	Sypl2
-0.736575	1.13868	0.00399849	0.13142	Lyl1
-1.66894	0.772216	0.00406226	0.133256	1700012B09Rik
0.275026	5.79069	0.00413217	0.135286	Mtmr4
-0.419898	6.02564	0.00414408	0.135388	Rundc3a
-0.307657	4.27413	0.00415134	0.135388	Rnaseh2c
0.316414	5.90567	0.00419	0.136385	Ubap1
-0.811127	1.44099	0.00419933	0.136409	Mrc1
-0.305405	8.31824	0.00420691	0.136409	Gm10222
0.335163	4.62327	0.00427423	0.138181	Hcfc2
0.374672	5.11789	0.00428042	0.138181	Rab8b
-0.422978	5.6627	0.00428613	0.138181	Gm10123
-0.472186	2.99582	0.00431151	0.138734	2010320M18Rik
0.385682	6.45374	0.00432799	0.138865	Slitrk2
0.344952	4.88442	0.00433207	0.138865	Stk4
0.349448	6.3707	0.00435967	0.139338	Lrrn1
0.34317	3.95919	0.00436863	0.139338	Lysmd3
0.381519	4.52648	0.00437163	0.139338	Sf3a2
0.884172	1.51086	0.00438361	0.139457	Gm45204
0.433378	2.73041	0.00439686	0.139551	Zfp58
0.55772	2.61825	0.00440929	0.139551	Rbm12b1
-0.388409	5.72274	0.0044114	0.139551	Rtraf
-0.282885	6.75292	0.0044658	0.140916	Prpf8
0.359858	5.03761	0.00447127	0.140916	Numb
0.317363	4.564	0.00448293	0.14102	Esco1
-1.04656	-0.213966	0.00450254	0.141373	9330154J02Rik
-0.676388	2.63507	0.00455041	0.142497	Lmtk3
0.360389	6.8872	0.00456298	0.142497	H2-D1
0.369318	5.68553	0.00457166	0.142497	Pfas
0.379271	5.51406	0.00457746	0.142497	Ppm1f
-0.650672	3.77419	0.00458274	0.142497	Myo16
0.322031	6.04992	0.00458905	0.142497	Capza1
0.377757	8.9103	0.00461033	0.142895	Prune2
0.255995	6.60133	0.00462647	0.143132	Rnf6
-0.365795	3.60868	0.00463654	0.143181	Siva1
-0.435713	4.88668	0.0046534	0.143439	Cadm4
0.550466	2.63372	0.00467086	0.143676	Siah3
0.400279	8.42605	0.00467815	0.143676	Clstn3
0.788721	1.04698	0.00470157	0.144133	Plaur
0.357458	5.25367	0.00471064	0.144149	Yipf6
-1.08289	-0.103843	0.00474996	0.145089	Wnt16
0.85947	3.14823	0.00478329	0.145843	Mab21l2
-0.804431	3.01957	0.00482029	0.146706	St3gal3
-0.310483	8.75452	0.00484493	0.14719	Tpi1
-0.638078	1.22336	0.00485528	0.147239	9430021M05Rik
0.352214	3.66248	0.00488556	0.147891	Katna1
0.394759	7.71817	0.00490155	0.148109	Ubqln1
0.304942	7.65554	0.00492784	0.148427	Camta2
-0.388461	4.88942	0.00492966	0.148427	Rps4l
-0.907823	0.411766	0.00495449	0.148559	Ptpn18
-0.824948	0.584251	0.00496479	0.148559	BC037032
-1.18321	-0.377284	0.0049685	0.148559	Wdfy4
-0.426066	2.93819	0.00496928	0.148559	Plcd3
-0.460508	5.28625	0.00498754	0.148841	Agap2
-0.279188	8.5919	0.00500441	0.14908	Rpl3
-0.322845	4.99085	0.00503712	0.149416	Imp3
-0.469952	4.63256	0.00504449	0.149416	Ccdc136
-0.465575	4.13377	0.00504962	0.149416	Noc2l
-0.263995	6.60796	0.00505585	0.149416	Guk1
0.654709	3.731	0.00505999	0.149416	Rtn4rl2
0.39793	5.75395	0.00507951	0.14973	Sgk1
0.286124	5.47317	0.00511957	0.150648	Rabgef1
-0.331464	4.83317	0.00513062	0.15071	Slc35b1
0.462637	3.78085	0.00514455	0.150856	Bag3
-0.481139	3.06416	0.00515431	0.15088	Prdm8
0.352683	7.39494	0.00517031	0.150944	Etnk1
-0.788409	0.956023	0.0051826	0.150944	Cfap61
0.758658	3.51834	0.00519141	0.150944	Gm9747
-0.500935	3.48938	0.00519231	0.150944	Vangl2
0.344046	6.87556	0.00522966	0.151768	Elavl4
-0.796975	1.39634	0.00524849	0.152053	Ppp1r3e
0.592118	4.96255	0.00525837	0.152078	Dnajb5
0.260203	6.00999	0.00526939	0.152136	Map2k7
-0.511426	2.80809	0.00529192	0.152189	Man2a1
0.396425	9.16236	0.00529768	0.152189	Atp1b2
-0.275774	8.00009	0.00529832	0.152189	Mt1
0.420709	9.29768	0.00531955	0.152539	Scn2b
0.474353	2.19224	0.0053499	0.152825	Zfp300
0.35761	3.83414	0.00535888	0.152825	Uty
0.646099	3.29971	0.00537893	0.152825	Tmem215
-0.30312	5.68787	0.00538237	0.152825	Cxcl12
-0.473551	2.68137	0.00538237	0.152825	3110040N11Rik
-0.907173	2.09772	0.00539558	0.152825	Ano8
-0.365388	5.88618	0.00539947	0.152825	Srp54b
0.282833	6.30167	0.00540679	0.152825	Nsd3
-0.579626	2.70449	0.00541811	0.152825	Upp2
0.333577	5.38164	0.00542018	0.152825	Crot
0.433119	4.22754	0.00547333	0.153986	Utp6
-0.313447	5.65585	0.00547959	0.153986	Epb41l2
-0.435114	3.59251	0.00549641	0.154201	Zxdc
0.326395	9.07848	0.00551214	0.154372	Inpp4a
0.359686	5.12747	0.00552081	0.154372	Susd6
-0.460832	4.50045	0.00554714	0.154768	Garem1
-0.310727	4.86897	0.00555334	0.154768	Abca1
0.446482	5.1978	0.00556914	0.154831	Gpr162
0.286691	4.37616	0.005595	0.154831	Elmod3
-0.271128	6.18187	0.00560751	0.154831	Serp2
-0.498753	2.48583	0.00560895	0.154831	Col6a2
0.802806	1.66099	0.00561803	0.154831	Alas2
0.354229	3.53831	0.00562701	0.154831	B3galnt2
0.358748	3.40523	0.00562751	0.154831	Utp14a
0.410138	4.04132	0.00562905	0.154831	Eif3j2
0.623011	3.4246	0.00566295	0.155259	Plekhf1
-0.411114	6.06056	0.00566303	0.155259	Pten
0.555313	3.98136	0.00568107	0.155355	Hr
0.319781	5.06014	0.00568497	0.155355	St6galnac4
-0.434836	2.96357	0.00569637	0.155415	Hcn4
0.307084	4.25447	0.00570718	0.155416	Stambpl1
0.322133	5.2312	0.00571483	0.155416	Il1rap
0.343742	4.08249	0.00574813	0.155877	Entpd7
-0.810151	0.41626	0.00575087	0.155877	Mfap4
-0.301852	4.84309	0.00576321	0.155877	Ldb1
-0.307727	4.51491	0.00576876	0.155877	Zdhhc1
0.481586	3.3921	0.00581485	0.156871	4732496C06Rik
0.297514	8.17275	0.00582821	0.15698	Glrb
0.469783	3.66098	0.00585324	0.15731	Dusp19
-0.346588	4.34588	0.00585912	0.15731	Pgls
-0.40869	6.25586	0.00587307	0.157434	Rbm3
-0.466572	2.69607	0.00589168	0.157682	Dchs1
0.328702	9.19347	0.00592508	0.158325	Slc25a5
-0.813855	4.40008	0.00595082	0.158662	Islr
-0.32698	5.06868	0.00597004	0.158662	Chid1
0.538632	4.46405	0.0059751	0.158662	Gm2026
0.323834	4.95684	0.00597536	0.158662	Taf2
0.377497	4.27976	0.00600836	0.159288	Ccdc117
0.49543	4.04194	0.00603956	0.159578	Cd38
0.357667	4.57011	0.00604145	0.159578	Stat1
0.282161	5.70592	0.00604772	0.159578	Hnrnph3
-0.39075	4.22106	0.00606073	0.159624	Olig2
0.452464	6.79035	0.00606837	0.159624	Skil
0.297481	4.88549	0.0061063	0.159854	Far2
-0.329142	3.8678	0.0061118	0.159854	Amdhd2
0.335861	4.19121	0.00611473	0.159854	Fam118b
-0.698973	1.49783	0.00611503	0.159854	Gm16701
-0.473467	4.64081	0.00616013	0.160783	Foxo1
-0.253599	7.95995	0.00617583	0.160944	Cox6b1
-0.37104	5.00799	0.00624956	0.162614	Mark3
0.342778	5.16244	0.00630417	0.163762	Zmpste24
0.313014	6.97688	0.00631845	0.163762	Extl2
-0.606906	2.04639	0.00632907	0.163762	Snhg1
0.325274	6.45669	0.00633254	0.163762	Lman2
0.352532	5.66153	0.00637673	0.164653	Plat
0.369346	6.01096	0.00639219	0.164799	Garnl3
-0.960038	0.813308	0.00642614	0.165421	Apbb1ip
0.979526	2.54469	0.00649163	0.166853	Prph
0.388051	4.42405	0.00651062	0.167086	Pfkfb3
0.276348	4.91722	0.00653218	0.167169	Taf3
-0.391316	3.23579	0.00653368	0.167169	Ly86
-1.16578	-0.640105	0.00655502	0.167327	2310010J17Rik
0.462191	7.20974	0.006573	0.167327	Ybx1
0.378589	4.30642	0.00657631	0.167327	Fpgt
-0.240241	8.04996	0.00658358	0.167327	Rpl6
0.357447	6.992	0.00660368	0.167327	Luzp1
0.478987	4.95359	0.006609	0.167327	Sgpp2
1.02642	-0.181145	0.00662113	0.167327	Chrna2
0.319293	4.04888	0.00662798	0.167327	Crnkl1
-0.397341	3.37923	0.00662915	0.167327	Bahd1
1.2455	0.552965	0.00664927	0.167583	Stap1
-0.257386	5.81741	0.00666871	0.167823	Mrpl20
-0.318831	6.96976	0.00674348	0.1692	Hnrnpdl
-1.40466	0.613779	0.00675114	0.1692	Igfbpl1
-0.338469	4.39039	0.00676012	0.1692	Coq10a
-0.30539	4.98843	0.00676359	0.1692	Tmem14c
0.432638	8.02287	0.00682552	0.170187	Paip1
-1.34627	6.67629	0.00684783	0.170187	Fabp7
0.351203	6.03688	0.00685742	0.170187	Rhobtb2
-0.310219	4.19461	0.00686018	0.170187	Commd5
-0.264981	7.59141	0.00686932	0.170187	Prdx1
-0.582149	2.37388	0.00687033	0.170187	Epm2a
-0.249898	5.80475	0.00687368	0.170187	Ppdpf
-0.449067	4.74537	0.00693007	0.17125	Stum
0.247198	6.68412	0.00693694	0.17125	Nop56
0.57886	5.33549	0.0069577	0.171511	Gm42732
0.296552	8.80041	0.00696863	0.17153	Chgb
-0.256161	6.49123	0.00704166	0.172948	Srp14
-0.271066	6.32372	0.00704674	0.172948	Rpl23a
-0.284476	7.60357	0.00706725	0.173199	Gabarapl2
-0.39678	6.37118	0.00709507	0.173609	Cnih2
0.337894	4.04671	0.00710458	0.173609	Abcc8
-0.486957	2.32643	0.00715493	0.174392	Oxld1
0.252814	4.80345	0.00715729	0.174392	Scaf4
-0.719983	1.05021	0.00722266	0.175731	Fxyd2
-0.783986	2.37053	0.00724515	0.176024	Adra2c
0.411249	3.84887	0.00726574	0.17606	AC132307.1
0.328021	5.92844	0.00727834	0.17606	Slc25a25
0.322057	4.2082	0.00728027	0.17606	Etv3
0.319702	7.20692	0.00728839	0.17606	Alkbh5
0.471355	5.48339	0.00734216	0.177092	Cpne9
-1.1768	-0.467661	0.00735215	0.177092	Cenpp
0.398292	3.34461	0.00738207	0.177559	Gm9899
-0.303333	6.56733	0.0074553	0.17883	Ndufs6
-0.390976	5.07989	0.00746785	0.17883	Lsm12
0.440418	4.42892	0.00748316	0.17883	Lrrk2
0.313012	3.94899	0.00749276	0.17883	Rnft1
0.540924	6.18572	0.00751992	0.17883	Dusp6
-1.28635	-0.497098	0.00752259	0.17883	Gm46123
-0.441943	3.08782	0.0075231	0.17883	Fam229b
0.329532	7.5968	0.00754039	0.17883	Asph
0.27005	4.97585	0.00754072	0.17883	Pank4
0.297559	8.38243	0.00754097	0.17883	Phyhipl
-0.288499	6.18038	0.00757231	0.179321	Ndufa3
0.570011	6.15965	0.00758556	0.179383	Spp1
-2.43464	3.31725	0.00759968	0.179465	Stoml3
-0.354919	4.86274	0.00761384	0.179481	Tmem176b
0.289876	6.40043	0.0076267	0.179481	Tro
-0.495188	3.02294	0.00763226	0.179481	Gm14204
0.362365	7.68072	0.00767708	0.179829	Ptp4a1
0.440151	5.16924	0.00767863	0.179829	Cdc42ep1
-0.30215	5.2058	0.00767908	0.179829	Mtx2
-0.684652	5.4733	0.0077132	0.180147	Baalc
0.324539	5.87396	0.00771404	0.180147	9330159F19Rik
0.417979	2.79058	0.00775377	0.180825	Serac1
-0.817259	0.390281	0.00782189	0.182161	Gm37345
0.25754	6.09787	0.00784448	0.182436	Wdr37
0.319827	7.64974	0.00787686	0.182936	Klf9
0.397272	4.75371	0.00789644	0.183139	Otub2
0.461097	3.10716	0.00790805	0.183156	Fzd4
-0.372039	4.29029	0.00794413	0.183739	Cav1
0.519531	3.69424	0.00800592	0.184668	Galnt7
-0.330072	4.76472	0.00801652	0.184668	Egfl7
0.34365	3.62325	0.00802618	0.184668	Qtrt2
0.331607	4.19111	0.008043	0.184668	Slc25a32
0.360796	4.22454	0.00804714	0.184668	Tubgcp6
-1.2417	-0.650681	0.00805831	0.184668	Gm16740
0.527028	3.82774	0.00806093	0.184668	Ifit3
0.335833	4.12416	0.00808449	0.184956	Mkks
0.317164	5.14787	0.00816182	0.186449	Phospho2
-0.302106	5.33559	0.00819045	0.186449	Tmem256
0.61001	2.06519	0.00819444	0.186449	Adm
-0.315279	5.6348	0.00819624	0.186449	Gng10
-1.21167	-0.568203	0.00820692	0.186449	Gm32834
-0.426609	3.64123	0.00821608	0.186449	Xkr4
-0.328569	6.98326	0.00822897	0.186478	Ctbp1
-0.512866	2.66714	0.0082395	0.186478	4931406C07Rik
0.311643	4.10027	0.00825609	0.186603	Zbtb1
0.427833	7.38433	0.00826905	0.186646	Ypel3
0.29261	4.09688	0.00830083	0.187113	Elf2
0.315153	4.83216	0.00831567	0.187197	Inpp5e
0.5841	2.14165	0.0083295	0.187258	Sp100
0.364434	4.22897	0.008341	0.187267	Prr14
-0.56237	4.0186	0.00841078	0.188367	Rps23-ps1
0.326154	5.62076	0.00841235	0.188367	Slc36a4
0.303303	5.97727	0.0084368	0.188664	Elovl6
-0.33065	4.20645	0.00846482	0.188926	Tipin
-0.301167	4.2161	0.00847092	0.188926	Tmem86a
-0.413347	7.54331	0.00849572	0.189204	Gabbr1
0.415434	3.80081	0.00850581	0.189204	Zfp790
-0.416945	4.27258	0.00856375	0.190242	D430019H16Rik
0.373616	3.63573	0.00859732	0.190731	Kctd21
0.418248	4.31888	0.00861854	0.190731	Galc
-0.309778	4.14182	0.00862788	0.190731	Zfp804a
0.560448	2.02346	0.00863588	0.190731	Nostrin
-1.1575	-0.576765	0.00864235	0.190731	A830029E22Rik
0.545023	2.26258	0.00868658	0.191457	Zfp658
-0.270695	5.65969	0.00870256	0.191516	Sem1
-0.472506	3.95976	0.00871198	0.191516	Efemp1
0.417045	8.92587	0.0087343	0.191756	Klf13
-0.497464	2.68152	0.00877203	0.192065	Klhdc9
-0.235026	9.80065	0.00877756	0.192065	Pcsk1n
0.278011	6.46678	0.0087992	0.192065	Elovl4
0.281018	4.62235	0.00879943	0.192065	Zfp397
-0.623591	1.09475	0.00880531	0.192065	Cxcl16
-0.579913	3.70017	0.00882282	0.192198	Rac3
-0.421986	3.08533	0.00884357	0.192256	Hcn3
0.413484	4.20131	0.00884827	0.192256	Frmd6
-1.24743	0.261178	0.00886199	0.192306	Artn
0.338022	4.45421	0.00888484	0.192439	Ttc17
-0.711549	2.67486	0.00889093	0.192439	Otud7a
0.336308	5.35031	0.00896109	0.193709	Gnpda2
0.427963	2.7908	0.00897355	0.19373	Zfp51
1.02932	-0.575046	0.00899421	0.193928	Gm34121
0.976651	0.583897	0.00901077	0.194003	Ccdc63
-0.510939	3.5835	0.00902071	0.194003	Slc8a2
-0.307938	4.76116	0.00906807	0.194773	Zfp941
-0.324682	4.30447	0.00910633	0.195346	Gpr17
0.938762	6.87079	0.00914078	0.195591	Neurod1
-0.319367	4.20774	0.00914094	0.195591	Nme3
0.472514	2.97302	0.00922193	0.196533	Hist1h2be
0.396962	4.29406	0.00923161	0.196533	Slc19a2
1.67575	1.04067	0.00923395	0.196533	Slc6a4
0.255109	9.38399	0.0092423	0.196533	Aplp2
0.502411	3.47877	0.00925868	0.196533	Ephb3
0.32122	5.07271	0.00926803	0.196533	Acot11
0.320922	8.01096	0.00927452	0.196533	Kcnab2
-0.330463	5.0546	0.00927821	0.196533	Mtmr3
-0.857251	0.273519	0.00931366	0.197036	Snrpert
-0.368753	3.72588	0.00935678	0.1977	Cdk18
-0.305316	4.8491	0.00942706	0.198936	Ltbp4
0.301731	5.1962	0.00945099	0.199075	Oser1
-0.826437	0.305383	0.00945728	0.199075	Gramd1c
0.345735	4.14426	0.00950816	0.199769	Pprc1
0.338095	4.52514	0.00951813	0.199769	Elovl2
0.299002	6.54667	0.00952913	0.199769	Ddhd2
0.339918	5.67645	0.00953765	0.199769	Zfp180
0.438782	2.23554	0.00958512	0.200515	Zfp114
-1.26254	0.345278	0.00963362	0.201163	Top2a
0.296597	4.4922	0.00964744	0.201163	Ftsj3
0.372802	5.07907	0.00965394	0.201163	Zfyve1
-0.312856	4.43691	0.00966529	0.201163	Pex6
-0.289813	5.21082	0.00967616	0.201163	Tmem35a
-0.666413	1.24153	0.00968772	0.201163	Actr5
0.287044	6.54853	0.00970666	0.201268	Atg12
0.279778	4.46964	0.00971664	0.201268	Rpp30
-0.327031	4.08965	0.00975938	0.201905	Pop7
0.24273	6.59277	0.00980356	0.20215	Ddx42
0.28541	5.51074	0.00980546	0.20215	Mrpl35
-0.294783	4.91604	0.009814	0.20215	2810468N07Rik
-0.259528	5.81274	0.00981916	0.20215	Acaa1a
-0.322003	4.57042	0.00989203	0.202499	Aprt
0.412917	2.97735	0.00989244	0.202499	Zfp933
-0.285523	5.17892	0.00989861	0.202499	Akr1b3
0.366791	4.56851	0.00990046	0.202499	Ppm1d
-0.54596	2.37647	0.0099109	0.202499	Hpgds
0.291366	5.26518	0.00992603	0.202499	Ubap2
-0.327132	4.17539	0.00992861	0.202499	Nudt11
-0.312397	5.29521	0.00993284	0.202499	Btbd2
0.778814	2.77143	0.0099444	0.202499	Ahnak2
-1.93719	1.56817	0.00995623	0.202499	Cbr2
-0.616992	3.51608	0.010011	0.203369	Kctd2
-0.564944	4.48758	0.0100296	0.2035	Sox4
0.295773	5.6259	0.0101113	0.204912	Mrpl37
0.240779	6.22454	0.0101763	0.205728	Ythdf2
-0.789879	0.718156	0.01018	0.205728	Gm5914
0.463797	3.64026	0.0101897	0.205728	Zfp597
-0.741119	1.06018	0.0102004	0.205728	Erg
-0.387402	3.50255	0.0102938	0.207148	Gpr153
0.710011	1.87211	0.0103039	0.207148	Icam1
-0.241605	6.88474	0.0103076	0.207148	Pmm1
-0.563914	2.67843	0.0103253	0.207256	Utp14b
-0.593082	2.38008	0.010359	0.207686	Sema3d
-0.598827	1.24091	0.010392	0.208099	Castor1
0.32443	4.46233	0.0104161	0.208334	Sp4
-0.27475	6.46726	0.0104659	0.208746	Wsb2
0.264358	7.43162	0.0104692	0.208746	Pnkd
0.292046	3.93143	0.0104738	0.208746	Fbxo27
0.282147	9.4697	0.0104978	0.208901	Faim2
-0.540204	2.60094	0.0105064	0.208901	Sox1
0.389403	5.25551	0.0105674	0.209538	Ak4
-0.254609	5.79389	0.0105675	0.209538	Sf3b6
-0.513842	3.51481	0.0105757	0.209538	Hebp1
0.540904	3.55058	0.0105977	0.209637	Nr4a3
0.373984	8.42371	0.0106085	0.209637	Schip1
0.435552	2.75347	0.0106229	0.209637	Nmnat1
-0.357186	3.96888	0.0106304	0.209637	Mvk
-0.241704	7.56921	0.0106535	0.209847	Ctnnb1
-0.495392	3.38388	0.0106706	0.209937	Lrba
0.338242	3.96973	0.0106967	0.210207	Hdac8
-0.260109	4.7006	0.0107226	0.21047	Txndc17
0.311079	6.62053	0.0107508	0.210726	Lin7c
-0.327391	3.73326	0.0107606	0.210726	Zfp1
0.29932	3.57273	0.0107996	0.211121	Phtf2
-0.265662	6.5527	0.0108059	0.211121	Rpl31
1.06071	0.0389646	0.0108986	0.212687	Gm16185
-0.237498	8.19242	0.0109374	0.213189	Akr1a1
-0.63389	1.8712	0.0109496	0.213189	Emp3
0.257344	6.38954	0.0109758	0.213445	Ggps1
-0.262783	4.53274	0.0110003	0.213445	Dis3l2
0.362269	3.83329	0.0110007	0.213445	Crtc2
-0.813992	0.44224	0.0110147	0.213471	Fzd8
-0.232778	6.39526	0.0110424	0.21354	Hdgfl3
-0.446583	3.15992	0.0110436	0.21354	Zbtb22
0.871326	0.795263	0.0110713	0.213829	Rad54b
0.32563	4.61832	0.0111075	0.21383	Lipa
-0.52441	2.01185	0.0111136	0.21383	Ripply2
0.357755	4.64058	0.0111295	0.21383	Sel1l3
0.362445	5.48614	0.0111401	0.21383	Carmil1
0.356709	4.60594	0.0111446	0.21383	Gmcl1
-0.407575	2.78931	0.0111474	0.21383	Agbl4
-1.01938	0.306431	0.0111735	0.213902	Pf4
-0.79914	0.443515	0.0112073	0.213902	Nuak2
-0.755614	1.0418	0.0112128	0.213902	Cd300c2
-0.284825	4.16738	0.0112215	0.213902	Smim8
-0.360019	3.91077	0.0112675	0.213902	Tyrobp
-0.488415	4.10418	0.0112746	0.213902	Rbp1
-0.550002	9.17828	0.0112777	0.213902	mt-Co3
0.283195	6.37445	0.0112848	0.213902	Dagla
-0.411134	2.70951	0.0112965	0.213902	Pbx4
0.300807	4.28717	0.0113048	0.213902	Brat1
0.378814	4.22667	0.0113177	0.213902	Taf8
-0.621315	4.06735	0.0113325	0.213902	Aebp1
0.246286	4.83633	0.0113335	0.213902	Top3b
0.301144	6.35341	0.0113356	0.213902	Lifr
-0.588633	1.82659	0.0113611	0.213902	Gm17750
-0.236555	6.24393	0.0113699	0.213902	Fam174a
-0.341106	4.40322	0.0113722	0.213902	Smim19
0.349756	3.57433	0.0113795	0.213902	Ttc37
0.309445	6.37013	0.011419	0.214405	Helz
0.251027	6.01634	0.011437	0.214504	Sgcb
0.681436	8.44337	0.011516	0.215746	Egr1
-0.846992	-0.0374365	0.0115357	0.21576	Gm8226
0.535022	1.88628	0.0115424	0.21576	Zfp366
0.333719	6.93678	0.0115902	0.216415	Hdac4
-0.298721	5.52339	0.0116507	0.216882	Ppm1g
0.367479	6.47736	0.0116532	0.216882	Acap3
0.289006	4.88303	0.0116538	0.216882	Msn
-0.257438	5.49975	0.0117092	0.217673	Ulk2
0.267665	6.15698	0.0117222	0.217673	Abhd6
0.307186	7.67944	0.0117582	0.217987	Psmc1
0.380705	9.11135	0.0117788	0.217987	Dusp3
-0.492387	4.93561	0.0117954	0.217987	Csnk1g2
-0.254549	7.09546	0.0117974	0.217987	Dctn2
0.376352	4.84747	0.0118037	0.217987	Utp4
-0.283743	4.52514	0.0118459	0.218527	Bex4
-0.4393	3.86657	0.0118768	0.218652	Map4k4
0.284095	6.14743	0.0118786	0.218652	Ube2g1
-0.864017	3.5802	0.0119526	0.219417	Dact2
-0.277685	7.1466	0.0119557	0.219417	Psmb4
0.266252	8.72624	0.0119758	0.219417	Eif4g2
0.967367	2.57861	0.01198	0.219417	Gata3
0.250436	5.98685	0.0119889	0.219417	Nckipsd
0.285663	4.97672	0.0119982	0.219417	Mfap3
0.476003	3.01755	0.0120216	0.219427	Olfr287
-0.445605	4.19458	0.0120248	0.219427	Tmem259
-0.520541	2.18597	0.0120429	0.21952	Hist1h2ap
0.280732	5.65486	0.0120756	0.219877	Tmem126b
-0.327625	4.37572	0.0121242	0.220524	Cpne8
0.455352	5.9237	0.0121671	0.220872	Galnt13
-0.753424	3.37807	0.0121903	0.220872	Col6a1
0.346644	6.77974	0.0121948	0.220872	Cbfa2t2
0.229332	6.77221	0.0122107	0.220872	Nr1d1
-0.318325	5.4142	0.0122204	0.220872	Fmn2
-1.17713	0.0640026	0.0122219	0.220872	Mmp19
0.246823	5.60811	0.0122684	0.221427	Ndufaf4
0.529161	3.46179	0.0122789	0.221427	Kcnk4
0.501277	6.8707	0.0123107	0.221763	Aldh1a1
0.321519	7.15773	0.0123713	0.222524	Hspa12a
0.359112	6.36299	0.0123793	0.222524	Psme3
0.240429	6.69835	0.0124474	0.223433	Api5
0.287141	3.96049	0.0124598	0.223433	Tbrg4
0.26613	5.10969	0.0124696	0.223433	Jarid2
-0.642827	3.18458	0.0125003	0.223526	Heyl
0.43852	11.2176	0.0125073	0.223526	Dpysl2
0.298096	6.84453	0.0125146	0.223526	Sox9
0.265653	5.95881	0.0125426	0.223674	Kat5
0.409682	4.53406	0.0125494	0.223674	Edem3
0.255886	6.67117	0.0125727	0.223715	Papola
0.264415	6.0476	0.0125804	0.223715	Rnf115
0.347984	6.37038	0.0125968	0.223715	Dnajb1
0.534747	2.81792	0.0126048	0.223715	Serinc2
0.399601	5.36513	0.0126474	0.224073	Pcsk1
0.376749	8.10562	0.0126577	0.224073	Tacc1
-2.54919	4.06803	0.0126681	0.224073	S100a5
0.339648	6.51145	0.0126847	0.224073	Ripor1
2.04246	-0.524088	0.0127012	0.224073	Gm5616
0.311445	4.02562	0.0127123	0.224073	Leng1
-0.568471	1.34573	0.0127249	0.224073	1700001L05Rik
0.309115	3.74956	0.0127313	0.224073	Prpf3
-0.945175	-0.236609	0.0127775	0.224294	Gm45235
0.25125	7.89723	0.0127826	0.224294	Camta1
0.806126	3.38645	0.0127838	0.224294	Fosb
0.264848	5.41997	0.0128147	0.224586	Zswim1
0.274601	5.19029	0.012827	0.224586	Rnf185
0.368374	3.37995	0.0128607	0.224942	Zfp944
-0.301748	6.34201	0.0129059	0.225249	Tenm4
-0.329786	11.866	0.0129107	0.225249	mt-Co2
-0.507786	3.34863	0.0129183	0.225249	Neurl1b
0.328498	7.31121	0.0129529	0.225619	Pdia6
0.326513	4.11193	0.0129765	0.225759	Fgfr1op
0.249676	6.04298	0.0129888	0.225759	Ttc1
-0.262058	5.65604	0.0130011	0.225759	Vps25
0.353029	3.88884	0.013033	0.22608	Ciart
0.252306	5.84122	0.0130738	0.226511	Parp1
0.231472	5.38456	0.0130848	0.226511	Lman1
0.30817	4.9293	0.0131082	0.226678	Plod1
0.759251	1.2502	0.0131321	0.226678	Slfn2
0.319116	5.53023	0.0131409	0.226678	Shoc2
-0.278323	5.11094	0.0131572	0.226678	Mdp1
-0.338603	4.4873	0.0131616	0.226678	Selenoh
0.307897	4.9272	0.013204	0.227176	Exog
0.347357	4.56994	0.0132462	0.227669	Gm4631
-0.723281	1.61827	0.0133176	0.228554	Gm27032
-0.304681	4.61625	0.0133265	0.228554	Sema6b
0.301258	5.28437	0.0133463	0.228554	Mtf2
-1.28136	-0.675394	0.0133593	0.228554	Pbk
0.240231	6.50898	0.0133654	0.228554	Bcat1
-1.46175	-0.918437	0.0134268	0.229371	H2-Oa
-0.29563	6.06349	0.0134925	0.230261	Wscd1
-0.814298	0.590587	0.0135246	0.230269	Gm2061
-0.452317	3.50289	0.0135335	0.230269	Ogn
0.347303	6.66712	0.013534	0.230269	Dlg1
-0.236363	6.60537	0.0135714	0.230673	Spcs1
0.338665	4.18174	0.013636	0.231537	Zfp715
-0.285631	5.84795	0.0136642	0.231783	Arap2
0.541822	3.148	0.0136898	0.231984	Sap30
0.252402	5.01066	0.0137083	0.232046	Nudt5
0.287084	5.1657	0.013721	0.232046	Mars2
-0.269075	6.23623	0.0137743	0.232653	Ddx39b
-0.226232	7.17959	0.0138024	0.232653	Naca
-0.680258	1.66121	0.0138157	0.232653	Adgre1
0.272537	6.54906	0.0138221	0.232653	Gid4
0.646156	0.608014	0.0138374	0.232653	Cbx2
0.311768	9.66712	0.0138397	0.232653	Gsk3b
-0.254883	4.50224	0.0138555	0.232687	Mrpl16
-0.234496	5.2344	0.0138818	0.232896	Mrpl17
0.289385	4.46643	0.013914	0.232999	Ccdc28b
-0.219377	7.77216	0.0139156	0.232999	Atp5d
-0.245922	5.827	0.0139511	0.233363	Trappc2l
0.265554	7.5531	0.014009	0.234001	Stip1
0.270365	4.23339	0.0140373	0.234001	Trmt12
0.528078	4.39252	0.0140385	0.234001	Slc18a2
0.379153	6.3321	0.0140542	0.234001	Tram1
0.43371	2.20386	0.0140586	0.234001	4430402I18Rik
-0.251106	4.79651	0.0141018	0.234487	Pigp
0.907979	0.879697	0.0141174	0.234515	Xlr3a
0.229274	5.3508	0.0141326	0.234528	Cherp
-0.933666	4.04905	0.014146	0.234528	Hmgcs2
0.397105	3.38025	0.0141995	0.235184	Col19a1
-0.289492	7.36437	0.014232	0.235491	Caly
0.379407	2.87416	0.0142528	0.235604	Ormdl2
0.393104	2.77914	0.0142793	0.235642	Rbm41
-0.241347	8.97184	0.014283	0.235642	Rpl4
0.475542	2.01821	0.014302	0.235725	A730060N03Rik
0.281921	6.96884	0.0143177	0.235753	Mtmr6
0.834258	4.67837	0.0143745	0.236457	Il16
-0.282226	4.54839	0.0143968	0.236594	Clip4
-0.369586	4.99938	0.0144572	0.237353	Cmtm4
0.335585	5.95103	0.0144769	0.237446	Arhgef3
0.380831	3.30054	0.0145212	0.237769	Polk
-0.230822	6.33679	0.0145248	0.237769	Ndufs4
-0.297937	6.31817	0.0145506	0.23782	Chl1
0.271572	4.82663	0.0145561	0.23782	Zfp280d
-0.292053	5.65495	0.0145702	0.23782	Tmem65
0.550312	4.50591	0.0145967	0.237844	Pld5
0.292033	7.40806	0.014605	0.237844	Bhlhe41
-0.323264	5.25793	0.014614	0.237844	Chpf2
-0.227201	7.86217	0.0146544	0.238055	Rps6
-0.250975	7.03309	0.0146552	0.238055	Nap1l1
0.313519	6.25538	0.0146812	0.238091	Stim2
0.418248	2.79328	0.0146856	0.238091	Sema4c
0.285775	4.78354	0.01471	0.238256	Lysmd1
-0.278165	5.62167	0.0147387	0.238492	Bloc1s1
-0.355578	3.64998	0.014767	0.238721	Casp3
0.280007	4.47812	0.0147898	0.238861	Rbm12
-0.548821	2.05237	0.0148453	0.239528	Bace2
0.372792	4.68697	0.0148888	0.240001	Sec24a
0.21991	6.17865	0.0149979	0.241515	Ddx3y
-0.592488	3.35532	0.0150114	0.241515	Bmp7
0.336214	5.49086	0.015084	0.242254	Git2
-0.370755	3.85735	0.0151005	0.242254	Eid2b
0.249693	6.76982	0.0151118	0.242254	Gpbp1
-0.354233	3.04624	0.0151148	0.242254	Ppih
-0.399744	3.50174	0.0151486	0.242431	Nrg3
-0.416966	3.79686	0.0151546	0.242431	Rbp4
0.312269	6.06728	0.015185	0.242687	Ubash3b
-2.08123	0.437573	0.0152161	0.242954	Alx3
0.288927	9.88061	0.0152639	0.243086	Ddx5
-0.348787	4.37037	0.0152709	0.243086	Clint1
0.30878	4.83275	0.0152851	0.243086	Coq10b
-0.344986	5.01105	0.0152861	0.243086	Arhgap23
0.311499	3.72092	0.0153003	0.243086	Eaf1
0.3519	4.54353	0.0153109	0.243086	Klf15
0.287949	5.60394	0.015338	0.243288	Irgq
0.247369	5.92461	0.0153751	0.243646	Cggbp1
-0.401865	3.87285	0.0153916	0.243679	Rsph9
-0.299466	5.10818	0.015423	0.243947	Ttc19
-0.28228	4.41111	0.0154672	0.24431	Sdhaf1
-0.354181	4.23866	0.0154764	0.24431	Trappc10
-0.247318	5.7659	0.0154894	0.24431	Tln2
0.319293	4.05244	0.0155766	0.245455	Mynn
0.267247	4.34846	0.0156023	0.245631	Gtf2e2
0.286491	5.08041	0.0156333	0.245889	Ccnd3
0.40682	3.24268	0.0156844	0.246456	Etaa1
0.311672	3.8282	0.0156986	0.246456	Phka1
0.330255	3.48021	0.0157603	0.247195	Senp1
0.297307	6.73206	0.0157942	0.247289	Rrn3
0.343316	4.03292	0.0157957	0.247289	Slain2
0.25897	6.44376	0.0158435	0.247808	Amer2
0.406756	8.96731	0.0158999	0.248069	Vsnl1
0.519111	5.42436	0.0159025	0.248069	Trim62
-0.50842	2.06132	0.0159043	0.248069	Grin2d
-0.83198	3.89601	0.0159305	0.248187	Abi3bp
0.281307	5.69902	0.0159455	0.248187	Pim2
-0.585037	1.54023	0.0159561	0.248187	Epb41l4aos
-0.213295	7.93614	0.0159778	0.248297	Prdx2
0.573174	3.67596	0.01612	0.250275	Tmem266
0.230039	5.16619	0.016179	0.25096	Cpeb1
-0.754962	2.12385	0.0162022	0.251089	Col9a2
-0.549484	2.52289	0.0162246	0.251123	Hyi
0.241717	5.61141	0.0162342	0.251123	Ecd
0.271852	6.13837	0.0162849	0.251607	Drosha
-0.854877	0.29303	0.0162953	0.251607	Fzd10
0.326246	9.48532	0.0163568	0.252325	Trf
0.472752	4.41221	0.0163908	0.252619	Phlda1
0.300952	4.12247	0.0164693	0.253323	Rp2
0.355766	3.76664	0.0164784	0.253323	Nol10
-0.212313	6.75656	0.0164841	0.253323	Ssu72
0.298582	4.63259	0.0164999	0.253323	Med7
-0.327582	4.79606	0.0165116	0.253323	Ccdc106
0.224569	5.89155	0.0165451	0.253352	Cstf2
0.274887	5.40784	0.0165521	0.253352	Cdk2ap2
0.312919	7.98784	0.0165585	0.253352	Hsph1
-0.460954	2.42854	0.0166288	0.254196	Zfp839
0.273531	5.74211	0.0166469	0.254243	Agk
-0.48922	2.85184	0.0166933	0.25461	Kif1c
0.56635	2.29266	0.0167145	0.25461	Rtp4
-0.584105	2.82688	0.0167163	0.25461	Llph-ps2
-0.370664	2.92824	0.016754	0.254955	Amn
0.311443	5.13285	0.0168334	0.255931	Mcc
0.247411	5.41487	0.0168929	0.256604	Kansl3
-0.935098	2.08905	0.0169184	0.256646	Gm12715
0.254854	5.5191	0.0169392	0.256646	Itch
-0.407018	3.65705	0.0169413	0.256646	Sox2
0.273256	6.30814	0.0169689	0.256834	Sacm1l
-0.257263	5.73928	0.0170428	0.25772	Snrpd2
1.26879	-0.447304	0.0170736	0.257956	Rxfp2
-0.390389	3.41726	0.017096	0.258062	Egfr
0.3548	4.25227	0.0171196	0.258188	Pigg
-0.232279	6.52521	0.0171377	0.25823	Rnf7
0.259941	5.23097	0.0171647	0.258405	Chmp1b
0.242828	7.41517	0.0172112	0.258409	Tgoln1
-1.03469	4.9382	0.0172195	0.258409	Th
-1.39444	2.82052	0.0172264	0.258409	Shisa3
-0.833245	2.4113	0.0172415	0.258409	Swsap1
0.251174	6.93388	0.0172416	0.258409	Braf
1.26683	0.0436891	0.0172926	0.258889	Hoxd3
-0.855067	0.848706	0.0173187	0.258889	Rpl28-ps1
-0.927076	1.43318	0.0173196	0.258889	Wnt6
-0.324819	4.67809	0.0174014	0.259881	Sidt2
0.315091	4.37627	0.0174492	0.260199	Tmub1
-0.397033	2.61943	0.0174536	0.260199	AU041133
0.281979	4.03392	0.0176888	0.263018	Ddx19b
0.498997	1.49226	0.0176981	0.263018	Gm16062
-0.607099	3.68429	0.0176994	0.263018	Pbx3
-0.302178	4.20459	0.0177051	0.263018	Acbd3
-1.69508	0.617513	0.0177367	0.263144	Nppa
1.29905	-0.586812	0.0177601	0.263144	Sap25
-0.833969	0.0686212	0.0177682	0.263144	Slamf9
-0.310355	5.42517	0.0177835	0.263144	Adcy2
-0.299838	5.2032	0.0177978	0.263144	Suds3
0.276665	5.65367	0.0178072	0.263144	Il6st
0.434322	2.72117	0.017846	0.263487	Rhebl1
0.235265	5.88594	0.0178926	0.263943	Zfp445
-0.697453	1.33831	0.0179962	0.26524	Hsd17b11
0.292358	11.3466	0.018049	0.265785	Hspa8
0.272852	6.03668	0.0180856	0.265816	Kansl1
-0.321105	5.75808	0.018089	0.265816	Nf1
0.272255	4.06247	0.0181345	0.265816	Gabpb1
-0.308417	5.08155	0.0181402	0.265816	Nr2c2
-0.719029	2.50897	0.0181438	0.265816	Lbhd2
-0.498535	6.24942	0.0181457	0.265816	Icam5
-0.208813	6.73161	0.0182044	0.26634	Dad1
-1.07931	0.120829	0.0182276	0.26634	Tnxb
-2.40178	0.842116	0.0182289	0.26634	Cyp2f2
-0.311004	5.81	0.0182484	0.266395	Arl8a
-0.269095	6.17437	0.0182879	0.266741	Ppp1r12b
0.241929	4.75692	0.0183552	0.267299	Wdr43
-0.291833	5.66651	0.018371	0.267299	Pdap1
-0.461225	2.88164	0.0183821	0.267299	Entpd2
0.237681	6.9689	0.0183896	0.267299	Ahsa1
0.337078	3.0562	0.0184395	0.267541	Ccne2
0.982426	-0.462407	0.0184412	0.267541	Dnase1l2
-0.285399	4.18392	0.0184643	0.267541	1810058I24Rik
-0.331708	5.01282	0.0184697	0.267541	Slain1
0.230208	5.13001	0.0184985	0.267566	Dnttip2
0.538865	3.11735	0.0185185	0.267566	Flt3
-0.449623	4.61418	0.018519	0.267566	Cabp1
0.258388	5.31082	0.0185779	0.268057	Rbl2
0.394796	7.93162	0.0185848	0.268057	Tug1
-0.293952	6.24408	0.0186046	0.268113	Ppm1b
-0.302428	4.21281	0.01867	0.268825	Rbm15b
-0.259345	6.44153	0.0187318	0.269485	Grb2
0.235527	5.01505	0.0187654	0.269598	1600014C10Rik
-1.01301	-0.745955	0.0187716	0.269598	Gm27030
-1.09468	-0.472059	0.01892	0.271498	Gm43852
0.237588	7.60143	0.0189585	0.271819	Amd1
0.359212	3.43486	0.0189927	0.27187	Ppp1r35
0.31732	7.6773	0.0189943	0.27187	Pla2g7
0.267312	5.56546	0.0190575	0.272543	Gosr1
0.239563	7.40286	0.019092	0.272805	2022-09-11
-0.397775	4.63673	0.0191417	0.273283	Rragc
0.297903	3.77834	0.0191738	0.273505	Slc35c1
0.338664	8.33568	0.0192087	0.273505	Actr2
0.552402	2.78986	0.0192266	0.273505	Dusp4
0.250087	7.71035	0.0192345	0.273505	Pip5k1c
0.265426	5.13602	0.0192383	0.273505	Mapk1ip1l
1.3056	2.58041	0.0192549	0.273511	Slc18a3
-0.241077	6.42263	0.019299	0.273767	Dnajc27
0.359675	3.43973	0.0193055	0.273767	Zfp983
0.799806	0.672362	0.0193394	0.273873	Atf3
-0.327983	4.7096	0.0193454	0.273873	Tmem131
0.351566	6.11403	0.0194038	0.274375	Fa2h
0.59647	1.70602	0.019419	0.274375	A330076C08Rik
-0.272527	3.96349	0.0194298	0.274375	Siglech
-1.48946	-0.978327	0.0194618	0.274375	Hist2h2ac
0.304724	5.81275	0.0194731	0.274375	Lxn
0.221746	5.56649	0.0194785	0.274375	Ruvbl1
0.26306	5.53839	0.0194954	0.274384	Iars
0.473886	1.53803	0.0195639	0.275119	Gm26896
-0.392219	3.607	0.0196446	0.276023	Unc93b1
-0.490813	2.80366	0.0196819	0.276317	Gm42517
0.241744	4.87502	0.0196993	0.276332	Ap5m1
0.282761	5.49984	0.0197323	0.27636	Poc5
-0.359895	7.5492	0.0197341	0.27636	Dbi
0.376922	3.47843	0.0197924	0.276944	Spag1
0.224159	5.75401	0.0198087	0.276944	Las1l
-0.888787	0.394188	0.0198993	0.277881	Egf
-0.459588	2.47007	0.0199087	0.277881	Reck
-0.322305	4.26633	0.0199415	0.278109	Ifrd1
-0.424578	3.3708	0.0199996	0.278651	Plekhn1
0.211956	6.05955	0.0200517	0.278651	Atg3
0.245299	5.6517	0.0201004	0.278651	Hbs1l
0.28934	6.68909	0.020102	0.278651	Paqr8
0.39698	4.31436	0.0201112	0.278651	Atp8b2
0.279685	5.61593	0.0201151	0.278651	Larp4
-0.272983	5.60995	0.0201194	0.278651	Dcaf12l1
-0.644489	1.49468	0.020124	0.278651	Lemd1
0.511033	2.43367	0.020141	0.278651	Sptssb
0.559383	1.49721	0.0201457	0.278651	Map3k14
-0.953628	-0.171353	0.0201683	0.278694	Frem3
-0.481602	4.29803	0.0201818	0.278694	Dexi
0.250274	5.57525	0.0202706	0.279589	Chm
0.313097	4.48509	0.0202798	0.279589	Fbxo46
-2.05023	1.73108	0.0203029	0.279679	Clca3a1
0.249042	5.47951	0.0203484	0.280078	Tbcc
-0.236138	6.26485	0.0204272	0.280932	Btbd1
-0.475917	3.05445	0.0204734	0.281005	Zmynd19
0.382355	2.72884	0.0204888	0.281005	Wars2
-0.28642	5.00783	0.02049	0.281005	Usp29
0.26261	5.18044	0.0205192	0.281005	Ikzf5
-0.229756	6.1807	0.0205307	0.281005	Timm8b
-1.29161	-0.751472	0.0205325	0.281005	Gm26532
0.37394	4.07411	0.020599	0.281609	Cast
0.24172	7.26979	0.0206229	0.281609	Aars
0.280183	3.85485	0.0206289	0.281609	Sfxn4
0.294291	7.15698	0.0206434	0.281609	Cdv3
0.277696	8.4479	0.0207089	0.282274	Rbfox3
-1.09324	0.611242	0.0207531	0.282648	Fgfbp1
0.333082	4.91366	0.0207781	0.28276	B3galt5
-0.243579	6.36905	0.0208837	0.283968	Eif1b
0.297385	3.4334	0.0209262	0.284275	Traf2
0.313415	3.66117	0.02094	0.284275	Tmem177
-0.310311	3.9353	0.020978	0.284562	Wdr54
-0.407688	3.56515	0.0210239	0.284954	Tmem125
-0.539857	2.73828	0.0210514	0.285098	AC121821.1
0.250635	10.3513	0.0210842	0.285131	Tubb4a
-0.736199	2.81942	0.0211101	0.285131	Sall3
0.339883	3.5951	0.0211228	0.285131	Zfp940
-0.455354	2.5741	0.0211277	0.285131	Rpl3-ps1
0.421511	4.68136	0.0211383	0.285131	Zdhhc5
0.557598	1.77271	0.0211844	0.2852	Zfp773
-0.331305	3.99349	0.0212039	0.2852	Dlc1
0.286059	6.36845	0.0212082	0.2852	Zhx3
0.315481	4.35807	0.0212112	0.2852	Rnf166
0.243999	6.28452	0.021331	0.286569	Rmdn3
0.275565	4.13717	0.0213469	0.286569	Nup35
0.437649	10.2713	0.0215058	0.288449	Cplx2
0.210696	5.90592	0.0215284	0.288449	Mtmr2
-1.03811	-0.476509	0.0215383	0.288449	Kif19a
-0.29487	7.12473	0.0215584	0.288489	Ly6h
0.247262	5.57991	0.0216003	0.288649	Dpf2
0.468484	2.94925	0.0216244	0.288649	Tmem200c
0.251021	4.98873	0.0216379	0.288649	Brix1
-0.620981	1.76763	0.0216462	0.288649	Foxc1
0.300419	6.34732	0.0216564	0.288649	Tex2
-0.309822	4.05531	0.0217042	0.288649	Tle1
0.22925	7.66556	0.021705	0.288649	4833439L19Rik
0.31579	7.42303	0.0217073	0.288649	Kcna1
-0.396332	3.45951	0.021754	0.289042	Cacnb2
0.392265	2.70392	0.0218237	0.28965	Aass
-0.91734	1.53894	0.0218341	0.28965	Dlx6
-0.371068	5.19424	0.0219406	0.290834	Wdr82
-1.38057	2.80684	0.0220415	0.291941	Nmb
0.391036	2.35402	0.0221675	0.29338	Zfp85
0.291278	4.12655	0.0222556	0.294312	Gcc1
0.38065	4.92643	0.0222729	0.294312	Gm45606
0.433412	2.40981	0.022346	0.294875	Nedd1
0.229984	6.29359	0.0223504	0.294875	Sc5d
0.354837	6.51144	0.022374	0.294956	Ubxn2a
-0.250375	4.69518	0.022431	0.295476	Slc9a1
0.265206	4.96087	0.0224685	0.295739	Pnpla6
-0.25772	4.49556	0.0225379	0.296116	Tmem128
-0.421778	2.44735	0.0225427	0.296116	Crtap
0.411634	4.76144	0.022553	0.296116	Vcam1
0.718662	-0.312795	0.0225674	0.296116	C530044C16Rik
-0.232949	7.46684	0.0226305	0.296666	Ndufs7
0.196152	8.17116	0.0226486	0.296666	Trim2
0.328143	2.93634	0.0226621	0.296666	Fastkd5
-0.885437	-0.110159	0.0227467	0.297543	Klhl35
-0.435643	3.33377	0.0228064	0.298091	Sft2d3
0.841049	2.41831	0.0228421	0.298223	Pou4f1
0.237761	7.32857	0.0228518	0.298223	Wdfy3
-0.279489	5.97802	0.022918	0.29855	Use1
0.301147	3.80893	0.0229224	0.29855	R3hcc1l
0.243319	5.17193	0.0229299	0.29855	Ppp1r15b
0.51018	2.80969	0.0230009	0.299215	Vasn
0.384837	3.03013	0.0230165	0.299215	Jpt2
0.243813	5.42591	0.0230501	0.29942	Atp6v0a2
1.15092	0.520576	0.0230782	0.29942	Gm15577
-0.739107	1.21698	0.0230856	0.29942	Kif26a
-0.39031	2.8039	0.0231079	0.299479	Naglu
0.366745	7.3271	0.0232084	0.300362	Habp4
-0.363234	4.10384	0.0232116	0.300362	Zdhhc14
-0.208491	5.86531	0.0232778	0.300987	Bpgm
0.31344	4.61378	0.0233424	0.301227	Arl5b
-0.281456	8.42194	0.0233528	0.301227	Gpi1
-0.285802	5.153	0.0233533	0.301227	Cited2
0.460665	3.39006	0.0234187	0.301227	Sik1
0.267969	6.88376	0.0234278	0.301227	Hadhb
0.285591	6.4819	0.0234303	0.301227	Psmd5
-0.810764	0.718544	0.023447	0.301227	Hist1h2ae
0.290404	4.18558	0.0234475	0.301227	Rfxank
0.220087	5.88514	0.0234686	0.301227	Tmem109
0.35551	9.34021	0.0235066	0.301227	Ncs1
-0.329862	6.11925	0.0235244	0.301227	Ddx6
-0.224496	6.44452	0.0235439	0.301227	Higd2a
0.302534	6.94685	0.0235457	0.301227	Kars
-0.32165	5.61655	0.0235627	0.301227	Actl6b
0.218315	5.49524	0.0235643	0.301227	Seh1l
-0.639539	1.74794	0.0236212	0.301606	Olfml2a
-0.340988	3.25721	0.0236297	0.301606	Ydjc
-0.227869	7.34305	0.0237532	0.302952	Ap2s1
0.305574	5.96148	0.0237826	0.303098	Sf3b4
-0.264561	5.16918	0.0238259	0.30342	Lamtor4
-0.476096	2.41122	0.0239377	0.303862	Clk2
-0.435772	2.81154	0.0239439	0.303862	Mical1
-0.966086	-0.569988	0.0239453	0.303862	B430319F04Rik
-0.500399	2.36787	0.0239499	0.303862	Tfcp2l1
0.283552	5.35989	0.0239507	0.303862	Slc7a10
0.306184	4.42544	0.023976	0.303954	Crhr1
-0.538874	2.16283	0.0240033	0.304072	Csrp2
-0.222429	7.15829	0.0240277	0.304085	Rpl24
0.217884	5.92282	0.0240524	0.304085	Exoc5
0.228749	5.2969	0.0240758	0.304085	Agfg2
0.71232	0.0623483	0.0240812	0.304085	Ccdc69
-0.809758	0.777995	0.0240945	0.304085	Chrnb4
-0.212625	7.5042	0.0242273	0.305426	Sumo2
0.628036	1.76538	0.0242461	0.305426	Gm16042
-0.37084	2.73043	0.0242654	0.305426	Pus10
0.253161	9.42028	0.0242733	0.305426	Ctsb
0.660546	3.67063	0.0242967	0.305493	Gprc5c
0.389141	2.584	0.0243285	0.305665	AC154707.1
-0.617076	0.420831	0.0243542	0.30576	Stard6
-0.226104	4.78664	0.0243802	0.305859	Sdhaf4
-0.346132	3.36803	0.0244152	0.305894	Iah1
0.308724	5.36146	0.0244558	0.305894	Zfp655
-0.27594	6.51945	0.0244655	0.305894	Cab39
-0.994471	1.28111	0.0244742	0.305894	Ppp1ccb
-0.306445	5.44956	0.0244782	0.305894	Opalin
-0.332511	3.74242	0.0245053	0.305894	Smim26
0.314313	6.03634	0.0245202	0.305894	Eif5a2
0.295022	5.85788	0.0245384	0.305894	F3
-0.43019	2.85042	0.0245463	0.305894	Adamtsl2
0.393993	4.92157	0.0245663	0.305918	Foxn2
-0.340281	3.02209	0.0246034	0.30609	2310009A05Rik
0.274545	5.16602	0.0246165	0.30609	Snx16
-0.272311	4.66456	0.0246547	0.306201	Mrpl9
-0.411867	6.16903	0.024684	0.306201	Rasl11b
-0.381846	4.89509	0.0246869	0.306201	Grik3
-0.228192	7.04095	0.024698	0.306201	Grcc10
0.253725	5.23515	0.0247361	0.306448	Rnf40
-0.348237	3.31837	0.0247642	0.306571	Slc30a1
-0.585605	1.62161	0.0248071	0.306877	Eln
-0.50988	2.76605	0.0248331	0.306973	Hist2h2be
0.255383	5.97166	0.0249272	0.307712	Nxt2
0.234483	5.71074	0.0249298	0.307712	Hsdl2
0.264378	3.95567	0.0249528	0.307712	Thap1
-0.331725	4.40766	0.0249714	0.307712	Dapk3
0.244132	4.57453	0.0249842	0.307712	Jmjd6
0.267047	8.45646	0.0250789	0.308497	Spock1
0.247466	7.06124	0.0250872	0.308497	Kif3c
-0.223047	6.28712	0.025115	0.308497	Rpl28
0.243103	6.82027	0.0251211	0.308497	Zfp207
0.306699	3.91848	0.0251439	0.308553	Nfatc2
-1.39516	-0.937492	0.0251818	0.308793	AC132307.5
0.331864	4.84412	0.0252486	0.309243	Cry1
0.218979	5.89841	0.0252552	0.309243	Zfp260
-1.09303	0.0542765	0.025335	0.309995	Tnfrsf13c
0.601499	1.79167	0.0254117	0.310708	Gm26673
0.242816	5.7638	0.0254415	0.310847	Ythdc1
-0.238857	6.12037	0.0254912	0.311062	Fam173a
0.215214	5.19552	0.0254967	0.311062	Dmtf1
-0.375095	2.91195	0.0255144	0.311062	Nudt14
-0.248045	4.65215	0.0256214	0.311949	Mvb12b
-1.18099	0.859123	0.0256242	0.311949	Otop2
0.292663	9.30547	0.0256725	0.312312	Nefl
0.330123	3.00418	0.0257153	0.312467	Hsf4
0.30912	3.53317	0.0257223	0.312467	Zmym1
0.36429	6.77144	0.0257476	0.312549	Fgf14
0.266921	4.14913	0.0257674	0.312564	Kctd7
0.257355	5.8398	0.0258684	0.313397	Lin7a
-0.605358	3.15726	0.0258733	0.313397	Fmo1
-0.654781	5.09141	0.0259304	0.313864	Ptpro
-1.30866	4.62982	0.025961	0.314009	Cdhr1
0.240123	7.00043	0.0260081	0.314136	Hepacam
-0.240115	5.777	0.0260088	0.314136	Ubxn1
-0.367849	4.19483	0.0261141	0.314858	Map3k7
-2.53077	0.795625	0.0261431	0.314858	Gpx6
-0.62742	2.95197	0.0261589	0.314858	Aldh1a2
-0.870856	0.826021	0.0261605	0.314858	C130073E24Rik
0.322413	5.46691	0.0261619	0.314858	Pdp2
0.435183	2.63045	0.0262203	0.314858	Ttc26
-0.352522	2.55668	0.0262235	0.314858	Agbl3
0.256901	4.59247	0.0262413	0.314858	Usp45
-0.736969	1.41827	0.0262722	0.314858	Cdh24
-0.232026	5.66148	0.0262748	0.314858	Nme2
0.194996	7.1016	0.0262813	0.314858	Dtna
0.251336	4.30041	0.0262927	0.314858	Ethe1
0.63129	1.23881	0.0263989	0.31542	Six4
-0.29978	5.39687	0.0264023	0.31542	Ndst1
-0.323142	5.60871	0.0264126	0.31542	Mapk3
-0.23823	5.52971	0.0264144	0.31542	Eif4a3
-0.722559	2.084	0.0264464	0.315579	Six3
0.215457	5.08475	0.0264938	0.315921	Hsf1
0.317299	4.62088	0.026517	0.315974	Kdm3a
0.233966	5.50126	0.0266362	0.31689	Fuca2
-0.39127	2.87517	0.0266434	0.31689	Adamtsl1
-0.212439	5.44901	0.026651	0.31689	Sf3b5
0.508727	0.863666	0.026669	0.31689	9530085L11Rik
-0.734287	0.519632	0.0267084	0.316937	Col22a1
0.367716	3.19461	0.0267106	0.316937	Pstpip2
-0.54423	3.93511	0.0267504	0.31709	Shc3
-0.515903	1.23757	0.0267611	0.31709	4732471J01Rik
1.03663	-0.402018	0.0268923	0.318081	Cpsf4l
-0.269061	4.81488	0.0268939	0.318081	Ppp2r2d
0.290552	4.20487	0.0269013	0.318081	Umps
-0.391841	4.30028	0.0269422	0.318341	Phlpp2
0.794448	7.47241	0.0269921	0.318393	Hba-a2
0.298348	4.99556	0.0270032	0.318393	Zfp317
0.271843	7.64505	0.0270032	0.318393	Eps15
-0.479799	2.83278	0.0270416	0.318622	Mycl
-0.32753	3.52459	0.0270866	0.318776	Ppp1r3f
0.4716	1.923	0.0270962	0.318776	Xdh
-0.236079	4.97514	0.0271201	0.318776	Slco1a4
0.314602	3.70003	0.0271303	0.318776	Zw10
-1.13589	-0.83481	0.0271815	0.318972	Gm37212
-0.225162	5.40169	0.0271882	0.318972	Naa38
0.291008	4.07875	0.0272144	0.318972	Ficd
-0.617082	1.63929	0.0272255	0.318972	Col3a1
0.330677	4.35271	0.0272435	0.318972	Lpin1
-0.915407	-0.460081	0.0272605	0.318972	Gm10544
-0.442445	2.06598	0.0273404	0.319686	Stab1
0.23656	9.38939	0.027388	0.319843	Nap1l5
0.205403	5.28738	0.027404	0.319843	Usp21
0.282719	4.96936	0.0274279	0.319843	Rilpl1
-0.226569	6.03153	0.0274297	0.319843	Eif3m
-0.243091	7.75462	0.0275379	0.320718	Apc
0.333925	6.49164	0.0275512	0.320718	Kcnj9
-0.396077	8.07412	0.0275772	0.320718	Vdac1
0.52049	4.04287	0.0275809	0.320718	Fzd1
-0.330346	2.97302	0.0276	0.320719	Zfp775
-0.67331	1.35933	0.0276636	0.321205	9930014A18Rik
0.307142	3.83955	0.0277042	0.321205	Dedd2
-0.286268	5.35593	0.0277132	0.321205	Tmeff1
0.231464	5.08549	0.027718	0.321205	Mamld1
-0.786534	0.597149	0.0277417	0.321237	Gm44763
0.340921	5.70232	0.0277806	0.321237	Clk1
0.204701	5.24419	0.0277867	0.321237	Tars
0.401613	3.97206	0.027797	0.321237	Rimkla
-0.356726	3.19431	0.0278457	0.32158	Cxadr
-0.358717	4.17235	0.0278892	0.321861	Tmem189
0.327204	3.82689	0.0279465	0.322302	Stk40
0.277022	5.04889	0.0280022	0.322532	Rhbdl1
0.396241	4.67495	0.0280046	0.322532	Itpkb
-0.200418	5.90027	0.028036	0.322673	Csnk2b
0.256238	5.03804	0.0281487	0.323749	Cyb5r4
-0.885274	0.09762	0.0281752	0.323832	Gpr25
0.275661	6.17732	0.0282016	0.323915	Zmynd8
-0.222383	6.62713	0.0282862	0.324227	Ndufv3
-0.188834	7.18552	0.0282881	0.324227	Cisd1
0.23018	6.31777	0.0282985	0.324227	Ccdc127
0.318999	6.00329	0.028322	0.324227	Klc2
0.368441	3.49323	0.0283249	0.324227	Tmem87a
-0.249943	5.04345	0.0284113	0.324995	Xrn2
-0.500753	2.54907	0.0284871	0.325314	Eml2
0.237825	4.31561	0.0284964	0.325314	Phf8
0.303191	6.03459	0.0285079	0.325314	Gal3st3
-0.216458	5.84883	0.0285164	0.325314	Mrps26
-0.309572	6.15273	0.0285867	0.325896	Pcdh10
0.498296	2.30948	0.0286287	0.326109	Csrnp1
-0.299652	4.37788	0.0286441	0.326109	Ccdc149
-0.213305	7.33781	0.0286646	0.326122	Hint1
0.202437	6.60165	0.0287087	0.326288	Psmd12
0.255618	4.75958	0.0287178	0.326288	Prkaa1
0.362901	2.72856	0.0287446	0.326373	5031434O11Rik
-0.70942	0.815908	0.02881	0.326894	Aldh1a3
-0.2615	3.79049	0.0288348	0.326919	2810025M15Rik
-1.51791	-0.959044	0.0288509	0.326919	Srpx
-0.29354	4.49348	0.0289266	0.327556	Nt5c
0.232007	6.37033	0.0289515	0.327619	Dixdc1
-0.227958	6.69275	0.0289986	0.327754	Ndufa5
0.884313	7.15381	0.029006	0.327754	Nr4a1
0.263692	7.05956	0.0290376	0.327754	Slc25a46
0.240229	4.32439	0.0290413	0.327754	Rpf1
-0.306294	4.17115	0.0290962	0.328154	Diaph2
-0.271294	4.63073	0.0291363	0.328196	Pcdh11x
0.377016	7.12633	0.0291388	0.328196	Klhl3
-0.26711	4.79644	0.0291649	0.32827	Sgpp1
-0.259307	8.60601	0.0292103	0.328513	Sqstm1
-0.352168	4.16329	0.0292254	0.328513	2010204K13Rik
-0.369067	3.44313	0.0292738	0.328838	Pip4k2b
-0.557903	1.45184	0.0293891	0.329913	Sdk1
0.271196	4.35395	0.0294129	0.329961	Mlxip
-0.366043	3.43711	0.0295162	0.3309	Kcnmb4
-0.812792	1.25362	0.0296116	0.331651	Tnfsf13
-0.248531	5.45676	0.0296226	0.331651	Cul9
-0.243551	4.6764	0.029696	0.33194	Ten1
0.787002	7.16041	0.0297051	0.33194	Hba-a1
0.276254	4.1892	0.0297344	0.33194	Adpgk
-0.20141	6.29887	0.0297409	0.33194	Eif4b
-0.317942	4.09219	0.0297644	0.33194	Fbxl17
0.29816	6.25384	0.0297807	0.33194	Pou3f3
-0.329624	3.74052	0.029797	0.33194	Arl15
0.229807	5.48124	0.0298232	0.33194	Rabif
-0.580688	1.25824	0.0298256	0.33194	B130034C11Rik
-0.619249	3.46202	0.0298912	0.33225	Gm10175
-0.212809	5.77474	0.0298928	0.33225	Eny2
-1.47199	0.639057	0.0299205	0.332338	Acbd7
0.318502	3.33904	0.0300083	0.333094	Adam19
0.194689	6.92893	0.0300331	0.33315	Fam126b
-0.884502	0.00016407	0.0301284	0.333817	Cilp2
0.221313	6.10956	0.0301329	0.333817	Rnf145
0.249853	6.28763	0.0303037	0.335212	Nebl
-0.388855	2.27348	0.0303102	0.335212	Tfb1m
0.309693	5.89541	0.030349	0.335212	Glrx5
-0.21188	7.46175	0.0303597	0.335212	Gdi2
0.212881	5.32024	0.0303861	0.335212	Ccnc
-0.567116	1.25821	0.0303966	0.335212	Gm28578
-0.233477	4.88216	0.030402	0.335212	9130401M01Rik
0.498945	2.55423	0.0304285	0.335212	Vipr1
0.205243	5.58135	0.0304377	0.335212	Dcaf12
-0.575929	4.64986	0.0305202	0.335901	Kdelr1
-0.306278	4.09066	0.0305862	0.336273	Ptbp3
0.305414	7.48627	0.0305938	0.336273	Cdk5r1
-0.22681	5.00979	0.0306314	0.336447	Slc35b2
-0.582008	0.753412	0.0306811	0.336447	Gm15743
-0.531496	4.30345	0.0306816	0.336447	Celf3
-0.440351	2.77357	0.0306938	0.336447	Sertad4
-0.545191	0.947754	0.0307095	0.336447	Gcfc2
0.385799	4.65238	0.0307886	0.336709	Cbfa2t3
0.465272	2.69764	0.0308245	0.336709	Gm28875
0.302434	4.81782	0.0308265	0.336709	Fam53b
-0.314219	4.38095	0.0308489	0.336709	Mrps6
-0.367275	4.01401	0.0308509	0.336709	Dgki
1.1251	-1.10547	0.0308532	0.336709	Gm9762
-0.337638	5.77249	0.0308809	0.336794	Tesc
0.344572	5.31877	0.0309821	0.337571	Camk1g
-0.652305	0.947631	0.0310094	0.337571	Ccno
0.243659	5.95237	0.0310122	0.337571	Ankrd34a
0.308063	3.9852	0.0311089	0.338156	Mtmr10
0.193394	5.34163	0.0311219	0.338156	Dstyk
0.270885	4.58279	0.0311262	0.338156	Rngtt
-0.619271	0.735069	0.0311944	0.338679	Sema3g
0.872551	0.105504	0.0313029	0.339638	Gm37795
-1.26893	-0.740963	0.031363	0.340071	Fam178b
-0.77622	0.585813	0.0314106	0.34016	5830408C22Rik
0.283887	8.39018	0.0314115	0.34016	Tmem250-ps
-0.351232	3.69546	0.0314852	0.340739	Szt2
0.335744	4.63765	0.0315229	0.340896	Adamts4
0.752877	1.54272	0.0315685	0.340896	Ankrd23
-0.296747	3.57261	0.0315769	0.340896	Fndc3b
-0.305383	5.29993	0.0315805	0.340896	Ppp1r37
-0.436439	3.8726	0.031622	0.341125	Camk2n2
-0.59292	1.51712	0.0316547	0.34126	Cemip
-1.12946	-0.838512	0.0317032	0.341486	AC117700.1
-0.341145	2.79757	0.0317359	0.341486	Rras2
-1.66375	-0.814668	0.0317576	0.341486	Tbc1d10c
-0.57553	0.592144	0.0317589	0.341486	9930012K11Rik
0.574254	0.832116	0.0317874	0.341486	Pnpla3
0.38136	5.36995	0.031829	0.341486	Spata2l
-0.248124	6.99075	0.0318412	0.341486	Rhoa
0.317271	6.18261	0.031844	0.341486	Ubfd1
-0.521705	1.28642	0.031858	0.341486	E130317F20Rik
0.209389	5.56372	0.0319989	0.342779	Pphln1
0.269229	5.0301	0.0320321	0.342916	Frs2
0.317634	3.62145	0.0320837	0.343205	Med26
0.69983	4.53823	0.032123	0.343205	Hbb-bt
-0.226482	5.26066	0.0321327	0.343205	Plxnb1
0.407756	7.73177	0.0321756	0.343205	Plk2
-0.313554	4.06404	0.0322114	0.343205	Mknk1
0.3218	5.15404	0.032223	0.343205	Man1b1
0.218661	4.83237	0.032234	0.343205	Rwdd4a
0.229934	5.72255	0.0322393	0.343205	Rubcn
-0.248198	5.13885	0.0322574	0.343205	Asphd2
-0.339436	5.91009	0.0322626	0.343205	Atp2b4
0.311499	6.41349	0.0323292	0.343346	Tmem229a
0.236248	7.26426	0.0323556	0.343346	Gm10053
-0.508232	1.93086	0.0323649	0.343346	Gm17494
-0.471756	3.74197	0.0323715	0.343346	Dlg3
0.36157	5.66141	0.0323881	0.343346	Neurod2
0.496504	2.79719	0.032398	0.343346	Klf2
0.361922	7.38117	0.0324296	0.343393	Cbarp
-0.735351	0.810108	0.0324432	0.343393	3110021N24Rik
-1.33014	0.712172	0.0324676	0.343435	Gpr151
0.365927	5.71499	0.0325047	0.343613	Akap12
0.244453	7.66246	0.0325447	0.34382	Epdr1
-0.208712	7.14946	0.0325986	0.344174	Ndufb5
0.52101	6.90659	0.0327249	0.345291	Kcnc3
0.291261	7.46416	0.0328244	0.346124	Scn1a
-0.52979	4.36899	0.0329047	0.346655	Dcx
0.520765	3.7053	0.0329191	0.346655	Anxa11
0.200622	7.09513	0.0329365	0.346655	Fbxw11
0.412401	6.68901	0.0330191	0.347308	Mn1
-0.76981	0.130311	0.0330672	0.347385	Rad51ap2
0.353396	4.45103	0.0330834	0.347385	Zbtb45
0.265791	5.61605	0.0330882	0.347385	Ormdl3
0.273363	6.61007	0.0331441	0.347756	Camkk1
0.365267	3.40769	0.0332463	0.348272	Gm45640
-0.340667	5.53034	0.0332507	0.348272	Bcl7a
0.271742	8.8435	0.0332554	0.348272	Nptxr
-0.240331	6.02674	0.0333077	0.348604	Neurl1a
-0.328097	4.0695	0.0333388	0.348713	Cplane1
0.239106	6.3733	0.0334419	0.349476	Tmem184c
0.227631	6.23325	0.0334649	0.349476	Ece1
0.325803	3.9253	0.0334936	0.349476	Ocln
0.401354	2.93866	0.0334947	0.349476	Zfp781
-0.260221	5.14372	0.0335434	0.349635	Tbca
0.226247	4.79693	0.0335513	0.349635	1700123O20Rik
-0.267205	4.65979	0.0335942	0.349857	Wdr34
-0.699583	0.000402137	0.0336141	0.349857	Ripk4
-0.418781	3.04795	0.0336531	0.350046	Zfp746
0.279494	3.2701	0.0337036	0.350355	Mad2l1
0.242736	3.74495	0.033792	0.351057	Gon7
-0.873752	0.527544	0.0338555	0.351501	Nek10
0.270712	3.93713	0.0339068	0.351555	Ppat
-0.387146	2.917	0.0339149	0.351555	Dock6
0.639773	4.76351	0.0339793	0.351555	Gm12940
-0.197334	5.96999	0.0339994	0.351555	Fopnl
0.898087	-0.783477	0.0340029	0.351555	Gm26783
0.216899	5.00853	0.034004	0.351555	Inip
-0.306848	3.91446	0.0340284	0.351555	Tbc1d13
-0.486288	4.06004	0.034037	0.351555	Kcnj4
-0.403098	2.72162	0.0340666	0.351555	Adra2a
0.188126	6.6485	0.0340692	0.351555	Eprs
0.218188	5.92104	0.0341625	0.352302	Sh3bp5
-0.293056	5.11148	0.0342005	0.352464	Dclk2
0.545094	4.93358	0.03422	0.352464	St18
-0.676919	3.62401	0.0342659	0.352721	Raly
-0.282452	4.82802	0.0343128	0.352723	Slc7a11
-0.271085	4.10193	0.0343432	0.352723	Ica1l
0.211707	5.72631	0.0343466	0.352723	Slc35a5
0.263367	4.17376	0.0343937	0.352723	Ero1lb
0.233985	7.61894	0.034399	0.352723	Ube2l3
-0.294318	3.59322	0.0344072	0.352723	Zfp707
-0.521404	2.62807	0.0344238	0.352723	Gal3st1
-0.284296	3.24789	0.0344334	0.352723	Tmem203
0.236437	6.48297	0.0344936	0.352782	Pcmtd2
-0.743775	1.98995	0.0345043	0.352782	Slc1a5
0.851115	0.902575	0.0345171	0.352782	Gm42893
0.305473	6.33329	0.0345524	0.352782	Tmem263
0.22298	7.33934	0.0345724	0.352782	Elmo2
0.248305	5.07121	0.0345781	0.352782	Prkci
0.279112	6.30875	0.0345857	0.352782	Fgf1
0.264915	7.86744	0.0346427	0.352993	Bnip3
-0.80504	0.187611	0.0346523	0.352993	9430060I03Rik
-0.329917	5.56237	0.0346699	0.352993	Eef1a2
-0.254597	4.45097	0.0347062	0.352993	Spg7
0.363106	2.62151	0.034711	0.352993	Trim65
-0.194163	8.05209	0.0348046	0.35322	Atp5c1
0.281708	3.4193	0.0348113	0.35322	Polr1b
-0.427912	2.08	0.0348206	0.35322	Lsp1
0.356341	3.37532	0.0348369	0.35322	Gm3055
0.24699	5.81977	0.0348602	0.35322	Lnpk
-0.322424	3.42573	0.0349024	0.35322	Zfp810
0.555803	5.02718	0.0349236	0.35322	Ebf1
0.364446	5.73663	0.034959	0.35322	Armh4
-0.264918	4.01074	0.0349663	0.35322	Bola1
-0.295806	4.4125	0.0349919	0.35322	Xylt1
0.205681	8.88828	0.0350146	0.35322	Wbp2
-0.258818	6.7422	0.0350197	0.35322	Dlg4
-0.5014	3.50839	0.0350218	0.35322	Ankrd24
0.199395	6.42275	0.0350458	0.35322	Nomo1
-0.266446	8.951	0.0350575	0.35322	Tubb2a
0.528743	3.89785	0.0350798	0.35322	Pigu
0.417544	4.22621	0.0350894	0.35322	Fosl2
-0.558615	1.77371	0.0351406	0.353524	Cebpb
0.299718	7.95513	0.0352312	0.353599	Dusp8
0.231557	4.99956	0.0352417	0.353599	Acad8
-0.360588	3.07176	0.0352587	0.353599	Fbxw9
0.233539	5.18133	0.0352631	0.353599	Washc4
-0.200602	5.22764	0.0352761	0.353599	Ssr4
0.188982	6.3552	0.0353093	0.353599	Ube2j1
-0.920527	0.0830047	0.0353132	0.353599	Gm49552
-0.427159	2.87244	0.0353175	0.353599	Rcn3
-0.355639	3.31221	0.0353474	0.353599	Sox1ot
-0.312858	3.86357	0.0353578	0.353599	Chrac1
-0.54388	1.87938	0.0354228	0.354039	Shb
-0.298947	4.65201	0.0354544	0.354145	Rnft2
-0.353724	4.37908	0.0355059	0.354304	Paip2b
0.230084	7.87107	0.0355123	0.354304	Ube2n
-0.693903	0.872805	0.0355408	0.354378	Dchs2
0.381352	6.15636	0.0355893	0.354652	Prr13
-0.312222	2.93577	0.0356112	0.354661	Adgra3
0.262698	5.75524	0.0356491	0.354828	Abcg4
-0.25406	4.06651	0.0356948	0.355074	Fbxo6
0.257384	4.60804	0.0357526	0.355255	Creld2
0.229715	6.58047	0.0357674	0.355255	Tmem33
-0.210261	7.21144	0.0357763	0.355255	Atp5l
0.423905	2.11224	0.0358044	0.355326	Cth
-0.422552	4.05292	0.0359189	0.356252	Clec2l
0.266508	4.87115	0.0359794	0.356643	Tle3
0.325944	3.39301	0.036059	0.357221	Tmem206
-0.316516	4.36397	0.0360882	0.3573	Csmd2
-0.342857	3.50459	0.036125	0.357455	Fcer1g
-0.265706	5.84934	0.036178	0.35761	Id4
-0.287226	3.97558	0.0361832	0.35761	Zdhhc4
-0.227993	5.1724	0.0362043	0.35761	Ngrn
0.299839	5.28937	0.0363341	0.358496	Ptges2
0.251597	6.25325	0.0363365	0.358496	Tox4
-0.288912	4.09498	0.0363897	0.358685	Pstk
0.216473	6.07714	0.0363982	0.358685	Kcna6
-0.325902	3.70743	0.0364575	0.358709	Rspo3
0.316177	3.05817	0.0364644	0.358709	Trp53inp1
0.228007	6.46149	0.0365037	0.358709	Gas6
-0.335459	4.16291	0.0365238	0.358709	Vstm2b
-0.59832	2.34214	0.0365265	0.358709	Eid2
0.974804	0.338118	0.036566	0.358709	Hoxb2
-0.506408	1.20953	0.0365697	0.358709	Hspa12b
0.234896	6.64474	0.036595	0.358709	Fdft1
-0.326014	7.34759	0.0366037	0.358709	Pbx1
0.255209	9.16053	0.0366133	0.358709	Ubc
0.280072	4.45096	0.0366975	0.359262	Fen1
-1.08287	0.758429	0.0367183	0.359262	Prok2
-0.216343	8.09456	0.0367337	0.359262	Cox5b
-0.321444	4.21702	0.0368179	0.359724	Irf2bp1
0.252631	5.51131	0.0368237	0.359724	Emb
0.371656	2.60905	0.0368497	0.35977	Zfp791
0.235042	5.84073	0.0369453	0.360494	Srgap2
-0.389803	4.61696	0.0370051	0.360547	Cdk2ap1
0.698107	2.05241	0.0370091	0.360547	Mrgprf
0.206484	6.15088	0.0370293	0.360547	Prr14l
0.269703	5.12824	0.0370406	0.360547	Zfp367
-0.307781	3.42472	0.0370728	0.360547	Gldc
-0.72976	0.537783	0.0370935	0.360547	Bcl2a1b
-0.245583	5.17913	0.0371165	0.360547	Idh2
-0.239778	7.14762	0.0371553	0.360547	Rpl35
0.34899	2.63198	0.0371596	0.360547	Zfp974
-0.438478	2.24968	0.0371753	0.360547	Egfem1
-0.361625	4.13575	0.0371859	0.360547	Gclc
-0.212486	5.88797	0.0372109	0.360549	Cetn3
0.348978	5.26867	0.0372288	0.360549	Tbc1d22b
-0.933673	-0.254996	0.0373346	0.361096	Gpr84
0.19976	5.9531	0.0373463	0.361096	Gskip
-0.783719	0.097744	0.0373496	0.361096	Nnmt
-0.746716	2.25038	0.0374208	0.361577	Hey2
-0.296709	3.85322	0.0374627	0.361775	Ppm1m
0.458545	1.784	0.0375065	0.36199	9330118I20Rik
-1.14562	-0.509483	0.0375654	0.362209	Taco1os
-0.230628	5.64098	0.0376173	0.362209	Zeb1
0.234751	5.42437	0.0376472	0.362209	Clpx
-0.584647	1.32169	0.0376521	0.362209	Aldh3b2
0.486727	5.7941	0.0376644	0.362209	Mir124a-1hg
-0.24988	5.15094	0.0376772	0.362209	Kctd17
-0.812694	0.665262	0.0376796	0.362209	Rps27a-ps2
-0.400614	1.95942	0.037774	0.36291	Ptpn6
-0.240224	4.82028	0.0378276	0.363218	Mrpl54
-0.371187	3.89203	0.0378821	0.363414	Fbxw8
-0.37634	3.41693	0.0379227	0.363414	Fat4
0.205245	9.23904	0.0379239	0.363414	Ghitm
0.215951	4.63835	0.0379342	0.363414	Eme2
0.303643	6.08885	0.0379709	0.363559	Hgsnat
-0.672725	0.192791	0.0379988	0.363615	Lox
0.271684	4.79759	0.0380199	0.363615	Prag1
-0.912305	-0.272174	0.0380819	0.363959	Tmem154
-0.226032	7.4303	0.038099	0.363959	Brk1
-0.544181	4.50247	0.0382722	0.36532	Soga1
0.259353	3.59608	0.0382848	0.36532	Dcun1d3
0.256734	3.9023	0.0383668	0.365741	Prdm10
0.278983	4.26667	0.0383892	0.365741	Lrch1
-0.518248	4.06369	0.038394	0.365741	Slc6a20a
0.244129	4.05643	0.0384168	0.365751	Mrm3
0.216387	6.83969	0.0384548	0.365864	Eri3
-0.632169	0.395923	0.038472	0.365864	4930512B01Rik
-0.857643	-0.413437	0.0384956	0.365882	Gimap9
-0.611485	0.381562	0.038529	0.365993	Cdc42ep5
-0.532769	2.14378	0.0385722	0.366088	Ptger3
-0.25891	4.46544	0.0385825	0.366088	Alg1
0.343716	2.59995	0.0386797	0.366804	Rel
0.237846	5.19195	0.0387641	0.367274	Topors
0.26699	7.95005	0.0387728	0.367274	Ssr1
-0.244883	5.46359	0.0388331	0.367424	Gfra4
-0.370939	2.53611	0.0388361	0.367424	Zdhhc12
0.324512	5.92057	0.038854	0.367424	Kitl
-0.259278	8.67006	0.0388832	0.367495	Glul
0.29877	9.44635	0.0389751	0.368157	Syn1
-0.321781	7.50982	0.0390853	0.368969	Tusc3
-0.605669	0.804808	0.0391049	0.368969	Adrb3
0.281841	6.47684	0.0391294	0.368994	Etv5
-1.00191	-0.296509	0.039203	0.369481	Fhl4
0.320276	2.97191	0.0392445	0.369666	Mettl1
0.29887	5.25177	0.0393123	0.36982	Kdm7a
0.266972	3.59924	0.0393471	0.36982	Rad9a
-0.23269	4.85046	0.0393533	0.36982	Dhps
0.575188	0.899578	0.0393641	0.36982	B230312C02Rik
0.262891	5.74477	0.0393742	0.36982	Elfn2
-1.43849	1.47985	0.0393925	0.36982	Sec14l3
-0.226934	7.71797	0.0394337	0.369874	Uqcrh
-0.266063	4.1191	0.0394421	0.369874	Trnau1ap
0.415112	2.02777	0.039468	0.369899	Pgap3
0.320621	3.57034	0.0395103	0.369899	Edem1
-0.766954	-0.0348225	0.0395106	0.369899	Gm15510
0.227158	7.14695	0.0395646	0.370021	Ccdc47
0.216142	5.30982	0.0395948	0.370021	Ankib1
-0.195844	6.05403	0.0396216	0.370021	Dctn6
-0.534876	1.1759	0.0396347	0.370021	9330160F10Rik
-0.297719	3.96403	0.0396404	0.370021	Fam50a
-0.783951	0.678727	0.0396553	0.370021	CT486005.1
0.475664	3.02401	0.0397186	0.370251	Plekhh3
-0.327661	5.10762	0.0397354	0.370251	Cds1
0.322162	4.99653	0.0397901	0.370251	Lbh
0.45948	1.8906	0.0398155	0.370251	Calhm2
-0.3793	3.35698	0.0398209	0.370251	Cables2
-0.250383	6.23594	0.0398466	0.370251	Ahcyl2
-0.281462	6.44128	0.0398614	0.370251	Tspan2
-0.801634	0.216545	0.0398631	0.370251	Gm9803
0.293873	6.66307	0.0399374	0.370251	Nfic
-0.452631	2.23878	0.0399674	0.370251	Otulin
-0.361849	2.77886	0.0399794	0.370251	Macrod1
0.315493	5.28193	0.0399829	0.370251	Bcar1
0.25354	5.71931	0.0400266	0.370251	Med14
0.547598	0.944357	0.0400439	0.370251	Slc45a3
-0.218627	5.54201	0.0400616	0.370251	2022-03-07
-0.225964	5.42565	0.040072	0.370251	Fam92a
-0.224013	4.26873	0.0400853	0.370251	Orc6
-0.500268	3.42633	0.0401041	0.370251	Col1a1
0.295734	3.90399	0.0401044	0.370251	Palmd
0.37105	6.34311	0.0401191	0.370251	Tspan12
0.231933	7.00935	0.0401714	0.370531	Dlat
0.24707	3.59692	0.040204	0.370629	Twnk
0.196573	5.8514	0.0402561	0.37075	Plpbp
-0.424998	1.91658	0.0402612	0.37075	1810014B01Rik
0.33979	7.76761	0.0403538	0.371351	Aqp4
-0.479439	1.11705	0.0403705	0.371351	Cstad
-0.244706	4.17338	0.0404129	0.37141	Grk6
-0.193118	7.97679	0.0404209	0.37141	Atp5h
0.32909	4.61538	0.0404672	0.371632	Rell1
-0.31793	3.41622	0.0404939	0.371675	Celf6
-0.226438	5.9426	0.0405971	0.372279	Ubxn6
0.315807	4.67414	0.0406038	0.372279	Zfp263
0.310996	3.18922	0.0406617	0.372607	Rrp8
0.215416	6.15943	0.0407665	0.37317	Nap1l3
0.226099	8.45007	0.0407674	0.37317	Rgs7bp
0.295355	3.90084	0.0409491	0.374162	Tbc1d25
0.255554	5.01675	0.0409635	0.374162	Ints7
0.304182	3.45079	0.0409838	0.374162	Csf1
0.843858	0.966276	0.0409922	0.374162	Jaml
0.315042	8.55635	0.0410077	0.374162	Prkce
-1.00824	-0.591571	0.0410484	0.374162	Cdc25c
-0.362311	3.5226	0.0410487	0.374162	Xxylt1
-0.589958	1.10188	0.0410757	0.374162	AC026385.1
-0.495803	1.97693	0.0410945	0.374162	Srf
-0.264824	3.57103	0.0410977	0.374162	Hddc2
-0.274063	4.32327	0.0411241	0.374201	Nufip2
-1.0877	-0.239422	0.0412344	0.374993	4933433G19Rik
-0.272965	3.52752	0.0412557	0.374993	Zfp821
-0.346721	3.73581	0.0412898	0.375101	Yjefn3
-0.456973	2.00725	0.0413351	0.37531	Vps37d
0.938589	6.72453	0.0414	0.375508	Gabra6
0.283107	3.82027	0.0414355	0.375508	Arrb2
-0.223148	5.0841	0.0414516	0.375508	Mrps24
0.266087	4.97022	0.0414542	0.375508	Ahsa2
-0.319683	3.40765	0.0414736	0.375508	Chic2
-0.329397	4.43043	0.0414968	0.375508	Fam131b
-0.201087	6.03165	0.0415128	0.375508	Trappc4
-0.284766	4.55294	0.0415373	0.375529	Crim1
-0.265062	6.62017	0.0416222	0.376094	Cldn5
0.74866	-0.0555633	0.0416614	0.376155	Gm8355
-0.711523	1.80522	0.0416736	0.376155	Dcaf15
0.220841	5.72052	0.0417194	0.37635	Soat1
-0.884581	-0.104941	0.0417398	0.37635	Ttc21a
-0.693714	3.49224	0.0418007	0.376698	Max
0.295495	4.39309	0.0418543	0.376979	Papolg
-0.419008	5.10536	0.0420163	0.377672	Arpc3
-0.257447	6.51513	0.0420171	0.377672	Ppp1cc
0.271534	5.67651	0.042021	0.377672	Prmt1
0.239729	4.89262	0.0420387	0.377672	Fam149a
0.318461	4.54905	0.0420922	0.377672	Zfp780b
-0.310824	3.21399	0.0421057	0.377672	Exo5
-0.626068	1.76615	0.0421116	0.377672	Fcgr2b
-0.397134	2.59582	0.0421118	0.377672	Gstt3
0.423817	3.4915	0.0421364	0.377672	Gm15387
0.264059	4.0883	0.0421903	0.377672	B230354K17Rik
0.303851	8.02718	0.0422121	0.377672	Nmt2
0.227009	5.73645	0.042238	0.377672	Cers6
0.303871	3.28815	0.0422407	0.377672	Mvp
0.213619	4.82277	0.042264	0.377672	Zfp60
0.219802	5.62818	0.0422672	0.377672	Afap1
-0.28748	4.68245	0.042371	0.37837	Ago1
-0.769347	0.571973	0.042403	0.37837	Lrrc29
0.581676	0.723796	0.0424126	0.37837	Gm37885
0.245219	6.56121	0.0424557	0.378554	Tspyl5
-0.485783	5.05324	0.042479	0.378561	Pigt
0.356373	2.955	0.0425345	0.378856	P2ry1
-0.512502	1.05014	0.0426219	0.379434	D630003M21Rik
-0.217978	6.50799	0.0426713	0.379506	Haghl
-0.571099	2.32923	0.042675	0.379506	Lrrc1
0.243519	5.67188	0.0427377	0.379526	Tmem178
0.230876	5.02334	0.0427438	0.379526	Gpalpp1
-0.245417	4.55746	0.0427647	0.379526	Fkbp15
-0.502606	1.05542	0.0427917	0.379526	1700096K18Rik
-0.573029	0.285829	0.0428033	0.379526	Gm6297
0.225063	8.03513	0.042845	0.379526	Ntm
-0.328109	3.96586	0.0428458	0.379526	Smad7
0.210994	4.44663	0.0428636	0.379526	Mier3
-0.57316	0.820158	0.0428802	0.379526	Slc22a21
0.210142	5.11924	0.0429097	0.379526	Abhd10
-0.705219	-0.173978	0.0429472	0.379526	Ugt1a7c
0.191275	5.90726	0.0429506	0.379526	Ciapin1
-0.258454	4.56555	0.0429844	0.379526	Ythdf1
-0.189484	5.79702	0.0429924	0.379526	Trim28
-0.288777	4.60728	0.0430565	0.379794	Slc43a2
0.326004	2.57133	0.0430678	0.379794	Zfp599
0.213677	5.50404	0.0431029	0.379905	Cpsf7
-0.463979	5.59381	0.0431534	0.38	Pex5l
0.191582	5.26272	0.0431587	0.38	Ldah
0.295543	6.67445	0.0432002	0.380166	Chd9
-0.674869	-0.12576	0.043288	0.380651	Tbx15
-0.645801	0.751283	0.0433193	0.380651	2810454H06Rik
-0.338018	2.54016	0.0433231	0.380651	Pcdhb6
0.234367	4.52002	0.0434208	0.381141	Atg14
-0.257934	4.55204	0.0434373	0.381141	Arf6
0.235128	6.00218	0.0434466	0.381141	Trap1
-0.464329	1.8582	0.0435226	0.381609	Lix1l
0.239867	5.95542	0.0436358	0.381966	Usp8
0.252233	3.35458	0.0436657	0.381966	Myo1c
0.210466	5.12567	0.0436723	0.381966	Tpm4
0.25786	6.11573	0.0436872	0.381966	Capn2
0.20645	5.17636	0.0436893	0.381966	Eif2b2
-0.281234	4.42698	0.043782	0.381966	Rwdd2a
0.231683	4.91693	0.0437824	0.381966	Sumf1
-0.314296	4.22928	0.043784	0.381966	Wbp1
0.235481	7.27179	0.0437845	0.381966	Sel1l
0.344354	6.80492	0.0438036	0.381966	Cux2
0.232071	5.92581	0.0438125	0.381966	Ctnna1
-0.23612	6.8692	0.0440404	0.383754	Rps8
0.313681	4.26461	0.0440972	0.38399	Gls2
-0.210776	5.44601	0.0441251	0.38399	Mrpl30
0.213907	7.3831	0.0441639	0.38399	Hnrnph1
0.243398	5.43752	0.0441657	0.38399	Zfp444
0.306147	4.17501	0.0441976	0.38399	Cwc25
-0.23176	5.52664	0.0442041	0.38399	Scarb2
-2.1121	0.650982	0.0443052	0.384599	Gm10718
-0.227656	7.13123	0.0443198	0.384599	Fxyd6
-0.528996	2.79316	0.0443547	0.384704	Hist3h2ba
-0.30387	3.6706	0.0444552	0.385213	Slc40a1
-0.181925	8.92414	0.0444748	0.385213	Pebp1
0.473767	4.03158	0.044482	0.385213	Afap1l2
-0.745351	0.189435	0.0446392	0.385979	Zar1
0.225655	6.30645	0.0446454	0.385979	Tspan31
-0.332377	3.05074	0.0447215	0.385979	Ercc8
0.227109	4.64902	0.0447423	0.385979	Dbt
-0.551083	3.20848	0.0447475	0.385979	Astn2
0.295511	5.46485	0.0447653	0.385979	Cdc42ep4
-0.332718	3.7017	0.0447839	0.385979	Siah1a
0.25876	4.82339	0.0448205	0.385979	Nck1
0.774921	-0.51332	0.0448373	0.385979	C530025M09Rik
0.285271	3.33052	0.0448488	0.385979	Mbd4
-0.296378	3.67139	0.0448968	0.385979	Armc5
-0.257817	4.66685	0.0449082	0.385979	Fam214a
0.320231	3.06402	0.0449243	0.385979	Tchh
-0.327533	2.86766	0.0449244	0.385979	Tox3
0.248605	3.89224	0.0449337	0.385979	Irgm1
-0.190925	5.41827	0.0449366	0.385979	Ndufaf3
-0.325994	2.892	0.0450864	0.386932	Rtl5
-0.906083	-0.519322	0.0450934	0.386932	Cdk1
0.192553	6.89876	0.0452437	0.387788	Tmed4
0.335573	2.7746	0.0452994	0.387788	Irf9
0.27867	5.39593	0.0453062	0.387788	Abcd2
0.511531	0.637045	0.0453063	0.387788	Pappa2
-0.315612	3.78802	0.0453475	0.387788	Slc4a7
-0.312086	3.80047	0.0453891	0.387788	Ppp3cc
-0.221927	5.65474	0.0454057	0.387788	Wls
0.749856	7.92298	0.0454517	0.387788	Arc
-0.347976	3.65422	0.0454598	0.387788	Txnip
-0.369579	2.02006	0.0454626	0.387788	B3gnt9
-0.176173	7.63293	0.0454812	0.387788	Fkbp8
-0.189417	6.41849	0.0454816	0.387788	Ramp1
-0.220418	6.76784	0.0454923	0.387788	Atp5mpl
0.418322	2.08524	0.0455295	0.38791	Gm32687
0.311347	3.47572	0.0455959	0.388102	Mob3a
0.305381	5.71312	0.0455981	0.388102	Car4
-0.236152	4.6123	0.0457062	0.388564	Mtx1
-0.438816	1.43254	0.0457232	0.388564	Gm15706
-0.511368	1.13672	0.0457256	0.388564	Alk
-0.515503	1.25316	0.0457572	0.388564	Tmem116
0.331527	4.3637	0.0457984	0.388564	Golm1
0.759593	-0.241464	0.0458203	0.388564	Gm17382
0.225626	5.1689	0.0458346	0.388564	Rnf128
-0.243568	3.93452	0.0458367	0.388564	Cyp4x1
-0.228789	6.69153	0.0458706	0.388655	Brd2
0.273806	5.74834	0.0459813	0.389398	Synj2
-0.671679	0.432795	0.0460485	0.389771	Gm10649
-0.25025	4.93919	0.0460804	0.389846	Gnb4
0.312114	4.7992	0.0461737	0.390439	Btbd11
0.90147	3.98118	0.0462499	0.390887	Kcnj13
-0.452048	5.13703	0.0463105	0.390938	Rnf146
0.284389	6.27073	0.0463211	0.390938	Wbp11
0.223056	7.20368	0.0463255	0.390938	Glyr1
0.227357	7.68783	0.0464582	0.391861	Trim37
[truncated: 14,862 more rows]
